# Supplementary material for: Improved genetic discovery and fine-mapping resolution through multivariate latent factor analysis of high-dimensional traits
Source: Cell Genom. 2025 Apr 11;5(5):100847. doi: 10.1016/j.xgen.2025.100847 (PMC12143322; doi:10.1016/j.xgen.2025.100847)
Supplement: Table S1. Descriptions of blood cell traits, including their broad biological categories, related to Figure 1 [file mmc2.xlsx]

## Sheet: S1-Blood Cell Trait Description
Table S1. Descriptions of blood cell traits, including their broad biological categories. Related to Figure 1.
Cell Type	Standard Name	Long Name	Description	Sysmex XN channel (where measured)	Unit	Measured / Derived	Method of Determination
Basophil (Myeloid white cell)	BASO-FSC	Basophil forward scatter	The average forward scattered light intensity of basophils.	WNR	ch	Measured	Flow cytometry gates
Basophil (Myeloid white cell)	BASO-FSC-DW	Basophil forward scatter distribution width	The distribution width of the forward scattered light intensity of basophils.	WNR	‰	Measured	Flow cytometry gates
Basophil (Myeloid white cell)	BASO-SFL	Basophil side fluorescence	The average side fluorescent light intensity of basophils.	WNR	ch	Measured	Flow cytometry gates
Basophil (Myeloid white cell)	BASO-SFL-DW	Basophil side fluorescence distribution width	The distribution width of the side fluorescent light intensity of basophils.	WNR	‰	Measured	Flow cytometry gates
Compound red cell	Delta-He	Delta of the haemoglobin equivalents	The difference between the average mass of haemoglobin in reticulocytes and in red blood cells; negative values may indicate a recent reduction in the availability of iron.		pg	Derived	Delta-He = RET-He - RBC-He
Compound red cell	Delta-HGB	Delta of the red cell haemoglobins	The difference between blood haemoglobin concentration (measured optically, HGB) and blood cellular haemoglobin concentration (measured by flow cytometry, HGB-O); positive values may indicate haemolysis.		g/dL	Derived	Delta-HGB = HGB - HGB-O
Compound red cell	RPI	Reticulocyte production index	The percentage of red blood cells that are reticulocytes, adjusted to provide a measure of the efficiency of erythropoiesis and the productivity of the bone marrow in the context of anaemia.		%	Derived	RPI=RET%*HCT/(T×45%), where: T=1.0 if HCT ∈ (36%, 45%] T=1.5 if HCT ∈ (26%, 35%] T=2.0 if HCT ∈ (16%, 25%] T=2.5 if HCT ∈ [0%, 16%] .
Compound white cell	BASO%	Basophil percentage of white cells	Percentage of white cells that are basophils.	WNR	%	Measured	Flow cytometry gates
Compound white cell	EO%	Eosinophil percentage of white cells	Percentage of white cells that are eosinophils.	WDF	%	Measured	Flow cytometry gates
Compound white cell	IG#	Immature granulocyte count	The count of immature granulocytes per unit volume of blood.	WDF	per nL	Measured	Flow cytometry gates
Compound white cell	IG%	Immature granulocyte percentage of white cells	The percentage of white blood cells that are immature granulocytes.	WDF	%	Derived	IG% = (IG#/WBC#) × 100%
Compound white cell	LYMPH%	Lymphocyte percentage of white cells	Percentage of white cells that are lymphocytes.	WDF	%	Measured	Flow cytometry gates
Compound white cell	MONO%	Monocyte percentage of white cells	Percentage of white cells that are monocytes.	WDF	%	Measured	Flow cytometry gates
Compound white cell	NEUT%	Neutrophil percentage of white cells	Percentage of white cells that are neutrophils.	WDF	%	Measured	Flow cytometry gates
Compound white cell	WBC#	White blood cell count	Aggregate count of white cells per unit volume of blood.	WNR	per nL	Measured	Flow cytometry gates
Eosinophil (Myeloid white cell)	EO-FSC	Eosinophil forward scatter	The average forward scattered light intensity of eosinophils.	WDF	ch	Measured	Flow cytometry gates
Eosinophil (Myeloid white cell)	EO-FSC-DW	Eosinophil forward scatter distribution width	The distribution width of the forward scattered light intensity of eosinophils.	WDF	‰	Measured	Flow cytometry gates
Eosinophil (Myeloid white cell)	EO-SFL	Eosinophil side fluorescence	The average side fluorescent light intensity of eosinophils.	WDF	ch	Measured	Flow cytometry gates
Eosinophil (Myeloid white cell)	EO-SFL-DW	Eosinophil side fluorescence distribution width	The distribution width of the side fluorescent light intensity of eosinophils.	WDF	‰	Measured	Flow cytometry gates
Eosinophil (Myeloid white cell)	EO-SSC	Eosinophil side scatter	The average side scattered light intensity of eosinophils.	WDF	ch	Measured	Flow cytometry gates
Eosinophil (Myeloid white cell)	EO-SSC-DW	Eosinophil side scatter distribution width	The distribution width of the side scattered light intensity of eosinophils.	WDF	‰	Measured	Flow cytometry gates
Immature red cell	HLSR#	High light scatter reticulocyte count	Count of high RNA content (immature) reticulocytes per unit volume of blood.		per pL	Derived	IRF×RET#
Immature red cell	HLSR%	High light scatter reticulocyte percentage of red cells	Immature reticulocyte count as a percentage of red blood cell count.		%	Derived	(HLSR#/RBC#)×100%
Immature red cell	IRF	Immature fraction of reticulocytes	Fraction of reticulocytes with high RNA content, as measured by light scatter.	RET	-	Measured	Flow cytometry gates
Immature red cell	RET#	Reticulocyte count	Count of reticulocytes per unit volume of blood.		pL	Derived	(RET%×RBC#)/100
Immature red cell	RET%	Reticulocyte fraction of red cells	Percentage of red blood cells that are reticulocytes.	RET	%	Measured	Flow cytometry gates
Lymphocyte (Lymphoid white cell)	LYMPH#	Lymphocyte count	Aggregate count of lymphoid cells per unit volume of blood.		per nL	Derived	(LYMPH%×WBC#)/100%
Lymphocyte (Lymphoid white cell)	LY-FSC	Lymphocyte forward scatter	The average forward scattered light intensity of lymphocytes.	WDF	ch	Measured	Flow cytometry gates
Lymphocyte (Lymphoid white cell)	LY-FSC-DW	Lymphocyte forward scatter distribution width	The distribution width of the forward scattered light intensity of lymphocytes.	WDF	‰	Measured	Flow cytometry gates
Lymphocyte (Lymphoid white cell)	LY-SFL	Lymphocyte side fluorescence	The average side fluorescent light intensity of lymphocytes.	WDF	ch	Measured	Flow cytometry gates
Lymphocyte (Lymphoid white cell)	LY-SFL-DW	Lymphocyte side fluorescence distribution width	The distribution width of the side fluorescent light intensity of lymphocytes.	WDF	‰	Measured	Flow cytometry gates
Lymphocyte (Lymphoid white cell)	LY-SSC	Lymphocyte side scatter	The average side scattered light intensity of lymphocytes.	WDF	ch	Measured	Flow cytometry gates
Lymphocyte (Lymphoid white cell)	LY-SSC-DW	Lymphocyte side scatter distribution width	The distribution width of the side scattered light intensity of lymphocytes.	WDF	‰	Measured	Flow cytometry gates
Lymphocyte (Lymphoid white cell)	RE-LYMP#	Reactive lymphocyte count	The count of high side flourescent light intensity (reactive) lymphocytes per unit volume of blood.	WDF	per nL	Measured	Flow cytometry gates
Lymphocyte (Lymphoid white cell)	RE-LYMP%	Reactive lymphocyte percentage of white cells	The percentage of white blood cells that are high side flourescent light intensity (reactive) lymphocytes.	WDF	%	Derived	RE-LYMP% = (RE-LYMP#/WBC#) × 100%
Lymphocyte (Lymphoid white cell)	RE-LYMP(L)%	Reactive percentage of lymphocytes	The percentage of lymphocytes that have high side flourescent light intensity (are reactive lymphocytes).	WDF	%	Derived	RE-LYMP% = (RE-LYMP#/LYMPH#) × 100%
Mature red cell	HCT	Hematocrit	Volume fraction of blood occupied by red cells.	RBC/PLT	%	Measured	Impedance
Mature red cell	HGB	Hemoglobin concentration	Concentration of hemoglobin per unit of volume of blood.	HGB	g/dL	Measured	Light absorbance
Mature red cell	Hyper-He	Hyper-haemoglobinised percentage of red cells	The percentage of red blood cells containing more than 49pg of haemoglobin.	RET	%	Measured	Flow cytometry gates
Mature red cell	MacroR	Macrocytic percentage of red cells	The percentage of red blood cells that are macrocytic (unusually large).	RBC/PLT	%	Measured	Impedance
Mature red cell	MCH	Mean corpuscular hemoglobin	Average mass of hemoglobin per red cell.		pg	Derived	(HGB/RBC#)×10
Mature red cell	MCHC	Mean corpuscular hemoglobin concentration	Concentration of hemoglobin with respect to unit of volume occupied by red cells.		g/dL	Derived	(HGB/HCT)×100
Mature red cell	MCV	Mean corpuscular volume	Mean volume of red blood cells.		fL	Derived	(HCT/RBC#)×10
Mature red cell	MicroR	Microcytic percentage of red cells	The percentage of red blood cells that are microcytic (unusually small).	RBC/PLT	%	Measured	Impedance
Mature red cell	RBC#	Red blood cell count	Count of red blood cells per unit volume of blood.	RBC/PLT	per pL	Measured	Impedance
Mature red cell	RBC-FSC	Red blood cell forward scatter	The average forward scattered light intensity of red blood cells.	RET	ch	Measured	Flow cytometry gates
Mature red cell	RBC-FSC-DW	Red blood cell forward scatter distribution width	The distribution width of the forward scattered light intensity of red blood cells.	RET	‰	Measured	Flow cytometry gates
Mature red cell	RBC-He	Red blood cell haemoglobin equivalent	The average mass of haemoglobin per red blood cell (i.e. the mean corpuscular haemoglobin), determined by high-angle forward scatter.	RET	pg	Measured	Flow cytometry gates
Mature red cell	RBC-SFL	Red blood cell side fluorescence	The average side fluorescent light intensity of red blood cells.	RET	ch	Measured	Flow cytometry gates
Mature red cell	RBC-SFL-DW	Red blood cell side fluorescence distribution width	The distribution width of the side fluorescent light intensity of red blood cells.	RET	‰	Measured	Flow cytometry gates
Mature red cell	RBC-SSC	Red blood cell side scatter	The average side scattered light intensity of red blood cells.	RET	ch	Measured	Flow cytometry gates
Mature red cell	RDW	Red cell distribution width	Coefficient of variation of red cell volume distribution.	RBC/PLT	fL	Measured	CV of impedance measured red cell volume distribution
Mature red cell	RDW-SD	Red cell distribution width — standard deviation	The width of the red blood cell volume distribution at 20% of its full height (approximately 3.6 standard deviations).	RBC/PLT	fL	Measured	Impedance
Monocyte (Myeloid white cell)	MO-FSC	Monocyte forward scatter	The average forward scattered light intensity of monocytes.	WDF	ch	Measured	Flow cytometry gates
Monocyte (Myeloid white cell)	MO-FSC-DW	Monocyte forward scatter distribution width	The distribution width of the forward scattered light intensity of monocytes.	WDF	‰	Measured	Flow cytometry gates
Monocyte (Myeloid white cell)	MO-SFL	Monocyte side fluorescence	The average side fluorescent light intensity of monocytes.	WDF	ch	Measured	Flow cytometry gates
Monocyte (Myeloid white cell)	MO-SFL-DW	Monocyte side fluorescence distribution width	The distribution width of the side fluorescent light intensity of monocytes.	WDF	‰	Measured	Flow cytometry gates
Monocyte (Myeloid white cell)	MO-SSC	Monocyte side scatter	The average side scattered light intensity of monocytes.	WDF	ch	Measured	Flow cytometry gates
Monocyte (Myeloid white cell)	MO-SSC-DW	Monocyte side scatter distribution width	The distribution width of the side scattered light intensity of monocytes.	WDF	‰	Measured	Flow cytometry gates
Myeloid white cell	BASO#	Basophil count	Count of basophils per unit volume of blood.		per nL	Derived	(BASO%×WBC#)/100%
Myeloid white cell	BASO%GRAN	Basophil percentage of granulocytes	Percentage of granulocytes that are basophils.		%	Derived	(BASO#/GRAN#)×100%
Myeloid white cell	EO#	Eosinophil count	Count of eosinophils per unit volume of blood.		per nL	Derived	(EO%×WBC#)/100%
Myeloid white cell	EO%GRAN	Eosinophil percentage of granulocytes	Percentage of granulocytes that are eosinophils.		%	Derived	(EO/#GRAN#)×100%
Myeloid white cell	GRAN#	Granulocyte count	Aggregate count of granulocytes per unit volume of blood.		per nL	Derived	NEUT#+BASO#+EO#
Myeloid white cell	GRAN%MYELOID	Granulocyte percentage of myeloid white cells	Percentage of myeloid white cells that are granulocytes.		%	Derived	(GRAN#/MYELOID#)×100%
Myeloid white cell	MONO#	Monocyte count	Count of monocytes per unit volume of blood.		per nL	Derived	(MONO%×WBC#)/100%
Myeloid white cell	MYELOID#	Myeloid white cell count	Aggregate count of myeloid white cells.		per nL	Derived	NEUT#+BASO#+EO#+MONO#
Myeloid white cell	NEUT#	Neutrophil count	Count of neutrophils per unit volume of blood.		per nL	Derived	(NEUT%×WBC#)/100%
Myeloid white cell	NEUT%GRAN	Neutrophil percentage of granulocytes	Percentage of granulocytes that are neutrophils.		%	Derived	(NEUT#/GRAN#)×100%
Myeloid white cell	(BASO+NEUT)#	Sum basophil neutrophil counts	Aggregate count of basophils and neutrophils per unit volume of blood.		per nL	Derived	BASO#+NEUT#
Myeloid white cell	(EO+BASO)#	Sum eosinophil basophil counts	Aggregate count of eosinophils and basophils per unit volume of blood.		per nL	Derived	EO#+BASO#
Myeloid white cell	(NEUT+EO)#	Sum neutrophil eosinophil counts	Aggregate count of neutrophils and eosinophils per unit volume of blood.		per nL	Derived	NEUT#+EO#
Neutrophil (Myeloid white cell)	NE-FSC	Neutrophil forward scatter	The average forward scattered light intensity of neutrophils.	WDF	ch	Measured	Flow cytometry gates
Neutrophil (Myeloid white cell)	NE-FSC-DW	Neutrophil forward scatter distribution width	The distribution width of the forward scattered light intensity of neutrophils.	WDF	‰	Measured	Flow cytometry gates
Neutrophil (Myeloid white cell)	NE-SFL	Neutrophil side fluorescence	The average side fluorescent light intensity of neutrophils.	WDF	ch	Measured	Flow cytometry gates
Neutrophil (Myeloid white cell)	NE-SFL-DW	Neutrophil side fluorescence distribution width	The distribution width of the side fluorescent light intensity of neutrophils.	WDF	‰	Measured	Flow cytometry gates
Neutrophil (Myeloid white cell)	NE-SSC	Neutrophil side scatter	The average side scattered light intensity of neutrophils.	WDF	ch	Measured	Flow cytometry gates
Neutrophil (Myeloid white cell)	NE-SSC-DW	Neutrophil side scatter distribution width	The distribution width of the side scattered light intensity of neutrophils.	WDF	‰	Measured	Flow cytometry gates
Platelet	H-IPF	High fluorescence immature platelet fraction	The percentage of platelets that have high side flourescent light intensity; high fluorescent platelets are a subset of the reticulated (immature) platelets with a relatively high nucleic acid content.	PLT-F	%	Measured	Flow cytometry gates
Platelet	IPF#	Immature platelet count	The count of reticulated (immature) platelets per unit volume of blood.	PLT-F	per nL	Measured	Flow cytometry gates
Platelet	IPF%	Immature platelet fraction	The percentage of platelets that are reticulated (immature).		%	Derived	IPF% = (IPF#/PLT#) × 100%
Platelet	MPV	Mean platelet volume	Mean volume of platelets.		fL	Derived	(PCT/PLT#)×10000
Platelet	PLT#	Platelet count	Count of platelets per unit volume of blood.	PLT-F (or RBC/PLT)	per nL	Measured	Flow cytometry gate (impedance for missing data points)
Platelet	PDW	Platelet distribution width	The spread of the platelet volume distribution. Note that Sysmex and Coulter use different statistics to measure spread.	RBC/PLT	fL	Measured	Impedance: width at 20% peak height of platelet volume histogram.
Platelet	PLT-FSC	Platelet forward scatter	The average forward scattered light intensity of platelets.	PLT-F	ch	Measured	Flow cytometry gates
Platelet	PLT-FSC-DW	Platelet forward scatter distribution width	The distribution width of the forward scattered light intensity of platelets.	PLT-F	‰	Measured	Flow cytometry gates
Platelet	P-LCR	Platelet large cell ratio	The percentage of platelets that have a measured volume greater than 12fL.	RBC/PLT	%	Measured	Impedance
Platelet	PLT-SFL	Platelet side fluorescence	The average side fluorescent light intensity of platelets.	PLT-F	ch	Measured	Flow cytometry gates
Platelet	PLT-SFL-DW	Platelet side fluorescence distribution width	The distribution width of the side fluorescent light intensity of platelets.	PLT-F	‰	Measured	Flow cytometry gates
Platelet	PLT-SSC	Platelet side scatter	The average side scattered light intensity of platelets.	PLT-F	ch	Measured	Flow cytometry gates
Platelet	PLT-SSC-DW	Platelet side scatter distribution width	The distribution width of the side scattered light intensity of platelets.	PLT-F	‰	Measured	Flow cytometry gates
Platelet	PCT	Plateletcrit	Volume fraction of blood occupied by platelets.	RBC/PLT	%	Measured	Impedance
Reticulocyte (Immature red cell)	HFR	High fluorescent percentage of reticulocytes	The percentage of reticulocytes that fall into the highest of three reticulocyte fluorescence intensity categories and are therefore relatively young.	RET	%	Measured	Flow cytometry gates
Reticulocyte (Immature red cell)	IRF-FSC	Immature reticulocyte forward scatter	The average forward scattered light intensity of immature reticulocytes; a measure of the haemoglobin content of immature reticulocytes.	RET	ch	Measured	Flow cytometry gates
Reticulocyte (Immature red cell)	LFR	Low fluorescent percentage of reticulocytes	The percentage of reticulocytes that fall into the lowest of three reticulocyte fluorescence intensity categories and are therefore relatively old.	RET	%	Measured	Flow cytometry gates
Reticulocyte (Immature red cell)	MFR	Medium fluorescent percentage of reticulocytes	The percentage of reticulocytes that fall into the intermediate of three reticulocyte fluorescence intensity categories and are therefore of intermediate age.	RET	%	Measured	Flow cytometry gates
Reticulocyte (Immature red cell)	RET-FSC	Reticulocyte forward scatter	The average forward scattered light intensity of reticulocytes.	RET	ch	Measured	Flow cytometry gates
Reticulocyte (Immature red cell)	RET-He	Reticulocyte haemoglobin equivalent	The average mass of haemoglobin per reticulocyte, determined by high-angle forward scatter.	RET	pg	Measured	Flow cytometry gates
Reticulocyte (Immature red cell)	RET-SFL	Reticulocyte side fluorescence	The average side fluorescent light intensity of reticulocytes.	RET	ch	Measured	Flow cytometry gates
