# Supplementary material for: Improved genetic discovery and fine-mapping resolution through multivariate latent factor analysis of high-dimensional traits
Source: Cell Genom. 2025 Apr 11;5(5):100847. doi: 10.1016/j.xgen.2025.100847 (PMC12143322; doi:10.1016/j.xgen.2025.100847)
Supplement: Table S2. Details of the scaled factor loadings that show the contributions of each latent factor to each blood cell trait, which were used to generate Figure 1, related to Figure 1 [file mmc3.xlsx]

## Sheet: S2-Blood Cell Latent Contributi
Table S2. Details of the scaled factor loadings that show the contributions of each latent factor to each blood cell trait, which are used to generate Figure 1. Related to Figure 1. Based on the factor analysis with the varimax rotation to data from the 18,310 individuals in INTERVAL that have measurements for each of the 99 blood cell traits, we identify 25 latent factors (as named from ML1 to M…
Cell Type	Standard Name	Long Name	ML2	ML1	ML5	ML4	ML3	ML8	ML6	ML17	ML18	ML7	ML9	ML14	ML13	ML10	ML23	ML25	ML11	ML22	ML15	ML12	ML21	ML16	ML19	ML20	ML24
Compound red cell	Delta-HGB	Delta of the red cell haemoglobins	0.647167	0.00208975	0.000361066	0.0202883	0.00130602	3.45586e-06	0.00305509	0.00897006	3.85893e-05	0.000124799	0.00342712	0.0770374	0.00611276	0.000692143	0.00159482	0.00880405	0.000266547	0.00517166	0.00940873	0.000332314	0.00100163	8.02943e-06	7.27448e-05	0.202278	0.000387203
Mature red cell	RBC-SFL	Red blood cell side fluorescence	0.63695	0.000697039	6.29788e-06	0.0910742	0.001714	0.000448837	0.00531441	0.0175775	0.00496708	0.00182554	0.00852094	0.000743583	0.00413324	0.00482419	0.016366	0.00988402	0.00143153	0.00672609	0.00424824	0.0216481	0.142085	2.31328e-05	0.0109239	0.00680923	0.00105746
Mature red cell	RBC-SSC	Red blood cell side scatter	0.550642	0.00469871	0.00245491	0.000160973	0.00137421	0.000361484	4.00042e-06	0.00251916	0.00216833	0.000491411	0.000645525	0.0262951	0.00516269	0.00786698	0.00162719	0.000344177	0.000180004	0.00126893	0.000212425	0.0850843	0.289898	0.00117899	1.70083e-05	0.0143107	0.00103247
Mature red cell	RBC-SFL-DW	Red blood cell side fluorescence distribution width	0.412404	0.00977475	0.0176814	0.0144098	0.00075224	0.000750642	0.00025785	0.00747582	3.45273e-05	0.0164363	0.0428605	0.00587295	0.00840236	0.0533943	0.0389602	0.0334177	8.78313e-05	0.00524153	0.0152848	0.0374008	0.255248	0.00985192	0.00132792	0.00208723	0.0105851
Reticulocyte (Immature red cell)	RET-FSC	Reticulocyte forward scatter	0.879039	0.00167797	0.00167653	0.000743052	0.000824775	2.65706e-08	0.000145532	4.34195e-05	0.000182917	3.47331e-05	1.75911e-06	3.93689e-05	0.0010526	0.00194147	0.000122249	2.36042e-05	2.92257e-05	0.00090588	0.101394	0.0036161	0.000209155	2.31267e-05	4.93302e-06	0.00622277	4.59011e-05
Mature red cell	RBC-FSC	Red blood cell forward scatter	0.967223	0.00114859	0.000166692	0.000202188	0.000450584	2.78489e-06	1.58702e-05	8.82569e-08	5.7746e-05	2.86052e-05	8.80412e-06	0.00115304	0.00126172	0.000913894	6.89142e-05	5.12982e-05	1.46905e-06	0.00116847	0.0170757	0.00244093	0.000202708	4.2282e-07	1.8081e-05	0.00627382	6.44386e-05
Reticulocyte (Immature red cell)	IRF-FSC	Immature reticulocyte forward scatter	0.836616	0.000583852	0.00228347	0.0130605	0.00123886	4.86698e-05	0.00110637	0.000219379	7.80691e-06	4.34588e-05	6.87306e-07	0.000695229	0.00579756	0.00122026	4.1798e-05	8.31129e-06	9.91986e-05	0.000476144	0.119781	0.0080542	9.97679e-06	0.000127233	0.00133082	0.00703075	0.000118739
Reticulocyte (Immature red cell)	RET-He	Reticulocyte haemoglobin equivalent	0.878709	0.00167159	0.00171531	0.000784959	0.000845365	1.4458e-07	0.000134769	3.71753e-05	0.000187788	3.02727e-05	1.55689e-06	3.88622e-05	0.000988976	0.00190826	0.000119461	1.75808e-05	2.74738e-05	0.000887562	0.101705	0.00357652	0.000223207	2.31535e-05	4.68915e-06	0.00631688	4.45359e-05
Mature red cell	RBC-He	Red blood cell haemoglobin equivalent	0.966796	0.00114395	0.000182145	0.000233713	0.000455572	3.9942e-06	1.19316e-05	2.66959e-11	5.55043e-05	3.34283e-05	1.04224e-05	0.0011429	0.00116752	0.000916152	7.08479e-05	4.7012e-05	3.28753e-06	0.00113292	0.017304	0.00241197	0.000203922	1.21227e-06	1.5042e-05	0.00657968	7.64627e-05
Mature red cell	Hyper-He	Hyper-haemoglobinised percentage of red cells	0.829339	4.46448e-05	7.26155e-06	0.00043627	0.000191051	0.000722185	0.12979	0.000242426	0.000321836	4.34094e-05	1.08149e-06	0.000509882	0.000378334	0.000920979	0.00301842	8.04027e-05	2.40488e-05	0.000162662	0.0122993	0.011107	0.00195795	0.000314913	0.000125001	0.00756727	0.000394839
Mature red cell	MicroR	Microcytic percentage of red cells	0.796361	0.000131018	0.0013944	3.66118e-07	0.000142044	0.000116087	0.00151312	0.000130007	0.00168978	5.99865e-05	0.000148089	0.0400573	0.000886856	1.06554e-07	0.00123384	0.000465903	0.000205001	0.00278959	0.0447289	0.0901792	0.000412414	0.00168393	0.000117446	0.0155242	2.90496e-05
Mature red cell	MCV	Mean corpuscular volume	0.734339	3.60308e-08	7.00681e-05	0.00430445	8.3825e-05	6.59129e-05	0.00428747	1.30162e-05	0.000373037	0.000471432	0.000142963	0.0431433	4.15179e-06	0.000851307	0.00547468	0.000191722	0.000181418	0.00186627	0.035066	0.130228	0.00126061	0.0033537	2.27095e-05	0.0339094	0.000295293
Mature red cell	MCH	Mean corpuscular hemoglobin	0.940863	0.000867116	0.000250939	0.000813389	0.000407915	9.95564e-05	0.00124692	2.68706e-06	5.98686e-06	1.20504e-05	9.0674e-05	2.09872e-05	0.000638919	0.000457564	1.2494e-06	7.89278e-05	6.02927e-05	0.000773341	0.0166371	0.0142688	3.16176e-05	1.12694e-05	2.03602e-05	0.0221999	0.000139002
Compound white cell	NEUT%	Neutrophil percentage of white cells	0.000745838	0.481947	0.000268024	3.14556e-05	0.0733807	0.012604	0.00108027	0.000183437	0.000133416	0.0516759	0.362858	0.000312355	4.24093e-05	0.000583542	0.00199377	0.000422765	0.00496575	0.000898821	1.88899e-05	1.91821e-05	0.000212313	0.000248405	2.75996e-07	6.66435e-05	0.00530702
Compound white cell	WBC#	White blood cell count	0.00110182	0.839213	8.41693e-07	0.00234856	0.006015	0.0062077	0.00190624	0.000256546	0.000111232	0.011686	0.115356	6.72817e-05	0.000864735	0.00937354	0.000612197	0.000175652	0.00181058	3.95616e-05	2.04565e-05	2.69641e-05	4.31587e-05	2.20028e-05	1.12095e-05	5.27157e-05	0.00267669
Myeloid white cell	NEUT#	Neutrophil count	0.00138438	0.978645	8.50542e-05	0.00144972	0.00439268	1.56799e-05	0.0022528	3.8807e-05	3.44657e-06	0.000699297	0.00120389	0.000174216	0.000594454	0.00353773	1.23881e-06	3.26189e-10	0.00411709	0.000415173	2.39314e-05	3.58095e-05	5.09623e-06	7.42383e-05	2.72628e-06	2.43824e-06	0.000845276
Myeloid white cell	MYELOID#	Myeloid white cell count	0.00139608	0.972881	4.94787e-05	0.00166485	0.00239439	0.00200785	0.00208538	0.000190433	3.31504e-05	0.0072383	0.000100372	0.000271413	0.000599184	0.00482946	3.74959e-05	4.84181e-05	0.00365683	0.000184714	3.9256e-05	4.12794e-05	8.8869e-08	2.90237e-05	1.22386e-05	8.29848e-06	0.000200926
Myeloid white cell	GRAN#	Granulocyte count	0.00151284	0.981581	5.61556e-05	0.00146928	0.00156032	0.00132389	0.00213647	5.25284e-05	1.14011e-05	0.000545627	0.000888578	0.00018436	0.000546074	0.00375146	2.73579e-08	1.53873e-06	0.00398608	0.000269816	2.43826e-05	4.57727e-05	1.91136e-07	7.99779e-06	3.11764e-06	2.09397e-06	3.86827e-05
Myeloid white cell	(NEUT+EO)#	Sum neutrophil eosinophil counts	0.00147445	0.982849	5.73665e-05	0.00149243	0.0013008	0.000348866	0.00211878	4.62583e-05	9.90298e-06	0.000594471	0.000975199	0.000175211	0.000540708	0.00365666	1.51749e-08	6.41681e-07	0.00398186	0.000266653	2.33586e-05	4.60491e-05	2.01503e-07	7.4322e-06	3.12531e-06	2.08326e-06	2.86216e-05
Myeloid white cell	(BASO+NEUT)#	Sum basophil neutrophil counts	0.00142313	0.978736	8.39243e-05	0.00143696	0.00385666	0.000489473	0.00228419	4.50886e-05	4.49358e-06	0.000648582	0.0011074	0.000184488	0.000599386	0.00363435	1.03797e-06	1.58241e-07	0.00412662	0.000418575	2.54015e-05	3.57724e-05	4.95779e-06	7.38279e-05	2.87528e-06	2.43519e-06	0.000774323
Platelet	PLT-SFL	Platelet side fluorescence	0.000449494	0.00012512	0.925518	1.58947e-05	0.000349932	1.9572e-05	2.31639e-05	0.000141068	0.061487	2.47557e-05	4.38137e-05	1.44664e-05	0.000625467	0.00402591	8.36891e-05	0.000408583	4.13035e-05	0.000220289	0.000367813	3.1415e-05	5.94104e-05	0.00588203	5.97256e-07	1.14415e-06	3.97163e-05
Platelet	PLT-FSC	Platelet forward scatter	0.00179366	0.000874003	0.729258	8.12981e-05	0.000341671	1.52277e-05	4.13491e-07	1.40505e-05	0.183166	0.000112613	0.00164006	0.000344425	0.000110189	0.0152242	0.00468707	0.00543179	0.000135042	0.000413538	0.000139174	0.00287756	2.25379e-05	0.0530874	1.77555e-05	8.55528e-05	0.000126663
Platelet	PLT-SSC	Platelet side scatter	0.00215715	5.52774e-05	0.74626	3.7164e-06	3.15575e-06	7.3202e-07	0.000295266	4.02623e-05	0.172767	7.64232e-05	0.000260286	0.000223351	0.000309951	0.00108401	2.4017e-06	0.00747721	0.000325084	0.00293352	3.92309e-05	2.0823e-05	7.89705e-06	0.0653289	4.74331e-05	0.000174209	0.000106409
Platelet	P-LCR	Platelet large cell ratio	0.000390619	9.87728e-05	0.83617	0.000157384	0.000307159	1.04277e-05	0.000205161	0.000187597	0.0105201	0.000465591	2.02444e-05	0.000643753	6.12197e-05	0.00879207	0.000426859	0.000120107	4.61968e-05	0.00069999	0.00013558	0.00205399	2.20493e-05	0.136455	6.3831e-05	0.000210867	0.00173513
Platelet	IPF#	Immature platelet count	0.00133062	0.00576629	0.793175	8.11754e-09	4.62665e-06	0.00410172	0.000369397	0.00014274	0.0611568	0.000984412	0.000276424	0.00116923	1.74747e-05	0.0844387	0.000228707	0.000531732	3.34854e-09	0.000527307	0.000311424	3.93115e-05	7.25491e-06	0.0436538	1.36755e-05	0.000350383	0.00140329
Platelet	H-IPF	High fluorescence immature platelet fraction	1.07696e-05	7.25125e-05	0.847229	0.000295362	0.000321422	0.000310232	8.54956e-05	6.3185e-07	0.106435	0.00102129	2.57151e-05	0.00110086	0.00119434	0.00369581	1.75816e-07	0.00160393	6.90527e-05	0.000959563	6.8369e-05	0.000257141	3.34487e-05	0.0332419	3.93139e-06	0.00027066	0.00169311
Platelet	IPF%	Immature platelet fraction	1.54682e-05	5.21371e-05	0.898185	6.18676e-05	0.000400919	8.25058e-05	0.00023225	1.51773e-06	0.0675877	0.000229062	0.000114962	0.000288643	0.000190539	0.00481594	3.38774e-05	0.00131782	1.04631e-05	0.000221158	8.33716e-05	0.000146796	1.14224e-05	0.0247457	1.0067e-05	0.000201446	0.000959316
Platelet	MPV	Mean platelet volume	0.000489367	2.74124e-05	0.840197	0.000164597	0.000329454	9.02468e-06	0.000692877	0.00014395	0.0148577	0.000395971	3.46044e-06	0.000705865	0.000150043	0.00907289	0.000435795	4.95894e-05	6.41991e-05	0.000852046	7.39988e-05	0.00178971	2.64946e-05	0.127378	5.40872e-05	0.000373087	0.00166307
Platelet	PDW	Platelet distribution width	0.000526129	0.000320865	0.830857	8.05311e-05	0.000176246	2.29862e-05	0.00178254	0.00026575	0.0218846	0.00102234	5.99334e-06	0.000205631	2.14501e-05	0.00933628	8.40892e-05	0.000185444	4.93809e-09	0.000325942	4.59077e-05	0.00190371	3.69265e-06	0.128359	8.51696e-06	0.000376793	0.00219863
Reticulocyte (Immature red cell)	RET-SFL	Reticulocyte side fluorescence	0.0476153	0.000286359	1.00945e-07	0.87592	0.000507144	0.000469961	0.00490434	0.00352625	0.000546399	0.000149958	0.000876764	0.00520024	0.0164986	0.000107014	0.00661025	0.000346001	0.000543125	0.000282771	0.000771167	0.00125966	0.0247957	3.16651e-05	0.00618036	0.00242799	0.000143361
Reticulocyte (Immature red cell)	MFR	Medium fluorescent percentage of reticulocytes	0.000933151	0.000751635	0.00011906	0.96137	6.44991e-05	0.000161387	0.00101528	1.97371e-05	3.84573e-05	0.000148398	3.22899e-07	0.00493323	0.00160269	2.97329e-05	0.001418	1.18747e-05	0.000169447	2.58124e-05	9.25771e-06	0.00111028	0.000355736	0.000372344	0.0249178	0.000421516	3.83679e-08
Reticulocyte (Immature red cell)	LFR	Low fluorescent percentage of reticulocytes	0.000855619	0.000819394	0.000100832	0.98529	5.75791e-05	0.000178312	0.001493	1.7422e-05	4.0129e-06	8.8171e-05	1.86377e-07	0.00561247	0.00171117	1.9153e-05	0.00181809	1.32797e-05	0.000146442	1.50073e-05	2.67557e-07	0.00081768	0.000339469	0.000212167	6.84304e-05	0.000321639	6.93867e-07
Reticulocyte (Immature red cell)	HFR	High fluorescent percentage of reticulocytes	0.000242234	0.000874219	3.5288e-09	0.590072	5.18321e-05	8.10716e-05	0.0024236	9.13955e-06	6.86334e-05	3.21599e-06	1.44186e-07	0.0047774	0.00226542	4.36883e-06	0.00217692	5.82233e-05	3.88907e-05	1.3435e-05	5.35203e-05	6.72966e-05	0.000252259	5.0735e-05	0.396391	1.18688e-05	1.24088e-05
Immature red cell	HLSR%	High light scatter reticulocyte percentage of red cells	0.00563944	0.0030868	0.000163351	0.871217	7.49541e-05	0.000374651	5.50063e-05	8.71726e-05	1.58837e-05	8.4468e-05	1.7473e-05	0.0018431	0.112882	0.000150104	0.00213833	2.48379e-05	0.00102903	7.53802e-05	4.32617e-05	4.14989e-07	0.000809642	6.25657e-05	3.67151e-06	0.000119001	2.81187e-06
Immature red cell	HLSR#	High light scatter reticulocyte count	0.000253716	0.00445141	0.000103173	0.859067	0.000131068	0.000132049	0.013793	2.25885e-05	5.86535e-07	6.23559e-05	4.44918e-05	0.00145836	0.117302	0.000191916	0.000975243	6.00604e-05	0.00122888	3.28766e-05	2.97592e-05	3.62059e-05	0.000596088	1.69614e-05	3.5037e-06	5.10831e-07	5.32596e-06
Immature red cell	IRF	Immature fraction of reticulocytes	0.000880087	0.00084168	9.47366e-05	0.985388	5.94224e-05	0.000178624	0.00145875	1.83344e-05	4.60276e-06	8.17206e-05	1.63374e-10	0.0055918	0.00170053	1.79287e-05	0.00179118	1.51171e-05	0.000141739	1.53101e-05	9.63461e-07	0.0008379	0.000328188	0.00020705	7.67833e-05	0.000268323	1.14068e-06
Eosinophil (Myeloid white cell)	EO-SSC-DW	Eosinophil side scatter distribution width	0.00695034	0.0207859	1.83436e-05	0.000198972	0.920773	0.0150909	1.82574e-05	0.00046168	1.19785e-05	0.00116184	0.00281193	0.000253714	0.000115481	0.000429479	2.81353e-05	5.04269e-05	4.20693e-06	0.0165656	0.000129673	0.000139678	0.00286866	0.000204311	2.21827e-05	3.47131e-06	0.0109016
Eosinophil (Myeloid white cell)	EO-SFL-DW	Eosinophil side fluorescence distribution width	0.00287776	0.00457621	0.0016398	3.77112e-05	0.682524	0.00861813	0.000376831	0.000400947	0.00242487	0.00819955	0.00649595	3.57552e-05	0.001098	0.00134717	0.0038228	0.0583357	0.00147741	0.00151802	1.36944e-05	0.000980817	0.00166966	0.00261868	7.32475e-05	0.000419062	0.208418
Eosinophil (Myeloid white cell)	EO-FSC-DW	Eosinophil forward scatter distribution width	0.00245864	0.0252327	0.000476962	1.03763e-05	0.948492	0.0161101	6.29744e-05	0.000640686	3.83439e-05	0.000462205	0.0013087	2.34924e-05	8.86388e-05	0.00113079	6.01602e-06	2.41672e-05	3.66206e-05	0.00251733	8.55617e-05	0.000123002	0.000115229	0.000519641	4.45366e-06	1.56191e-05	1.60692e-05
Compound white cell	EO%	Eosinophil percentage of white cells	0.000131141	0.0313757	0.000160227	3.93839e-06	0.945512	0.0108194	0.000348176	7.14411e-05	9.84461e-06	6.77241e-05	0.00622803	3.14343e-07	1.6745e-05	0.000210839	1.38666e-05	0.000193372	0.00016376	0.00156298	1.5781e-11	7.08166e-06	9.51816e-05	0.000432527	6.85285e-06	1.79249e-05	0.00255083
Myeloid white cell	EO#	Eosinophil count	0.000510573	0.0170662	0.00013811	0.000215934	0.957672	0.0163788	1.37663e-05	0.000191815	3.2845e-05	0.000854773	0.0013989	4.22112e-06	4.38157e-05	0.00032592	1.64875e-05	7.90158e-05	3.84822e-06	0.00134138	2.33511e-06	1.59532e-05	0.000139422	0.000418759	2.60323e-06	8.07509e-06	0.00312472
Myeloid white cell	(EO+BASO)#	Sum eosinophil basophil counts	0.000838294	0.0291441	0.000100289	0.000196197	0.862058	0.0965499	7.06403e-06	0.000277667	6.19527e-05	0.00127809	0.0021361	4.08506e-05	6.36857e-05	0.00080935	2.8624e-05	0.000184985	3.02349e-05	0.000945532	1.25816e-05	1.98207e-05	0.000125425	0.000349422	4.44916e-06	5.72509e-06	0.00473126
Myeloid white cell	EO%GRAN	Eosinophil percentage of granulocytes	1.83726e-05	0.0887036	0.000228811	9.29887e-06	0.885913	0.0122005	0.000562102	9.29923e-05	3.05967e-05	0.00142442	0.00234619	1.36752e-05	2.50171e-05	7.29561e-05	2.07364e-05	6.7629e-05	0.000662401	0.00183743	6.0179e-07	2.64294e-06	0.000134442	0.000548241	4.42257e-06	1.23498e-06	0.0050782
Myeloid white cell	NEUT%GRAN	Neutrophil percentage of granulocytes	4.95866e-05	0.123006	0.000199819	4.54889e-05	0.781638	0.0792855	0.000464961	0.000141857	4.74653e-05	0.00210411	0.00357041	9.157e-08	2.9046e-05	2.17423e-05	3.52108e-05	0.000151519	0.000764095	0.00146444	2.18997e-07	1.11843e-06	0.000115655	0.000467651	9.05045e-06	1.04885e-06	0.00638557
Basophil (Myeloid white cell)	BASO-FSC	Basophil forward scatter	0.0183594	0.00181701	0.000714461	0.00361673	0.103849	0.753361	0.000114787	0.000544595	0.00062566	0.000636847	0.00335215	0.000594274	0.00102909	0.00149393	0.00780509	0.00841312	0.00433712	0.0806515	0.00328678	0.000353373	2.29893e-06	0.00316777	0.000342434	0.000411498	0.00112024
Basophil (Myeloid white cell)	BASO-SFL-DW	Basophil side fluorescence distribution width	0.000261765	0.067102	7.07726e-05	1.58683e-05	0.0429616	0.868476	0.00216948	0.00122859	0.000629086	0.00336823	0.00329839	3.68434e-05	9.37053e-05	0.00782106	0.000627342	0.000146277	0.000685325	0.000652927	1.99959e-05	7.06086e-05	8.3481e-05	3.14589e-05	2.56586e-05	0.000122461	7.59358e-07
Basophil (Myeloid white cell)	BASO-FSC-DW	Basophil forward scatter distribution width	0.000978089	0.063887	0.000610408	0.000300512	0.0457869	0.867768	1.48875e-07	0.00222418	4.2128e-05	0.0029583	0.00339152	0.000121518	2.09159e-05	0.00771352	3.7106e-05	1.04547e-05	0.000914073	0.00216087	6.14289e-05	0.000116733	0.000420074	0.00016125	4.88821e-05	1.9355e-05	0.000246946
Compound white cell	BASO%	Basophil percentage of white cells	0.00051499	0.0519275	1.81736e-05	0.000451935	0.0283081	0.904853	7.16594e-05	0.00028791	3.45072e-05	3.87557e-05	0.011648	0.000250294	2.43592e-05	3.67474e-06	5.85643e-05	0.000923952	2.63618e-07	5.64349e-05	4.50312e-05	1.02193e-06	1.02027e-05	8.29156e-05	7.08406e-06	0.000107055	0.000274289
Myeloid white cell	BASO#	Basophil count	0.00143573	0.05677	2.64825e-05	1.58088e-05	0.0398976	0.889159	0.000879545	0.000600843	0.000111792	0.00229542	0.00440555	0.000387606	9.56847e-05	0.00258091	2.50019e-05	0.000489069	0.000470822	9.71947e-05	8.46112e-05	6.79613e-06	6.38827e-08	4.73617e-05	1.78393e-06	3.49419e-05	8.00392e-05
Myeloid white cell	BASO%GRAN	Basophil percentage of granulocytes	0.000139036	0.158978	4.81386e-07	0.000441193	0.0277111	0.800415	5.19115e-07	0.000336052	7.25942e-05	0.00374538	0.0069692	0.000102115	2.21989e-05	7.61209e-05	2.44878e-05	0.000424652	0.00037544	1.27444e-07	2.95462e-05	3.438e-07	4.60055e-07	1.31213e-05	4.48112e-06	4.57214e-05	7.28368e-05
Basophil (Myeloid white cell)	BASO-SFL	Basophil side fluorescence	0.012209	0.00287207	0.000276282	0.00167595	0.0397654	0.0524929	0.590516	0.00814702	0.00345734	0.000682648	0.0136898	0.0010922	0.0119174	0.0105405	0.000562736	0.0187332	0.00384598	0.0951914	0.000144058	0.0160774	0.114622	0.000558724	0.000151358	0.000493797	0.000284881
Mature red cell	HCT	Hematocrit	0.00300591	0.0103533	0.000635497	0.000805481	0.000409681	0.0044418	0.91643	0.00183584	0.000846307	3.89868e-06	0.000328749	0.00871675	0.00321572	0.00113977	0.0071456	0.00134136	0.000340003	1.31844e-05	0.000413844	0.0341735	0.00376011	3.90416e-05	1.38973e-05	0.000560559	3.06187e-05
Mature red cell	HGB	Hemoglobin concentration	0.0763531	0.00556936	3.79182e-05	0.00296955	8.31786e-05	0.00352885	0.854217	0.00157323	0.00173392	9.1922e-05	0.000363235	0.00216652	0.00659124	3.02828e-05	0.0164555	0.00105782	0.000458383	1.7438e-06	7.40034e-06	0.0227971	0.00171917	0.00104357	2.91524e-05	0.00110277	1.82066e-05
Mature red cell	RBC#	Red blood cell count	0.209681	0.0074888	0.000311866	0.00361665	0.000520194	0.00383989	0.731022	0.00115365	0.00125915	0.000100908	0.000434147	0.00143352	0.00213933	0.000160429	0.013505	0.00056161	0.000543174	0.000469286	0.00854845	0.00267584	0.00104784	0.000841777	1.47397e-07	0.00862037	2.48495e-05
Lymphocyte (Lymphoid white cell)	RE-LYMP#	Reactive lymphocyte count	5.58369e-05	0.0174404	5.33716e-05	0.00071722	0.000230899	0.00190226	0.00119315	0.867771	0.000454771	0.00278811	0.0881799	2.1813e-05	0.000150609	0.00282578	0.0135273	1.0499e-05	0.000625995	0.00140071	4.28703e-05	9.54299e-05	4.24078e-05	1.54417e-05	4.46391e-06	4.48857e-08	0.000449632
Lymphocyte (Lymphoid white cell)	RE-LYMP%	Reactive lymphocyte percentage of white cells	6.66274e-05	0.0584568	4.5428e-05	0.000111548	0.000834965	1.71202e-05	0.00300836	0.893179	0.000248592	1.7698e-05	0.0217897	3.99513e-06	2.1708e-05	1.86468e-07	0.0177995	1.17141e-06	1.07963e-07	0.00302731	9.5374e-07	1.85605e-07	0.000140048	3.3632e-06	4.08076e-06	1.24036e-07	0.00122108
Lymphocyte (Lymphoid white cell)	RE-LYMP(L)%	Reactive percentage of lymphocytes	0.000110297	0.00109599	1.17744e-08	0.000105456	0.00164531	0.000167168	0.00185969	0.907373	6.08168e-05	2.55201e-05	0.0497865	8.52194e-05	3.54444e-05	2.16599e-05	0.033378	7.75599e-08	0.00208921	0.0015922	4.18484e-05	5.01732e-05	0.000278185	0.000121743	3.49141e-06	5.40992e-06	6.80919e-05
Lymphocyte (Lymphoid white cell)	LY-SFL-DW	Lymphocyte side fluorescence distribution width	0.0005901	0.0280912	0.00104679	0.00113243	0.0719207	0.015464	4.42363e-05	0.764345	0.000315922	0.0101691	0.0215029	0.00142768	4.45099e-06	0.000743794	0.0381519	0.0225329	6.00026e-05	2.65326e-06	3.92231e-05	0.000152849	0.000620829	0.00916162	0.000120847	6.0283e-05	0.0122989
Platelet	PLT-SFL-DW	Platelet side fluorescence distribution width	9.69173e-05	0.00069756	0.0962863	4.28424e-05	8.10952e-06	4.29038e-05	0.000705719	1.95382e-05	0.861492	0.00031395	0.000536856	0.000201178	7.28756e-07	0.00756155	0.00202073	6.03772e-08	0.000430511	7.55274e-05	6.59617e-05	0.00111682	3.56414e-05	0.0275517	1.87507e-05	0.000265563	0.000412505
Platelet	PLT-FSC-DW	Platelet forward scatter distribution width	0.00121168	0.000347457	0.0702968	0.0001127	0.00015917	2.14679e-05	0.00253683	4.91261e-05	0.900494	3.56849e-05	0.000558054	0.00020019	2.59472e-06	0.00062108	0.00294284	0.00477839	2.60364e-06	5.41835e-06	5.58742e-05	0.00147291	0.000246042	0.01375	2.47332e-06	7.3038e-05	2.37886e-05
Platelet	PLT-SSC-DW	Platelet side scatter distribution width	0.000119398	0.000306768	0.131255	1.59691e-05	2.73562e-05	0.000829145	0.00422671	0.00096919	0.823857	0.00222914	0.0012059	7.08901e-06	3.72504e-05	0.0139086	0.000656629	0.00503638	3.8072e-05	0.000277728	4.87887e-05	0.00154427	0.000689491	0.0121422	2.93219e-06	4.50127e-05	0.000524357
Monocyte (Myeloid white cell)	MO-SFL-DW	Monocyte side fluorescence distribution width	0.0128218	0.186536	7.06663e-05	0.00252029	0.0127064	0.00765475	0.000207849	0.000350814	0.0035615	0.623137	0.0375249	7.38299e-05	7.31789e-05	0.00479273	0.00621227	0.0757322	0.0065821	0.00731801	0.00176188	0.00211438	0.00163778	0.00458801	0.00173221	0.000261808	2.80657e-05
Compound white cell	MONO%	Monocyte percentage of white cells	0.00054919	0.128648	2.19352e-06	2.40927e-06	0.00205676	0.000687242	0.0005215	0.00243307	9.10748e-05	0.821635	0.0249557	0.000572572	3.75033e-05	0.000321288	0.00615185	0.00454501	0.000779909	0.000501579	9.55972e-05	3.23942e-05	1.88681e-05	0.00430156	0.000110622	3.40097e-06	0.000945713
Myeloid white cell	MONO#	Monocyte count	6.22539e-05	0.196365	7.62403e-06	0.00145115	0.0103579	0.00746437	0.000234945	0.00299042	0.000282497	0.739533	0.0202561	0.000715163	0.000353088	0.00875842	0.00211123	0.0046134	0.000113606	0.0001906	0.000145645	8.56229e-08	1.56127e-06	0.00359297	0.000136189	5.61736e-05	0.000206638
Myeloid white cell	GRAN%MYELOID	Granulocyte percentage of myeloid white cells	0.000978606	0.318147	2.69485e-05	9.11305e-06	0.00297401	0.00183833	0.000920757	0.00179475	0.000136336	0.635002	0.0249893	0.000115345	2.75382e-05	0.000620997	0.00170718	0.00398198	0.00265283	0.000777967	3.15137e-05	4.30765e-05	3.57668e-06	0.00311355	7.10438e-05	2.3801e-05	1.249e-05
Compound white cell	LYMPH%	Lymphocyte percentage of white cells	0.00078479	0.410251	0.000205658	1.07797e-05	0.00265238	0.00244744	0.00065557	1.05909e-07	5.8987e-05	0.000113129	0.570339	0.000849181	4.70935e-06	0.000629324	0.0052945	0.000111069	0.00464381	0.000319349	7.97501e-05	3.65415e-05	0.000201585	0.000251137	8.32271e-06	3.56592e-06	4.90114e-05
Lymphocyte (Lymphoid white cell)	LYMPH#	Lymphocyte count	1.21146e-05	0.0325479	0.000144554	0.00146395	0.0143516	0.0119077	0.00017022	0.000225299	0.000211238	0.0101943	0.907157	0.000441364	0.000464706	0.0106862	0.00766087	0.00044501	0.00058442	4.80917e-05	2.03463e-05	1.37928e-06	0.000325155	0.000338309	7.56858e-07	1.93016e-05	0.000578008
Mature red cell	RDW-SD	Red cell distribution width — standard deviation	0.000486842	0.000594438	0.00224593	0.0315121	9.64071e-06	8.65654e-05	0.00773993	0.000838191	2.66284e-05	0.000892478	0.000139973	0.918512	0.00163829	0.00268347	0.00836944	1.06793e-06	0.000102295	3.03764e-05	4.02313e-06	0.0158133	0.00445511	0.00172099	3.47032e-05	0.00202004	4.24655e-05
Mature red cell	MacroR	Macrocytic percentage of red cells	0.113216	0.00602918	0.00189899	0.0662047	0.000244847	0.000569216	0.178068	1.9288e-07	0.00058969	0.000170933	0.00237614	0.531238	0.0094979	0.00100473	2.55769e-05	0.0074066	0.000151698	3.2212e-05	0.00028148	0.0707387	0.00550459	0.0015577	0.000548288	0.00263429	1.07345e-05
Mature red cell	RDW	Red cell distribution width	0.282746	0.000613455	0.00134744	0.0192273	9.87237e-05	0.000118501	0.00128631	0.000838446	5.26546e-05	8.9628e-05	5.87505e-05	0.651426	0.000163532	0.000243372	0.000763917	3.11949e-06	2.84311e-05	0.00104016	0.0152224	0.0175071	0.00148817	3.41103e-05	5.22569e-05	0.00543921	0.00011152
Compound red cell	RPI	Reticulocyte production index	0.0344512	0.0141236	1.7876e-05	0.153307	0.000281636	0.000495277	0.380696	0.000224483	0.000146017	5.83644e-05	0.000239749	0.00173107	0.401871	0.00130321	0.0004475	0.00115248	0.00243025	9.5818e-05	0.000433398	0.00590932	0.000112679	1.76556e-06	0.000133543	0.000333522	3.56186e-06
Immature red cell	RET%	Reticulocyte fraction of red cells	0.0424089	0.00617766	0.000183132	0.298799	5.24479e-05	0.000472612	0.00545872	0.000184681	4.49458e-05	5.64088e-05	8.90118e-05	0.000330138	0.637395	0.00046476	0.00147237	0.000297315	0.00275282	0.000159789	0.000146339	0.00173902	0.00119344	1.63104e-05	9.28119e-05	6.8106e-07	1.10438e-05
Immature red cell	RET#	Reticulocyte count	0.00533792	0.00992426	6.43424e-05	0.262137	0.000184569	1.6902e-05	0.0937743	1.48195e-05	1.01483e-05	1.615e-05	0.000205586	0.000796713	0.618532	0.000593635	2.47024e-05	0.000523911	0.00319335	3.89931e-05	0.000169587	0.00292194	0.00059543	0.000131447	9.06501e-05	0.000679857	2.18874e-05
Platelet	PCT	Plateletcrit	0.00903579	0.0502156	0.00375595	0.000215101	0.00211166	0.0197703	2.42798e-05	0.000837834	0.00478157	0.000911419	0.00565806	0.00270057	0.000485341	0.885003	0.00457467	0.00256142	5.92184e-05	0.000884728	0.000511129	0.00140621	3.1482e-05	0.0043469	9.27036e-07	1.88623e-06	0.00011472
Platelet	PLT#	Platelet count	0.0055919	0.0379913	0.162098	0.000308471	0.00222793	0.0154733	2.54377e-05	0.000910412	0.0115555	0.00116089	0.00431288	0.00124533	0.00059141	0.745308	0.00266092	0.00175789	9.41381e-05	0.000223925	0.000269432	0.00030929	9.52836e-06	0.00580379	4.43878e-06	2.85998e-05	3.75321e-05
Lymphocyte (Lymphoid white cell)	LY-SSC	Lymphocyte side scatter	0.00213882	0.0011428	0.000196883	0.00299532	0.00517767	8.63524e-06	0.00021451	0.0714144	7.12046e-05	0.0103146	0.0392691	0.00154582	7.33363e-06	0.000686689	0.86024	9.50466e-05	0.000753979	3.4959e-08	5.42838e-05	0.000587936	7.99443e-06	0.00131874	0.000275823	0.000299121	0.00118353
Lymphocyte (Lymphoid white cell)	LY-SFL	Lymphocyte side fluorescence	0.000375078	0.000316123	0.000698776	0.00214447	0.0155777	0.000910026	0.0187759	0.357568	0.00127595	0.00277001	0.0447557	4.81049e-05	0.000635902	0.000378765	0.507331	0.00798684	0.00774615	0.00403275	3.32269e-05	8.94117e-07	0.000315242	0.0130609	2.99901e-06	3.23033e-06	0.0132554
Lymphocyte (Lymphoid white cell)	LY-FSC	Lymphocyte forward scatter	1.91648e-06	0.00201729	0.000245345	0.0136378	0.0114035	0.00154556	0.00778332	0.0641355	0.0010705	2.09637e-05	0.0046619	0.000935793	0.00130114	0.00177361	0.845817	0.000333765	0.00955145	0.00484699	3.17643e-05	0.00182933	0.000295549	0.0241453	0.000141394	1.51927e-05	0.00245767
Monocyte (Myeloid white cell)	MO-SSC	Monocyte side scatter	0.00151847	0.00779571	0.00131546	0.014367	0.0071001	4.50131e-07	0.0363375	0.00309671	0.00396934	0.00982497	0.0178732	0.00123135	0.000362779	0.0286771	0.69609	0.00873663	0.000593731	0.122177	1.20993e-05	0.01279	6.22089e-05	0.0238969	0.00120627	0.000181457	0.000783439
Monocyte (Myeloid white cell)	MO-SFL	Monocyte side fluorescence	1.46966e-06	0.136352	0.000392149	0.00277245	0.0128356	0.0294222	0.0693818	0.14314	0.00821305	0.00156007	0.0107675	0.00369658	0.000143333	0.0425603	0.316852	0.00903194	0.0191164	0.150924	1.35301e-05	0.000965805	0.000922865	0.0167677	0.000456786	0.0107	0.0130102
Lymphocyte (Lymphoid white cell)	LY-SSC-DW	Lymphocyte side scatter distribution width	0.00449087	0.00318269	0.000105162	8.42472e-07	0.000962065	0.000495381	0.00430482	0.0513021	3.02541e-05	0.000353871	8.02477e-05	2.52355e-05	1.06885e-05	0.00189446	0.911007	0.0112691	0.000318334	0.00387457	4.86732e-05	0.00210826	5.97248e-06	0.00169928	0.00100762	0.000585459	0.000837107
Monocyte (Myeloid white cell)	MO-SSC-DW	Monocyte side scatter distribution width	0.000827522	0.000589491	0.00278006	0.00763412	0.0151629	0.000956679	0.014237	0.030235	0.00265561	0.00889322	0.0210735	9.87255e-06	0.000177077	0.00467366	0.599648	0.221766	9.09231e-05	0.0566342	0.00118152	0.00190256	0.000608765	0.00292807	0.00279485	0.000343188	0.00219628
Neutrophil (Myeloid white cell)	NE-SSC-DW	Neutrophil side scatter distribution width	0.000214978	0.000450994	0.00183502	7.44738e-05	0.00198932	0.000556814	0.000588459	0.000159956	0.000154571	0.00411766	0.000387062	0.00162868	0.000120132	0.00107423	0.000572001	0.852157	0.000835946	0.121341	8.66805e-05	0.000499979	0.000563563	0.00877144	2.25042e-05	0.00138701	0.000411025
Neutrophil (Myeloid white cell)	NE-SFL-DW	Neutrophil side fluorescence distribution width	0.000515068	1.29804e-05	0.000980536	0.000348662	9.10611e-05	0.000284482	0.00272509	0.000170854	0.00175796	0.00261973	5.65722e-07	6.17295e-05	0.000133188	0.000173074	0.00990125	0.971282	4.56134e-05	0.00704586	2.55872e-06	0.000533944	0.000432251	0.000586939	0.000173325	2.87717e-05	9.29178e-05
Neutrophil (Myeloid white cell)	NE-FSC-DW	Neutrophil forward scatter distribution width	4.97047e-05	0.00724634	0.000847473	0.00016489	0.00179309	1.14449e-05	4.47374e-05	0.000156936	0.00129114	0.0024392	2.221e-06	0.0011714	5.53904e-05	0.00085485	0.00355873	0.96342	0.00368361	0.006774	1.38182e-05	0.000219527	7.14557e-05	0.00513639	5.11516e-07	2.26449e-06	0.000990546
Lymphocyte (Lymphoid white cell)	LY-FSC-DW	Lymphocyte forward scatter distribution width	1.59481e-05	0.019904	0.00756584	0.00123903	0.0213418	0.00664604	0.0641668	0.153906	0.0107062	0.0573631	0.0828288	0.000486088	0.000780015	0.0104285	0.0737165	0.355387	0.0565691	0.0131743	0.00513932	0.00328942	0.00175607	0.0394763	0.000696744	0.000254563	0.0131626
Monocyte (Myeloid white cell)	MO-FSC-DW	Monocyte forward scatter distribution width	0.00627836	0.0355533	0.00507765	0.000638776	8.02038e-06	0.00165133	0.0118856	0.00128938	0.00133132	0.123754	0.000601427	0.00486404	0.000210936	0.00018633	0.00503105	0.770582	0.00602751	0.00565697	7.82693e-06	0.00304642	0.00161819	0.00893253	0.000547246	0.00480066	0.000419393
Compound white cell	IG#	Immature granulocyte count	0.00032578	0.325003	1.03606e-06	0.00723493	3.35248e-05	0.000820414	0.00424704	0.00273611	7.41862e-05	0.00123532	0.00421414	2.5647e-06	0.00267028	0.00138626	0.00602232	0.00857053	0.634764	0.000241213	3.24265e-05	5.60295e-07	4.19718e-05	7.28178e-06	1.27783e-06	2.57993e-05	0.00030716
Compound white cell	IG%	Immature granulocyte percentage of white cells	1.46509e-05	0.0424228	6.48026e-07	0.00673688	0.00119696	4.66891e-05	0.00343782	0.00252709	0.000303892	0.000290668	0.0122252	8.93034e-06	0.0024567	3.4054e-05	0.0103489	0.0122945	0.904839	0.000483376	7.33191e-05	3.01747e-05	1.40622e-05	8.21435e-07	9.03553e-07	1.24626e-06	0.000211144
Eosinophil (Myeloid white cell)	EO-SSC	Eosinophil side scatter	0.0174318	0.00076859	6.30185e-06	0.000326883	0.000119741	0.0102794	0.00059271	0.00381177	0.000524784	1.43945e-07	0.000184084	0.00634388	0.00108506	0.00269189	9.07159e-05	0.00257777	0.00189421	0.933085	4.10162e-06	0.00230731	0.0121979	0.00314043	9.16687e-05	0.000257796	0.000185881
Eosinophil (Myeloid white cell)	EO-SFL	Eosinophil side fluorescence	0.0053991	0.0188368	0.000537734	0.00185456	0.0117505	0.000189872	0.000910835	0.110417	0.00183823	0.000322074	0.000320047	0.000700952	4.18495e-05	0.0162377	0.00756194	0.139576	0.0320395	0.625463	0.00145162	0.00235194	0.0115335	0.00588504	4.12776e-06	0.00124145	0.00353534
Eosinophil (Myeloid white cell)	EO-FSC	Eosinophil forward scatter	0.00336444	0.00014145	1.75988e-05	0.00038498	0.0725688	0.0129836	0.000851862	0.00174364	0.00333501	0.000694142	0.000606934	0.00205276	0.000182857	0.000204556	0.000467338	0.159914	0.00428545	0.694685	1.93765e-07	0.0035017	0.0104863	0.0245903	6.88969e-06	0.00257698	0.000352264
Neutrophil (Myeloid white cell)	NE-SSC	Neutrophil side scatter	0.0137277	0.000784799	0.00226432	0.00768719	0.00739893	7.39389e-05	0.00710883	0.0030827	0.00140262	0.013124	0.000515579	0.000447418	0.00364884	0.000517728	0.0973793	0.126104	0.0193366	0.688913	2.73629e-06	0.000926836	0.00278921	3.85646e-07	0.0010144	0.000559315	0.00118961
Neutrophil (Myeloid white cell)	NE-SFL	Neutrophil side fluorescence	0.0013029	0.000584745	7.88191e-05	0.000459072	0.00808082	0.00152804	0.000447219	0.00239837	1.08892e-05	0.000540097	0.00121643	2.13596e-07	0.000421525	0.00219201	0.0144592	0.0771256	1.29073e-05	0.881124	0.000373822	0.000201527	0.00310975	0.00394372	8.35597e-05	8.35759e-05	0.000220769
Neutrophil (Myeloid white cell)	NE-FSC	Neutrophil forward scatter	0.000335951	0.0011313	2.39154e-05	4.08439e-05	0.00501516	0.000139718	1.22155e-05	0.0038386	5.63921e-05	0.000115463	7.37448e-06	0.00249108	4.22196e-05	3.9252e-05	0.00354042	0.0431321	0.0166541	0.910929	0.000129396	0.00168182	0.00660061	0.00148559	5.9568e-05	0.001903	0.000594935
Compound red cell	Delta-He	Delta of the haemoglobin equivalents	0.00563715	0.000349541	0.00364686	0.000590105	0.000337629	7.64549e-05	0.000300125	9.50881e-05	0.000285786	5.60768e-06	8.31294e-05	0.00336228	0.000103279	0.000727274	1.05632e-05	1.98822e-05	0.000128953	3.80498e-05	0.980618	0.000462722	0.00298591	0.00011665	1.30306e-05	4.85322e-06	1.39293e-06
Mature red cell	MCHC	Mean corpuscular hemoglobin concentration	0.273184	0.00261485	0.00176349	0.00406972	0.000575407	7.38248e-05	0.00159482	4.16522e-06	0.00104989	0.000702047	2.03592e-05	0.0998856	0.00380467	0.00735791	0.0125621	1.97985e-05	8.82446e-05	0.000143142	0.00149169	0.578908	0.00163704	0.0079346	1.63675e-05	0.000491696	5.79579e-06
Mature red cell	RBC-FSC-DW	Red blood cell forward scatter distribution width	0.323515	0.000127346	0.000559006	0.0057573	0.00030763	3.90194e-05	0.000619849	0.000170284	0.000922173	8.76033e-05	0.000153417	0.0380443	0.00202302	5.97667e-05	7.82642e-05	4.13053e-05	6.77213e-05	0.00608171	0.00703362	4.01382e-06	0.611875	0.000899962	7.6094e-05	0.00138532	7.17725e-05
Monocyte (Myeloid white cell)	MO-FSC	Monocyte forward scatter	0.00457238	0.00265279	0.0117904	0.008764	0.0193801	0.00111716	0.00343598	0.0114955	0.0129109	0.043917	0.00281164	0.0220814	0.000343653	0.00106749	0.236474	0.0371103	1.23057e-05	0.00931291	0.001083	0.0173334	0.00310042	0.548308	6.05837e-05	5.80032e-05	0.000806317
