# Supplementary material for: Improved genetic discovery and fine-mapping resolution through multivariate latent factor analysis of high-dimensional traits
Source: Cell Genom. 2025 Apr 11;5(5):100847. doi: 10.1016/j.xgen.2025.100847 (PMC12143322; doi:10.1016/j.xgen.2025.100847)
Supplement: Table S3. Latent factor interpretations relative to blood cell traits, related to Figure 1 [file mmc4.xlsx]

## Sheet: S3-Blood Cell Latent Interpreta
Table S3. Latent factor interpretations relative to blood cell traits. Related to Figure 1. Considering the contributions of latent factors to blood cell traits and the direction of the factor loadings, we describe each latent factor.
Latent Factor	Broad blood cell trait category	Description (of effect of increase in latent factor)
ML1	White cell	Increased granulocyte count, in particular increased neutrophil count; increased total white blood cell count; increased immature granulocyte count; decreased lymphocyte percentage of white blood cells.
ML2	Red cell	Increased mass of haemoglobin per red blood cell; increased mass of inter-cellular haemoglobin per red blood cell; increased mean red blood cell volume; reduced red blood cell count; the total volume of blood occupied by red blood cells (HCT) remains approximately constant; a greater proportion of red blood cells are hyper-hemoglobinized, a lower proportion of red blood cells are microcytic; incr…
ML3	White cell	Increased eosinophil count and eosinophil percentage of white blood cells; decreased neutrophil percentage of granulocytes; the variabilities of the distributions of eosinophil side scatter, side fluorescence and forward scatter all increase.
ML4	Red cell	Increased reticulocyte count and reticulocyte percentage of red blood cell count; reticulocytes are younger on average; the proportion of reticulocytes that are immature goes up; there is little effect on mature red blood cell parameters or peripheral blood haemoglobin levels.
ML5	Platelet	Increased immature proportion of platelets, correspondingly the average volume and the average RNA content (side fluorescence) of platelets increases; however, the total volume of blood occupied by platelets remains approximately constant.
ML6	Red cell (and basophil)	Increased haemoglobin concentration; increased red blood cell count; increased fractions of red blood cells are hyper-hemoglobinized and macrocytic; increased reticulocyte production; the average volume of red blood cells and the width of the red blood cell volume distribution are little changed; there is a curious decreasing effect on basophil side fluorescence, which might be an artefact of the…
ML7	White cell	Increased monocyte count and increased monocyte percentage of white blood cell count; increased monocyte percentage of myeloid cell count (and correspondingly reduced granulocyte percentage of myeloid cell count).
ML8	White cell	Increased basophil count; increased basophil percentage of granulocytes and basophil percentage of white blood cells; average basophil forward scatter goes up, implying increased average basophil volume.
ML9	White cell	Increased lymphocyte count; increased lymphocyte percentage of white blood cells and reduced neutrophil percentage of white blood cells.
ML10	Platelet	Increased platelet count; little change in platelet volume or other platelet characteristics, consequently the proportion of the volume of blood occupied by platelets (PCT) increases.
ML11	White cell	Increased immature granulocyte count; increased immature granulocyte percentage of white blood cells.
ML12	Red cell	Increased concentration of haemoglobin in red blood cells; smaller mean red blood cell volume; little change in the red blood cell count or the reticulocyte count.
ML13	Red cell	Increased reticulocyte production; increased reticulocyte count; increased reticulocyte fraction of red blood cells.
ML14	Red cell	Increased variability of the distribution of red blood cell volumes; a greater proportion of red blood cells are macrocytic; blood haemoglobin concentration, the proportion of volume of blood occupied by red blood cells (HCT) and the mean red blood cell volume are little changed.
ML15	Red cell	Increased mass of haemoglobin in reticulocytes; increased contrast between the average haemoglobin in reticulocytes and the average haemoglobin red blood cells (Delta-He).
ML16	White cell	Increased average monocyte volume (MO-FSC) .
ML17	White cell	Increased lymphocyte reactivity.
ML18	Platelet	Increased variability in the distributions of platelet volume (PLT-FSC-DW), platelet granularity (PLT-SSC-DW) and platelet RNA content (PLT-SFL-DW).
ML19	Reticulocyte	Increase in the proportion of reticulocytes that are very immature (HFR); mature red blood cell parameters (e.g. HGB and RBC) and the reticulocyte count are little changed.
ML20	Red cell	Decreased Delta-HGB, which implies decreased haemolysis prior to measurement.
ML21	Red cell	Increased variability in red blood cell haemoglobin content (RBC-FSC-DW) and red blood cell RNA content (RBC-SFL-DW); decreased red blood cell side scatter (RBC-SSC).
ML22	White cell	Increased average eosinophil size (EO-FSC), complexity/granularity (EO-SSC) and RNA content (EO-SFL); increased average eosinophil size (NE-FSC), complexity/granularity (NE-SSC) and RNA content (NE-SFL).
ML23	White cell	Decreased average volumes of monocytes (MO-FSC) and lymphocytes (LY-FSC); increased average complexity/granularity of monocytes (MO-SSC) and lymphocytes (LY-SSC); increased variability in complexity/granularity of monocytes (MO-SSC-DW) and lymphocytes (LY-SSC-DW); increased average RNA content of monocytes (MO-SFL) and lymphocytes (LY-SFL).
ML24	White cell	Increased variability in distribution of eosinophil RNA content (EO-SFL-DW).
ML25	White cell	Increased variability in the distributions of monocyte volume (MO-FSC-DW), monocyte complexity/granularity (MO-SSC-DW), neutrophil volume (NE-FSC-DW), neutrophil complexity/granularity (NE-SFL-DW), neutrophil RNA content (NE-SFL-DW), lymphocyte volume (LY-FSC-DW).
