# Supplementary material for: Improved genetic discovery and fine-mapping resolution through multivariate latent factor analysis of high-dimensional traits
Source: Cell Genom. 2025 Apr 11;5(5):100847. doi: 10.1016/j.xgen.2025.100847 (PMC12143322; doi:10.1016/j.xgen.2025.100847)
Supplement: Table S4. Blood cell trait covariance in the INTERVAL study among the complete samples, related to Figure 1, STAR Methods [file mmc5.xlsx]

## Sheet: S4-Blood Cell Trait Covariance
Table S4. Blood cell trait covariance in the INTERVAL study amongst the complete samples. Related to Figure 1, STAR Methods. Trait covariance of the 99 blood cell traits, ordered according to maximum contributing latent factor based on the 18,310 individuals in the INTERVAL study that have measurements for all traits. Traits are coloured according to their cell type, as provided in Table S2. The …
Latent Factor		ML2													ML1							ML5									ML4							ML3								ML8
	Blood Cell Trait	Delta-HGB	RBC-SFL	RBC-SSC	RBC-SFL-DW	RET-FSC	RBC-FSC	IRF-FSC	RET-He	RBC-He	Hyper-He	MicroR	MCV	MCH	NEUT%	WBC#	NEUT#	MYELOID#	GRAN#	(NEUT+EO)#	(BASO+NEUT)#	PLT-SFL	PLT-FSC	PLT-SSC	P-LCR	IPF#	H-IPF	IPF%	MPV	PDW	RET-SFL	MFR	LFR	HFR	HLSR%	HLSR#	IRF	EO-SSC-DW	EO-SFL-DW	EO-FSC-DW	EO%	EO#	(EO+BASO)#	EO%GRAN	NEUT%GRAN	BASO-FSC	BASO-SFL-DW	BASO-FSC-DW	BASO%
ML2	Delta-HGB	1	0.147	0.188	-0.06	0.261	0.288	0.206	0.26	0.287	0.203	-0.278	0.324	0.329	-0.001	-0.033	-0.024	-0.026	-0.027	-0.027	-0.025	-0.002	-0.001	0.023	0.008	-0.008	0.009	0.006	0.006	0.007	0.102	0.054	-0.056	0.044	0.069	0.05	0.056	-0.028	-0.021	-0.029	-0.011	-0.022	-0.023	-0.01	0.008	0.013	-0.017	-0.012	-0.003
	RBC-SFL	0.147	1	0.509	-0.479	0.536	0.545	0.349	0.535	0.544	0.397	-0.433	0.421	0.529	-0.065	0	-0.031	-0.026	-0.033	-0.033	-0.031	-0.005	-0.064	-0.046	-0.017	0.007	0.009	0.004	-0.019	-0.027	0.454	0.174	-0.191	0.192	0.257	0.217	0.19	-0.062	-0.017	-0.043	-0.031	-0.03	-0.034	-0.014	0.015	0.026	-0.013	-0.024	-0.037
	RBC-SSC	0.188	0.509	1	-0.126	0.642	0.69	0.547	0.641	0.689	0.565	-0.518	0.4	0.657	-0.043	-0.098	-0.092	-0.099	-0.097	-0.096	-0.093	-0.062	-0.044	-0.054	-0.043	-0.093	-0.032	-0.032	-0.044	-0.041	0.024	-0.052	0.051	-0.035	0.058	0.02	-0.051	-0.092	-0.026	-0.066	-0.024	-0.056	-0.067	-0.013	0.015	0.007	-0.034	-0.056	-0.028
	RBC-SFL-DW	-0.06	-0.479	-0.126	1	-0.214	-0.256	-0.125	-0.213	-0.256	-0.175	0.265	-0.282	-0.248	0.041	-0.073	-0.033	-0.043	-0.034	-0.034	-0.034	-0.056	0.005	-0.017	-0.026	-0.082	-0.055	-0.046	-0.026	-0.009	-0.149	-0.054	0.056	-0.051	-0.068	-0.049	-0.056	0.012	0.006	0.011	0.023	-0.002	-0.008	0.013	-0.01	-0.025	-0.02	-0.02	0.012
	RET-FSC	0.261	0.536	0.642	-0.214	1	0.894	0.816	0.999	0.893	0.746	-0.722	0.705	0.865	-0.049	-0.073	-0.076	-0.079	-0.081	-0.08	-0.077	-0.061	-0.072	-0.069	-0.056	-0.089	-0.03	-0.038	-0.058	-0.055	0.196	-0.01	0.008	0.001	0.101	0.051	-0.008	-0.075	-0.019	-0.063	-0.031	-0.055	-0.062	-0.018	0.017	0.023	-0.024	-0.037	-0.021
	RBC-FSC	0.288	0.545	0.69	-0.256	0.894	1	0.721	0.893	0.999	0.822	-0.864	0.826	0.965	-0.044	-0.066	-0.069	-0.071	-0.073	-0.073	-0.07	-0.027	-0.044	-0.046	-0.029	-0.055	-0.005	-0.011	-0.034	-0.032	0.179	-0.025	0.024	-0.016	0.095	0.037	-0.024	-0.07	-0.018	-0.056	-0.025	-0.047	-0.054	-0.013	0.014	0.021	-0.021	-0.034	-0.021
	IRF-FSC	0.206	0.349	0.547	-0.125	0.816	0.721	1	0.816	0.721	0.621	-0.575	0.541	0.695	-0.032	-0.051	-0.052	-0.055	-0.056	-0.056	-0.053	-0.055	-0.058	-0.056	-0.051	-0.078	-0.035	-0.039	-0.054	-0.049	0.051	-0.122	0.127	-0.108	-0.016	-0.052	-0.127	-0.067	-0.011	-0.056	-0.033	-0.049	-0.053	-0.023	0.022	0.017	-0.011	-0.018	-0.014
	RET-He	0.26	0.535	0.641	-0.213	0.999	0.893	0.816	1	0.893	0.746	-0.722	0.705	0.865	-0.049	-0.073	-0.076	-0.079	-0.081	-0.08	-0.077	-0.062	-0.072	-0.07	-0.056	-0.089	-0.03	-0.038	-0.059	-0.055	0.195	-0.01	0.008	0.001	0.1	0.051	-0.008	-0.075	-0.019	-0.063	-0.031	-0.055	-0.062	-0.018	0.018	0.023	-0.024	-0.037	-0.021
	RBC-He	0.287	0.544	0.689	-0.256	0.893	0.999	0.721	0.893	1	0.822	-0.864	0.826	0.965	-0.044	-0.066	-0.069	-0.071	-0.073	-0.073	-0.07	-0.028	-0.044	-0.047	-0.03	-0.056	-0.005	-0.011	-0.034	-0.033	0.179	-0.025	0.024	-0.016	0.095	0.037	-0.024	-0.07	-0.018	-0.055	-0.025	-0.047	-0.054	-0.013	0.014	0.021	-0.021	-0.034	-0.021
	Hyper-He	0.203	0.397	0.565	-0.175	0.746	0.822	0.621	0.746	0.822	1	-0.661	0.643	0.786	-0.016	-0.019	-0.022	-0.023	-0.024	-0.024	-0.021	-0.017	-0.033	-0.037	-0.017	-0.029	0.011	0.006	-0.023	-0.002	0.106	-0.06	0.062	-0.053	0.047	0.035	-0.063	-0.053	-0.009	-0.037	-0.024	-0.03	-0.029	-0.019	0.015	0.02	0.015	-0.006	0.006
	MicroR	-0.278	-0.433	-0.518	0.265	-0.722	-0.864	-0.575	-0.722	-0.864	-0.661	1	-0.875	-0.852	0.025	0.045	0.044	0.046	0.047	0.047	0.045	0.035	0.053	0.034	0.054	0.076	0.052	0.05	0.061	0.06	-0.123	0.026	-0.03	0.034	-0.07	-0.008	0.03	0.056	0.02	0.039	0.015	0.03	0.038	0.008	-0.012	-0.015	0.021	0.027	0.028
	MCV	0.324	0.421	0.4	-0.282	0.705	0.826	0.541	0.705	0.826	0.643	-0.875	1	0.843	-0.012	-0.027	-0.026	-0.023	-0.028	-0.027	-0.026	-0.001	-0.038	-0.01	-0.007	-0.004	0.011	0.003	-0.011	-0.018	0.195	0.075	-0.075	0.054	0.14	0.072	0.075	-0.046	-0.019	-0.038	-0.015	-0.024	-0.029	-0.011	0.013	0.012	-0.017	-0.018	-0.021
	MCH	0.329	0.529	0.657	-0.248	0.865	0.965	0.695	0.865	0.965	0.786	-0.852	0.843	1	-0.037	-0.066	-0.066	-0.068	-0.07	-0.069	-0.066	-0.03	-0.044	-0.045	-0.032	-0.059	-0.011	-0.018	-0.034	-0.036	0.186	-0.005	0.003	-0.001	0.107	0.043	-0.004	-0.069	-0.022	-0.055	-0.023	-0.044	-0.053	-0.013	0.014	0.019	-0.028	-0.037	-0.026
ML1	NEUT%	-0.001	-0.065	-0.043	0.041	-0.049	-0.044	-0.032	-0.049	-0.044	-0.016	0.025	-0.012	-0.037	1	0.373	0.739	0.655	0.7	0.704	0.735	0.03	0.022	0.005	0.032	0.043	0.013	0.022	0.03	0.042	0.004	0.024	-0.026	0.026	0.043	0.053	0.026	-0.122	-0.06	-0.14	-0.354	-0.222	-0.208	-0.52	0.57	-0.044	-0.018	-0.021	-0.24
	WBC#	-0.033	0	-0.098	-0.073	-0.073	-0.066	-0.051	-0.073	-0.066	-0.019	0.045	-0.027	-0.066	0.373	1	0.897	0.931	0.913	0.911	0.9	0.008	-0.044	0.016	-0.004	0.114	-0.013	-0.016	-0.01	0.004	0.047	0.072	-0.073	0.061	0.107	0.125	0.074	0.153	0.05	0.186	-0.109	0.226	0.28	-0.171	0.205	0.011	0.241	0.239	-0.159
	NEUT#	-0.024	-0.031	-0.092	-0.033	-0.076	-0.069	-0.052	-0.076	-0.069	-0.022	0.044	-0.026	-0.066	0.739	0.897	1	0.983	0.992	0.993	1	0.02	-0.021	0.015	0.012	0.103	-0.003	0	0.007	0.023	0.036	0.064	-0.066	0.057	0.098	0.116	0.066	0.056	0.009	0.07	-0.242	0.062	0.107	-0.366	0.414	-0.012	0.167	0.163	-0.226
	MYELOID#	-0.026	-0.026	-0.099	-0.043	-0.079	-0.071	-0.055	-0.079	-0.071	-0.023	0.046	-0.023	-0.068	0.655	0.931	0.983	1	0.993	0.992	0.985	0.016	-0.029	0.014	0.008	0.109	-0.006	-0.005	0.002	0.017	0.038	0.068	-0.07	0.061	0.102	0.121	0.07	0.126	0.035	0.159	-0.126	0.186	0.234	-0.244	0.289	0	0.213	0.21	-0.172
	GRAN#	-0.027	-0.033	-0.097	-0.034	-0.081	-0.073	-0.056	-0.081	-0.073	-0.024	0.047	-0.028	-0.07	0.7	0.913	0.992	0.993	1	1	0.993	0.017	-0.025	0.014	0.009	0.104	-0.007	-0.004	0.003	0.019	0.033	0.065	-0.066	0.058	0.098	0.117	0.067	0.117	0.029	0.148	-0.135	0.172	0.218	-0.261	0.309	-0.002	0.202	0.199	-0.179
	(NEUT+EO)#	-0.027	-0.033	-0.096	-0.034	-0.08	-0.073	-0.056	-0.08	-0.073	-0.024	0.047	-0.027	-0.069	0.704	0.911	0.993	0.992	1	1	0.993	0.017	-0.025	0.014	0.009	0.103	-0.007	-0.004	0.004	0.02	0.034	0.065	-0.067	0.058	0.099	0.117	0.067	0.113	0.028	0.144	-0.14	0.166	0.209	-0.266	0.317	-0.005	0.19	0.187	-0.196
	(BASO+NEUT)#	-0.025	-0.031	-0.093	-0.034	-0.077	-0.07	-0.053	-0.077	-0.07	-0.021	0.045	-0.026	-0.066	0.735	0.9	1	0.985	0.993	0.993	1	0.02	-0.021	0.015	0.012	0.105	-0.003	0	0.006	0.022	0.035	0.064	-0.065	0.057	0.098	0.116	0.066	0.06	0.011	0.075	-0.236	0.069	0.117	-0.36	0.405	-0.01	0.179	0.175	-0.209
ML5	PLT-SFL	-0.002	-0.005	-0.062	-0.056	-0.061	-0.027	-0.055	-0.062	-0.028	-0.017	0.035	-0.001	-0.03	0.03	0.008	0.02	0.016	0.017	0.017	0.02	1	0.894	0.746	0.789	0.757	0.759	0.824	0.786	0.76	0.002	-0.003	0.004	0	0.001	0.003	-0.004	-0.013	-0.019	-0.032	-0.029	-0.026	-0.022	-0.033	0.031	0.005	0.006	0.014	0.004
	PLT-FSC	-0.001	-0.064	-0.044	0.005	-0.072	-0.044	-0.058	-0.072	-0.044	-0.033	0.053	-0.038	-0.044	0.022	-0.044	-0.021	-0.029	-0.025	-0.025	-0.021	0.894	1	0.828	0.633	0.641	0.66	0.721	0.633	0.606	-0.028	-0.017	0.018	-0.014	-0.021	-0.019	-0.018	-0.015	-0.03	-0.038	-0.021	-0.036	-0.035	-0.024	0.022	-0.002	-0.009	-0.003	0.009
	PLT-SSC	0.023	-0.046	-0.054	-0.017	-0.069	-0.046	-0.056	-0.07	-0.047	-0.037	0.034	-0.01	-0.045	0.005	0.016	0.015	0.014	0.014	0.014	0.015	0.746	0.828	1	0.53	0.582	0.563	0.615	0.529	0.512	-0.005	-0.003	0.005	-0.003	-0.005	-0.002	-0.004	0.007	-0.017	-0.003	-0.011	-0.006	-0.003	-0.011	0.01	0.007	0.016	0.015	0.003
	P-LCR	0.008	-0.017	-0.043	-0.026	-0.056	-0.029	-0.051	-0.056	-0.03	-0.017	0.054	-0.007	-0.032	0.032	-0.004	0.012	0.008	0.009	0.009	0.012	0.789	0.633	0.53	1	0.725	0.787	0.83	0.991	0.959	-0.009	-0.023	0.021	-0.006	-0.028	-0.026	-0.021	-0.011	-0.016	-0.02	-0.025	-0.025	-0.025	-0.029	0.03	0.004	-0.006	0.002	-0.008
	IPF#	-0.008	0.007	-0.093	-0.082	-0.089	-0.055	-0.078	-0.089	-0.056	-0.029	0.076	-0.004	-0.059	0.043	0.114	0.103	0.109	0.104	0.103	0.105	0.757	0.641	0.582	0.725	1	0.908	0.923	0.737	0.719	-0.002	-0.001	0	0.008	-0.005	0.003	0	0.017	-0.002	0.008	-0.03	0.009	0.03	-0.036	0.026	0.012	0.072	0.089	0.047
	H-IPF	0.009	0.009	-0.032	-0.055	-0.03	-0.005	-0.035	-0.03	-0.005	0.011	0.052	0.011	-0.011	0.013	-0.013	-0.003	-0.006	-0.007	-0.007	-0.003	0.759	0.66	0.563	0.787	0.908	1	0.978	0.804	0.777	-0.009	-0.023	0.021	-0.008	-0.039	-0.035	-0.021	-0.011	-0.015	-0.029	-0.028	-0.031	-0.026	-0.028	0.023	0.005	0.005	0.02	0.019
	IPF%	0.006	0.004	-0.032	-0.046	-0.038	-0.011	-0.039	-0.038	-0.011	0.006	0.05	0.003	-0.018	0.022	-0.016	0	-0.005	-0.004	-0.004	0	0.824	0.721	0.615	0.83	0.923	0.978	1	0.842	0.82	-0.003	-0.017	0.015	-0.003	-0.025	-0.02	-0.015	-0.015	-0.017	-0.032	-0.03	-0.035	-0.031	-0.033	0.029	0.003	-0.002	0.014	0.011
	MPV	0.006	-0.019	-0.044	-0.026	-0.058	-0.034	-0.054	-0.059	-0.034	-0.023	0.061	-0.011	-0.034	0.03	-0.01	0.007	0.002	0.003	0.004	0.006	0.786	0.633	0.529	0.991	0.737	0.804	0.842	1	0.957	-0.01	-0.023	0.021	-0.006	-0.032	-0.03	-0.021	-0.012	-0.015	-0.021	-0.024	-0.027	-0.027	-0.028	0.028	0.005	-0.007	0.003	-0.005
	PDW	0.007	-0.027	-0.041	-0.009	-0.055	-0.032	-0.049	-0.055	-0.033	-0.002	0.06	-0.018	-0.036	0.042	0.004	0.023	0.017	0.019	0.02	0.022	0.76	0.606	0.512	0.959	0.719	0.777	0.82	0.957	1	-0.01	-0.024	0.021	-0.005	-0.022	-0.012	-0.021	-0.006	-0.012	-0.016	-0.022	-0.021	-0.02	-0.029	0.03	0	-0.003	0.001	-0.008
ML4	RET-SFL	0.102	0.454	0.024	-0.149	0.196	0.179	0.051	0.195	0.179	0.106	-0.123	0.195	0.186	0.004	0.047	0.036	0.038	0.033	0.034	0.035	0.002	-0.028	-0.005	-0.009	-0.002	-0.009	-0.003	-0.01	-0.01	1	0.702	-0.722	0.591	0.73	0.71	0.722	0.004	-0.005	-0.002	-0.026	-0.009	-0.012	-0.024	0.029	0.008	-0.008	-0.012	-0.043
	MFR	0.054	0.174	-0.052	-0.054	-0.01	-0.025	-0.122	-0.01	-0.025	-0.06	0.026	0.075	-0.005	0.024	0.072	0.064	0.068	0.065	0.065	0.064	-0.003	-0.017	-0.003	-0.023	-0.001	-0.023	-0.017	-0.023	-0.024	0.702	1	-0.982	0.652	0.904	0.894	0.982	0.017	0.001	0.01	0.001	0.026	0.024	-0.003	0.011	-0.013	-0.005	-0.01	-0.035
	LFR	-0.056	-0.191	0.051	0.056	0.008	0.024	0.127	0.008	0.024	0.062	-0.03	-0.075	0.003	-0.026	-0.073	-0.066	-0.07	-0.066	-0.067	-0.065	0.004	0.018	0.005	0.021	0	0.021	0.015	0.021	0.021	-0.722	-0.982	1	-0.766	-0.918	-0.907	-0.999	-0.018	-0.002	-0.01	0	-0.025	-0.023	0.005	-0.012	0.013	0.007	0.012	0.037
	HFR	0.044	0.192	-0.035	-0.051	0.001	-0.016	-0.108	0.001	-0.016	-0.053	0.034	0.054	-0.001	0.026	0.061	0.057	0.061	0.058	0.058	0.057	0	-0.014	-0.003	-0.006	0.008	-0.008	-0.003	-0.006	-0.005	0.591	0.652	-0.766	1	0.693	0.682	0.766	0.016	0.003	0.01	-0.001	0.02	0.018	-0.006	0.013	-0.007	-0.006	-0.011	-0.03
	HLSR%	0.069	0.257	0.058	-0.068	0.101	0.095	-0.016	0.1	0.095	0.047	-0.07	0.14	0.107	0.043	0.107	0.098	0.102	0.098	0.099	0.098	0.001	-0.021	-0.005	-0.028	-0.005	-0.039	-0.025	-0.032	-0.022	0.73	0.904	-0.918	0.693	1	0.991	0.918	0.011	0.005	0.012	-0.007	0.029	0.027	-0.015	0.026	-0.013	-0.001	-0.011	-0.052
	HLSR#	0.05	0.217	0.02	-0.049	0.051	0.037	-0.052	0.051	0.037	0.035	-0.008	0.072	0.043	0.053	0.125	0.116	0.121	0.117	0.117	0.116	0.003	-0.019	-0.002	-0.026	0.003	-0.035	-0.02	-0.03	-0.012	0.71	0.894	-0.907	0.682	0.991	1	0.907	0.017	0.008	0.019	-0.008	0.035	0.036	-0.018	0.027	-0.013	0.01	-0.002	-0.045
	IRF	0.056	0.19	-0.051	-0.056	-0.008	-0.024	-0.127	-0.008	-0.024	-0.063	0.03	0.075	-0.004	0.026	0.074	0.066	0.07	0.067	0.067	0.066	-0.004	-0.018	-0.004	-0.021	0	-0.021	-0.015	-0.021	-0.021	0.722	0.982	-0.999	0.766	0.918	0.907	1	0.018	0.001	0.01	0	0.025	0.023	-0.005	0.012	-0.013	-0.006	-0.012	-0.037
ML3	EO-SSC-DW	-0.028	-0.062	-0.092	0.012	-0.075	-0.07	-0.067	-0.075	-0.07	-0.053	0.056	-0.046	-0.069	-0.122	0.153	0.056	0.126	0.117	0.113	0.06	-0.013	-0.015	0.007	-0.011	0.017	-0.011	-0.015	-0.012	-0.006	0.004	0.017	-0.018	0.016	0.011	0.017	0.018	1	0.289	0.655	0.569	0.611	0.599	0.545	-0.518	0.052	0.178	0.179	0.152
	EO-SFL-DW	-0.021	-0.017	-0.026	0.006	-0.019	-0.018	-0.011	-0.019	-0.018	-0.009	0.02	-0.019	-0.022	-0.06	0.05	0.009	0.035	0.029	0.028	0.011	-0.019	-0.03	-0.017	-0.016	-0.002	-0.015	-0.017	-0.015	-0.012	-0.005	0.001	-0.002	0.003	0.005	0.008	0.001	0.289	1	0.288	0.239	0.256	0.244	0.231	-0.214	0.021	0.07	0.059	0.065
	EO-FSC-DW	-0.029	-0.043	-0.066	0.011	-0.063	-0.056	-0.056	-0.063	-0.055	-0.037	0.039	-0.038	-0.055	-0.14	0.186	0.07	0.159	0.148	0.144	0.075	-0.032	-0.038	-0.003	-0.02	0.008	-0.029	-0.032	-0.021	-0.016	-0.002	0.01	-0.01	0.01	0.012	0.019	0.01	0.655	0.288	1	0.678	0.726	0.712	0.647	-0.616	0.065	0.212	0.221	0.179
	EO%	-0.011	-0.031	-0.024	0.023	-0.031	-0.025	-0.033	-0.031	-0.025	-0.024	0.015	-0.015	-0.023	-0.354	-0.109	-0.242	-0.126	-0.135	-0.14	-0.236	-0.029	-0.021	-0.011	-0.025	-0.03	-0.028	-0.03	-0.024	-0.022	-0.026	0.001	0	-0.001	-0.007	-0.008	0	0.569	0.239	0.678	1	0.942	0.901	0.982	-0.95	0.07	0.161	0.167	0.31
	EO#	-0.022	-0.03	-0.056	-0.002	-0.055	-0.047	-0.049	-0.055	-0.047	-0.03	0.03	-0.024	-0.044	-0.222	0.226	0.062	0.186	0.172	0.166	0.069	-0.026	-0.036	-0.006	-0.025	0.009	-0.031	-0.035	-0.027	-0.021	-0.009	0.026	-0.025	0.02	0.029	0.035	0.025	0.611	0.256	0.726	0.942	1	0.976	0.904	-0.861	0.073	0.237	0.243	0.251
	(EO+BASO)#	-0.023	-0.034	-0.067	-0.008	-0.062	-0.054	-0.053	-0.062	-0.054	-0.029	0.038	-0.029	-0.053	-0.208	0.28	0.107	0.234	0.218	0.209	0.117	-0.022	-0.035	-0.003	-0.025	0.03	-0.026	-0.031	-0.027	-0.02	-0.012	0.024	-0.023	0.018	0.027	0.036	0.023	0.599	0.244	0.712	0.901	0.976	1	0.862	-0.859	0.096	0.352	0.357	0.408
	EO%GRAN	-0.01	-0.014	-0.013	0.013	-0.018	-0.013	-0.023	-0.018	-0.013	-0.019	0.008	-0.011	-0.013	-0.52	-0.171	-0.366	-0.244	-0.261	-0.266	-0.36	-0.033	-0.024	-0.011	-0.029	-0.036	-0.028	-0.033	-0.028	-0.029	-0.024	-0.003	0.005	-0.006	-0.015	-0.018	-0.005	0.545	0.231	0.647	0.982	0.904	0.862	1	-0.978	0.072	0.147	0.153	0.323
	NEUT%GRAN	0.008	0.015	0.015	-0.01	0.017	0.014	0.022	0.018	0.014	0.015	-0.012	0.013	0.014	0.57	0.205	0.414	0.289	0.309	0.317	0.405	0.031	0.022	0.01	0.03	0.026	0.023	0.029	0.028	0.03	0.029	0.011	-0.012	0.013	0.026	0.027	0.012	-0.518	-0.214	-0.616	-0.95	-0.861	-0.859	-0.978	1	-0.094	-0.236	-0.243	-0.488
ML8	BASO-FSC	0.013	0.026	0.007	-0.025	0.023	0.021	0.017	0.023	0.021	0.02	-0.015	0.012	0.019	-0.044	0.011	-0.012	0	-0.002	-0.005	-0.01	0.005	-0.002	0.007	0.004	0.012	0.005	0.003	0.005	0	0.008	-0.013	0.013	-0.007	-0.013	-0.013	-0.013	0.052	0.021	0.065	0.07	0.073	0.096	0.072	-0.094	1	0.119	0.252	0.15
	BASO-SFL-DW	-0.017	-0.013	-0.034	-0.02	-0.024	-0.021	-0.011	-0.024	-0.021	0.015	0.021	-0.017	-0.028	-0.018	0.241	0.167	0.213	0.202	0.19	0.179	0.006	-0.009	0.016	-0.006	0.072	0.005	-0.002	-0.007	-0.003	-0.008	-0.005	0.007	-0.006	-0.001	0.01	-0.006	0.178	0.07	0.212	0.161	0.237	0.352	0.147	-0.236	0.119	1	0.577	0.564
	BASO-FSC-DW	-0.012	-0.024	-0.056	-0.02	-0.037	-0.034	-0.018	-0.037	-0.034	-0.006	0.027	-0.018	-0.037	-0.021	0.239	0.163	0.21	0.199	0.187	0.175	0.014	-0.003	0.015	0.002	0.089	0.02	0.014	0.003	0.001	-0.012	-0.01	0.012	-0.011	-0.011	-0.002	-0.012	0.179	0.059	0.221	0.167	0.243	0.357	0.153	-0.243	0.252	0.577	1	0.57
	BASO%	-0.003	-0.037	-0.028	0.012	-0.021	-0.021	-0.014	-0.021	-0.021	0.006	0.028	-0.021	-0.026	-0.24	-0.159	-0.226	-0.172	-0.179	-0.196	-0.209	0.004	0.009	0.003	-0.008	0.047	0.019	0.011	-0.005	-0.008	-0.043	-0.035	0.037	-0.03	-0.052	-0.045	-0.037	0.152	0.065	0.179	0.31	0.251	0.408	0.323	-0.488	0.15	0.564	0.57	1
	BASO#	-0.018	-0.035	-0.075	-0.024	-0.056	-0.052	-0.038	-0.056	-0.052	-0.003	0.049	-0.033	-0.057	-0.043	0.344	0.23	0.298	0.282	0.265	0.248	0.008	-0.013	0.011	-0.009	0.101	0.012	0.003	-0.01	-0.006	-0.017	0.003	-0.001	0.002	0.004	0.02	0.002	0.219	0.086	0.263	0.242	0.351	0.526	0.223	-0.362	0.146	0.656	0.661	0.869
	BASO%GRAN	-0.001	-0.013	-0.011	-0.002	-0.003	-0.004	-0.001	-0.003	-0.004	0.012	0.017	-0.015	-0.011	-0.486	-0.245	-0.406	-0.34	-0.36	-0.377	-0.389	-0.004	0.003	0.002	-0.015	0.031	0.015	0.005	-0.012	-0.018	-0.038	-0.039	0.041	-0.035	-0.059	-0.055	-0.041	0.14	0.066	0.16	0.319	0.231	0.372	0.381	-0.547	0.145	0.509	0.516	0.961
ML6	BASO-SFL	-0.013	-0.018	-0.09	-0.009	-0.028	-0.031	-0.032	-0.028	-0.031	-0.084	0.009	0.008	-0.025	-0.057	0.001	-0.026	-0.015	-0.018	-0.019	-0.025	-0.002	-0.009	-0.017	-0.004	-0.001	-0.012	-0.014	-0.002	-0.017	0.034	0.018	-0.019	0.021	-0.006	-0.025	0.019	0.05	0.014	0.058	0.062	0.061	0.068	0.068	-0.076	0.152	0.085	0.029	0.066
	HCT	0.045	-0.067	-0.061	-0.016	0.038	0.042	0.048	0.038	0.042	0.344	-0.051	0.074	0.001	0.078	0.152	0.148	0.151	0.151	0.15	0.149	0.02	-0.007	0.018	0.015	0.068	0.037	0.041	0.003	0.07	-0.058	-0.051	0.059	-0.068	0.008	0.112	-0.058	0.024	0.015	0.038	-0.012	0.039	0.061	-0.027	0.02	0.009	0.094	0.066	0.051
	HGB	0.093	0.088	0.211	-0.034	0.275	0.282	0.256	0.275	0.282	0.544	-0.17	0.105	0.258	0.052	0.11	0.105	0.105	0.107	0.105	0.106	-0.003	-0.016	-0.012	-0.007	0.02	0.019	0.024	-0.017	0.05	-0.039	-0.107	0.114	-0.107	-0.002	0.089	-0.114	-0.003	0.009	0.016	-0.021	0.017	0.034	-0.029	0.022	0.015	0.077	0.044	0.04
	RBC#	-0.151	-0.304	-0.29	0.152	-0.384	-0.451	-0.279	-0.383	-0.451	-0.086	0.472	-0.523	-0.496	0.074	0.145	0.141	0.142	0.145	0.144	0.143	0.018	0.017	0.021	0.018	0.062	0.026	0.034	0.01	0.072	-0.161	-0.085	0.091	-0.087	-0.075	0.054	-0.091	0.048	0.023	0.055	-0.001	0.047	0.069	-0.017	0.009	0.001	0.091	0.067	0.056
ML17	RE-LYMP#	-0.043	0.121	-0.063	-0.077	-0.019	-0.011	-0.026	-0.019	-0.011	-0.035	0.01	0.009	-0.014	-0.113	0.244	0.126	0.15	0.131	0.129	0.128	-0.017	-0.029	0.02	-0.023	0.034	-0.018	-0.022	-0.023	-0.029	0.085	0.041	-0.041	0.032	0.052	0.045	0.041	0.056	0.028	0.067	-0.019	0.064	0.081	0.005	-0.009	0.008	0.101	0.108	-0.002
	RE-LYMP%	-0.03	0.109	-0.035	-0.045	0.015	0.019	-0.002	0.015	0.019	-0.028	-0.007	0.018	0.016	-0.248	-0.161	-0.231	-0.224	-0.234	-0.235	-0.231	-0.016	-0.008	0.003	-0.018	-0.015	-0.011	-0.013	-0.016	-0.027	0.052	0.014	-0.015	0.01	0.011	-0.004	0.015	-0.019	0.007	-0.028	0.014	-0.039	-0.044	0.061	-0.078	-0.003	-0.031	-0.019	0.053
	RE-LYMP(L)%	-0.023	0.079	-0.066	-0.028	-0.015	-0.007	-0.022	-0.015	-0.007	-0.041	0.007	0.014	-0.008	0.161	-0.037	0.049	0.046	0.044	0.044	0.048	-0.007	-0.004	0	-0.005	0.006	-0.004	-0.004	-0.003	-0.01	0.062	0.025	-0.026	0.021	0.026	0.014	0.026	-0.032	-0.009	-0.033	-0.018	-0.029	-0.029	-0.049	0.052	-0.014	-0.008	0.002	0.014
	LY-SFL-DW	-0.011	0.008	-0.017	-0.017	-0.018	-0.016	-0.018	-0.018	-0.016	-0.011	0.023	-0.017	-0.014	0.029	0.075	0.069	0.093	0.086	0.085	0.071	-0.019	-0.031	-0.025	-0.009	-0.001	-0.021	-0.02	-0.009	-0.008	0.003	0.015	-0.016	0.015	0.018	0.02	0.017	0.077	0.028	0.107	0.12	0.142	0.149	0.103	-0.101	0.008	0.067	0.07	0.069
ML18	PLT-SFL-DW	0.006	0.012	0.064	0.041	0.016	0.014	0.007	0.016	0.014	0.029	0.042	-0.018	0.008	0.015	-0.04	-0.021	-0.029	-0.023	-0.022	-0.021	0.04	-0.008	0.009	0.253	0.417	0.493	0.463	0.277	0.31	0.015	-0.006	0.002	0.007	-0.004	0.002	-0.002	-0.008	-0.005	-0.014	-0.005	-0.018	-0.021	-0.008	0.009	-0.005	-0.026	-0.01	-0.002
	PLT-FSC-DW	0.014	0.065	0.063	0.001	0.051	0.038	0.035	0.051	0.037	0.048	-0.006	0.02	0.032	0.006	0.016	0.014	0.014	0.015	0.015	0.014	-0.416	-0.6	-0.437	-0.095	-0.014	0.028	-0.023	-0.079	-0.04	0.031	0.008	-0.011	0.016	0.016	0.023	0.011	0.007	0.02	0.022	0.008	0.014	0.011	0.006	-0.003	0.005	-0.011	-0.01	-0.013
	PLT-SSC-DW	0.018	0.035	0.049	0.017	0.014	0.014	0.005	0.014	0.014	0.035	0.041	-0.025	0.011	0.033	-0.04	-0.014	-0.023	-0.016	-0.015	-0.014	0.105	-0.018	-0.047	0.344	0.354	0.436	0.417	0.358	0.382	-0.002	-0.016	0.012	0	-0.009	0.001	-0.012	-0.011	0.006	-0.009	-0.005	-0.018	-0.024	-0.011	0.015	0.002	-0.036	-0.029	-0.017
Ml7	MO-SFL-DW	0	0.027	0.007	-0.042	0.03	0.027	0.029	0.03	0.027	0.021	-0.035	0.038	0.025	-0.007	0.153	0.108	0.137	0.114	0.113	0.109	0.006	-0.003	0.016	-0.008	0.012	0.002	0.001	-0.009	-0.009	0.014	0.022	-0.019	0.007	0.027	0.027	0.019	0.039	0.034	0.036	0.007	0.058	0.067	0.008	-0.006	0.003	0.058	0.053	-0.004
	MONO%	0.025	0.041	0.015	-0.028	0.037	0.04	0.024	0.037	0.04	0.017	-0.027	0.049	0.038	-0.375	-0.282	-0.377	-0.271	-0.371	-0.372	-0.376	-0.003	-0.008	-0.004	0	-0.008	0.019	0.005	0.003	-0.016	0.011	0.002	-0.002	0	-0.01	-0.021	0.001	0.009	0.022	0.002	0.117	0.022	0.014	0.18	-0.206	0.006	-0.012	-0.012	0.125
	MONO#	-0.006	0.034	-0.068	-0.083	-0.029	-0.021	-0.021	-0.029	-0.021	-0.002	0.014	0.019	-0.022	-0.014	0.576	0.412	0.529	0.431	0.428	0.415	0.005	-0.042	0.01	-0.003	0.086	0.006	-0.008	-0.005	-0.01	0.048	0.06	-0.061	0.05	0.078	0.084	0.061	0.133	0.06	0.154	0.011	0.204	0.24	0.014	-0.008	0.014	0.187	0.185	-0.024
	GRAN%MYELOID	-0.02	-0.064	-0.033	0.041	-0.053	-0.053	-0.036	-0.053	-0.053	-0.022	0.034	-0.045	-0.048	0.693	0.369	0.592	0.488	0.583	0.585	0.59	0.013	0.014	0.005	0.012	0.024	-0.011	0.003	0.009	0.028	-0.01	0.009	-0.01	0.011	0.025	0.038	0.01	-0.007	-0.026	0.005	-0.142	-0.018	-0.006	-0.267	0.308	-0.014	0.027	0.026	-0.153
ML9	LYMPH%	-0.003	0.07	0.053	-0.042	0.054	0.046	0.038	0.054	0.046	0.02	-0.025	0.003	0.038	-0.929	-0.321	-0.667	-0.639	-0.658	-0.661	-0.665	-0.025	-0.016	0.001	-0.029	-0.041	-0.013	-0.019	-0.027	-0.035	0.002	-0.025	0.027	-0.028	-0.04	-0.048	-0.027	0.001	0.02	-0.014	0.111	0.003	-0.01	0.285	-0.332	0.025	-0.043	-0.042	0.117
	LYMPH#	-0.029	0.063	-0.034	-0.097	-0.014	-0.015	-0.009	-0.013	-0.015	0.001	0.016	-0.021	-0.022	-0.521	0.529	0.143	0.195	0.164	0.16	0.147	-0.016	-0.051	0.014	-0.03	0.057	-0.023	-0.03	-0.034	-0.029	0.04	0.039	-0.037	0.027	0.053	0.061	0.038	0.129	0.061	0.144	0.017	0.195	0.226	0.119	-0.133	0.032	0.161	0.159	-0.022
ML14	RDW-SD	0.127	0.023	-0.208	-0.067	0.001	-0.026	-0.045	0.001	-0.026	-0.019	0.127	0.294	0.02	0.033	0.035	0.04	0.048	0.041	0.041	0.041	0.043	0.009	0.027	0.051	0.097	0.073	0.057	0.055	0.034	0.2	0.248	-0.256	0.21	0.195	0.176	0.256	0.021	0.004	0.005	-0.001	0.011	0.018	-0.007	0.004	-0.003	0.006	0.023	0.018
	MacroR	0.144	0.114	-0.002	-0.083	0.207	0.206	0.126	0.207	0.207	0.3	-0.158	0.388	0.215	0.072	0.066	0.082	0.084	0.082	0.082	0.082	0.024	-0.008	-0.001	0.029	0.062	0.044	0.042	0.024	0.045	0.206	0.203	-0.208	0.166	0.24	0.256	0.207	0.008	0.005	0.009	-0.005	0.018	0.026	-0.018	0.018	-0.002	0.023	0.017	0.014
	RDW	-0.091	-0.257	-0.455	0.126	-0.45	-0.556	-0.389	-0.45	-0.556	-0.424	0.692	-0.358	-0.521	0.046	0.051	0.058	0.064	0.061	0.06	0.059	0.042	0.035	0.031	0.051	0.091	0.061	0.052	0.056	0.043	0.073	0.203	-0.211	0.176	0.119	0.145	0.211	0.05	0.016	0.027	0.01	0.027	0.036	0	-0.003	-0.015	0.014	0.03	0.028
ML13	RPI	0.075	0.165	0.113	-0.058	0.193	0.204	0.143	0.193	0.203	0.348	-0.174	0.186	0.177	0.089	0.181	0.174	0.178	0.175	0.175	0.175	0.016	-0.019	0.006	-0.016	0.031	-0.019	-0.001	-0.027	0.028	0.347	0.342	-0.34	0.231	0.604	0.663	0.34	0.011	0.016	0.032	-0.021	0.041	0.053	-0.037	0.041	-0.002	0.06	0.034	-0.013
	RET%	0.067	0.274	0.2	-0.064	0.23	0.241	0.154	0.229	0.24	0.194	-0.194	0.191	0.236	0.056	0.124	0.117	0.119	0.116	0.116	0.116	0.007	-0.019	-0.003	-0.031	-0.012	-0.054	-0.033	-0.038	-0.017	0.511	0.497	-0.502	0.365	0.802	0.8	0.502	-0.003	0.011	0.012	-0.017	0.025	0.024	-0.026	0.038	-0.009	0.008	-0.006	-0.057
	RET#	0.022	0.181	0.113	-0.02	0.116	0.109	0.072	0.115	0.108	0.164	-0.058	0.041	0.092	0.075	0.159	0.151	0.154	0.152	0.152	0.151	0.012	-0.014	0.003	-0.025	0.006	-0.045	-0.022	-0.034	0.003	0.45	0.458	-0.46	0.329	0.756	0.789	0.461	0.01	0.017	0.027	-0.017	0.038	0.043	-0.03	0.038	-0.009	0.032	0.013	-0.04
ML10	PCT	-0.041	-0.003	-0.172	-0.091	-0.147	-0.13	-0.113	-0.147	-0.13	-0.106	0.077	-0.025	-0.121	0.059	0.343	0.277	0.303	0.289	0.286	0.281	-0.101	-0.167	-0.057	-0.118	0.222	-0.148	-0.157	-0.121	-0.121	-0.003	0.034	-0.033	0.025	0.043	0.051	0.033	0.083	0.039	0.105	0.002	0.117	0.161	-0.01	-0.005	0.022	0.192	0.192	0.089
	PLT#	-0.038	0.005	-0.134	-0.071	-0.107	-0.101	-0.078	-0.106	-0.101	-0.084	0.044	-0.017	-0.093	0.04	0.305	0.241	0.265	0.253	0.249	0.244	-0.389	-0.389	-0.252	-0.481	-0.087	-0.438	-0.46	-0.486	-0.471	0	0.038	-0.037	0.024	0.049	0.056	0.037	0.077	0.04	0.1	0.011	0.113	0.151	0.002	-0.015	0.018	0.171	0.168	0.08
ML23	LY-SSC	0.018	0.096	-0.015	-0.069	0.037	0.04	0.016	0.037	0.041	-0.009	-0.047	0.1	0.043	0.11	-0.028	0.031	0.05	0.037	0.037	0.031	0.001	-0.033	0.015	0.006	0.041	0.02	0.014	0.007	-0.003	0.085	0.079	-0.081	0.064	0.085	0.068	0.081	0.033	0.023	0.039	0.068	0.057	0.054	0.04	-0.033	-0.014	0	0.014	0.026
	LY-SFL	0.017	0.061	-0.035	-0.024	-0.007	-0.004	-0.027	-0.007	-0.004	-0.067	-0.013	0.034	-0.005	0.122	-0.074	0.005	-0.009	-0.007	-0.007	0.004	0.026	0.027	0.033	-0.004	0.023	0.017	0.019	-0.002	-0.011	0.058	0.052	-0.053	0.047	0.055	0.037	0.053	-0.041	0	-0.06	-0.062	-0.084	-0.087	-0.081	0.083	-0.022	-0.03	-0.027	-0.006
	LY-FSC	0.006	0.075	-0.028	-0.057	0.007	0.006	-0.01	0.007	0.006	-0.053	-0.028	0.065	0.002	0.083	-0.002	0.038	0.031	0.028	0.029	0.037	0.004	-0.017	0.034	-0.032	0.019	-0.009	-0.007	-0.031	-0.038	0.086	0.088	-0.092	0.079	0.097	0.082	0.092	-0.04	-0.019	-0.048	-0.059	-0.057	-0.058	-0.07	0.073	-0.017	-0.032	-0.024	-0.027
	MO-SSC	0.008	0.104	-0.019	-0.068	0.02	0.021	-0.002	0.019	0.021	-0.044	-0.051	0.085	0.019	-0.025	0.067	0.036	0.054	0.042	0.042	0.036	-0.038	-0.098	-0.004	0.014	0.006	-0.031	-0.036	0.012	0.003	0.094	0.078	-0.086	0.08	0.08	0.062	0.086	0.01	0.021	0.033	0.039	0.061	0.06	0.042	-0.036	0.007	0.014	0.017	-0.01
	MO-SFL	0.01	0.012	0.003	0.02	0.013	0.011	-0.006	0.013	0.011	-0.031	-0.009	0.014	0.007	-0.064	-0.099	-0.102	-0.107	-0.108	-0.107	-0.103	0.006	0.029	0.029	-0.005	-0.021	0.004	0.006	-0.003	-0.008	0.01	-0.007	0.005	0.001	-0.01	-0.022	-0.005	-0.027	-0.005	-0.046	-0.014	-0.046	-0.059	0	0.002	-0.003	-0.06	-0.048	-0.027
	LY-SSC-DW	-0.041	-0.026	-0.027	0.011	-0.045	-0.045	-0.04	-0.045	-0.045	-0.026	0.048	-0.069	-0.045	0	0.049	0.037	0.032	0.036	0.036	0.037	-0.001	0.012	-0.013	-0.009	-0.008	-0.015	-0.011	-0.01	-0.007	-0.026	-0.021	0.021	-0.012	-0.026	-0.019	-0.021	0.001	-0.002	0.002	-0.021	-0.005	0.001	-0.02	0.018	-0.001	0.019	0.013	0.001
	MO-SSC-DW	-0.007	0.062	-0.008	-0.054	0.016	0.012	0	0.016	0.012	-0.021	-0.021	0.036	0.009	-0.03	0.021	0	0.011	0.006	0.005	0.001	-0.028	-0.054	-0.02	-0.004	-0.007	-0.021	-0.024	-0.005	-0.01	0.039	0.033	-0.038	0.04	0.039	0.032	0.038	0.018	0.023	0.026	0.039	0.045	0.045	0.042	-0.041	0.01	0.008	0.018	0.012
ML25	NE-SSC-DW	-0.018	0.005	-0.024	-0.025	-0.017	-0.02	-0.006	-0.017	-0.02	-0.017	0.004	0.011	-0.012	0.002	0.02	0.017	0.019	0.02	0.019	0.017	-0.044	-0.072	-0.064	-0.037	-0.01	-0.032	-0.039	-0.039	-0.036	-0.014	-0.003	0.003	-0.002	0.002	0.002	-0.003	0.043	0.045	0.039	0.028	0.034	0.042	0.024	-0.029	-0.029	0.029	0.029	0.04
	NE-SFL-DW	-0.008	0.059	0.006	-0.052	0.019	0.02	0.01	0.018	0.02	0.002	-0.032	0.038	0.021	0.002	-0.009	-0.006	-0.005	-0.004	-0.004	-0.006	-0.043	-0.074	-0.063	-0.015	-0.021	-0.029	-0.034	-0.016	-0.015	0.026	0.013	-0.015	0.014	0.022	0.018	0.015	0.011	0.047	0.019	0.016	0.013	0.013	0.014	-0.015	-0.016	0.003	-0.002	0.009
	NE-FSC-DW	-0.03	0.056	-0.02	-0.063	0.003	0.005	-0.008	0.002	0.004	0.003	-0.019	0.029	0.006	0.042	0.052	0.059	0.06	0.062	0.061	0.059	-0.036	-0.08	-0.078	-0.026	-0.004	-0.027	-0.032	-0.027	-0.025	0.013	0.014	-0.014	0.008	0.017	0.018	0.013	0.045	0.09	0.046	0.025	0.042	0.047	0.014	-0.013	-0.013	0.023	0.02	0.017
	LY-FSC-DW	-0.033	0	0.006	-0.006	-0.007	0.002	-0.005	-0.008	0.001	0.038	0.008	-0.007	0.003	0.039	0.026	0.036	0.048	0.042	0.042	0.037	-0.034	-0.049	-0.051	-0.006	-0.011	-0.026	-0.027	-0.007	0	0.003	0.005	-0.003	-0.003	0.01	0.019	0.003	0.021	0.024	0.04	0.042	0.049	0.054	0.031	-0.031	-0.002	0.026	0.023	0.032
	MO-FSC-DW	-0.019	0.016	0.025	-0.007	0.024	0.024	0.022	0.023	0.024	0.028	-0.015	0.003	0.02	-0.007	-0.055	-0.043	-0.053	-0.043	-0.043	-0.043	-0.031	-0.028	-0.022	-0.004	-0.031	-0.025	-0.026	-0.007	-0.003	-0.006	-0.012	0.013	-0.014	-0.007	-0.005	-0.013	0.001	0.023	-0.003	0.012	-0.006	-0.01	0.012	-0.012	0.002	-0.018	-0.022	0.008
ML11	IG#	-0.016	0.03	-0.061	-0.037	-0.031	-0.036	-0.035	-0.031	-0.036	-0.001	0.037	-0.022	-0.042	0.402	0.599	0.622	0.628	0.625	0.624	0.623	0.01	-0.017	0.021	-0.004	0.068	-0.007	-0.003	-0.008	0.008	0.09	0.11	-0.111	0.086	0.158	0.173	0.111	0.064	0.022	0.077	-0.111	0.091	0.123	-0.18	0.206	-0.009	0.138	0.139	-0.111
	IG%	-0.001	0.034	-0.019	-0.002	0.001	-0.009	-0.015	0.001	-0.009	0.011	0.021	-0.013	-0.015	0.297	0.194	0.281	0.269	0.275	0.275	0.28	0.007	0.003	0.015	-0.005	0.021	-0.002	0.004	-0.006	0.008	0.086	0.099	-0.1	0.076	0.14	0.149	0.1	-0.005	-0.003	-0.008	-0.078	-0.012	0	-0.13	0.144	-0.018	0.038	0.041	-0.049
ML22	EO-SSC	0.008	0.063	0.075	-0.012	0.053	0.058	0.052	0.052	0.057	0.043	-0.054	0.038	0.053	-0.025	-0.006	-0.016	-0.012	-0.014	-0.014	-0.016	-0.007	-0.004	0.009	-0.004	-0.005	-0.011	-0.007	-0.005	-0.003	0.005	-0.008	0.009	-0.01	0.003	0	-0.009	-0.181	-0.026	-0.042	0.022	0.021	0.025	0.025	-0.03	0.043	0.021	0.009	0.032
	EO-SFL	0.013	0.097	0.034	-0.028	0.05	0.046	0.036	0.049	0.046	0.026	-0.041	0.027	0.04	-0.06	-0.055	-0.068	-0.061	-0.061	-0.061	-0.068	-0.008	0.009	0.022	-0.032	-0.037	-0.022	-0.016	-0.031	-0.028	-0.004	-0.017	0.017	-0.016	-0.007	-0.012	-0.017	-0.063	0.009	0.001	0.072	0.052	0.045	0.078	-0.077	0.031	-0.016	-0.027	0.019
	EO-FSC	0.035	0.017	0.019	-0.03	0.021	0.025	0.025	0.021	0.024	0.016	-0.044	0.045	0.026	-0.043	0.008	-0.014	-0.001	-0.002	-0.003	-0.013	0.007	0.009	0.023	-0.028	0.001	-0.012	-0.007	-0.028	-0.025	-0.005	0.011	-0.01	0.005	0.015	0.012	0.01	-0.008	0.033	-0.03	0.106	0.106	0.109	0.105	-0.107	0.03	0.041	0.028	0.054
	NE-SSC	0.033	0.061	0.04	-0.035	0.059	0.061	0.045	0.059	0.061	0.031	-0.07	0.073	0.057	-0.012	0.008	-0.001	0.005	-0.004	-0.003	-0.001	-0.01	-0.027	0.018	-0.026	-0.014	-0.02	-0.016	-0.025	-0.026	0.057	0.041	-0.045	0.043	0.036	0.026	0.045	-0.049	0.006	-0.025	-0.027	-0.024	-0.025	-0.022	0.024	-0.004	-0.023	-0.025	-0.023
	NE-SFL	0.034	0.041	0.027	-0.001	0.047	0.055	0.024	0.047	0.055	0.022	-0.053	0.056	0.05	0.024	-0.006	0.005	0.004	-0.001	0	0.004	0.001	0.01	0.022	-0.004	-0.036	-0.02	-0.013	-0.006	-0.003	0.036	0.022	-0.021	0.011	0.03	0.023	0.021	-0.062	-0.012	-0.051	-0.044	-0.044	-0.052	-0.044	0.051	0.025	-0.039	-0.046	-0.052
	NE-FSC	0.036	-0.003	0.001	-0.002	0.03	0.034	0.028	0.03	0.034	0.017	-0.058	0.075	0.036	-0.025	-0.041	-0.042	-0.045	-0.046	-0.046	-0.043	0.009	0.017	0.027	-0.027	-0.013	-0.009	-0.001	-0.027	-0.024	0.007	0.003	-0.002	-0.006	-0.002	-0.008	0.001	-0.056	-0.003	-0.054	-0.023	-0.035	-0.04	-0.015	0.016	0.022	-0.029	-0.035	-0.021
ML15	Delta-He	-0.049	-0.005	-0.087	0.085	0.247	-0.2	0.224	0.249	-0.202	-0.146	0.281	-0.243	-0.192	-0.014	-0.017	-0.019	-0.021	-0.02	-0.02	-0.019	-0.074	-0.063	-0.052	-0.057	-0.07	-0.053	-0.057	-0.052	-0.048	0.038	0.025	-0.028	0.031	0.008	0.025	0.028	-0.012	-0.003	-0.017	-0.013	-0.019	-0.018	-0.01	0.007	0.009	-0.004	-0.005	0.003
ML12	MCHC	0.117	0.349	0.626	-0.043	0.555	0.562	0.487	0.555	0.562	0.508	-0.283	0.08	0.597	-0.05	-0.078	-0.081	-0.089	-0.085	-0.084	-0.082	-0.052	-0.024	-0.069	-0.048	-0.105	-0.036	-0.037	-0.048	-0.039	0.037	-0.137	0.136	-0.097	-0.023	-0.04	-0.136	-0.06	-0.012	-0.047	-0.021	-0.047	-0.055	-0.009	0.009	0.015	-0.028	-0.042	-0.02
ML21	RBC-FSC-DW	-0.163	-0.484	-0.764	0.307	-0.484	-0.574	-0.41	-0.484	-0.573	-0.43	0.56	-0.428	-0.548	0.039	0.025	0.037	0.038	0.039	0.038	0.037	0.027	0.045	0.038	0.038	0.04	0.016	0.017	0.041	0.04	0.067	0.087	-0.09	0.074	-0.003	0.03	0.091	0.07	0.016	0.039	0.014	0.021	0.027	0.004	-0.007	-0.015	0.009	0.034	0.024
ML16	MO-FSC	0.002	0.017	0.001	-0.04	0.013	0.018	0.002	0.013	0.018	-0.003	-0.039	0.064	0.016	0.036	0.002	0.018	0.005	0.013	0.013	0.018	0.057	0.061	0.058	-0.042	0.058	0.047	0.049	-0.038	-0.044	0.027	0.039	-0.037	0.028	0.033	0.027	0.037	-0.021	-0.013	-0.035	-0.044	-0.042	-0.04	-0.047	0.046	-0.012	-0.02	-0.013	-0.016
[truncated: 51 more columns]
