# Supplementary material for: Improved genetic discovery and fine-mapping resolution through multivariate latent factor analysis of high-dimensional traits
Source: Cell Genom. 2025 Apr 11;5(5):100847. doi: 10.1016/j.xgen.2025.100847 (PMC12143322; doi:10.1016/j.xgen.2025.100847)
Supplement: Table S5. Details of lead variants from latent factor GWAS, including levels of association for blood cell traits that have contributions from each latent factor, related to STAR Methods [file mmc6.xlsx]

## Sheet: S5-Blood Cell Latent Lead Varia
Table S5. Details of lead variants from latent factor GWAS, including levels of association for blood cell traits that have contributions from each latent factor. Related to STAR Methods. LD clumping (r²>0.6) was used to identify lead variants for each latent factor. For each set of blood cell traits (at least 20% contribution or 1% contribution from the latent factors), the min, max, and median …
Lead variants from latent factor GWAS								Blood cell traits that have a contribution of at least 20% from the latent factors									Blood cell traits that have a contribution of at least 1% from the latent factors									p-values of 99 Blood Cell Traits
CHR	BP	SNP	MAF	Latent Factor	p-value	Number of Tags	Tags	Blood Cell Traits (at least 20% from Latent Factor)	Min p-value of Blood Cell Traits	Latent Factor p-value < Min p-value of Blood Cell Traits	Blood Cell Trait with Min p-value	Max p-value of Blood Cell Traits	Latent Factor p-value < Max p-value of Blood Cell Traits	Blood Cell Trait with Max p-value	Table S4: Details of lead variants from latent factor GWAS, including levels of association for blood cell traits that have contributions from each latent factor. LD clumping (r²>0.6) was used to identify lead variants for each latent factor. For each set of blood cell traits (at least 20% contribution or 1% contribution from the latent factors), the min, max, and median p-values are provided at …	Latent Factor p-value < Median p-value of Blood Cell Traits	Blood Cell Traits (at least 1% from Latent Factor)	Min p-value of Blood Cell Traits	Latent Factor p-value < Min p-value of Blood Cell Traits	Blood Cell Trait with Min p-value	Max p-value of Blood Cell Traits	Latent Factor p-value < Max p-value of Blood Cell Traits	Blood Cell Trait with Max p-value	Median p-value of Blood Cell Traits	Latent Factor p-value < Median p-value of Blood Cell Traits	Delta-HGB	RBC-SFL	RBC-SSC	RBC-SFL-DW	RET-FSC	RBC-FSC	IRF-FSC	RET-He	RBC-He	Hyper-He	MicroR	MCV	MCH	NEUT%	WBC#	NEUT#	MYELOID#	GRAN#	(NEUT+EO)#	(BASO+NEUT)#	PLT-SFL	PLT-FSC	PLT-SSC	P-LCR
1	10319211	rs572251659	0.115456	ML5	3.9e-08	0	NONE	PDW, P-LCR, H-IPF, MPV, IPF#, IPF%, PLT-FSC, PLT-SSC, PLT-SFL	1.1e-10	0	PLT-SFL	0.001	1	IPF#	1.4e-07	1	RBC-SFL-DW, PDW, P-LCR, H-IPF, MPV, IPF#, IPF%, MO-FSC, PLT-SSC-DW, PLT-SFL-DW, PLT-FSC, PLT-SSC, PLT-SFL, PLT#, PLT-FSC-DW	1.1e-10	0	PLT-SFL	0.95	1	PLT-SSC-DW	7.3e-05	1	0.79	0.33	0.094	0.39	0.14	0.057	0.17	0.15	0.053	0.025	0.45	0.42	0.094	0.93	0.05	0.13	0.1	0.13	0.13	0.13	1.1e-10	4.9e-08	9.5e-06	5e-08
1	113109274	rs11102497	0.476543	ML16	1.4e-10	59	rs351372(1), rs910697(1), rs11318218(1), rs12728001(1), rs10745330(1), rs7544663(1), rs7513716(1), rs10857963(1), rs6537743(1), rs11404199(1), rs35935752(1), rs6679414(1), rs10776756(1), rs12126277(1), rs374365292(1), rs201787712(1), rs650340(1), rs507213(1), rs1001494(1), rs1032312(1), rs10776757(1), rs7554345(1), rs7554916(1), rs663533(1), rs6669096(1), rs6666579(1), rs6682737(1), rs4839254(1),…	MO-FSC	0.19	1	MO-FSC	0.19	1	MO-FSC	0.19	1	LY-SFL, LY-FSC-DW, MO-SFL, LY-FSC, PDW, P-LCR, H-IPF, MPV, IPF#, IPF%, MO-FSC, MO-SSC, PLT-SSC-DW, PLT-SFL-DW, EO-FSC, PLT-FSC, PLT-SSC, PLT-FSC-DW	8.6e-19	0	H-IPF	1	1	LY-FSC	0.007635	1	0.084	0.94	0.75	0.94	0.18	0.079	0.61	0.18	0.078	0.12	0.23	0.051	0.036	0.71	0.49	0.71	0.57	0.67	0.69	0.68	3.7e-06	8.5e-06	1e-08	0.00027
1	113176262	rs11584092	0.469353	ML5	5.8e-10	64	rs351372(1), rs12728001(1), rs7512948(1), rs10776755(1), rs10745330(1), rs4838959(1), rs7544663(1), rs7513716(1), rs10857963(1), rs6537743(1), rs11404199(1), rs397981265(1), rs35935752(1), rs6679414(1), rs10776756(1), rs12126277(1), rs374365292(1), rs201787712(1), rs650340(1), rs507213(1), rs11102497(1), rs1001494(1), rs1032312(1), rs10776757(1), rs7554345(1), rs7554916(1), rs663533(1), rs6669096…	PDW, P-LCR, H-IPF, MPV, IPF#, IPF%, PLT-FSC, PLT-SSC, PLT-SFL	2.3e-17	0	H-IPF	8.5e-05	1	PDW	1.6e-06	1	RBC-SFL-DW, PDW, P-LCR, H-IPF, MPV, IPF#, IPF%, MO-FSC, PLT-SSC-DW, PLT-SFL-DW, PLT-FSC, PLT-SSC, PLT-SFL, PLT#, PLT-FSC-DW	2.3e-17	0	H-IPF	0.92	1	RBC-SFL-DW	1.5e-05	1	0.098	0.87	0.96	0.92	0.53	0.44	0.72	0.52	0.44	0.52	0.84	0.23	0.2	0.99	0.44	0.55	0.51	0.57	0.58	0.53	2.8e-06	1.6e-06	8.1e-09	6.6e-05
1	113242488	rs3013431	0.393431	ML5	9e-09	0	NONE	PDW, P-LCR, H-IPF, MPV, IPF#, IPF%, PLT-FSC, PLT-SSC, PLT-SFL	6.5e-15	0	H-IPF	0.00017	1	PDW	2.4e-05	1	RBC-SFL-DW, PDW, P-LCR, H-IPF, MPV, IPF#, IPF%, MO-FSC, PLT-SSC-DW, PLT-SFL-DW, PLT-FSC, PLT-SSC, PLT-SFL, PLT#, PLT-FSC-DW	6.5e-15	0	H-IPF	0.71	1	RBC-SFL-DW	4.8e-05	1	0.15	0.99	0.82	0.71	0.73	0.44	0.7	0.73	0.43	0.18	0.87	0.53	0.27	0.45	0.92	0.66	0.76	0.68	0.65	0.69	4.6e-05	4.8e-05	8.8e-08	0.00011
1	118128145	rs320366	0.248397	ML22	8.4e-10	0	NONE	EO-SFL, NE-SSC, NE-FSC, EO-FSC, NE-SFL, EO-SSC	2.5e-08	1	NE-FSC	0.81	1	EO-FSC	0.155001	1	LY-FSC-DW, MO-SFL, EO-SSC-DW, EO-SFL, MO-SSC-DW, NE-SSC, BASO-FSC, MO-SSC, NE-FSC, NE-SSC-DW, EO-FSC, BASO-SFL, NE-SFL, EO-SSC	2.5e-08	1	NE-FSC	0.93	1	EO-SSC-DW	0.21	1	0.39	0.31	0.36	0.89	0.1	0.13	0.048	0.089	0.14	0.79	0.2	0.38	0.2	0.094	0.041	0.49	0.26	0.4	0.42	0.47	0.091	0.026	0.96	0.0037
1	118128521	rs116010600	0.097209	ML22	6.1e-09	0	NONE	EO-SFL, NE-SSC, NE-FSC, EO-FSC, NE-SFL, EO-SSC	3.8e-07	1	NE-SFL	0.61	1	EO-SSC	0.125115	1	LY-FSC-DW, MO-SFL, EO-SSC-DW, EO-SFL, MO-SSC-DW, NE-SSC, BASO-FSC, MO-SSC, NE-FSC, NE-SSC-DW, EO-FSC, BASO-SFL, NE-SFL, EO-SSC	3.8e-07	1	NE-SFL	0.84	1	MO-SFL	0.24	1	0.049	0.97	0.098	0.99	0.11	0.12	0.16	0.096	0.12	0.12	0.38	0.22	0.16	0.52	0.44	0.77	0.56	0.64	0.66	0.75	0.45	0.15	0.68	0.1
1	118151385	rs5777320	0.299564	ML22	9e-10	0	NONE	EO-SFL, NE-SSC, NE-FSC, EO-FSC, NE-SFL, EO-SSC	4.8e-09	1	NE-FSC	0.9	1	EO-FSC	0.105085	1	LY-FSC-DW, MO-SFL, EO-SSC-DW, EO-SFL, MO-SSC-DW, NE-SSC, BASO-FSC, MO-SSC, NE-FSC, NE-SSC-DW, EO-FSC, BASO-SFL, NE-SFL, EO-SSC	4.8e-09	1	NE-FSC	0.99	1	MO-SSC	0.27	1	0.74	0.97	0.14	0.46	0.2	0.085	0.27	0.17	0.077	0.16	0.21	0.19	0.087	0.4	0.83	0.82	0.98	0.95	0.93	0.84	0.2	0.059	0.82	0.032
1	118166096	rs2884587	0.161749	ML22	2.2e-16	55	rs139249944(1), rs111205418(1), rs111069042(1), rs72693584(1), rs34279246(1), rs12730116(1), rs12405946(1), rs12724433(1), rs12409224(1), rs12406666(1), rs17613339(1), rs12409929(1), rs12731593(1), rs10923350(1), rs10923351(1), rs12407159(1), rs10489819(1), rs5777318(1), rs11587409(1), rs1992117(1), rs34754277(1), rs67264349(1), rs35986908(1), rs893230(1), rs1808809(1), rs10923354(1), rs11587735(…	EO-SFL, NE-SSC, NE-FSC, EO-FSC, NE-SFL, EO-SSC	1.1e-15	1	NE-FSC	0.48	1	EO-FSC	0.1	1	LY-FSC-DW, MO-SFL, EO-SSC-DW, EO-SFL, MO-SSC-DW, NE-SSC, BASO-FSC, MO-SSC, NE-FSC, NE-SSC-DW, EO-FSC, BASO-SFL, NE-SFL, EO-SSC	1.1e-15	1	NE-FSC	0.96	1	EO-SSC-DW	0.285	1	0.3	0.53	0.19	0.28	0.12	0.11	0.059	0.098	0.11	0.39	0.22	0.13	0.16	0.12	0.26	0.88	0.62	0.78	0.78	0.87	0.15	0.054	0.59	0.032
1	118174159	rs6428705	0.169298	ML22	1.9e-08	0	NONE	EO-SFL, NE-SSC, NE-FSC, EO-FSC, NE-SFL, EO-SSC	8.8e-08	1	NE-FSC	0.97	1	EO-FSC	0.140003	1	LY-FSC-DW, MO-SFL, EO-SSC-DW, EO-SFL, MO-SSC-DW, NE-SSC, BASO-FSC, MO-SSC, NE-FSC, NE-SSC-DW, EO-FSC, BASO-SFL, NE-SFL, EO-SSC	8.8e-08	1	NE-FSC	0.97	1	EO-FSC	0.195	1	0.24	0.33	0.17	0.21	0.027	0.034	0.028	0.022	0.034	0.063	0.2	0.18	0.076	0.44	0.15	0.47	0.26	0.39	0.39	0.47	0.51	0.97	0.3	0.9
1	118182792	rs7522280	0.206803	ML22	3.3e-10	5	rs10923367(1), rs10923368(1), rs974088(1), rs17257519(1), rs10923372(1)	EO-SFL, NE-SSC, NE-FSC, EO-FSC, NE-SFL, EO-SSC	7.2e-11	0	NE-FSC	0.45	1	EO-SSC	0.03253	1	LY-FSC-DW, MO-SFL, EO-SSC-DW, EO-SFL, MO-SSC-DW, NE-SSC, BASO-FSC, MO-SSC, NE-FSC, NE-SSC-DW, EO-FSC, BASO-SFL, NE-SFL, EO-SSC	7.2e-11	0	NE-FSC	0.97	1	LY-FSC-DW	0.2225	1	0.22	1	0.83	0.92	0.9	0.87	0.9	0.97	0.83	0.94	0.75	0.8	0.57	0.56	0.096	0.33	0.18	0.24	0.24	0.33	0.43	0.39	0.27	0.23
1	12042755	rs4240897	0.410127	ML10	2.5e-09	12	rs11121845(1), rs11121846(1), rs3766746(1), rs1540923(1), rs528000664(1), rs4044692(1), rs7538358(1), rs2236055(1), rs4846082(1), rs4845891(1), rs3766744(1), rs1474868(1)	PCT, PLT#	7.9e-08	1	PCT	3.8e-05	1	PLT#	1.9e-05	1	LY-FSC-DW, MO-SFL, RBC-SFL-DW, EO-SFL, IPF#, MO-SSC, LYMPH#, PLT-SSC-DW, BASO-SFL, PLT-FSC, PCT, PLT#	7.9e-08	1	PCT	0.98	1	MO-SFL	0.145	1	0.28	0.95	0.35	0.51	0.08	0.21	0.18	0.088	0.22	0.15	0.35	0.22	0.22	0.68	0.92	0.99	0.84	0.86	0.86	1	0.03	0.011	0.51	0.2
1	150579678	rs12746899	0.44302	ML7	2.5e-08	11	rs3738484(1), rs3738485(1), rs9803935(1), rs4970918(1), rs12125672(1), rs61820165(1), rs2048558(1), rs11204677(1), rs11204679(1), rs33924488(1), rs11204680(1)	MONO%, MONO#, MO-SFL-DW, GRAN%MYELOID	1.3e-07	1	MONO#	0.21	1	MO-SFL-DW	1.21e-05	1	LY-FSC-DW, LY-SFL-DW, RBC-SFL-DW, NEUT%, WBC#, NE-SSC, LY-SSC, MONO%, MO-FSC, LYMPH#, MO-FSC-DW, MONO#, MO-SFL-DW, GRAN%MYELOID	1.3e-07	1	MONO#	0.79	1	NEUT%	0.225	1	0.53	0.89	0.39	0.41	0.64	0.66	0.44	0.65	0.71	1	0.45	0.86	0.86	0.79	0.31	0.65	0.23	0.59	0.63	0.61	0.68	0.36	0.77	0.7
1	150584103	rs4970966	0.222602	ML7	4e-13	13	rs6665912(1), rs12131809(1), rs11204682(1), rs563785222(1), rs11204701(1), rs3059574(1), rs11204724(1), rs11464352(1), rs397981526(1), rs6678834(1), rs10847(1), rs61817641(1), rs11204751(1)	MONO%, MONO#, MO-SFL-DW, GRAN%MYELOID	1.1e-12	1	MONO#	7.6e-05	1	MO-SFL-DW	2.3e-08	1	LY-FSC-DW, LY-SFL-DW, RBC-SFL-DW, NEUT%, WBC#, NE-SSC, LY-SSC, MONO%, MO-FSC, LYMPH#, MO-FSC-DW, MONO#, MO-SFL-DW, GRAN%MYELOID	1.1e-12	1	MONO#	0.87	1	LY-SSC	0.155	1	0.91	0.49	0.73	0.66	0.98	0.66	0.79	0.96	0.67	0.3	0.2	0.93	0.9	0.18	0.054	0.52	0.08	0.36	0.41	0.47	0.63	0.96	0.82	0.78
1	150701510	rs375235107	0.420715	ML7	2.6e-08	1	rs34175040(1)	MONO%, MONO#, MO-SFL-DW, GRAN%MYELOID	6.2e-08	1	MONO%	0.055	1	MO-SFL-DW	5.6e-06	1	LY-FSC-DW, LY-SFL-DW, RBC-SFL-DW, NEUT%, WBC#, NE-SSC, LY-SSC, MONO%, MO-FSC, LYMPH#, MO-FSC-DW, MONO#, MO-SFL-DW, GRAN%MYELOID	6.2e-08	1	MONO%	1	1	NE-SSC	0.275	1	0.46	0.73	0.49	0.16	0.59	0.61	0.75	0.58	0.66	0.49	0.4	0.67	0.75	0.69	0.83	0.88	0.6	0.93	0.9	0.91	0.47	0.5	0.065	0.33
1	155546875	rs111507092	0.075126	ML13	9.2e-09	2	rs141119689(1), rs113129002(1)	RET#, RET%, RPI	4.2e-07	1	RET%	0.005	1	RPI	5.3e-06	1	BASO-SFL, RET-SFL, RET#, RET%, HLSR#, RPI, HLSR%	4.2e-07	1	RET%	0.57	1	BASO-SFL	0.016	1	0.56	0.00011	0.021	0.75	0.12	0.21	0.059	0.12	0.22	0.97	0.23	0.73	0.37	0.38	0.88	0.76	0.8	0.75	0.76	0.77	0.13	0.28	0.59	0.19
1	156859728	rs150966361	0.026023	ML16	9.8e-09	0	NONE	MO-FSC	0.66	1	MO-FSC	0.66	1	MO-FSC	0.66	1	LY-SFL, LY-FSC-DW, MO-SFL, LY-FSC, PDW, P-LCR, H-IPF, MPV, IPF#, IPF%, MO-FSC, MO-SSC, PLT-SSC-DW, PLT-SFL-DW, EO-FSC, PLT-FSC, PLT-SSC, PLT-FSC-DW	0.0025	1	P-LCR	0.99	1	EO-FSC	0.445	1	0.57	0.42	0.096	0.89	0.58	0.31	0.72	0.64	0.3	0.42	0.87	0.97	0.3	0.059	0.062	0.019	0.022	0.016	0.018	0.017	0.45	0.64	0.4	0.0025
1	156869714	rs12041331	0.08903	ML16	2.8e-16	3	rs2182760(1), rs12566888(1), rs398053431(1)	MO-FSC	0.24	1	MO-FSC	0.24	1	MO-FSC	0.24	1	LY-SFL, LY-FSC-DW, MO-SFL, LY-FSC, PDW, P-LCR, H-IPF, MPV, IPF#, IPF%, MO-FSC, MO-SSC, PLT-SSC-DW, PLT-SFL-DW, EO-FSC, PLT-FSC, PLT-SSC, PLT-FSC-DW	5.9e-15	1	PLT-SSC-DW	0.94	1	EO-FSC	0.0635	1	0.46	0.99	0.25	0.22	0.49	0.28	0.36	0.5	0.32	0.88	0.3	0.089	0.4	0.85	0.93	0.88	0.93	0.9	0.91	0.86	0.48	0.012	0.0036	1e-07
1	156879504	rs41273205	0.098561	ML16	1.4e-09	6	rs3737224(1), rs369599720(1), rs146377491(1), rs146538409(1), rs41273215(1), rs822442(1)	MO-FSC	0.52	1	MO-FSC	0.52	1	MO-FSC	0.52	1	LY-SFL, LY-FSC-DW, MO-SFL, LY-FSC, PDW, P-LCR, H-IPF, MPV, IPF#, IPF%, MO-FSC, MO-SSC, PLT-SSC-DW, PLT-SFL-DW, EO-FSC, PLT-FSC, PLT-SSC, PLT-FSC-DW	3.5e-05	1	MPV	0.83	1	PLT-SFL-DW	0.35	1	0.9	0.88	0.94	0.7	0.59	0.81	0.36	0.59	0.77	0.62	0.67	0.81	0.84	0.2	0.48	0.24	0.27	0.25	0.25	0.23	0.25	0.7	0.0091	5.4e-05
1	156882950	rs61813832	0.037477	ML16	1.3e-08	3	rs16837847(1), rs61801998(1), rs61801999(1)	MO-FSC	0.6	1	MO-FSC	0.6	1	MO-FSC	0.6	1	LY-SFL, LY-FSC-DW, MO-SFL, LY-FSC, PDW, P-LCR, H-IPF, MPV, IPF#, IPF%, MO-FSC, MO-SSC, PLT-SSC-DW, PLT-SFL-DW, EO-FSC, PLT-FSC, PLT-SSC, PLT-FSC-DW	6.6e-06	1	PLT-SSC-DW	0.82	1	MO-SSC	0.225	1	0.91	0.23	0.036	0.27	0.047	0.046	0.13	0.046	0.051	0.34	0.056	0.058	0.062	0.37	0.17	0.16	0.12	0.16	0.17	0.15	0.25	0.22	0.21	0.00037
1	158438974	rs140025157	0.247743	ML13	1.2e-13	0	NONE	RET#, RET%, RPI	1.9e-08	1	RET#	3.6e-05	1	RPI	1.9e-08	1	BASO-SFL, RET-SFL, RET#, RET%, HLSR#, RPI, HLSR%	1.9e-08	1	RET#	0.18	1	BASO-SFL	0.041	1	0.083	0.038	0.01	0.063	0.88	0.88	0.032	0.91	0.85	0.52	0.5	0.24	0.94	0.35	0.6	0.41	0.51	0.48	0.46	0.43	0.95	0.76	0.37	0.74
1	158485440	rs201674681	0.145816	ML13	2e-08	1	rs12024350(1)	RET#, RET%, RPI	2.5e-05	1	RET#	0.0077	1	RPI	7.6e-05	1	BASO-SFL, RET-SFL, RET#, RET%, HLSR#, RPI, HLSR%	2.5e-05	1	RET#	0.47	1	BASO-SFL	0.016	1	0.17	0.041	0.025	0.0044	0.24	0.25	0.18	0.24	0.27	0.13	0.065	0.003	0.29	0.039	0.53	0.15	0.2	0.17	0.17	0.16	0.85	0.69	0.18	0.91
1	158552504	rs34312002	0.42213	ML13	7e-12	117	rs2213947(1), rs1418843(1), rs10908652(1), rs1157523(1), rs2157689(1), rs17630699(1), rs397862471(1), rs141930359(1), rs10908659(1), rs2317957(1), rs2873588(1), rs4528114(1), rs1342956(1), rs10797014(1), rs10797015(1), rs10797016(1), rs10797017(1), rs10752625(1), rs1342958(1), rs11264989(1), rs11264990(1), rs7527623(1), rs7517254(1), rs7550787(1), rs7517316(1), rs7520063(1), rs370399114(1), rs159…	RET#, RET%, RPI	1.6e-05	1	RET%	0.002	1	RPI	2.7e-05	1	BASO-SFL, RET-SFL, RET#, RET%, HLSR#, RPI, HLSR%	1.6e-05	1	RET%	0.7	1	HLSR%	0.002	1	0.75	0.002	0.0012	0.025	0.94	0.87	0.25	0.94	0.86	0.74	0.33	0.44	0.79	0.19	0.43	0.99	0.99	0.97	0.96	0.99	0.21	0.32	0.25	0.27
1	158556301	rs857693	0.268954	ML13	7e-21	50	rs12403683(1), rs11264980(1), rs11264982(1), rs950488(1), rs879636(1), rs12041363(1), rs11264992(1), rs12044799(1), rs11265005(1), rs79607990(1), rs77773125(1), rs79630372(1), rs398089597(1), rs11265022(1), rs12405509(1), rs41273491(1), rs16840314(1), rs144175888(1), rs12042917(1), rs12045893(1), rs863343(1), rs863344(1), rs2318119(1), rs857684(1), rs860772(1), rs857685(1), rs2479868(1), rs251848…	RET#, RET%, RPI	1.1e-12	1	RET#	9.3e-08	1	RPI	2.6e-12	1	BASO-SFL, RET-SFL, RET#, RET%, HLSR#, RPI, HLSR%	1.1e-12	1	RET#	0.2	1	BASO-SFL	0.0044	1	0.096	0.0019	0.0006	0.0057	0.65	0.68	0.029	0.66	0.68	0.21	0.37	0.052	0.51	0.17	0.79	0.4	0.47	0.39	0.37	0.42	0.71	0.76	0.52	0.91
1	158556519	rs76456215	0.10528	ML13	1.7e-10	1	rs76472480(1)	RET#, RET%, RPI	6.2e-07	1	RET#	1.2e-05	1	RPI	1.8e-06	1	BASO-SFL, RET-SFL, RET#, RET%, HLSR#, RPI, HLSR%	6.2e-07	1	RET#	0.78	1	BASO-SFL	0.067	1	0.15	0.017	0.26	0.48	0.56	0.72	0.5	0.59	0.67	0.52	0.75	0.59	0.38	0.62	0.72	0.61	0.54	0.63	0.65	0.59	0.18	0.34	0.89	0.28
1	158566058	rs857711	0.395608	ML13	3.9e-11	33	rs863366(1), rs863368(1), rs2479861(1), rs2479862(1), rs35149863(1), rs2482959(1), rs860773(1), rs2479863(1), rs857692(1), rs857694(1), rs857695(1), rs857696(1), rs857697(1), rs2779119(1), rs857706(1), rs857708(1), rs857709(1), rs857710(1), rs857712(1), rs857713(1), rs857715(1), rs2106088(1), rs2157690(1), rs2188110(1), rs1104033(1), rs1103852(1), rs35677667(1), rs857719(1), rs857683(1), rs857686…	RET#, RET%, RPI	4.5e-07	1	RET%	0.00019	1	RPI	4.7e-07	1	BASO-SFL, RET-SFL, RET#, RET%, HLSR#, RPI, HLSR%	4.5e-07	1	RET%	0.14	1	HLSR%	0.017	1	0.081	0.0026	0.0054	0.00025	0.83	0.61	0.38	0.8	0.59	0.75	0.78	0.4	0.77	0.35	0.47	0.34	0.5	0.36	0.35	0.36	0.16	0.2	0.55	0.26
1	158589105	rs138055271	0.013068	ML13	1.8e-09	2	rs148912436(1), rs140446749(1)	RET#, RET%, RPI	2e-07	1	RET#	0.00026	1	RPI	1.1e-06	1	BASO-SFL, RET-SFL, RET#, RET%, HLSR#, RPI, HLSR%	2e-07	1	RET#	0.9	1	RET-SFL	0.0051	1	0.89	0.013	0.075	2.5e-05	0.072	0.05	0.22	0.075	0.048	0.11	0.03	0.0045	0.045	0.65	0.0098	0.096	0.047	0.084	0.09	0.089	0.65	0.64	0.99	0.37
1	158590630	rs562061721	0.459664	ML13	1.8e-09	0	NONE	RET#, RET%, RPI	8.3e-06	1	RET#	0.0014	1	RPI	1.3e-05	1	BASO-SFL, RET-SFL, RET#, RET%, HLSR#, RPI, HLSR%	8.3e-06	1	RET#	0.15	1	BASO-SFL	0.055	1	0.59	0.0057	0.062	0.24	0.22	0.28	0.95	0.22	0.26	0.32	0.061	0.098	0.24	0.1	0.26	0.97	0.79	0.88	0.89	0.95	0.37	0.57	0.56	0.26
1	171606450	rs79263003	0.019179	ML18	1e-08	0	NONE	PLT-SSC-DW, PLT-SFL-DW, PLT-FSC-DW	2.8e-11	0	PLT-SFL-DW	8.5e-05	1	PLT-SSC-DW	1.2e-06	1	LY-FSC-DW, PDW, P-LCR, H-IPF, MPV, IPF#, IPF%, MO-FSC, PLT-SSC-DW, PLT-SFL-DW, PLT-FSC, PLT-SSC, PLT-SFL, PLT#, PLT-FSC-DW	2.8e-11	0	PLT-SFL-DW	0.23	1	PLT-SSC	3.5e-05	1	0.24	0.78	0.73	0.74	0.45	0.93	0.48	0.49	0.91	0.69	0.69	0.47	0.65	0.61	0.77	0.59	0.58	0.59	0.6	0.59	0.0054	0.11	0.23	1.4e-05
1	171649597	rs7546974	0.241659	ML18	1.6e-09	0	NONE	PLT-SSC-DW, PLT-SFL-DW, PLT-FSC-DW	9.3e-11	0	PLT-SFL-DW	1.6e-06	1	PLT-SSC-DW	1.1e-06	1	LY-FSC-DW, PDW, P-LCR, H-IPF, MPV, IPF#, IPF%, MO-FSC, PLT-SSC-DW, PLT-SFL-DW, PLT-FSC, PLT-SSC, PLT-SFL, PLT#, PLT-FSC-DW	9.3e-11	0	PLT-SFL-DW	0.79	1	LY-FSC-DW	0.0024	1	0.24	0.12	0.54	0.35	0.44	0.52	0.62	0.41	0.49	0.31	0.28	0.5	0.45	0.1	0.46	0.18	0.25	0.21	0.2	0.19	0.024	0.29	0.078	0.0035
1	171736254	rs7542691	0.453596	ML5	9.1e-10	113	rs67298573(1), rs12754084(1), rs12735285(1), rs12035109(1), rs10913633(1), rs59592673(1), rs35738870(1), rs34219132(1), rs11455906(1), rs6656814(1), rs6702424(1), rs12755791(1), rs55739261(1), rs58723464(1), rs10798637(1), rs10913639(1), rs12036580(1), rs11807195(1), rs752514(1), rs4292987(1), rs10913651(1), rs1555101(1), rs1555102(1), rs531813143(1), rs2232804(1), rs2232811(1), rs2294719(1), rs2…	PDW, P-LCR, H-IPF, MPV, IPF#, IPF%, PLT-FSC, PLT-SSC, PLT-SFL	1.4e-13	0	IPF#	7.2e-05	1	PLT-FSC	5.2e-08	1	RBC-SFL-DW, PDW, P-LCR, H-IPF, MPV, IPF#, IPF%, MO-FSC, PLT-SSC-DW, PLT-SFL-DW, PLT-FSC, PLT-SSC, PLT-SFL, PLT#, PLT-FSC-DW	1.4e-13	0	IPF#	0.88	1	MO-FSC	3.4e-07	1	0.36	0.089	0.35	0.74	0.054	0.061	0.043	0.053	0.054	0.17	0.054	0.13	0.05	0.12	0.51	0.2	0.2	0.21	0.23	0.19	3.4e-07	7.2e-05	1.6e-05	1.4e-07
1	171751439	rs6425415	0.369778	ML5	9.2e-10	2	rs11585645(1), rs2232809(1)	PDW, P-LCR, H-IPF, MPV, IPF#, IPF%, PLT-FSC, PLT-SSC, PLT-SFL	1.2e-13	0	IPF#	0.00035	1	PLT-FSC	6e-08	1	RBC-SFL-DW, PDW, P-LCR, H-IPF, MPV, IPF#, IPF%, MO-FSC, PLT-SSC-DW, PLT-SFL-DW, PLT-FSC, PLT-SSC, PLT-SFL, PLT#, PLT-FSC-DW	1.2e-13	0	IPF#	0.65	1	RBC-SFL-DW	4.8e-07	1	0.63	0.52	0.3	0.65	0.93	0.91	0.53	0.94	0.85	0.96	0.4	0.67	0.71	0.64	0.14	0.2	0.14	0.17	0.19	0.18	4.8e-07	0.00035	7.6e-05	7.9e-08
1	171760961	rs34565940	0.06028	ML5	5.1e-10	4	rs12748176(1), rs34671476(1), rs71637425(1), rs140912483(1)	PDW, P-LCR, H-IPF, MPV, IPF#, IPF%, PLT-FSC, PLT-SSC, PLT-SFL	3.2e-14	0	IPF%	1.1e-05	1	PLT-FSC	7.6e-09	1	RBC-SFL-DW, PDW, P-LCR, H-IPF, MPV, IPF#, IPF%, MO-FSC, PLT-SSC-DW, PLT-SFL-DW, PLT-FSC, PLT-SSC, PLT-SFL, PLT#, PLT-FSC-DW	3.2e-14	0	IPF%	0.32	1	MO-FSC	2e-07	1	0.02	0.039	0.026	0.076	0.046	0.0069	0.12	0.04	0.0065	0.03	0.00052	0.0028	0.0077	0.65	0.41	0.75	0.72	0.78	0.77	0.75	2e-07	1.1e-05	8.6e-06	7.6e-08
1	171884170	rs9425824	0.142688	ML18	5.1e-11	0	NONE	PLT-SSC-DW, PLT-SFL-DW, PLT-FSC-DW	1.3e-16	0	PLT-SFL-DW	9.6e-08	1	PLT-FSC-DW	2.2e-08	1	LY-FSC-DW, PDW, P-LCR, H-IPF, MPV, IPF#, IPF%, MO-FSC, PLT-SSC-DW, PLT-SFL-DW, PLT-FSC, PLT-SSC, PLT-SFL, PLT#, PLT-FSC-DW	4.1e-18	0	IPF%	0.42	1	MO-FSC	5.1e-09	1	0.82	0.25	0.15	0.5	0.85	0.19	0.5	0.79	0.18	0.47	0.06	0.29	0.19	0.4	0.079	0.078	0.12	0.11	0.1	0.082	5.1e-09	5.8e-05	5.4e-07	3.8e-10
1	171884170	rs9425824	0.142688	ML5	2.7e-12	0	NONE	PDW, P-LCR, H-IPF, MPV, IPF#, IPF%, PLT-FSC, PLT-SSC, PLT-SFL	4.1e-18	0	IPF%	5.8e-05	1	PLT-FSC	8e-11	1	RBC-SFL-DW, PDW, P-LCR, H-IPF, MPV, IPF#, IPF%, MO-FSC, PLT-SSC-DW, PLT-SFL-DW, PLT-FSC, PLT-SSC, PLT-SFL, PLT#, PLT-FSC-DW	4.1e-18	0	IPF%	0.5	1	RBC-SFL-DW	5.1e-09	1	0.82	0.25	0.15	0.5	0.85	0.19	0.5	0.79	0.18	0.47	0.06	0.29	0.19	0.4	0.079	0.078	0.12	0.11	0.1	0.082	5.1e-09	5.8e-05	5.4e-07	3.8e-10
1	171894757	rs114780788	0.074119	ML5	1.9e-08	1	rs55702618(1)	PDW, P-LCR, H-IPF, MPV, IPF#, IPF%, PLT-FSC, PLT-SSC, PLT-SFL	3.4e-11	0	IPF%	0.0017	1	PLT-FSC	2.2e-07	1	RBC-SFL-DW, PDW, P-LCR, H-IPF, MPV, IPF#, IPF%, MO-FSC, PLT-SSC-DW, PLT-SFL-DW, PLT-FSC, PLT-SSC, PLT-SFL, PLT#, PLT-FSC-DW	3.4e-11	0	IPF%	0.75	1	MO-FSC	1.6e-05	1	0.31	0.49	0.88	0.097	0.53	0.52	0.54	0.53	0.54	0.9	0.64	0.28	0.35	0.69	0.054	0.13	0.13	0.14	0.14	0.13	1.6e-05	0.0017	0.0012	5.3e-07
1	171896950	rs6673413	0.0500013	ML5	2.8e-11	3	rs34051140(1), rs4916240(1), rs1884995(1)	PDW, P-LCR, H-IPF, MPV, IPF#, IPF%, PLT-FSC, PLT-SSC, PLT-SFL	7.3e-17	0	IPF%	4.4e-06	1	PLT-FSC	4.3e-10	1	RBC-SFL-DW, PDW, P-LCR, H-IPF, MPV, IPF#, IPF%, MO-FSC, PLT-SSC-DW, PLT-SFL-DW, PLT-FSC, PLT-SSC, PLT-SFL, PLT#, PLT-FSC-DW	7.3e-17	0	IPF%	0.91	1	MO-FSC	1.7e-08	1	0.6	0.062	0.17	0.045	0.064	0.045	0.1	0.056	0.041	0.16	0.02	0.16	0.1	0.99	0.9	0.94	0.97	0.96	0.96	0.94	1.7e-08	4.4e-06	3.6e-06	2e-09
1	171929451	rs56125409	0.129612	ML18	1.1e-14	5	rs73031718(1), rs397758763(1), rs78415834(1), rs72713714(1), rs72713748(1)	PLT-SSC-DW, PLT-SFL-DW, PLT-FSC-DW	1.5e-19	0	PLT-SFL-DW	1.1e-09	1	PLT-FSC-DW	4.7e-13	1	LY-FSC-DW, PDW, P-LCR, H-IPF, MPV, IPF#, IPF%, MO-FSC, PLT-SSC-DW, PLT-SFL-DW, PLT-FSC, PLT-SSC, PLT-SFL, PLT#, PLT-FSC-DW	1.5e-19	0	PLT-SFL-DW	0.6	1	MO-FSC	4.7e-10	1	0.1	0.5	0.36	0.24	0.31	0.56	0.89	0.31	0.58	0.97	0.78	0.67	0.65	0.74	0.12	0.34	0.26	0.33	0.34	0.34	2e-08	0.00023	1.5e-05	4.7e-10
1	171929451	rs56125409	0.129612	ML5	7.1e-13	5	rs73031718(1), rs397758763(1), rs78415834(1), rs72713714(1), rs72713748(1)	PDW, P-LCR, H-IPF, MPV, IPF#, IPF%, PLT-FSC, PLT-SSC, PLT-SFL	2e-19	0	IPF%	0.00023	1	PLT-FSC	6.9e-11	1	RBC-SFL-DW, PDW, P-LCR, H-IPF, MPV, IPF#, IPF%, MO-FSC, PLT-SSC-DW, PLT-SFL-DW, PLT-FSC, PLT-SSC, PLT-SFL, PLT#, PLT-FSC-DW	1.5e-19	0	PLT-SFL-DW	0.6	1	MO-FSC	4.7e-10	1	0.1	0.5	0.36	0.24	0.31	0.56	0.89	0.31	0.58	0.97	0.78	0.67	0.65	0.74	0.12	0.34	0.26	0.33	0.34	0.34	2e-08	0.00023	1.5e-05	4.7e-10
1	171932839	rs1884995	0.050755	ML18	6.2e-09	1	rs6673413(1)	PLT-SSC-DW, PLT-SFL-DW, PLT-FSC-DW	1.8e-14	0	PLT-SFL-DW	7.2e-06	1	PLT-FSC-DW	1e-06	1	LY-FSC-DW, PDW, P-LCR, H-IPF, MPV, IPF#, IPF%, MO-FSC, PLT-SSC-DW, PLT-SFL-DW, PLT-FSC, PLT-SSC, PLT-SFL, PLT#, PLT-FSC-DW	2.9e-16	0	IPF%	0.94	1	MO-FSC	6.8e-08	1	0.4	0.08	0.24	0.054	0.13	0.086	0.2	0.12	0.078	0.26	0.044	0.24	0.2	0.94	0.87	0.91	1	0.94	0.93	0.92	6.8e-08	1.1e-05	4.9e-06	9.3e-09
1	171935228	rs78346539	0.014414	ML18	5e-15	36	rs116141391(1), rs76257386(1), rs74328299(1), rs79744378(1), rs141600948(1), rs58679315(1), rs147942882(1), rs117414754(1), rs78057682(1), rs16843769(1), rs16843771(1), rs77329614(1), rs16843772(1), rs16843775(1), rs16843777(1), rs4916417(1), rs4916419(1), rs74719812(1), rs79348546(1), rs75090591(1), rs75162348(1), rs12568081(1), rs74539488(1), rs78487383(1), rs74644347(1), rs79785974(1), rs16843…	PLT-SSC-DW, PLT-SFL-DW, PLT-FSC-DW	9.3e-20	0	PLT-SFL-DW	6.5e-09	1	PLT-SSC-DW	8.6e-10	1	LY-FSC-DW, PDW, P-LCR, H-IPF, MPV, IPF#, IPF%, MO-FSC, PLT-SSC-DW, PLT-SFL-DW, PLT-FSC, PLT-SSC, PLT-SFL, PLT#, PLT-FSC-DW	9.3e-20	0	PLT-SFL-DW	0.61	1	MO-FSC	8.6e-10	1	0.26	0.77	0.76	0.86	0.63	0.81	0.93	0.67	0.76	0.68	0.87	0.47	0.79	0.95	0.62	0.68	0.65	0.66	0.67	0.68	5.7e-07	0.0018	0.0037	2.7e-12
1	171935228	rs78346539	0.014414	ML5	1.9e-12	35	rs116141391(1), rs76257386(1), rs74328299(1), rs79744378(1), rs141600948(1), rs58679315(1), rs147942882(1), rs117414754(1), rs78057682(1), rs16843769(1), rs16843771(1), rs77329614(1), rs16843772(1), rs16843775(1), rs16843777(1), rs4916417(1), rs4916419(1), rs74719812(1), rs79348546(1), rs75090591(1), rs75162348(1), rs12568081(1), rs74539488(1), rs78487383(1), rs74644347(1), rs79785974(1), rs16843…	PDW, P-LCR, H-IPF, MPV, IPF#, IPF%, PLT-FSC, PLT-SSC, PLT-SFL	2.5e-18	0	IPF%	0.0037	1	PLT-SSC	2.7e-12	1	RBC-SFL-DW, PDW, P-LCR, H-IPF, MPV, IPF#, IPF%, MO-FSC, PLT-SSC-DW, PLT-SFL-DW, PLT-FSC, PLT-SSC, PLT-SFL, PLT#, PLT-FSC-DW	9.3e-20	0	PLT-SFL-DW	0.86	1	RBC-SFL-DW	8.6e-10	1	0.26	0.77	0.76	0.86	0.63	0.81	0.93	0.67	0.76	0.68	0.87	0.47	0.79	0.95	0.62	0.68	0.65	0.66	0.67	0.68	5.7e-07	0.0018	0.0037	2.7e-12
1	171938674	rs2180747	0.415068	ML18	1.1e-22	4	rs151021588(1), rs6425520(1), rs2057301(1), rs2180748(1)	PLT-SSC-DW, PLT-SFL-DW, PLT-FSC-DW	7.2e-30	0	PLT-SFL-DW	5.3e-15	1	PLT-SSC-DW	9.1e-17	1	LY-FSC-DW, PDW, P-LCR, H-IPF, MPV, IPF#, IPF%, MO-FSC, PLT-SSC-DW, PLT-SFL-DW, PLT-FSC, PLT-SSC, PLT-SFL, PLT#, PLT-FSC-DW	7.2e-30	0	PLT-SFL-DW	0.3	1	LY-FSC-DW	1.8e-14	1	0.22	0.38	0.66	0.97	0.75	0.54	0.2	0.72	0.52	0.32	0.39	0.7	0.37	0.39	0.034	0.055	0.059	0.071	0.072	0.055	9.2e-11	0.00021	5.2e-06	6.1e-14
1	171939641	rs2038480	0.194521	ML5	1e-32	8	rs10914053(1), rs2038479(1), rs6425521(1), rs10914127(1), rs6662263(1), rs6425522(1), rs10914144(1), rs12037133(1)	PDW, P-LCR, H-IPF, MPV, IPF#, IPF%, PLT-FSC, PLT-SSC, PLT-SFL	2.9e-47	0	IPF%	1.2e-11	1	PLT-FSC	8.4e-29	1	RBC-SFL-DW, PDW, P-LCR, H-IPF, MPV, IPF#, IPF%, MO-FSC, PLT-SSC-DW, PLT-SFL-DW, PLT-FSC, PLT-SSC, PLT-SFL, PLT#, PLT-FSC-DW	2.9e-47	0	IPF%	0.63	1	RBC-SFL-DW	1.9e-22	1	0.83	0.047	0.19	0.63	0.33	0.071	0.52	0.33	0.075	0.11	0.025	0.092	0.065	0.65	0.14	0.17	0.21	0.23	0.22	0.18	1.9e-22	1.2e-11	2.2e-14	2.2e-27
1	171940057	rs6692129	0.070778	ML5	1.1e-10	3	rs80085163(1), rs11591138(1), rs143062415(1)	PDW, P-LCR, H-IPF, MPV, IPF#, IPF%, PLT-FSC, PLT-SSC, PLT-SFL	3.7e-14	0	IPF#	0.00043	1	PLT-FSC	1.2e-08	1	RBC-SFL-DW, PDW, P-LCR, H-IPF, MPV, IPF#, IPF%, MO-FSC, PLT-SSC-DW, PLT-SFL-DW, PLT-FSC, PLT-SSC, PLT-SFL, PLT#, PLT-FSC-DW	3.7e-14	0	IPF#	0.78	1	RBC-SFL-DW	2.5e-08	1	0.58	0.5	0.65	0.78	0.21	0.87	0.15	0.21	0.87	0.29	0.66	0.92	0.95	0.46	0.11	0.1	0.16	0.16	0.15	0.11	1.2e-08	0.00043	8.3e-06	2.1e-08
1	171942488	rs6425520	0.416313	ML5	1.1e-17	4	rs2180747(1), rs151021588(1), rs2057301(1), rs2180748(1)	PDW, P-LCR, H-IPF, MPV, IPF#, IPF%, PLT-FSC, PLT-SSC, PLT-SFL	8.5e-28	0	IPF%	4.4e-05	1	PLT-FSC	3.5e-15	1	RBC-SFL-DW, PDW, P-LCR, H-IPF, MPV, IPF#, IPF%, MO-FSC, PLT-SSC-DW, PLT-SFL-DW, PLT-FSC, PLT-SSC, PLT-SFL, PLT#, PLT-FSC-DW	9.3e-30	0	PLT-SFL-DW	0.99	1	RBC-SFL-DW	1.2e-14	1	0.19	0.47	0.63	0.99	0.83	0.59	0.26	0.8	0.58	0.46	0.36	0.61	0.42	0.49	0.063	0.096	0.1	0.13	0.13	0.098	9.2e-12	4.4e-05	8.8e-07	1.2e-14
1	171949750	rs10914144	0.196456	ML18	3.8e-27	8	rs10914053(1), rs2038479(1), rs2038480(1), rs6425521(1), rs10914127(1), rs6662263(1), rs6425522(1), rs12037133(1)	PLT-SSC-DW, PLT-SFL-DW, PLT-FSC-DW	5e-42	0	PLT-SFL-DW	5.4e-17	1	PLT-SSC-DW	2.5e-17	1	LY-FSC-DW, PDW, P-LCR, H-IPF, MPV, IPF#, IPF%, MO-FSC, PLT-SSC-DW, PLT-SFL-DW, PLT-FSC, PLT-SSC, PLT-SFL, PLT#, PLT-FSC-DW	2.9e-47	0	IPF%	0.35	1	MO-FSC	4.7e-22	1	0.83	0.043	0.21	0.66	0.37	0.079	0.6	0.36	0.085	0.11	0.028	0.11	0.077	0.73	0.19	0.24	0.29	0.32	0.31	0.25	4.7e-22	1.9e-11	4.4e-14	6.7e-27
1	171949907	rs35033942	0.456338	ML18	2.3e-08	0	NONE	PLT-SSC-DW, PLT-SFL-DW, PLT-FSC-DW	4.1e-11	0	PLT-SFL-DW	1.3e-06	1	PLT-FSC-DW	1.2e-07	1	LY-FSC-DW, PDW, P-LCR, H-IPF, MPV, IPF#, IPF%, MO-FSC, PLT-SSC-DW, PLT-SFL-DW, PLT-FSC, PLT-SSC, PLT-SFL, PLT#, PLT-FSC-DW	1.7e-11	0	IPF%	0.34	1	LY-FSC-DW	2e-06	1	0.47	0.42	0.88	0.67	0.98	0.67	0.82	0.99	0.63	0.7	0.8	0.9	0.92	0.58	0.17	0.45	0.38	0.46	0.45	0.45	3.5e-06	0.0065	0.0044	3.5e-06
1	171951668	rs114393707	0.005011	ML18	1.2e-08	0	NONE	PLT-SSC-DW, PLT-SFL-DW, PLT-FSC-DW	5.9e-10	0	PLT-SFL-DW	5.6e-06	1	PLT-SSC-DW	3.2e-06	1	LY-FSC-DW, PDW, P-LCR, H-IPF, MPV, IPF#, IPF%, MO-FSC, PLT-SSC-DW, PLT-SFL-DW, PLT-FSC, PLT-SSC, PLT-SFL, PLT#, PLT-FSC-DW	2e-10	0	IPF%	0.88	1	MO-FSC	3.2e-06	1	0.36	0.34	0.083	0.76	0.17	0.12	0.26	0.18	0.14	0.092	0.033	0.19	0.11	0.78	0.48	0.47	0.49	0.44	0.44	0.47	0.00013	0.033	0.0097	7.9e-07
1	171960013	rs72713739	0.036982	ML18	1e-08	11	rs16843675(1), rs78929540(1), rs150726997(1), rs146228539(1), rs75874321(1), rs190750893(1), rs41263724(1), rs79946145(1), rs532288712(1), rs139735327(1), rs77431309(1)	PLT-SSC-DW, PLT-SFL-DW, PLT-FSC-DW	2.5e-10	0	PLT-SFL-DW	1e-05	1	PLT-FSC-DW	1.2e-06	1	LY-FSC-DW, PDW, P-LCR, H-IPF, MPV, IPF#, IPF%, MO-FSC, PLT-SSC-DW, PLT-SFL-DW, PLT-FSC, PLT-SSC, PLT-SFL, PLT#, PLT-FSC-DW	7.6e-11	0	IPF%	0.94	1	LY-FSC-DW	3.9e-05	1	0.5	0.71	0.3	0.093	0.95	0.64	0.96	0.9	0.64	0.98	0.19	0.73	0.9	1	0.86	0.9	0.92	0.92	0.92	0.91	0.00017	0.033	0.0082	0.00011
1	171988806	rs60336390	0.159103	ML5	2.8e-10	2	rs12407436(1), rs55780414(1)	PDW, P-LCR, H-IPF, MPV, IPF#, IPF%, PLT-FSC, PLT-SSC, PLT-SFL	3.3e-13	0	IPF%	0.0039	1	PLT-FSC	1.1e-09	1	RBC-SFL-DW, PDW, P-LCR, H-IPF, MPV, IPF#, IPF%, MO-FSC, PLT-SSC-DW, PLT-SFL-DW, PLT-FSC, PLT-SSC, PLT-SFL, PLT#, PLT-FSC-DW	3.3e-13	0	IPF%	0.62	1	RBC-SFL-DW	1.7e-07	1	0.94	0.49	0.1	0.62	0.88	0.31	0.49	0.9	0.33	0.93	0.043	0.33	0.4	0.5	0.76	0.96	0.89	0.93	0.94	0.97	1.7e-07	0.0039	0.00087	1.9e-09
1	172005167	rs149284000	0.036455	ML18	2.4e-11	4	rs76452111(1), rs77551839(1), rs77194132(1), rs78099876(1)	PLT-SSC-DW, PLT-SFL-DW, PLT-FSC-DW	8.3e-12	0	PLT-SFL-DW	4.7e-08	1	PLT-FSC-DW	2.6e-09	1	LY-FSC-DW, PDW, P-LCR, H-IPF, MPV, IPF#, IPF%, MO-FSC, PLT-SSC-DW, PLT-SFL-DW, PLT-FSC, PLT-SSC, PLT-SFL, PLT#, PLT-FSC-DW	8.3e-12	0	PLT-SFL-DW	0.17	1	LY-FSC-DW	1.1e-06	1	0.33	0.87	0.36	0.9	0.44	0.68	0.44	0.45	0.72	0.79	0.91	0.81	0.88	0.89	0.42	0.59	0.4	0.5	0.51	0.58	0.00029	0.11	0.0079	6.5e-06
1	172013991	rs10910971	0.146094	ML18	7.2e-13	0	NONE	PLT-SSC-DW, PLT-SFL-DW, PLT-FSC-DW	8.3e-16	0	PLT-SFL-DW	2.3e-09	1	PLT-SSC-DW	1.5e-09	1	LY-FSC-DW, PDW, P-LCR, H-IPF, MPV, IPF#, IPF%, MO-FSC, PLT-SSC-DW, PLT-SFL-DW, PLT-FSC, PLT-SSC, PLT-SFL, PLT#, PLT-FSC-DW	8.3e-16	0	PLT-SFL-DW	0.53	1	MO-FSC	1.4e-05	1	0.93	0.44	0.036	0.35	0.14	0.2	0.52	0.16	0.21	0.6	0.27	0.29	0.19	0.49	0.031	0.06	0.061	0.062	0.062	0.06	0.0013	0.037	0.00039	4.5e-05
1	172041958	rs12117698	0.070209	ML18	1.4e-10	4	rs10797745(1), rs28667807(1), rs7537882(1), rs7525037(1)	PLT-SSC-DW, PLT-SFL-DW, PLT-FSC-DW	1.9e-12	0	PLT-SFL-DW	4.8e-08	1	PLT-FSC-DW	1.7e-08	1	LY-FSC-DW, PDW, P-LCR, H-IPF, MPV, IPF#, IPF%, MO-FSC, PLT-SSC-DW, PLT-SFL-DW, PLT-FSC, PLT-SSC, PLT-SFL, PLT#, PLT-FSC-DW	1.9e-12	0	PLT-SFL-DW	0.7	1	MO-FSC	6.4e-05	1	0.97	0.95	0.23	0.94	0.82	0.63	0.95	0.84	0.68	0.86	0.69	0.66	0.62	0.98	0.25	0.36	0.3	0.34	0.33	0.36	0.00085	0.058	0.0046	0.00024
1	172088762	rs72719075	0.170482	ML18	2.5e-13	35	rs4604727(1), rs10442603(1), rs2421986(1), rs2421987(1), rs12047492(1), rs10911101(1), rs12120556(1), rs12141278(1), rs10911109(1), rs10911110(1), rs10911111(1), rs10911112(1), rs2146901(1), rs2181624(1), rs10797791(1), rs10911116(1), rs74425868(1), rs113033732(1), rs71861177(1), rs35898752(1), rs10911121(1), rs10911122(1), rs10911123(1), rs10911124(1), rs59123063(1), rs10911125(1), rs72719086(1)…	PLT-SSC-DW, PLT-SFL-DW, PLT-FSC-DW	2.8e-15	0	PLT-SFL-DW	2e-08	1	PLT-SSC-DW	1.3e-08	1	LY-FSC-DW, PDW, P-LCR, H-IPF, MPV, IPF#, IPF%, MO-FSC, PLT-SSC-DW, PLT-SFL-DW, PLT-FSC, PLT-SSC, PLT-SFL, PLT#, PLT-FSC-DW	2.8e-15	0	PLT-SFL-DW	0.75	1	LY-FSC-DW	5e-06	1	0.76	0.86	0.2	0.97	0.42	0.23	0.42	0.45	0.28	0.62	0.33	0.15	0.24	0.53	0.17	0.21	0.19	0.2	0.2	0.21	9.8e-05	0.021	0.0015	3e-05
1	172089326	rs6693520	0.488636	ML18	2.7e-08	0	NONE	PLT-SSC-DW, PLT-SFL-DW, PLT-FSC-DW	5.1e-10	0	PLT-SFL-DW	0.00023	1	PLT-FSC-DW	1.8e-05	1	LY-FSC-DW, PDW, P-LCR, H-IPF, MPV, IPF#, IPF%, MO-FSC, PLT-SSC-DW, PLT-SFL-DW, PLT-FSC, PLT-SSC, PLT-SFL, PLT#, PLT-FSC-DW	3.6e-15	0	IPF%	0.62	1	MO-FSC	8.1e-06	1	0.25	0.58	0.4	0.65	0.14	0.1	0.27	0.14	0.11	0.24	0.25	0.056	0.077	0.66	0.99	0.74	0.85	0.83	0.82	0.76	8.1e-06	0.00043	4.5e-05	1.6e-07
1	172089326	rs6693520	0.488636	ML5	6.1e-10	0	NONE	PDW, P-LCR, H-IPF, MPV, IPF#, IPF%, PLT-FSC, PLT-SSC, PLT-SFL	3.6e-15	0	IPF%	0.00043	1	PLT-FSC	1.3e-07	1	RBC-SFL-DW, PDW, P-LCR, H-IPF, MPV, IPF#, IPF%, MO-FSC, PLT-SSC-DW, PLT-SFL-DW, PLT-FSC, PLT-SSC, PLT-SFL, PLT#, PLT-FSC-DW	3.6e-15	0	IPF%	0.65	1	RBC-SFL-DW	8.1e-06	1	0.25	0.58	0.4	0.65	0.14	0.1	0.27	0.14	0.11	0.24	0.25	0.056	0.077	0.66	0.99	0.74	0.85	0.83	0.82	0.76	8.1e-06	0.00043	4.5e-05	1.6e-07
1	172127697	rs35515222	0.499618	ML5	1.3e-10	8	rs733190(1), rs733189(1), rs733191(1), rs2761183(1), rs2421985(1), rs2819530(1), rs495590(1), rs12561946(1)	PDW, P-LCR, H-IPF, MPV, IPF#, IPF%, PLT-FSC, PLT-SSC, PLT-SFL	1.4e-15	0	IPF%	0.00053	1	PLT-FSC	3.6e-09	1	RBC-SFL-DW, PDW, P-LCR, H-IPF, MPV, IPF#, IPF%, MO-FSC, PLT-SSC-DW, PLT-SFL-DW, PLT-FSC, PLT-SSC, PLT-SFL, PLT#, PLT-FSC-DW	1.4e-15	0	IPF%	0.59	1	RBC-SFL-DW	2.7e-06	1	0.97	0.22	0.053	0.59	0.14	0.11	0.098	0.15	0.13	0.24	0.24	0.3	0.12	0.6	0.23	0.53	0.44	0.51	0.51	0.53	2.7e-06	0.00053	4.9e-06	4.2e-08
1	172132526	rs12561946	0.460561	ML18	1.2e-09	9	rs733190(1), rs733189(1), rs733191(1), rs2761183(1), rs2421985(1), rs2819530(1), rs495590(1), rs35515222(1), rs554019(1)	PLT-SSC-DW, PLT-SFL-DW, PLT-FSC-DW	4.3e-12	0	PLT-SFL-DW	3.1e-05	1	PLT-SSC-DW	2.6e-06	1	LY-FSC-DW, PDW, P-LCR, H-IPF, MPV, IPF#, IPF%, MO-FSC, PLT-SSC-DW, PLT-SFL-DW, PLT-FSC, PLT-SSC, PLT-SFL, PLT#, PLT-FSC-DW	1e-14	0	IPF%	0.79	1	LY-FSC-DW	2.6e-06	1	0.74	0.43	0.19	0.67	0.27	0.23	0.18	0.28	0.28	0.59	0.3	0.28	0.31	0.58	0.29	0.63	0.54	0.62	0.62	0.63	1.8e-05	0.0022	9.5e-06	7.6e-07
1	198970415	rs1347323	0.25675	ML10	3.1e-10	20	rs10800599(1), rs12123314(1), rs12142025(1), rs12132016(1), rs12130244(1), rs1275164(1), rs1040960(1), rs12096876(1), rs10800602(1), rs12023247(1), rs141069751(1), rs10800603(1), rs6703089(1), rs1938038(1), rs112530833(1), rs1892432(1), rs4915335(1), rs7539177(1), rs10638007(1), rs4915165(1)	PCT, PLT#	4.3e-06	1	PCT	0.0018	1	PLT#	0.00090215	1	LY-FSC-DW, MO-SFL, RBC-SFL-DW, EO-SFL, IPF#, MO-SSC, LYMPH#, PLT-SSC-DW, BASO-SFL, PLT-FSC, PCT, PLT#	7.6e-11	0	IPF#	0.98	1	LYMPH#	0.02215	1	0.61	0.042	0.45	0.0053	0.0015	0.00021	0.042	0.0019	0.00022	0.0013	0.0017	2.9e-05	0.001	0.51	0.8	0.61	0.76	0.86	0.81	0.66	1.8e-05	4.3e-05	1e-11	0.057
1	198994619	rs6667939	0.286249	ML10	8e-16	12	rs10919615(1), rs12239179(1), rs11403992(1), rs1124025(1), rs17625587(1), rs12125200(1), rs35481188(1), rs6427756(1), rs2360962(1), rs7529925(1), rs1434282(1), rs1036332(1)	PCT, PLT#	5.8e-10	1	PCT	4.8e-06	1	PLT#	2.4e-06	1	LY-FSC-DW, MO-SFL, RBC-SFL-DW, EO-SFL, IPF#, MO-SSC, LYMPH#, PLT-SSC-DW, BASO-SFL, PLT-FSC, PCT, PLT#	1.2e-13	1	IPF#	0.93	1	MO-SSC	0.00265	1	0.8	0.45	0.34	0.0039	0.006	8.4e-05	0.12	0.008	0.00011	0.0082	0.0001	5.5e-09	0.00015	0.59	0.91	0.88	1	0.93	0.98	0.93	2e-07	9.9e-07	1.6e-16	0.043
1	199021810	rs322928	0.181521	ML10	1.1e-09	3	rs16844101(1), rs322927(1), rs322887(1)	PCT, PLT#	3.8e-06	1	PCT	0.00062	1	PLT#	0.0003119	1	LY-FSC-DW, MO-SFL, RBC-SFL-DW, EO-SFL, IPF#, MO-SSC, LYMPH#, PLT-SSC-DW, BASO-SFL, PLT-FSC, PCT, PLT#	7.6e-11	0	IPF#	0.98	1	LY-FSC-DW	0.00685	1	0.31	0.028	0.084	0.00015	0.002	0.00032	0.015	0.0021	0.00033	0.029	0.0024	5e-07	0.0002	0.98	0.88	0.93	0.81	0.68	0.71	0.9	1e-05	3.8e-05	8.3e-12	0.14
1	203650945	rs10751450	0.0996409	ML12	6.2e-23	60	rs7546390(1), rs7546599(1), rs7514742(1), rs12035565(1), rs11240731(1), rs11240733(1), rs10751449(1), rs10736845(1), rs10751451(1), rs10751452(1), rs35014299(1), rs34690356(1), rs11240734(1), rs1541252(1), rs1541253(1), rs1541254(1), rs1541255(1), rs1419114(1), rs4951369(1), rs4951070(1), rs4951370(1), rs4951371(1), rs7547793(1), rs7555703(1), rs7535676(1), rs10900585(1), rs10900586(1), rs1079376…	MCHC	1.3e-18	1	MCHC	1.3e-18	1	MCHC	1.3e-18	1	RBC-SFL-DW, RBC-SFL, RBC-SSC, MO-FSC, MO-SSC, Hyper-He, MCV, BASO-SFL, MCH, RDW, RDW-SD, HCT, MicroR, HGB, MacroR, MCHC	1.3e-18	1	MCHC	0.92	1	MO-FSC	0.0345	1	0.06	0.095	9.3e-07	0.00048	0.29	0.92	0.15	0.28	0.99	0.66	0.0032	8e-11	0.59	0.57	0.039	0.22	0.11	0.15	0.17	0.2	0.86	0.92	0.67	0.6
1	203654024	rs10900585	0.0997214	ML14	3.9e-09	59	rs7546390(1), rs7546599(1), rs7514742(1), rs12035565(1), rs11240731(1), rs11240733(1), rs10751449(1), rs10736845(1), rs10751450(1), rs10751451(1), rs10751452(1), rs35014299(1), rs34690356(1), rs11240734(1), rs1541252(1), rs1541253(1), rs1541254(1), rs1541255(1), rs1419114(1), rs4951369(1), rs4951070(1), rs4951370(1), rs4951371(1), rs7547793(1), rs7555703(1), rs7535676(1), rs10900586(1), rs1079376…	RDW, RDW-SD, MacroR	1.7e-13	0	RDW-SD	0.015	1	RDW	0.00089	1	RBC-SSC, MO-FSC, Delta-HGB, MCV, RDW, RBC-FSC-DW, RDW-SD, MicroR, MacroR, MCHC	3.4e-18	0	MCHC	0.95	1	MO-FSC	0.002095	1	0.054	0.1	1.9e-06	0.00043	0.29	0.9	0.15	0.28	0.96	0.69	0.0033	9.6e-11	0.56	0.46	0.041	0.26	0.13	0.18	0.2	0.23	0.8	0.88	0.61	0.65
1	203658486	rs4951073	0.287119	ML12	9.5e-11	4	rs6660778(1), rs10900591(1), rs10793764(1), rs12030160(1)	MCHC	2.9e-11	0	MCHC	2.9e-11	0	MCHC	2.9e-11	0	RBC-SFL-DW, RBC-SFL, RBC-SSC, MO-FSC, MO-SSC, Hyper-He, MCV, BASO-SFL, MCH, RDW, RDW-SD, HCT, MicroR, HGB, MacroR, MCHC	2.9e-11	0	MCHC	0.96	1	BASO-SFL	0.086	1	0.55	0.024	2.8e-05	0.02	0.096	0.087	0.11	0.1	0.087	0.28	0.69	0.013	0.13	0.87	0.82	0.73	0.59	0.6	0.59	0.74	0.86	0.63	0.44	0.97
1	203659355	rs7529482	0.281753	ML12	7.8e-09	1	rs6594013(1)	MCHC	0.00018	1	MCHC	0.00018	1	MCHC	0.00018	1	RBC-SFL-DW, RBC-SFL, RBC-SSC, MO-FSC, MO-SSC, Hyper-He, MCV, BASO-SFL, MCH, RDW, RDW-SD, HCT, MicroR, HGB, MacroR, MCHC	9e-06	1	MCV	0.95	1	MO-FSC	0.0975	1	0.087	0.28	0.075	0.26	0.88	0.1	0.9	0.95	0.12	0.14	0.00027	9e-06	0.12	0.31	0.067	0.089	0.062	0.074	0.076	0.085	0.28	0.25	0.11	1
1	205012198	rs2071533	0.138181	ML5	2.8e-11	2	rs4951159(1), rs3820337(1)	PDW, P-LCR, H-IPF, MPV, IPF#, IPF%, PLT-FSC, PLT-SSC, PLT-SFL	2.2e-12	0	PLT-SFL	1.9e-06	1	PLT-SSC	7.3e-08	1	RBC-SFL-DW, PDW, P-LCR, H-IPF, MPV, IPF#, IPF%, MO-FSC, PLT-SSC-DW, PLT-SFL-DW, PLT-FSC, PLT-SSC, PLT-SFL, PLT#, PLT-FSC-DW	2.2e-12	0	PLT-SFL	0.89	1	PLT-SFL-DW	1.9e-07	1	0.68	0.86	0.64	0.2	0.22	0.68	0.34	0.23	0.69	0.58	0.48	0.97	0.76	0.36	0.87	0.59	0.68	0.6	0.57	0.61	2.2e-12	2.6e-10	1.9e-06	7.3e-08
1	205017854	rs79392273	0.167011	ML5	3.5e-09	0	NONE	PDW, P-LCR, H-IPF, MPV, IPF#, IPF%, PLT-FSC, PLT-SSC, PLT-SFL	4e-12	0	PLT-SFL	2.7e-05	1	H-IPF	1e-06	1	RBC-SFL-DW, PDW, P-LCR, H-IPF, MPV, IPF#, IPF%, MO-FSC, PLT-SSC-DW, PLT-SFL-DW, PLT-FSC, PLT-SSC, PLT-SFL, PLT#, PLT-FSC-DW	4e-12	0	PLT-SFL	0.97	1	PLT-SSC-DW	2e-05	1	0.00011	0.65	0.034	0.23	0.0025	0.008	0.013	0.0028	0.0086	0.0091	0.03	0.0094	0.0019	0.62	0.6	0.81	0.68	0.75	0.76	0.81	4e-12	5.7e-11	6.5e-06	9.9e-08
1	205036040	rs11459766	0.441883	ML5	1.3e-11	12	rs12724651(1), rs3767281(1), rs3753854(1), rs4996932(1), rs895932(1), rs12134459(1), rs11240344(1), rs6656507(1), rs35182846(1), rs10793725(1), rs11240345(1), rs143128501(1)	PDW, P-LCR, H-IPF, MPV, IPF#, IPF%, PLT-FSC, PLT-SSC, PLT-SFL	5.7e-14	0	PLT-SFL	2.1e-05	1	PLT-SSC	2.5e-09	1	RBC-SFL-DW, PDW, P-LCR, H-IPF, MPV, IPF#, IPF%, MO-FSC, PLT-SSC-DW, PLT-SFL-DW, PLT-FSC, PLT-SSC, PLT-SFL, PLT#, PLT-FSC-DW	5.7e-14	0	PLT-SFL	0.74	1	RBC-SFL-DW	5.1e-07	1	0.16	0.2	0.0095	0.74	0.00053	0.0018	0.0027	0.00058	0.0018	0.0071	0.011	0.016	0.0016	0.53	0.36	0.61	0.49	0.56	0.58	0.59	5.7e-14	1.7e-12	2.1e-05	2.6e-10
1	205038731	rs2305275	0.283232	ML5	3.2e-11	0	NONE	PDW, P-LCR, H-IPF, MPV, IPF#, IPF%, PLT-FSC, PLT-SSC, PLT-SFL	2.8e-12	0	PLT-SFL	5.7e-08	1	PDW	1.7e-08	1	RBC-SFL-DW, PDW, P-LCR, H-IPF, MPV, IPF#, IPF%, MO-FSC, PLT-SSC-DW, PLT-SFL-DW, PLT-FSC, PLT-SSC, PLT-SFL, PLT#, PLT-FSC-DW	2.8e-12	0	PLT-SFL	0.99	1	PLT-SFL-DW	5.3e-08	1	0.046	0.26	0.16	0.085	0.012	0.1	0.0052	0.013	0.11	0.03	0.091	0.08	0.11	0.59	0.72	0.94	0.87	1	0.98	0.91	2.8e-12	8.7e-11	1.7e-08	3.4e-08
1	205056681	rs533147508	0.357822	ML5	2.1e-09	0	NONE	PDW, P-LCR, H-IPF, MPV, IPF#, IPF%, PLT-FSC, PLT-SSC, PLT-SFL	3.8e-11	0	PLT-FSC	0.00046	1	H-IPF	9.8e-08	1	RBC-SFL-DW, PDW, P-LCR, H-IPF, MPV, IPF#, IPF%, MO-FSC, PLT-SSC-DW, PLT-SFL-DW, PLT-FSC, PLT-SSC, PLT-SFL, PLT#, PLT-FSC-DW	3.8e-11	0	PLT-FSC	0.91	1	MO-FSC	3.3e-05	1	0.88	0.082	0.11	0.06	0.11	0.1	0.28	0.097	0.097	0.066	0.25	0.56	0.1	0.8	0.92	0.79	0.77	0.77	0.77	0.8	4.1e-11	3.8e-11	3.3e-05	3e-09
1	205063949	rs3738154	0.450137	ML5	6.4e-09	0	NONE	PDW, P-LCR, H-IPF, MPV, IPF#, IPF%, PLT-FSC, PLT-SSC, PLT-SFL	3.6e-11	0	PLT-SFL	0.00015	1	PLT-SSC	5.5e-07	1	RBC-SFL-DW, PDW, P-LCR, H-IPF, MPV, IPF#, IPF%, MO-FSC, PLT-SSC-DW, PLT-SFL-DW, PLT-FSC, PLT-SSC, PLT-SFL, PLT#, PLT-FSC-DW	3.6e-11	0	PLT-SFL	0.51	1	RBC-SFL-DW	1.3e-05	1	0.065	0.7	0.035	0.51	0.052	0.04	0.057	0.06	0.046	0.015	0.14	0.13	0.04	0.62	0.76	0.9	0.94	0.98	0.98	0.9	3.6e-11	1.7e-08	0.00015	1.8e-07
1	205076200	rs529721931	0.16808	ML5	8.8e-10	0	NONE	PDW, P-LCR, H-IPF, MPV, IPF#, IPF%, PLT-FSC, PLT-SSC, PLT-SFL	9.6e-11	0	PLT-SFL	1.1e-05	1	H-IPF	1.4e-07	1	RBC-SFL-DW, PDW, P-LCR, H-IPF, MPV, IPF#, IPF%, MO-FSC, PLT-SSC-DW, PLT-SFL-DW, PLT-FSC, PLT-SSC, PLT-SFL, PLT#, PLT-FSC-DW	9.6e-11	0	PLT-SFL	0.73	1	RBC-SFL-DW	5.1e-06	1	0.16	0.45	0.0076	0.73	0.014	0.049	0.016	0.015	0.058	0.2	0.13	0.085	0.04	0.81	0.74	0.84	0.74	0.78	0.78	0.84	9.6e-11	1.6e-09	5.1e-06	1.7e-08
1	205076203	rs569952976	0.186492	ML5	2.9e-08	0	NONE	PDW, P-LCR, H-IPF, MPV, IPF#, IPF%, PLT-FSC, PLT-SSC, PLT-SFL	1.6e-09	0	PLT-SFL	4.8e-05	1	H-IPF	4.8e-06	1	RBC-SFL-DW, PDW, P-LCR, H-IPF, MPV, IPF#, IPF%, MO-FSC, PLT-SSC-DW, PLT-SFL-DW, PLT-FSC, PLT-SSC, PLT-SFL, PLT#, PLT-FSC-DW	1.6e-09	0	PLT-SFL	1	1	PLT-SSC-DW	6.3e-06	1	0.029	0.11	0.032	0.86	0.0022	0.0048	0.0042	0.0027	0.0059	0.017	0.037	0.027	0.0081	0.47	0.34	0.21	0.21	0.2	0.2	0.2	1.6e-09	2.4e-08	6.3e-06	1.5e-06
1	205076215	rs113078828	0.180209	ML5	8e-09	0	NONE	PDW, P-LCR, H-IPF, MPV, IPF#, IPF%, PLT-FSC, PLT-SSC, PLT-SFL	1e-09	0	PLT-SFL	3.1e-05	1	PLT-SSC	3.6e-07	1	RBC-SFL-DW, PDW, P-LCR, H-IPF, MPV, IPF#, IPF%, MO-FSC, PLT-SSC-DW, PLT-SFL-DW, PLT-FSC, PLT-SSC, PLT-SFL, PLT#, PLT-FSC-DW	1e-09	0	PLT-SFL	0.76	1	RBC-SFL-DW	2.3e-05	1	0.16	0.27	0.011	0.76	0.00018	0.00038	0.00017	0.00021	0.00052	0.00071	0.0095	0.0088	0.0013	0.32	0.32	0.16	0.18	0.19	0.19	0.16	1e-09	1.6e-09	3.1e-05	3.2e-07
1	205084120	rs7515178	0.48182	ML5	4.7e-20	19	rs6593920(1), rs12134724(1), rs12117194(1), rs11240349(1), rs6662930(1), rs1042831(1), rs9651228(1), rs6664397(1), rs2369526(1), rs559370413(1), rs7546850(1), rs6593921(1), rs11578293(1), rs376931698(1), rs12143085(1), rs6692170(1), rs61822566(1), rs7553876(1), rs61036585(1)	PDW, P-LCR, H-IPF, MPV, IPF#, IPF%, PLT-FSC, PLT-SSC, PLT-SFL	2.5e-24	0	PLT-SFL	8.7e-10	1	PLT-SSC	4.9e-16	1	RBC-SFL-DW, PDW, P-LCR, H-IPF, MPV, IPF#, IPF%, MO-FSC, PLT-SSC-DW, PLT-SFL-DW, PLT-FSC, PLT-SSC, PLT-SFL, PLT#, PLT-FSC-DW	2.5e-24	0	PLT-SFL	0.92	1	RBC-SFL-DW	9e-12	1	0.00084	0.88	0.0021	0.92	8.7e-05	0.0004	5.5e-05	0.00012	0.00053	7.7e-05	0.0034	0.0032	0.0003	0.69	0.89	0.67	0.67	0.76	0.75	0.67	2.5e-24	3.3e-20	8.7e-10	1.2e-16
1	205094546	rs35671561	0.322252	ML5	1.1e-13	44	rs11240341(1), rs3767278(1), rs3767279(1), rs16937(1), rs12739846(1), rs35936420(1), rs35270558(1), rs6675633(1), rs34290607(1), rs3862949(1), rs34438348(1), rs11240364(1), rs10900450(1), rs201322835(1), rs10751429(1), rs10751430(1), rs35631098(1), rs6593924(1), rs12136320(1), rs12137465(1), rs35284794(1), rs10900453(1), rs12142514(1), rs10900455(1), rs11404936(1), rs10751431(1), rs34427020(1), r…	PDW, P-LCR, H-IPF, MPV, IPF#, IPF%, PLT-FSC, PLT-SSC, PLT-SFL	8.8e-17	0	PLT-SFL	6.7e-06	1	PLT-SSC	1.3e-10	1	RBC-SFL-DW, PDW, P-LCR, H-IPF, MPV, IPF#, IPF%, MO-FSC, PLT-SSC-DW, PLT-SFL-DW, PLT-FSC, PLT-SSC, PLT-SFL, PLT#, PLT-FSC-DW	8.8e-17	0	PLT-SFL	0.83	1	MO-FSC	3e-08	1	0.21	0.027	0.012	0.17	0.0007	0.0025	0.0033	0.00079	0.0029	0.003	0.014	0.041	0.002	0.75	0.88	0.87	0.87	0.87	0.87	0.87	8.8e-17	5e-14	6.7e-06	5e-11
1	205098289	rs35688412	0.207354	ML5	5.6e-13	71	rs1572995(1), rs3767297(1), rs4951166(1), rs3753855(1), rs3820338(1), rs10664521(1), rs10900443(1), rs10900444(1), rs7518906(1), rs7523477(1), rs9651227(1), rs4950979(1), rs4951168(1), rs397720640(1), rs10626651(1), rs2197909(1), rs7537322(1), rs12409915(1), rs3835568(1), rs7536902(1), rs10736840(1), rs1817001(1), rs5780268(1), rs6683762(1), rs4950981(1), rs4950982(1), rs2185686(1), rs4509642(1),…	PDW, P-LCR, H-IPF, MPV, IPF#, IPF%, PLT-FSC, PLT-SSC, PLT-SFL	1.8e-13	0	PLT-SFL	6e-07	1	PLT-SSC	2.9e-10	1	RBC-SFL-DW, PDW, P-LCR, H-IPF, MPV, IPF#, IPF%, MO-FSC, PLT-SSC-DW, PLT-SFL-DW, PLT-FSC, PLT-SSC, PLT-SFL, PLT#, PLT-FSC-DW	1.8e-13	0	PLT-SFL	0.66	1	RBC-SFL-DW	7.3e-09	1	0.26	0.55	0.25	0.66	0.021	0.073	0.046	0.019	0.082	0.083	0.093	0.31	0.17	0.33	0.78	0.52	0.6	0.55	0.52	0.53	1.8e-13	2.1e-11	6e-07	4e-10
1	205167962	rs397844553	0.282109	ML5	1.2e-08	0	NONE	PDW, P-LCR, H-IPF, MPV, IPF#, IPF%, PLT-FSC, PLT-SSC, PLT-SFL	2.4e-09	0	PLT-SFL	1.5e-05	1	H-IPF	2.3e-07	1	RBC-SFL-DW, PDW, P-LCR, H-IPF, MPV, IPF#, IPF%, MO-FSC, PLT-SSC-DW, PLT-SFL-DW, PLT-FSC, PLT-SSC, PLT-SFL, PLT#, PLT-FSC-DW	2.4e-09	0	PLT-SFL	0.44	1	PLT-SFL-DW	9.7e-06	1	0.025	0.15	0.46	0.19	0.11	0.26	0.019	0.11	0.27	0.08	0.39	0.3	0.22	0.95	0.84	0.89	0.93	0.8	0.79	0.92	2.4e-09	7.8e-08	8.5e-06	5.4e-08
1	205176208	rs34237326	0.42457	ML5	3e-09	0	NONE	PDW, P-LCR, H-IPF, MPV, IPF#, IPF%, PLT-FSC, PLT-SSC, PLT-SFL	5.4e-12	0	PLT-SFL	0.00024	1	H-IPF	1.6e-06	1	RBC-SFL-DW, PDW, P-LCR, H-IPF, MPV, IPF#, IPF%, MO-FSC, PLT-SSC-DW, PLT-SFL-DW, PLT-FSC, PLT-SSC, PLT-SFL, PLT#, PLT-FSC-DW	5.4e-12	0	PLT-SFL	0.9	1	MO-FSC	3.1e-06	1	0.3	0.23	0.068	0.29	0.018	0.071	0.00032	0.02	0.073	0.089	0.1	0.29	0.068	0.83	0.89	0.98	0.94	0.97	0.98	0.97	5.4e-12	5.8e-11	0.00011	1.6e-06
1	205188495	rs34134274	0.0929682	ML5	1.2e-10	7	rs6593925(1), rs3851294(1), rs2369633(1), rs896319(1), rs9659978(1), rs17728(1), rs1172134(1)	PDW, P-LCR, H-IPF, MPV, IPF#, IPF%, PLT-FSC, PLT-SSC, PLT-SFL	3.4e-12	0	PLT-SFL	6.4e-06	1	PLT-SSC	4.6e-08	1	RBC-SFL-DW, PDW, P-LCR, H-IPF, MPV, IPF#, IPF%, MO-FSC, PLT-SSC-DW, PLT-SFL-DW, PLT-FSC, PLT-SSC, PLT-SFL, PLT#, PLT-FSC-DW	3.4e-12	0	PLT-SFL	0.7	1	PLT-SFL-DW	1.2e-06	1	0.99	0.15	0.81	0.49	0.087	0.4	0.17	0.083	0.4	0.35	0.52	0.41	0.41	0.077	0.36	0.15	0.25	0.19	0.18	0.16	3.4e-12	3.6e-10	6.4e-06	4.5e-08
1	205230806	rs200199840	0.267423	ML5	3.4e-15	0	NONE	PDW, P-LCR, H-IPF, MPV, IPF#, IPF%, PLT-FSC, PLT-SSC, PLT-SFL	7.2e-19	0	PLT-SFL	3.5e-08	1	H-IPF	7.6e-12	1	RBC-SFL-DW, PDW, P-LCR, H-IPF, MPV, IPF#, IPF%, MO-FSC, PLT-SSC-DW, PLT-SFL-DW, PLT-FSC, PLT-SSC, PLT-SFL, PLT#, PLT-FSC-DW	7.2e-19	0	PLT-SFL	0.92	1	RBC-SFL-DW	4.6e-10	1	0.0036	0.92	0.029	0.92	0.0036	0.0099	0.0051	0.0047	0.015	0.013	0.0081	0.032	0.0071	0.69	0.93	0.85	0.85	0.9	0.9	0.86	7.2e-19	9.3e-18	4e-10	1.5e-12
1	205236233	rs4951182	0.439168	ML5	3.6e-08	1	rs10157145(1)	PDW, P-LCR, H-IPF, MPV, IPF#, IPF%, PLT-FSC, PLT-SSC, PLT-SFL	5.8e-10	0	PLT-SFL	0.0034	1	PLT-SSC	9.5e-08	1	RBC-SFL-DW, PDW, P-LCR, H-IPF, MPV, IPF#, IPF%, MO-FSC, PLT-SSC-DW, PLT-SFL-DW, PLT-FSC, PLT-SSC, PLT-SFL, PLT#, PLT-FSC-DW	5.8e-10	0	PLT-SFL	0.84	1	PLT-SSC-DW	0.00028	1	0.0032	0.78	0.00061	0.75	0.00061	0.0018	0.00023	0.00087	0.0024	0.0016	0.01	0.016	0.0016	0.53	0.86	0.83	0.99	0.92	0.96	0.86	5.8e-10	9.5e-08	0.0034	1.9e-08
1	205239121	rs1768585	0.361462	ML5	7.8e-15	62	rs4951172(1), rs12130817(1), rs12735417(1), rs202024927(1), rs3925316(1), rs10900459(1), rs3851290(1), rs3851289(1), rs3851288(1), rs9660670(1), rs6682229(1), rs10900461(1), rs10900462(1), rs3851285(1), rs3851284(1), rs10900465(1), rs10900467(1), rs11240380(1), rs200975761(1), rs12129162(1), rs11240382(1), rs10900470(1), rs34119249(1), rs4333898(1), rs11240383(1), rs11240384(1), rs11240385(1), rs…	PDW, P-LCR, H-IPF, MPV, IPF#, IPF%, PLT-FSC, PLT-SSC, PLT-SFL	2.1e-19	0	PLT-SFL	3.4e-06	1	PLT-SSC	1.2e-11	1	RBC-SFL-DW, PDW, P-LCR, H-IPF, MPV, IPF#, IPF%, MO-FSC, PLT-SSC-DW, PLT-SFL-DW, PLT-FSC, PLT-SSC, PLT-SFL, PLT#, PLT-FSC-DW	2.1e-19	0	PLT-SFL	0.94	1	PLT-SSC-DW	1.9e-08	1	0.11	0.024	0.0028	0.53	0.00064	0.0018	0.0031	0.0008	0.0022	0.0059	0.0051	0.065	0.0048	0.89	0.56	0.74	0.67	0.64	0.65	0.74	2.1e-19	2.3e-15	3.4e-06	4.5e-12
1	205240145	rs1768584	0.385164	ML5	2.8e-28	140	rs6696846(1), rs112673145(1), rs11240352(1), rs7520752(1), rs12139373(1), rs1130311(1), rs10158848(1), rs112267268(1), rs11576867(1), rs11240355(1), rs11577406(1), rs6593922(1), rs3738155(1), rs12125465(1), rs112943386(1), rs114230634(1), rs140160270(1), rs61822565(1), rs61822567(1), rs72757512(1), rs112653854(1), rs61822568(1), rs12239712(1), rs11240360(1), rs72757524(1), rs61822619(1), rs173445…	PDW, P-LCR, H-IPF, MPV, IPF#, IPF%, PLT-FSC, PLT-SSC, PLT-SFL	3.8e-32	0	PLT-SFL	1.6e-14	1	PLT-SSC	3.3e-22	1	RBC-SFL-DW, PDW, P-LCR, H-IPF, MPV, IPF#, IPF%, MO-FSC, PLT-SSC-DW, PLT-SFL-DW, PLT-FSC, PLT-SSC, PLT-SFL, PLT#, PLT-FSC-DW	3.8e-32	0	PLT-SFL	0.85	1	MO-FSC	6.9e-16	1	0.0045	0.95	0.00016	0.44	1.4e-05	0.00064	3.5e-06	1.8e-05	0.00093	0.00079	0.014	0.031	0.00079	0.77	0.95	0.79	0.87	0.94	0.94	0.79	3.8e-32	7.1e-27	1.6e-14	7e-24
1	205247315	rs10580714	0.335347	ML5	2.2e-17	0	NONE	PDW, P-LCR, H-IPF, MPV, IPF#, IPF%, PLT-FSC, PLT-SSC, PLT-SFL	2.3e-20	0	PLT-SFL	4.2e-08	1	PLT-SSC	4.2e-13	1	RBC-SFL-DW, PDW, P-LCR, H-IPF, MPV, IPF#, IPF%, MO-FSC, PLT-SSC-DW, PLT-SFL-DW, PLT-FSC, PLT-SSC, PLT-SFL, PLT#, PLT-FSC-DW	2.3e-20	0	PLT-SFL	0.86	1	PLT-SSC-DW	1.2e-10	1	0.01	0.9	0.00052	0.32	7.5e-05	0.00044	7.5e-06	9.2e-05	0.00061	0.0008	0.012	0.025	0.00049	0.49	0.92	0.86	0.72	0.7	0.72	0.84	2.3e-20	2.9e-17	4.2e-08	1.9e-14
1	205260098	rs146173927	0.362072	ML5	1e-12	0	NONE	PDW, P-LCR, H-IPF, MPV, IPF#, IPF%, PLT-FSC, PLT-SSC, PLT-SFL	1.2e-13	0	PLT-SFL	8.8e-08	1	PLT-SSC	7e-10	1	RBC-SFL-DW, PDW, P-LCR, H-IPF, MPV, IPF#, IPF%, MO-FSC, PLT-SSC-DW, PLT-SFL-DW, PLT-FSC, PLT-SSC, PLT-SFL, PLT#, PLT-FSC-DW	1.2e-13	0	PLT-SFL	0.45	1	PLT-SFL-DW	2.1e-08	1	0.0077	0.5	0.085	0.2	0.0062	0.11	0.0043	0.0061	0.12	0.017	0.67	0.31	0.092	0.81	0.98	0.99	0.89	0.97	0.96	0.99	1.2e-13	3.4e-11	8.8e-08	2e-10
1	205270815	rs12123647	0.144702	ML5	1.6e-09	0	NONE	PDW, P-LCR, H-IPF, MPV, IPF#, IPF%, PLT-FSC, PLT-SSC, PLT-SFL	8.5e-11	0	PLT-SFL	4.5e-05	1	PLT-SSC	3.4e-08	1	RBC-SFL-DW, PDW, P-LCR, H-IPF, MPV, IPF#, IPF%, MO-FSC, PLT-SSC-DW, PLT-SFL-DW, PLT-FSC, PLT-SSC, PLT-SFL, PLT#, PLT-FSC-DW	8.5e-11	0	PLT-SFL	0.78	1	MO-FSC	1.2e-05	1	0.0008	0.19	0.0028	0.045	0.00016	0.0035	0.0013	0.0002	0.0038	0.0017	0.0055	0.0025	0.00075	0.22	0.61	0.41	0.53	0.46	0.44	0.43	8.5e-11	3.2e-09	4.5e-05	4.5e-09
1	205273142	rs41264881	0.159187	ML5	2.7e-08	0	NONE	PDW, P-LCR, H-IPF, MPV, IPF#, IPF%, PLT-FSC, PLT-SSC, PLT-SFL	2e-09	0	PLT-SFL	0.00019	1	PDW	3e-06	1	RBC-SFL-DW, PDW, P-LCR, H-IPF, MPV, IPF#, IPF%, MO-FSC, PLT-SSC-DW, PLT-SFL-DW, PLT-FSC, PLT-SSC, PLT-SFL, PLT#, PLT-FSC-DW	2e-09	0	PLT-SFL	0.8	1	PLT-SSC-DW	6.5e-05	1	0.38	0.99	0.84	0.56	0.2	0.97	0.31	0.2	1	0.64	0.53	0.78	0.98	0.93	0.47	0.49	0.46	0.43	0.45	0.47	2e-09	2.5e-09	3e-06	5.9e-05
1	205658939	rs1172199	0.280935	ML8	2.9e-08	0	NONE	BASO-FSC, BASO%, BASO-FSC-DW, BASO#, BASO%GRAN, BASO-SFL-DW	9.5e-08	1	BASO%	0.6	1	BASO-FSC	8e-07	1	MO-SFL, LY-SFL-DW, EO-SSC-DW, NEUT%GRAN, NEUT%, EO%GRAN, (EO+BASO)#, EO#, EO%, BASO-FSC, LYMPH#, EO-FSC, BASO-SFL, BASO%, BASO-FSC-DW, EO-SSC, PCT, BASO#, BASO%GRAN, PLT#, EO-FSC-DW, BASO-SFL-DW	9.5e-08	1	BASO%	0.84	1	EO-FSC-DW	0.19	1	0.014	0.28	0.17	0.62	0.55	0.34	0.96	0.55	0.36	0.29	0.18	0.22	0.13	0.13	0.86	0.4	0.67	0.52	0.46	0.45	0.39	0.6	0.35	0.51
1	205672187	rs11285952	0.260934	ML8	2.2e-09	0	NONE	BASO-FSC, BASO%, BASO-FSC-DW, BASO#, BASO%GRAN, BASO-SFL-DW	8.7e-09	1	BASO%	0.59	1	BASO-FSC	1.36e-07	1	MO-SFL, LY-SFL-DW, EO-SSC-DW, NEUT%GRAN, NEUT%, EO%GRAN, (EO+BASO)#, EO#, EO%, BASO-FSC, LYMPH#, EO-FSC, BASO-SFL, BASO%, BASO-FSC-DW, EO-SSC, PCT, BASO#, BASO%GRAN, PLT#, EO-FSC-DW, BASO-SFL-DW	8.7e-09	1	BASO%	0.88	1	BASO-SFL	0.19	1	0.57	0.24	0.67	0.42	0.95	0.68	0.88	1	0.67	0.89	0.93	0.85	0.95	0.33	0.98	0.64	0.86	0.7	0.62	0.71	0.3	0.39	0.29	0.42
1	210376149	rs2487911	0.386054	ML13	2e-08	0	NONE	RET#, RET%, RPI	0.00012	1	RET#	0.00058	1	RPI	0.00022	1	BASO-SFL, RET-SFL, RET#, RET%, HLSR#, RPI, HLSR%	0.00012	1	RET#	0.69	1	RET-SFL	0.16	1	0.68	0.39	0.39	0.76	0.56	0.89	0.76	0.59	0.96	0.77	0.86	0.96	0.84	0.13	0.43	0.91	0.83	0.97	0.95	0.94	0.36	0.64	0.46	0.22
1	22007443	rs72660363	0.170772	ML4	2.6e-09	0	NONE	RET-SFL, RET#, HFR, RET%, HLSR#, HLSR%, IRF, LFR, MFR	1.1e-11	0	HFR	0.87	1	RET%	2e-07	1	RBC-SFL-DW, LY-FSC, RBC-SFL, MO-SSC, Delta-HGB, RET-SFL, IRF-FSC, RDW, RDW-SD, RET#, HFR, RET%, MacroR, HLSR#, RPI, HLSR%, IRF, LFR, MFR	1.1e-11	0	HFR	0.94	1	Delta-HGB	0.33	1	0.94	0.37	0.31	0.21	0.69	0.13	0.35	0.67	0.13	0.086	0.11	0.17	0.19	0.24	0.99	0.57	0.62	0.59	0.58	0.57	0.6	0.3	0.28	0.74
1	22009165	rs829403	0.235327	ML4	5e-11	2	rs144297426(1), rs829420(1)	RET-SFL, RET#, HFR, RET%, HLSR#, HLSR%, IRF, LFR, MFR	2e-10	1	LFR	0.13	1	RET#	1.9e-07	1	RBC-SFL-DW, LY-FSC, RBC-SFL, MO-SSC, Delta-HGB, RET-SFL, IRF-FSC, RDW, RDW-SD, RET#, HFR, RET%, MacroR, HLSR#, RPI, HLSR%, IRF, LFR, MFR	2e-10	1	LFR	0.98	1	MO-SSC	0.12	1	0.44	0.71	0.81	0.11	0.48	0.44	0.47	0.46	0.42	0.7	0.21	0.6	0.44	0.2	0.0076	0.013	0.02	0.019	0.018	0.014	0.037	0.16	0.2	0.14
1	22014471	rs17423390	0.453561	ML4	2.7e-20	10	rs7515855(1), rs1341557(1), rs10493008(1), rs6701954(1), rs4654765(1), rs1874794(1), rs10799707(1), rs10917037(1), rs1018102(1), rs397960649(1)	RET-SFL, RET#, HFR, RET%, HLSR#, HLSR%, IRF, LFR, MFR	3.6e-24	0	HFR	0.35	1	RET#	5.3e-12	1	RBC-SFL-DW, LY-FSC, RBC-SFL, MO-SSC, Delta-HGB, RET-SFL, IRF-FSC, RDW, RDW-SD, RET#, HFR, RET%, MacroR, HLSR#, RPI, HLSR%, IRF, LFR, MFR	3.6e-24	0	HFR	0.99	1	LY-FSC	0.2	1	0.38	0.86	0.53	0.31	0.99	0.48	0.068	0.96	0.5	0.64	0.29	0.43	0.44	0.5	0.049	0.084	0.085	0.083	0.085	0.08	0.13	0.12	0.13	0.11
1	22016678	rs11422483	0.245165	ML4	4.3e-08	0	NONE	RET-SFL, RET#, HFR, RET%, HLSR#, HLSR%, IRF, LFR, MFR	1.9e-07	1	LFR	0.012	1	RET#	1.5e-06	1	RBC-SFL-DW, LY-FSC, RBC-SFL, MO-SSC, Delta-HGB, RET-SFL, IRF-FSC, RDW, RDW-SD, RET#, HFR, RET%, MacroR, HLSR#, RPI, HLSR%, IRF, LFR, MFR	1.9e-07	1	LFR	0.9	1	LY-FSC	0.034	1	0.89	0.45	0.89	0.25	0.85	0.63	0.25	0.84	0.61	0.8	0.38	0.75	0.64	0.5	0.00031	0.003	0.0029	0.0034	0.0033	0.003	0.054	0.26	0.33	0.3
1	22037293	rs34024479	0.413079	ML4	3.4e-10	0	NONE	RET-SFL, RET#, HFR, RET%, HLSR#, HLSR%, IRF, LFR, MFR	2.3e-13	0	HFR	0.69	1	RET%	3.2e-06	1	RBC-SFL-DW, LY-FSC, RBC-SFL, MO-SSC, Delta-HGB, RET-SFL, IRF-FSC, RDW, RDW-SD, RET#, HFR, RET%, MacroR, HLSR#, RPI, HLSR%, IRF, LFR, MFR	2.3e-13	0	HFR	0.99	1	RPI	0.11	1	0.74	0.98	0.57	0.048	0.057	0.15	0.0024	0.067	0.13	0.31	0.23	0.21	0.2	0.99	0.48	0.58	0.5	0.56	0.56	0.58	0.38	0.18	0.25	0.41
1	22046558	rs10799708	0.428916	ML4	1.9e-10	1	rs7366082(1)	RET-SFL, RET#, HFR, RET%, HLSR#, HLSR%, IRF, LFR, MFR	3.6e-14	0	HFR	0.72	1	RET#	9.7e-07	1	RBC-SFL-DW, LY-FSC, RBC-SFL, MO-SSC, Delta-HGB, RET-SFL, IRF-FSC, RDW, RDW-SD, RET#, HFR, RET%, MacroR, HLSR#, RPI, HLSR%, IRF, LFR, MFR	3.6e-14	0	HFR	0.94	1	RDW-SD	0.29	1	0.22	0.47	0.68	0.66	0.66	0.23	0.41	0.64	0.26	0.31	0.099	0.11	0.25	0.33	0.27	0.22	0.27	0.22	0.22	0.21	0.36	0.45	0.38	0.089
1	22058762	rs34332923	0.337555	ML4	2.2e-08	3	rs16825896(1), rs6667223(1), rs6664248(1)	RET-SFL, RET#, HFR, RET%, HLSR#, HLSR%, IRF, LFR, MFR	4e-08	1	LFR	0.57	1	RET#	3.9e-05	1	RBC-SFL-DW, LY-FSC, RBC-SFL, MO-SSC, Delta-HGB, RET-SFL, IRF-FSC, RDW, RDW-SD, RET#, HFR, RET%, MacroR, HLSR#, RPI, HLSR%, IRF, LFR, MFR	4e-08	1	LFR	0.98	1	MacroR	0.2	1	0.88	0.61	0.91	0.35	0.85	0.64	0.19	0.91	0.61	0.77	0.26	0.84	0.89	0.9	0.11	0.3	0.34	0.3	0.3	0.29	0.29	0.37	0.37	0.33
1	22068259	rs1384673	0.216001	ML4	2.2e-10	3	rs16825895(1), rs12137072(1), rs7539171(1)	RET-SFL, RET#, HFR, RET%, HLSR#, HLSR%, IRF, LFR, MFR	7.6e-11	0	HFR	0.57	1	RET#	3.7e-07	1	RBC-SFL-DW, LY-FSC, RBC-SFL, MO-SSC, Delta-HGB, RET-SFL, IRF-FSC, RDW, RDW-SD, RET#, HFR, RET%, MacroR, HLSR#, RPI, HLSR%, IRF, LFR, MFR	7.6e-11	0	HFR	0.92	1	LY-FSC	0.27	1	0.82	0.15	0.13	0.27	0.62	0.27	0.13	0.58	0.25	0.38	0.17	0.31	0.24	0.21	0.21	0.13	0.18	0.16	0.15	0.14	0.39	0.19	0.3	0.73
1	236066472	rs6665519	0.127933	ML22	2.4e-09	11	rs4660120(1), rs2385029(1), rs4660121(1), rs10803124(1), rs7534625(1), rs10803126(1), rs7532893(1), rs58718238(1), rs6658426(1), rs10803139(1), rs4659615(1)	EO-SFL, NE-SSC, NE-FSC, EO-FSC, NE-SFL, EO-SSC	4.9e-21	0	NE-SFL	0.85	1	EO-SSC	0.18	1	LY-FSC-DW, MO-SFL, EO-SSC-DW, EO-SFL, MO-SSC-DW, NE-SSC, BASO-FSC, MO-SSC, NE-FSC, NE-SSC-DW, EO-FSC, BASO-SFL, NE-SFL, EO-SSC	4.9e-21	0	NE-SFL	0.95	1	BASO-SFL	0.31	1	0.27	0.12	0.15	0.017	0.78	0.48	0.54	0.78	0.48	0.46	0.074	0.015	0.26	0.73	0.016	0.046	0.039	0.04	0.04	0.048	0.1	0.043	0.71	0.54
1	236093289	rs66891325	0.25778	ML22	2.3e-08	0	NONE	EO-SFL, NE-SSC, NE-FSC, EO-FSC, NE-SFL, EO-SSC	1.3e-15	0	NE-SFL	0.75	1	EO-SFL	0.0600004	1	LY-FSC-DW, MO-SFL, EO-SSC-DW, EO-SFL, MO-SSC-DW, NE-SSC, BASO-FSC, MO-SSC, NE-FSC, NE-SSC-DW, EO-FSC, BASO-SFL, NE-SFL, EO-SSC	1.3e-15	0	NE-SFL	0.85	1	BASO-FSC	0.375	1	0.55	0.74	0.96	0.97	0.14	0.061	0.72	0.15	0.065	0.51	0.0079	0.0043	0.025	0.047	0.0038	0.002	0.00098	0.0016	0.0016	0.002	0.31	0.34	0.95	0.32
1	236093752	rs3077277	0.256073	ML22	2.4e-08	0	NONE	EO-SFL, NE-SSC, NE-FSC, EO-FSC, NE-SFL, EO-SSC	7.1e-20	0	NE-SSC	0.88	1	EO-SSC	0.155003	1	LY-FSC-DW, MO-SFL, EO-SSC-DW, EO-SFL, MO-SSC-DW, NE-SSC, BASO-FSC, MO-SSC, NE-FSC, NE-SSC-DW, EO-FSC, BASO-SFL, NE-SFL, EO-SSC	7.1e-20	0	NE-SSC	0.99	1	LY-FSC-DW	0.305	1	0.13	0.13	0.79	0.031	0.83	0.39	0.87	0.85	0.4	0.84	0.14	0.024	0.19	0.37	0.003	0.0088	0.0075	0.012	0.011	0.0098	0.15	0.34	0.95	0.3
1	236097629	rs146088223	0.0599262	ML22	6e-11	0	NONE	EO-SFL, NE-SSC, NE-FSC, EO-FSC, NE-SFL, EO-SSC	6.3e-24	0	NE-SFL	0.85	1	EO-SFL	0.215	1	LY-FSC-DW, MO-SFL, EO-SSC-DW, EO-SFL, MO-SSC-DW, NE-SSC, BASO-FSC, MO-SSC, NE-FSC, NE-SSC-DW, EO-FSC, BASO-SFL, NE-SFL, EO-SSC	6.3e-24	0	NE-SFL	0.95	1	MO-SSC	0.415	1	0.59	0.06	0.76	0.074	0.91	0.34	0.083	0.88	0.34	0.79	0.079	0.032	0.14	0.23	1.2e-05	0.00019	7.2e-05	0.00015	0.00014	0.0002	0.061	0.022	0.67	0.52
1	236107241	rs6429432	0.110455	ML22	1.5e-15	19	rs4659616(1), rs4660128(1), rs2208568(1), rs4660129(1), rs10575366(1), rs577016978(1), rs398089971(1), rs10927063(1), rs10927064(1), rs4660130(1), rs10534956(1), rs6701752(1), rs10927074(1), rs370718489(1), rs9970896(1), rs1886654(1), rs6662383(1), rs10803164(1), rs9786948(1)	EO-SFL, NE-SSC, NE-FSC, EO-FSC, NE-SFL, EO-SSC	7.5e-39	0	NE-SFL	0.91	1	EO-FSC	0.1	1	LY-FSC-DW, MO-SFL, EO-SSC-DW, EO-SFL, MO-SSC-DW, NE-SSC, BASO-FSC, MO-SSC, NE-FSC, NE-SSC-DW, EO-FSC, BASO-SFL, NE-SFL, EO-SSC	7.5e-39	0	NE-SFL	0.99	1	LY-FSC-DW	0.335	1	0.062	0.08	0.97	0.038	0.29	0.13	0.8	0.31	0.13	0.25	0.014	0.0029	0.028	0.076	2.2e-06	1.7e-05	7.4e-06	1.1e-05	9.7e-06	1.9e-05	0.03	0.011	0.46	0.3
1	236108650	rs200001077	0.0302034	ML22	3.6e-08	0	NONE	EO-SFL, NE-SSC, NE-FSC, EO-FSC, NE-SFL, EO-SSC	1.2e-18	0	NE-SFL	0.77	1	EO-FSC	0.027	1	LY-FSC-DW, MO-SFL, EO-SSC-DW, EO-SFL, MO-SSC-DW, NE-SSC, BASO-FSC, MO-SSC, NE-FSC, NE-SSC-DW, EO-FSC, BASO-SFL, NE-SFL, EO-SSC	1.2e-18	0	NE-SFL	0.99	1	MO-SSC	0.101	1	0.23	0.38	0.38	0.67	0.036	0.064	0.11	0.035	0.067	0.096	0.0099	0.0051	0.025	0.11	0.042	0.025	0.029	0.023	0.023	0.025	0.2	0.073	0.36	0.31
1	247394642	rs142500075	0.022049	ML18	6.6e-09	0	NONE	PLT-SSC-DW, PLT-SFL-DW, PLT-FSC-DW	8e-07	1	PLT-SFL-DW	5.2e-06	1	PLT-SSC-DW	8.5e-07	1	LY-FSC-DW, PDW, P-LCR, H-IPF, MPV, IPF#, IPF%, MO-FSC, PLT-SSC-DW, PLT-SFL-DW, PLT-FSC, PLT-SSC, PLT-SFL, PLT#, PLT-FSC-DW	8e-07	1	PLT-SFL-DW	0.91	1	P-LCR	0.081	1	0.22	0.68	0.52	0.94	0.16	0.24	0.16	0.16	0.25	0.34	0.14	0.33	0.2	0.19	0.81	0.68	0.63	0.63	0.65	0.65	0.11	0.062	0.032	0.91
1	247562823	rs75184421	0.01951	ML18	1.1e-08	1	rs114193294(1)	PLT-SSC-DW, PLT-SFL-DW, PLT-FSC-DW	5.4e-06	1	PLT-FSC-DW	0.00053	1	PLT-SFL-DW	0.00039	1	LY-FSC-DW, PDW, P-LCR, H-IPF, MPV, IPF#, IPF%, MO-FSC, PLT-SSC-DW, PLT-SFL-DW, PLT-FSC, PLT-SSC, PLT-SFL, PLT#, PLT-FSC-DW	5.4e-06	1	PLT-FSC-DW	0.95	1	MO-FSC	0.12	1	0.34	0.37	0.11	0.11	0.62	0.44	0.55	0.58	0.43	0.48	0.78	0.68	0.55	0.85	0.71	0.74	0.68	0.7	0.73	0.71	0.051	0.0054	0.0025	0.27
1	247678260	rs1852908	0.113423	ML18	1.4e-12	23	rs55903505(1), rs4266924(1), rs10802506(1), rs72655369(1), rs72655371(1), rs72655372(1), rs72655373(1), rs72655374(1), rs72655375(1), rs140857340(1), rs4925666(1), rs55646866(1), rs72655376(1), rs56359205(1), rs55775744(1), rs117775558(1), rs74227706(1), rs78486847(1), rs146690913(1), rs79724455(1), rs77059530(1), rs150001658(1), rs78398999(1)	PLT-SSC-DW, PLT-SFL-DW, PLT-FSC-DW	1.4e-09	1	PLT-FSC-DW	8.5e-05	1	PLT-SFL-DW	2.9e-06	1	LY-FSC-DW, PDW, P-LCR, H-IPF, MPV, IPF#, IPF%, MO-FSC, PLT-SSC-DW, PLT-SFL-DW, PLT-FSC, PLT-SSC, PLT-SFL, PLT#, PLT-FSC-DW	1.4e-09	1	PLT-FSC-DW	0.75	1	MO-FSC	0.00031	1	0.69	0.1	0.19	0.043	0.17	0.31	0.38	0.16	0.32	0.32	0.44	0.66	0.48	0.43	0.0038	0.084	0.031	0.043	0.048	0.074	0.019	0.49	0.021	0.00031
1	247712261	rs41315844	0.012221	ML18	7.6e-18	0	NONE	PLT-SSC-DW, PLT-SFL-DW, PLT-FSC-DW	2.1e-14	1	PLT-FSC-DW	1.3e-07	1	PLT-SSC-DW	1.2e-10	1	LY-FSC-DW, PDW, P-LCR, H-IPF, MPV, IPF#, IPF%, MO-FSC, PLT-SSC-DW, PLT-SFL-DW, PLT-FSC, PLT-SSC, PLT-SFL, PLT#, PLT-FSC-DW	2.1e-14	1	PLT-FSC-DW	0.8	1	P-LCR	0.0081	1	0.4	0.85	0.36	0.65	0.38	0.37	0.28	0.41	0.36	0.3	0.21	0.52	0.31	0.72	0.41	0.74	0.74	0.69	0.71	0.73	0.22	0.0081	0.0048	0.8
1	247712303	rs41315846	0.472138	ML10	1.5e-08	0	NONE	PCT, PLT#	4.8e-13	0	PLT#	1.5e-09	0	PCT	7.5e-10	0	LY-FSC-DW, MO-SFL, RBC-SFL-DW, EO-SFL, IPF#, MO-SSC, LYMPH#, PLT-SSC-DW, BASO-SFL, PLT-FSC, PCT, PLT#	8.8e-14	0	PLT-SSC-DW	1	1	BASO-SFL	0.625	1	0.66	0.73	0.77	0.11	0.97	0.64	0.77	0.99	0.62	0.78	0.065	0.007	0.42	0.95	0.74	0.75	0.73	0.77	0.77	0.74	0.012	0.64	0.039	8.7e-07
1	247712303	rs41315846	0.472138	ML18	1.2e-18	0	NONE	PLT-SSC-DW, PLT-SFL-DW, PLT-FSC-DW	2.9e-15	1	PLT-SFL-DW	8.8e-14	1	PLT-SSC-DW	6e-15	1	LY-FSC-DW, PDW, P-LCR, H-IPF, MPV, IPF#, IPF%, MO-FSC, PLT-SSC-DW, PLT-SFL-DW, PLT-FSC, PLT-SSC, PLT-SFL, PLT#, PLT-FSC-DW	2.9e-15	1	PLT-SFL-DW	0.71	1	LY-FSC-DW	6.9e-07	1	0.66	0.73	0.77	0.11	0.97	0.64	0.77	0.99	0.62	0.78	0.065	0.007	0.42	0.95	0.74	0.75	0.73	0.77	0.77	0.74	0.012	0.64	0.039	8.7e-07
1	247715687	rs4925559	0.368861	ML18	3.9e-09	0	NONE	PLT-SSC-DW, PLT-SFL-DW, PLT-FSC-DW	1.4e-07	1	PLT-FSC-DW	8e-06	1	PLT-SSC-DW	1.8e-07	1	LY-FSC-DW, PDW, P-LCR, H-IPF, MPV, IPF#, IPF%, MO-FSC, PLT-SSC-DW, PLT-SFL-DW, PLT-FSC, PLT-SSC, PLT-SFL, PLT#, PLT-FSC-DW	1.4e-07	1	PLT-FSC-DW	0.95	1	LY-FSC-DW	0.027	1	0.89	0.32	0.64	0.98	0.63	0.83	0.88	0.63	0.79	0.72	0.84	0.76	0.98	0.76	1	0.88	0.95	0.78	0.79	0.88	0.95	0.22	0.19	0.037
1	247719769	rs56043070	0.072807	ML18	6e-25	1	rs74227709(1)	PLT-SSC-DW, PLT-SFL-DW, PLT-FSC-DW	9.3e-20	1	PLT-FSC-DW	2.4e-13	1	PLT-SFL-DW	1.3e-15	1	LY-FSC-DW, PDW, P-LCR, H-IPF, MPV, IPF#, IPF%, MO-FSC, PLT-SSC-DW, PLT-SFL-DW, PLT-FSC, PLT-SSC, PLT-SFL, PLT#, PLT-FSC-DW	9.3e-20	1	PLT-FSC-DW	0.67	1	MO-FSC	5.3e-07	1	0.44	0.49	0.19	0.053	0.36	0.94	0.93	0.33	0.97	0.3	0.4	0.41	0.73	0.26	0.22	0.69	0.45	0.59	0.62	0.65	0.0036	0.27	0.011	6.4e-07
1	247734254	rs12131868	0.182669	ML18	4.8e-09	6	rs12401701(1), rs12402077(1), rs12405268(1), rs72775721(1), rs12119496(1), rs7513467(1)	PLT-SSC-DW, PLT-SFL-DW, PLT-FSC-DW	1.8e-07	1	PLT-SSC-DW	0.0003	1	PLT-SFL-DW	1.2e-06	1	LY-FSC-DW, PDW, P-LCR, H-IPF, MPV, IPF#, IPF%, MO-FSC, PLT-SSC-DW, PLT-SFL-DW, PLT-FSC, PLT-SSC, PLT-SFL, PLT#, PLT-FSC-DW	1.3e-08	1	PLT#	0.99	1	PLT-FSC	0.00022	1	0.61	0.25	0.041	0.028	0.083	0.31	0.83	0.087	0.33	0.4	0.84	0.81	0.57	0.46	0.021	0.05	0.028	0.036	0.037	0.047	0.0085	0.99	0.23	0.00022
1	247736470	rs34694556	0.029073	ML13	1.7e-09	0	NONE	RET#, RET%, RPI	1.4e-05	1	RET#	3.7e-05	1	RPI	2.2e-05	1	BASO-SFL, RET-SFL, RET#, RET%, HLSR#, RPI, HLSR%	1.4e-05	1	RET#	0.87	1	BASO-SFL	0.26	1	0.57	0.017	0.53	0.55	0.47	0.87	0.85	0.49	0.84	0.83	0.55	0.61	0.74	0.64	0.69	0.99	0.97	0.92	0.93	1	0.006	0.0051	0.039	0.014
1	247751032	rs13375424	0.145123	ML18	1.2e-09	3	rs1857585(1), rs142575084(1), rs13373932(1)	PLT-SSC-DW, PLT-SFL-DW, PLT-FSC-DW	9.9e-09	1	PLT-FSC-DW	8.5e-07	1	PLT-SFL-DW	8.3e-07	1	LY-FSC-DW, PDW, P-LCR, H-IPF, MPV, IPF#, IPF%, MO-FSC, PLT-SSC-DW, PLT-SFL-DW, PLT-FSC, PLT-SSC, PLT-SFL, PLT#, PLT-FSC-DW	9.9e-09	1	PLT-FSC-DW	0.53	1	LY-FSC-DW	0.14	1	0.96	0.0014	0.98	0.92	0.79	0.49	0.74	0.84	0.5	0.57	0.88	0.7	0.86	0.87	0.49	0.52	0.66	0.58	0.58	0.51	0.3	0.0036	0.028	0.53
1	247790884	rs533974651	0.006525	ML18	3.4e-15	2	rs557369292(1), rs548657184(1)	PLT-SSC-DW, PLT-SFL-DW, PLT-FSC-DW	1.7e-12	1	PLT-FSC-DW	1.1e-07	1	PLT-SSC-DW	3.6e-12	1	LY-FSC-DW, PDW, P-LCR, H-IPF, MPV, IPF#, IPF%, MO-FSC, PLT-SSC-DW, PLT-SFL-DW, PLT-FSC, PLT-SSC, PLT-SFL, PLT#, PLT-FSC-DW	1.7e-12	1	PLT-FSC-DW	0.97	1	MPV	0.033	1	0.97	0.53	0.17	0.9	0.46	0.29	0.66	0.52	0.27	0.48	0.1	0.45	0.19	0.87	0.46	0.64	0.62	0.56	0.58	0.63	0.14	0.033	0.011	0.94
1	247802923	rs28377211	0.300919	ML18	1.3e-08	0	NONE	PLT-SSC-DW, PLT-SFL-DW, PLT-FSC-DW	5.2e-06	1	PLT-FSC-DW	0.065	1	PLT-SSC-DW	2e-05	1	LY-FSC-DW, PDW, P-LCR, H-IPF, MPV, IPF#, IPF%, MO-FSC, PLT-SSC-DW, PLT-SFL-DW, PLT-FSC, PLT-SSC, PLT-SFL, PLT#, PLT-FSC-DW	5.2e-06	1	PLT-FSC-DW	0.94	1	PDW	0.25	1	0.47	0.093	0.93	0.97	0.54	0.5	0.23	0.55	0.53	0.92	0.0087	0.05	0.3	0.56	0.62	0.5	0.58	0.56	0.55	0.51	0.094	0.0052	0.049	0.37
1	247807710	rs74227716	0.021879	ML18	3e-17	0	NONE	PLT-SSC-DW, PLT-SFL-DW, PLT-FSC-DW	1.7e-12	1	PLT-FSC-DW	8.7e-08	1	PLT-SSC-DW	3.6e-11	1	LY-FSC-DW, PDW, P-LCR, H-IPF, MPV, IPF#, IPF%, MO-FSC, PLT-SSC-DW, PLT-SFL-DW, PLT-FSC, PLT-SSC, PLT-SFL, PLT#, PLT-FSC-DW	1.7e-12	1	PLT-FSC-DW	0.54	1	MO-FSC	0.039	1	0.52	0.12	0.94	0.89	0.41	0.58	0.78	0.36	0.59	0.93	0.79	0.74	0.79	0.14	0.11	0.67	0.54	0.62	0.63	0.67	0.48	0.039	0.032	0.48
1	247872202	rs76475555	0.024821	ML13	9.7e-09	0	NONE	RET#, RET%, RPI	1.1e-05	1	RET#	0.00018	1	RPI	2.6e-05	1	BASO-SFL, RET-SFL, RET#, RET%, HLSR#, RPI, HLSR%	1.1e-05	1	RET#	0.4	1	BASO-SFL	0.034	1	0.27	0.087	0.025	0.91	0.69	0.23	0.23	0.72	0.23	0.22	0.13	0.61	0.12	0.21	0.35	0.94	0.85	0.92	0.93	0.93	0.021	0.0015	0.02	0.33
1	247872202	rs76475555	0.024821	ML18	3.4e-24	0	NONE	PLT-SSC-DW, PLT-SFL-DW, PLT-FSC-DW	2.4e-18	1	PLT-FSC-DW	4.3e-12	1	PLT-SSC-DW	2.4e-17	1	LY-FSC-DW, PDW, P-LCR, H-IPF, MPV, IPF#, IPF%, MO-FSC, PLT-SSC-DW, PLT-SFL-DW, PLT-FSC, PLT-SSC, PLT-SFL, PLT#, PLT-FSC-DW	2.4e-18	1	PLT-FSC-DW	0.89	1	PLT#	0.02	1	0.27	0.087	0.025	0.91	0.69	0.23	0.23	0.72	0.23	0.22	0.13	0.61	0.12	0.21	0.35	0.94	0.85	0.92	0.93	0.93	0.021	0.0015	0.02	0.33
1	247875583	rs6665599	0.111756	ML18	1.9e-10	0	NONE	PLT-SSC-DW, PLT-SFL-DW, PLT-FSC-DW	7.1e-09	1	PLT-FSC-DW	6.6e-05	1	PLT-SSC-DW	2e-08	1	LY-FSC-DW, PDW, P-LCR, H-IPF, MPV, IPF#, IPF%, MO-FSC, PLT-SSC-DW, PLT-SFL-DW, PLT-FSC, PLT-SSC, PLT-SFL, PLT#, PLT-FSC-DW	7.1e-09	1	PLT-FSC-DW	0.99	1	PDW	0.13	1	0.49	0.83	0.063	0.62	0.36	0.18	0.52	0.34	0.18	0.47	0.073	0.54	0.11	0.36	0.92	0.61	0.58	0.52	0.54	0.61	0.13	0.015	0.16	0.5
1	247875608	rs6587382	0.26261	ML18	5.7e-10	0	NONE	PLT-SSC-DW, PLT-SFL-DW, PLT-FSC-DW	1e-09	1	PLT-FSC-DW	2.7e-05	1	PLT-SSC-DW	1.6e-07	1	LY-FSC-DW, PDW, P-LCR, H-IPF, MPV, IPF#, IPF%, MO-FSC, PLT-SSC-DW, PLT-SFL-DW, PLT-FSC, PLT-SSC, PLT-SFL, PLT#, PLT-FSC-DW	1e-09	1	PLT-FSC-DW	0.98	1	PLT#	0.28	1	0.82	0.82	0.0081	0.51	0.21	0.13	0.36	0.2	0.13	0.21	0.32	0.55	0.079	0.76	0.43	0.63	0.57	0.66	0.65	0.63	0.09	0.0028	0.065	0.47
1	247888787	rs539862993	0.084037	ML18	8.9e-21	77	rs77975286(1), rs61730470(1), rs6663948(1), rs78000267(1), rs7522446(1), rs74874035(1), rs74154285(1), rs6587397(1), rs78483052(1), rs74154286(1), rs74154287(1), rs74154289(1), rs75397796(1), rs62619787(1), rs11809582(1), rs58144292(1), rs528756771(1), rs11807588(1), rs74154290(1), rs7533011(1), rs7533090(1), rs57835948(1), rs7534620(1), rs74154293(1), rs74154294(1), rs7553300(1), rs7553600(1), r…	PLT-SSC-DW, PLT-SFL-DW, PLT-FSC-DW	2.7e-19	1	PLT-SFL-DW	3.6e-10	1	PLT-SSC-DW	2.3e-14	1	LY-FSC-DW, PDW, P-LCR, H-IPF, MPV, IPF#, IPF%, MO-FSC, PLT-SSC-DW, PLT-SFL-DW, PLT-FSC, PLT-SSC, PLT-SFL, PLT#, PLT-FSC-DW	2.7e-19	1	PLT-SFL-DW	0.91	1	PDW	0.0066	1	0.17	0.43	0.067	0.3	0.21	0.11	0.19	0.2	0.11	0.53	0.0045	0.16	0.048	0.35	0.84	0.74	0.58	0.65	0.66	0.74	0.0058	0.0026	0.021	0.36
1	247888834	rs145287275	0.050922	ML18	6.5e-20	0	NONE	PLT-SSC-DW, PLT-SFL-DW, PLT-FSC-DW	4.4e-16	1	PLT-FSC-DW	2.6e-08	1	PLT-SSC-DW	3.6e-12	1	LY-FSC-DW, PDW, P-LCR, H-IPF, MPV, IPF#, IPF%, MO-FSC, PLT-SSC-DW, PLT-SFL-DW, PLT-FSC, PLT-SSC, PLT-SFL, PLT#, PLT-FSC-DW	4.4e-16	1	PLT-FSC-DW	0.9	1	PLT#	0.014	1	0.57	0.36	0.023	0.92	0.57	0.11	0.22	0.6	0.12	0.07	0.055	0.28	0.05	0.93	0.66	0.72	0.77	0.81	0.8	0.72	0.015	9.4e-05	0.0041	0.073
1	247925763	rs12124963	0.157648	ML18	7.6e-09	0	NONE	PLT-SSC-DW, PLT-SFL-DW, PLT-FSC-DW	4.2e-09	0	PLT-SFL-DW	7e-05	1	PLT-SSC-DW	5.9e-07	1	LY-FSC-DW, PDW, P-LCR, H-IPF, MPV, IPF#, IPF%, MO-FSC, PLT-SSC-DW, PLT-SFL-DW, PLT-FSC, PLT-SSC, PLT-SFL, PLT#, PLT-FSC-DW	4.2e-09	0	PLT-SFL-DW	0.86	1	MO-FSC	0.052	1	0.53	0.57	0.0067	0.6	0.02	0.0092	0.12	0.021	0.0073	0.0056	0.012	0.06	0.0021	0.3	0.082	0.5	0.48	0.45	0.47	0.49	0.029	0.051	0.44	0.28
1	247936690	rs1493256	0.0632973	ML18	1.2e-20	127	rs530056006(1), rs540951921(1), rs9435924(1), rs2172482(1), rs58936200(1), rs1493253(1), rs79448442(1), rs35912529(1), rs74155903(1), rs10443205(1), rs373092831(1), rs562274328(1), rs397775134(1), rs73136810(1), rs1845238(1), rs1845237(1), rs4466694(1), rs55985019(1), rs56317630(1), rs59341876(1), rs56049559(1), rs79563598(1), rs73136821(1), rs199788170(1), rs73136824(1), rs141159101(1), rs731300…	PLT-SSC-DW, PLT-SFL-DW, PLT-FSC-DW	9e-16	1	PLT-FSC-DW	7.8e-07	1	PLT-SSC-DW	2.1e-14	1	LY-FSC-DW, PDW, P-LCR, H-IPF, MPV, IPF#, IPF%, MO-FSC, PLT-SSC-DW, PLT-SFL-DW, PLT-FSC, PLT-SSC, PLT-SFL, PLT#, PLT-FSC-DW	9e-16	1	PLT-FSC-DW	0.64	1	MO-FSC	0.0097	1	0.22	0.88	0.0099	0.99	0.14	0.032	0.043	0.13	0.028	0.38	0.0017	0.092	0.011	0.0066	0.58	0.094	0.14	0.11	0.1	0.1	0.0005	8.3e-05	0.0059	0.15
1	247939277	rs12758719	0.132938	ML18	5.9e-09	39	rs6685883(1), rs7555046(1), rs139129537(1), rs7517994(1), rs9633404(1), rs59158708(1), rs58911306(1), rs59409094(1), rs57043823(1), rs56393843(1), rs55642410(1), rs7540508(1), rs7548399(1), rs7526388(1), rs7534587(1), rs149556804(1), rs7514354(1), rs7517400(1), rs1602824(1), rs1493252(1), rs1493250(1), rs10788789(1), rs35290311(1), rs6587490(1), rs1602825(1), rs138492307(1), rs1159652(1), rs15386…	PLT-SSC-DW, PLT-SFL-DW, PLT-FSC-DW	4.1e-08	1	PLT-FSC-DW	0.00016	1	PLT-SSC-DW	1.8e-05	1	LY-FSC-DW, PDW, P-LCR, H-IPF, MPV, IPF#, IPF%, MO-FSC, PLT-SSC-DW, PLT-SFL-DW, PLT-FSC, PLT-SSC, PLT-SFL, PLT#, PLT-FSC-DW	4.1e-08	1	PLT-FSC-DW	0.99	1	PDW	0.14	1	0.93	0.38	0.1	0.72	0.88	0.78	0.39	0.85	0.72	0.92	0.71	0.46	0.67	0.036	0.74	0.22	0.33	0.28	0.28	0.23	0.03	0.0056	0.1	0.77
1	247953861	rs35485355	0.338213	ML18	3.8e-11	1	rs2387385(1)	PLT-SSC-DW, PLT-SFL-DW, PLT-FSC-DW	1.1e-09	1	PLT-FSC-DW	0.00081	1	PLT-SSC-DW	2.1e-07	1	LY-FSC-DW, PDW, P-LCR, H-IPF, MPV, IPF#, IPF%, MO-FSC, PLT-SSC-DW, PLT-SFL-DW, PLT-FSC, PLT-SSC, PLT-SFL, PLT#, PLT-FSC-DW	1.1e-09	1	PLT-FSC-DW	0.82	1	LY-FSC-DW	0.17	1	0.69	0.00021	0.74	0.38	0.32	0.66	0.57	0.3	0.66	0.54	0.65	0.38	0.89	0.15	0.77	0.59	0.52	0.57	0.56	0.6	0.0017	0.00052	0.024	0.076
1	247985257	rs61464952	0.225672	ML18	2.9e-17	32	rs202054545(1), rs55823229(1), rs1493261(1), rs12760941(1), rs980398(1), rs12756518(1), rs12733873(1), rs12130569(1), rs1007593(1), rs6663031(1), rs36072993(1), rs11281287(1), rs4925720(1), rs4925721(1), rs4925722(1), rs12125756(1), rs6700969(1), rs4925725(1), rs4925728(1), rs36005700(1), rs6693058(1), rs6665236(1), rs11204518(1), rs11204519(1), rs4925731(1), rs4925732(1), rs4925733(1), rs1088825…	PLT-SSC-DW, PLT-SFL-DW, PLT-FSC-DW	2.4e-13	1	PLT-FSC-DW	0.00024	1	PLT-SSC-DW	2.1e-11	1	LY-FSC-DW, PDW, P-LCR, H-IPF, MPV, IPF#, IPF%, MO-FSC, PLT-SSC-DW, PLT-SFL-DW, PLT-FSC, PLT-SSC, PLT-SFL, PLT#, PLT-FSC-DW	2.4e-13	1	PLT-FSC-DW	0.52	1	PLT#	0.016	1	0.91	0.00081	0.76	0.27	0.4	0.81	0.46	0.4	0.8	0.63	0.66	0.84	0.84	0.015	0.98	0.21	0.19	0.21	0.2	0.23	3.2e-05	1.2e-05	0.0026	0.0051
1	247989238	rs370308011	0.408351	ML18	3.7e-09	0	NONE	PLT-SSC-DW, PLT-SFL-DW, PLT-FSC-DW	6.3e-08	1	PLT-SFL-DW	0.0019	1	PLT-SSC-DW	1.5e-06	1	LY-FSC-DW, PDW, P-LCR, H-IPF, MPV, IPF#, IPF%, MO-FSC, PLT-SSC-DW, PLT-SFL-DW, PLT-FSC, PLT-SSC, PLT-SFL, PLT#, PLT-FSC-DW	6.3e-08	1	PLT-SFL-DW	0.77	1	MO-FSC	0.082	1	0.62	0.0071	0.53	0.59	0.02	0.059	0.0036	0.021	0.058	0.11	0.14	0.048	0.1	0.082	0.49	0.19	0.16	0.17	0.17	0.19	0.0084	0.013	0.082	0.065
1	248000194	rs80000012	0.01648	ML13	7.9e-09	1	rs77210683(1)	RET#, RET%, RPI	7.9e-06	1	RET#	7.4e-05	1	RET%	2.5e-05	1	BASO-SFL, RET-SFL, RET#, RET%, HLSR#, RPI, HLSR%	7.9e-06	1	RET#	0.37	1	BASO-SFL	0.11	1	0.8	0.39	0.098	0.71	0.54	0.35	0.18	0.6	0.34	0.89	0.16	0.63	0.26	0.3	0.51	0.89	0.96	0.91	0.89	0.91	0.052	0.00049	0.00024	0.58
1	248000194	rs80000012	0.01648	ML18	7.3e-23	1	rs77210683(1)	PLT-SSC-DW, PLT-SFL-DW, PLT-FSC-DW	3.5e-17	1	PLT-FSC-DW	2.5e-08	1	PLT-SSC-DW	2e-13	1	LY-FSC-DW, PDW, P-LCR, H-IPF, MPV, IPF#, IPF%, MO-FSC, PLT-SSC-DW, PLT-SFL-DW, PLT-FSC, PLT-SSC, PLT-SFL, PLT#, PLT-FSC-DW	3.5e-17	1	PLT-FSC-DW	0.97	1	PDW	0.00077	1	0.8	0.39	0.098	0.71	0.54	0.35	0.18	0.6	0.34	0.89	0.16	0.63	0.26	0.3	0.51	0.89	0.96	0.91	0.89	0.91	0.052	0.00049	0.00024	0.58
1	248005213	rs7522811	0.118332	ML18	7.3e-15	8	rs6681483(1), rs6667389(1), rs10888255(1), rs10888256(1), rs4607924(1), rs10888257(1), rs4925738(1), rs34180908(1)	PLT-SSC-DW, PLT-SFL-DW, PLT-FSC-DW	2.8e-11	1	PLT-SFL-DW	3.7e-07	1	PLT-SSC-DW	6e-09	1	LY-FSC-DW, PDW, P-LCR, H-IPF, MPV, IPF#, IPF%, MO-FSC, PLT-SSC-DW, PLT-SFL-DW, PLT-FSC, PLT-SSC, PLT-SFL, PLT#, PLT-FSC-DW	2.8e-11	1	PLT-SFL-DW	0.98	1	P-LCR	0.048	1	0.15	0.72	0.17	0.6	0.16	0.085	0.16	0.17	0.09	0.57	0.0028	0.051	0.027	0.061	0.86	0.29	0.37	0.34	0.32	0.31	0.048	0.029	0.083	0.98
1	248007610	rs75491171	0.08648	ML13	7.3e-10	0	NONE	RET#, RET%, RPI	0.00023	1	RPI	0.00093	1	RET#	0.00032	1	BASO-SFL, RET-SFL, RET#, RET%, HLSR#, RPI, HLSR%	0.00023	1	RPI	0.86	1	HLSR%	0.083	1	0.087	0.00014	0.91	0.2	0.029	0.23	0.44	0.029	0.22	0.84	0.00016	0.00053	0.24	0.81	0.79	0.92	0.89	0.88	0.87	0.94	0.028	0.0056	0.047	0.0018
1	248007696	rs4925741	0.105329	ML13	1.4e-09	0	NONE	RET#, RET%, RPI	6.2e-07	1	RET#	6e-06	1	RPI	4.8e-06	1	BASO-SFL, RET-SFL, RET#, RET%, HLSR#, RPI, HLSR%	6.2e-07	1	RET#	0.23	1	BASO-SFL	0.023	1	0.032	0.087	0.28	0.55	0.75	0.4	0.56	0.78	0.41	0.85	0.069	0.53	0.26	0.52	0.84	0.81	0.83	0.84	0.82	0.84	0.0071	0.0024	0.0055	0.58
1	248008983	rs2153349	0.155646	ML18	4.3e-10	4	rs10749632(1), rs72761017(1), rs61855663(1), rs60726644(1)	PLT-SSC-DW, PLT-SFL-DW, PLT-FSC-DW	6.6e-10	1	PLT-FSC-DW	0.11	1	PLT-SSC-DW	0.0001	1	LY-FSC-DW, PDW, P-LCR, H-IPF, MPV, IPF#, IPF%, MO-FSC, PLT-SSC-DW, PLT-SFL-DW, PLT-FSC, PLT-SSC, PLT-SFL, PLT#, PLT-FSC-DW	6.6e-10	1	PLT-FSC-DW	0.91	1	H-IPF	0.0064	1	0.72	3.3e-06	0.87	0.66	0.02	0.22	0.0081	0.023	0.21	0.63	0.26	0.12	0.28	0.43	0.8	0.56	0.53	0.52	0.52	0.57	9.7e-05	3.2e-06	4.1e-05	0.0013
1	248010606	rs61855662	0.20258	ML12	1.1e-11	0	NONE	MCHC	7.2e-05	1	MCHC	7.2e-05	1	MCHC	7.2e-05	1	RBC-SFL-DW, RBC-SFL, RBC-SSC, MO-FSC, MO-SSC, Hyper-He, MCV, BASO-SFL, MCH, RDW, RDW-SD, HCT, MicroR, HGB, MacroR, MCHC	1.6e-05	1	MicroR	0.99	1	RBC-SFL	0.315	1	0.99	0.99	0.14	0.026	0.18	0.77	0.67	0.19	0.8	0.84	1.6e-05	0.00052	0.49	0.022	0.58	0.15	0.24	0.18	0.17	0.15	0.28	0.37	0.56	0.54
1	248011232	rs12087964	0.067443	ML18	4.1e-36	13	rs12087346(1), rs4925741(1), rs6690724(1), rs12087575(1), rs369768477(1), rs200802177(1), rs72761021(1), rs74152845(1), rs59203167(1), rs10749635(1), rs10888260(1), rs72772787(1), rs12096473(1)	PLT-SSC-DW, PLT-SFL-DW, PLT-FSC-DW	1e-26	1	PLT-SFL-DW	4.2e-12	1	PLT-SSC-DW	1.7e-23	1	LY-FSC-DW, PDW, P-LCR, H-IPF, MPV, IPF#, IPF%, MO-FSC, PLT-SSC-DW, PLT-SFL-DW, PLT-FSC, PLT-SSC, PLT-SFL, PLT#, PLT-FSC-DW	1e-26	1	PLT-SFL-DW	0.92	1	MO-FSC	0.0018	1	0.12	0.027	0.28	0.96	0.9	0.59	0.46	0.84	0.61	0.75	0.052	0.57	0.4	0.47	0.83	0.78	0.64	0.72	0.69	0.81	8.8e-08	1e-07	5.9e-06	0.0018
1	248016378	rs72772787	0.068142	ML16	3.3e-11	10	rs6690724(1), rs12087575(1), rs369768477(1), rs12087964(1), rs200802177(1), rs72761021(1), rs74152845(1), rs74152846(1), rs59203167(1), rs12096473(1)	MO-FSC	0.88	1	MO-FSC	0.88	1	MO-FSC	0.88	1	LY-SFL, LY-FSC-DW, MO-SFL, LY-FSC, PDW, P-LCR, H-IPF, MPV, IPF#, IPF%, MO-FSC, MO-SSC, PLT-SSC-DW, PLT-SFL-DW, EO-FSC, PLT-FSC, PLT-SSC, PLT-FSC-DW	5.1e-25	0	PLT-SFL-DW	0.88	1	MO-FSC	0.0065	1	0.12	0.027	0.21	0.93	0.97	0.54	0.35	0.91	0.56	0.53	0.071	0.59	0.37	0.74	0.74	0.98	0.82	0.94	0.91	0.99	2.1e-08	1.3e-07	7.4e-06	0.00032
1	248016487	rs4417105	0.126455	ML18	1.1e-25	2	rs72761014(1), rs7537660(1)	PLT-SSC-DW, PLT-SFL-DW, PLT-FSC-DW	6.2e-18	1	PLT-SFL-DW	1.5e-13	1	PLT-SSC-DW	2.6e-16	1	LY-FSC-DW, PDW, P-LCR, H-IPF, MPV, IPF#, IPF%, MO-FSC, PLT-SSC-DW, PLT-SFL-DW, PLT-FSC, PLT-SSC, PLT-SFL, PLT#, PLT-FSC-DW	6.2e-18	1	PLT-SFL-DW	0.96	1	LY-FSC-DW	0.0064	1	0.13	0.015	0.55	0.27	0.88	0.79	0.85	0.89	0.8	0.91	0.23	0.92	0.59	0.12	0.61	0.26	0.29	0.27	0.25	0.27	0.0076	0.0011	0.0064	0.52
1	248016894	rs12096473	0.071547	ML13	1.2e-17	12	rs6690724(1), rs12087575(1), rs369768477(1), rs12087964(1), rs200802177(1), rs72761021(1), rs74152845(1), rs74152846(1), rs59203167(1), rs10749635(1), rs10888260(1), rs72772787(1)	RET#, RET%, RPI	2.5e-12	1	RET#	9.3e-10	1	RPI	2.4e-11	1	BASO-SFL, RET-SFL, RET#, RET%, HLSR#, RPI, HLSR%	2.5e-12	1	RET#	0.047	1	BASO-SFL	0.00042	1	0.14	0.022	0.28	0.87	0.89	0.54	0.23	0.95	0.56	0.59	0.1	0.65	0.36	0.66	0.99	0.76	0.61	0.72	0.69	0.79	1.6e-07	7.1e-07	4.5e-05	0.0026
1	248020556	rs11204523	0.240431	ML16	2.3e-11	2	rs6659169(1), rs10749636(1)	MO-FSC	0.27	1	MO-FSC	0.27	1	MO-FSC	0.27	1	LY-SFL, LY-FSC-DW, MO-SFL, LY-FSC, PDW, P-LCR, H-IPF, MPV, IPF#, IPF%, MO-FSC, MO-SSC, PLT-SSC-DW, PLT-SFL-DW, EO-FSC, PLT-FSC, PLT-SSC, PLT-FSC-DW	1.8e-32	0	PLT-FSC-DW	0.99	1	MO-SFL	0.0605	1	0.83	4.5e-09	0.37	0.96	0.043	0.59	0.15	0.042	0.58	0.17	0.79	0.19	0.79	0.34	0.47	0.31	0.23	0.27	0.26	0.32	5.4e-12	3.5e-14	3.1e-10	3.7e-06
1	248020556	rs11204523	0.240431	ML18	5.1e-42	29	rs11204520(1), rs4925739(1), rs4925740(1), rs6587381(1), rs9787213(1), rs11286750(1), rs7536995(1), rs7530535(1), rs7546574(1), rs10888258(1), rs10888259(1), rs10788728(1), rs10788729(1), rs10788730(1), rs7547354(1), rs7543161(1), rs10749633(1), rs10749634(1), rs10888261(1), rs6684172(1), rs3928851(1), rs1556946(1), rs9787332(1), rs10643646(1), rs11204521(1), rs11204522(1), rs6659169(1), rs107496…	PLT-SSC-DW, PLT-SFL-DW, PLT-FSC-DW	1.8e-32	1	PLT-FSC-DW	1.6e-08	1	PLT-SSC-DW	1.3e-24	1	LY-FSC-DW, PDW, P-LCR, H-IPF, MPV, IPF#, IPF%, MO-FSC, PLT-SSC-DW, PLT-SFL-DW, PLT-FSC, PLT-SSC, PLT-SFL, PLT#, PLT-FSC-DW	1.8e-32	1	PLT-FSC-DW	0.65	1	LY-FSC-DW	7.9e-05	1	0.83	4.5e-09	0.37	0.96	0.043	0.59	0.15	0.042	0.58	0.17	0.79	0.19	0.79	0.34	0.47	0.31	0.23	0.27	0.26	0.32	5.4e-12	3.5e-14	3.1e-10	3.7e-06
1	248021747	rs12045264	0.367702	ML13	5.6e-10	0	NONE	RET#, RET%, RPI	0.00022	1	RET%	0.0094	1	RPI	0.0018	1	BASO-SFL, RET-SFL, RET#, RET%, HLSR#, RPI, HLSR%	0.00022	1	RET%	0.64	1	HLSR#	0.028	1	0.76	4.6e-07	0.044	0.71	0.094	0.91	0.23	0.1	0.88	0.18	0.27	0.019	0.83	0.73	0.75	0.67	0.67	0.7	0.68	0.69	3.4e-10	2.8e-10	1.2e-08	1.2e-06
1	248021747	rs12045264	0.367702	ML16	1.8e-13	0	NONE	MO-FSC	0.23	1	MO-FSC	0.23	1	MO-FSC	0.23	1	LY-SFL, LY-FSC-DW, MO-SFL, LY-FSC, PDW, P-LCR, H-IPF, MPV, IPF#, IPF%, MO-FSC, MO-SSC, PLT-SSC-DW, PLT-SFL-DW, EO-FSC, PLT-FSC, PLT-SSC, PLT-FSC-DW	7.4e-22	0	PLT-FSC-DW	0.69	1	LY-FSC-DW	0.105	1	0.76	4.6e-07	0.044	0.71	0.094	0.91	0.23	0.1	0.88	0.18	0.27	0.019	0.83	0.73	0.75	0.67	0.67	0.7	0.68	0.69	3.4e-10	2.8e-10	1.2e-08	1.2e-06
1	248021747	rs12045264	0.367702	ML18	1.8e-28	0	NONE	PLT-SSC-DW, PLT-SFL-DW, PLT-FSC-DW	7.4e-22	1	PLT-FSC-DW	6.1e-07	1	PLT-SSC-DW	3.6e-18	1	LY-FSC-DW, PDW, P-LCR, H-IPF, MPV, IPF#, IPF%, MO-FSC, PLT-SSC-DW, PLT-SFL-DW, PLT-FSC, PLT-SSC, PLT-SFL, PLT#, PLT-FSC-DW	7.4e-22	1	PLT-FSC-DW	0.69	1	LY-FSC-DW	1.2e-05	1	0.76	4.6e-07	0.044	0.71	0.094	0.91	0.23	0.1	0.88	0.18	0.27	0.019	0.83	0.73	0.75	0.67	0.67	0.7	0.68	0.69	3.4e-10	2.8e-10	1.2e-08	1.2e-06
1	248022379	rs11204524	0.269779	ML13	7.2e-23	0	NONE	RET#, RET%, RPI	4.6e-17	1	RET%	4.5e-12	1	RPI	4.3e-16	1	BASO-SFL, RET-SFL, RET#, RET%, HLSR#, RPI, HLSR%	4.6e-17	1	RET%	0.48	1	BASO-SFL	2.3e-06	1	0.023	0.00038	0.82	0.6	0.54	0.8	0.75	0.5	0.84	0.86	0.87	0.16	0.97	0.42	0.75	0.55	0.58	0.58	0.59	0.53	2.8e-05	2.3e-05	0.00017	1.6e-05
1	248022379	rs11204524	0.269779	ML16	1.8e-12	0	NONE	MO-FSC	0.22	1	MO-FSC	0.22	1	MO-FSC	0.22	1	LY-SFL, LY-FSC-DW, MO-SFL, LY-FSC, PDW, P-LCR, H-IPF, MPV, IPF#, IPF%, MO-FSC, MO-SSC, PLT-SSC-DW, PLT-SFL-DW, EO-FSC, PLT-FSC, PLT-SSC, PLT-FSC-DW	1.3e-12	0	PLT-SFL-DW	0.64	1	LY-FSC	0.135	1	0.023	0.00038	0.82	0.6	0.54	0.8	0.75	0.5	0.84	0.86	0.87	0.16	0.97	0.42	0.75	0.55	0.58	0.58	0.59	0.53	2.8e-05	2.3e-05	0.00017	1.6e-05
1	248022379	rs11204524	0.269779	ML18	2.4e-15	0	NONE	PLT-SSC-DW, PLT-SFL-DW, PLT-FSC-DW	1.3e-12	1	PLT-SFL-DW	2e-05	1	PLT-SSC-DW	1.1e-10	1	LY-FSC-DW, PDW, P-LCR, H-IPF, MPV, IPF#, IPF%, MO-FSC, PLT-SSC-DW, PLT-SFL-DW, PLT-FSC, PLT-SSC, PLT-SFL, PLT#, PLT-FSC-DW	1.3e-12	1	PLT-SFL-DW	0.58	1	IPF%	0.00018	1	0.023	0.00038	0.82	0.6	0.54	0.8	0.75	0.5	0.84	0.86	0.87	0.16	0.97	0.42	0.75	0.55	0.58	0.58	0.59	0.53	2.8e-05	2.3e-05	0.00017	1.6e-05
1	248022670	rs57999214	0.130568	ML13	8.2e-17	0	NONE	RET#, RET%, RPI	1.8e-07	1	RET%	7.7e-05	1	RPI	7.9e-07	1	BASO-SFL, RET-SFL, RET#, RET%, HLSR#, RPI, HLSR%	1.8e-07	1	RET%	0.75	1	BASO-SFL	0.058	1	0.11	0.089	0.0002	0.52	0.99	0.071	0.094	0.95	0.07	0.017	0.3	0.28	0.063	0.7	0.28	0.56	0.37	0.45	0.44	0.57	1.1e-06	2.4e-07	2.5e-05	7.1e-05
1	248022670	rs57999214	0.130568	ML16	9.4e-14	0	NONE	MO-FSC	0.056	1	MO-FSC	0.056	1	MO-FSC	0.056	1	LY-SFL, LY-FSC-DW, MO-SFL, LY-FSC, PDW, P-LCR, H-IPF, MPV, IPF#, IPF%, MO-FSC, MO-SSC, PLT-SSC-DW, PLT-SFL-DW, EO-FSC, PLT-FSC, PLT-SSC, PLT-FSC-DW	5.6e-18	0	PLT-FSC-DW	0.67	1	MO-SFL	0.0395	1	0.11	0.089	0.0002	0.52	0.99	0.071	0.094	0.95	0.07	0.017	0.3	0.28	0.063	0.7	0.28	0.56	0.37	0.45	0.44	0.57	1.1e-06	2.4e-07	2.5e-05	7.1e-05
1	248022670	rs57999214	0.130568	ML18	4.2e-24	0	NONE	PLT-SSC-DW, PLT-SFL-DW, PLT-FSC-DW	5.6e-18	1	PLT-FSC-DW	4.9e-07	1	PLT-SSC-DW	2.5e-17	1	LY-FSC-DW, PDW, P-LCR, H-IPF, MPV, IPF#, IPF%, MO-FSC, PLT-SSC-DW, PLT-SFL-DW, PLT-FSC, PLT-SSC, PLT-SFL, PLT#, PLT-FSC-DW	5.6e-18	1	PLT-FSC-DW	0.62	1	LY-FSC-DW	0.00067	1	0.11	0.089	0.0002	0.52	0.99	0.071	0.094	0.95	0.07	0.017	0.3	0.28	0.063	0.7	0.28	0.56	0.37	0.45	0.44	0.57	1.1e-06	2.4e-07	2.5e-05	7.1e-05
1	248022790	rs60344373	0.281501	ML16	4.5e-14	10	rs12092099(1), rs57248897(1), rs58773793(1), rs60952901(1), rs72772790(1), rs61855702(1), rs12061136(1), rs142315385(1), rs3737277(1), rs3737276(1)	MO-FSC	0.031	1	MO-FSC	0.031	1	MO-FSC	0.031	1	LY-SFL, LY-FSC-DW, MO-SFL, LY-FSC, PDW, P-LCR, H-IPF, MPV, IPF#, IPF%, MO-FSC, MO-SSC, PLT-SSC-DW, PLT-SFL-DW, EO-FSC, PLT-FSC, PLT-SSC, PLT-FSC-DW	8.8e-23	0	PLT-FSC-DW	0.98	1	LY-FSC-DW	0.042	1	0.59	0.00024	0.002	0.025	0.1	0.59	0.42	0.099	0.62	0.026	0.41	0.02	0.52	0.96	0.29	0.43	0.3	0.36	0.35	0.44	1.9e-11	6.3e-12	5.6e-09	1.5e-08
1	248023727	rs142315385	0.285793	ML18	1.3e-27	9	rs12092099(1), rs57248897(1), rs58773793(1), rs60344373(1), rs60952901(1), rs61855702(1), rs12061136(1), rs3737277(1), rs3737276(1)	PLT-SSC-DW, PLT-SFL-DW, PLT-FSC-DW	6.2e-24	1	PLT-FSC-DW	0.0001	1	PLT-SSC-DW	1.4e-17	1	LY-FSC-DW, PDW, P-LCR, H-IPF, MPV, IPF#, IPF%, MO-FSC, PLT-SSC-DW, PLT-SFL-DW, PLT-FSC, PLT-SSC, PLT-SFL, PLT#, PLT-FSC-DW	6.2e-24	1	PLT-FSC-DW	0.98	1	LY-FSC-DW	7.7e-07	1	0.63	0.00021	0.0024	0.043	0.078	0.65	0.35	0.074	0.69	0.03	0.43	0.02	0.59	0.92	0.32	0.42	0.3	0.36	0.35	0.43	4.6e-12	1.2e-12	2e-09	1.1e-08
1	248026026	rs58759041	0.484923	ML13	1.1e-23	0	NONE	RET#, RET%, RPI	1.1e-09	1	RET%	2.5e-08	1	RPI	9.1e-09	1	BASO-SFL, RET-SFL, RET#, RET%, HLSR#, RPI, HLSR%	1.1e-09	1	RET%	0.98	1	HLSR%	0.17	1	0.29	0.0019	0.18	0.054	0.12	0.25	0.52	0.11	0.25	0.38	0.00026	0.00033	0.12	0.092	0.71	0.7	0.9	0.8	0.79	0.71	0.24	0.27	0.42	0.048
1	248026128	rs11204525	0.07669	ML13	6.4e-11	0	NONE	RET#, RET%, RPI	7.8e-11	1	RET#	2.8e-08	1	RPI	9.8e-11	1	BASO-SFL, RET-SFL, RET#, RET%, HLSR#, RPI, HLSR%	7.8e-11	1	RET#	0.75	1	BASO-SFL	2.5e-05	1	0.029	0.19	0.26	0.2	0.4	0.75	0.65	0.42	0.74	0.28	0.53	0.76	0.77	0.12	0.092	0.05	0.045	0.047	0.048	0.048	0.033	0.1	0.098	0.0057
1	248027532	rs12118065	0.41613	ML16	1e-15	21	rs4925572(1), rs7516536(1), rs946696(1), rs12061165(1), rs11204527(1), rs12062391(1), rs12066672(1), rs12063391(1), rs11204528(1), rs3762324(1), rs11204530(1), rs6657427(1), rs12562065(1), rs11204531(1), rs11204532(1), rs12117966(1), rs12123108(1), rs4925746(1), rs4925747(1), rs9803999(1), rs72774609(1)	MO-FSC	0.15	1	MO-FSC	0.15	1	MO-FSC	0.15	1	LY-SFL, LY-FSC-DW, MO-SFL, LY-FSC, PDW, P-LCR, H-IPF, MPV, IPF#, IPF%, MO-FSC, MO-SSC, PLT-SSC-DW, PLT-SFL-DW, EO-FSC, PLT-FSC, PLT-SSC, PLT-FSC-DW	1.6e-26	0	PLT-FSC-DW	0.95	1	LY-FSC	0.03225	1	0.093	7.3e-08	0.24	0.56	0.039	0.55	0.1	0.039	0.53	0.54	0.22	0.011	0.71	0.46	0.69	0.98	0.77	0.88	0.88	0.96	1.2e-11	3.1e-12	3.2e-09	3.6e-08
1	248027532	rs12118065	0.41613	ML18	1.6e-33	5	rs4925572(1), rs7516536(1), rs946696(1), rs11204527(1), rs11204531(1)	PLT-SSC-DW, PLT-SFL-DW, PLT-FSC-DW	1.6e-26	1	PLT-FSC-DW	1.5e-07	1	PLT-SSC-DW	1.4e-21	1	LY-FSC-DW, PDW, P-LCR, H-IPF, MPV, IPF#, IPF%, MO-FSC, PLT-SSC-DW, PLT-SFL-DW, PLT-FSC, PLT-SSC, PLT-SFL, PLT#, PLT-FSC-DW	1.6e-26	1	PLT-FSC-DW	0.66	1	IPF%	3.5e-06	1	0.093	7.3e-08	0.24	0.56	0.039	0.55	0.1	0.039	0.53	0.54	0.22	0.011	0.71	0.46	0.69	0.98	0.77	0.88	0.88	0.96	1.2e-11	3.1e-12	3.2e-09	3.6e-08
1	248027609	rs7516536	0.314085	ML12	3.1e-08	0	NONE	MCHC	1.7e-05	1	MCHC	1.7e-05	1	MCHC	1.7e-05	1	RBC-SFL-DW, RBC-SFL, RBC-SSC, MO-FSC, MO-SSC, Hyper-He, MCV, BASO-SFL, MCH, RDW, RDW-SD, HCT, MicroR, HGB, MacroR, MCHC	1.7e-05	1	MCHC	0.92	1	MCH	0.098	1	0.99	0.00012	0.019	0.035	0.018	0.92	0.18	0.017	0.89	0.11	0.089	0.005	0.92	0.97	0.25	0.36	0.26	0.31	0.31	0.38	5.7e-09	5e-10	2.3e-07	5.7e-06
1	248029655	rs114624320	0.051615	ML13	2.5e-17	0	NONE	RET#, RET%, RPI	6.2e-09	1	RET#	7e-07	1	RPI	6.7e-09	1	BASO-SFL, RET-SFL, RET#, RET%, HLSR#, RPI, HLSR%	6.2e-09	1	RET#	0.091	1	RET-SFL	0.018	1	0.05	0.044	0.0023	0.48	0.68	0.13	0.074	0.73	0.14	0.057	0.19	0.81	0.17	0.46	0.53	0.39	0.35	0.36	0.34	0.41	6.2e-05	6.7e-06	0.00076	0.019
1	248029655	rs114624320	0.051615	ML16	2.4e-11	0	NONE	MO-FSC	0.84	1	MO-FSC	0.84	1	MO-FSC	0.84	1	LY-SFL, LY-FSC-DW, MO-SFL, LY-FSC, PDW, P-LCR, H-IPF, MPV, IPF#, IPF%, MO-FSC, MO-SSC, PLT-SSC-DW, PLT-SFL-DW, EO-FSC, PLT-FSC, PLT-SSC, PLT-FSC-DW	2.4e-20	0	PLT-SFL-DW	0.88	1	LY-FSC	0.049	1	0.05	0.044	0.0023	0.48	0.68	0.13	0.074	0.73	0.14	0.057	0.19	0.81	0.17	0.46	0.53	0.39	0.35	0.36	0.34	0.41	6.2e-05	6.7e-06	0.00076	0.019
1	248029655	rs114624320	0.051615	ML18	3.9e-31	0	NONE	PLT-SSC-DW, PLT-SFL-DW, PLT-FSC-DW	2.4e-20	1	PLT-SFL-DW	1.1e-11	1	PLT-SSC-DW	4e-20	1	LY-FSC-DW, PDW, P-LCR, H-IPF, MPV, IPF#, IPF%, MO-FSC, PLT-SSC-DW, PLT-SFL-DW, PLT-FSC, PLT-SSC, PLT-SFL, PLT#, PLT-FSC-DW	2.4e-20	1	PLT-SFL-DW	0.95	1	PLT#	0.001	1	0.05	0.044	0.0023	0.48	0.68	0.13	0.074	0.73	0.14	0.057	0.19	0.81	0.17	0.46	0.53	0.39	0.35	0.36	0.34	0.41	6.2e-05	6.7e-06	0.00076	0.019
1	248031869	rs72774603	0.025416	ML13	4e-25	5	rs28880643(1), rs72775748(1), rs28678418(1), rs28772906(1), rs116122725(1)	RET#, RET%, RPI	2.1e-16	1	RET#	7.4e-12	1	RPI	3e-16	1	BASO-SFL, RET-SFL, RET#, RET%, HLSR#, RPI, HLSR%	2.1e-16	1	RET#	0.33	1	BASO-SFL	0.00017	1	0.12	0.00078	0.62	0.66	0.61	0.59	0.74	0.61	0.61	0.43	0.93	0.72	0.46	0.53	1	0.8	0.84	0.74	0.75	0.8	1.4e-05	1.6e-06	6.8e-05	7.6e-05
1	248031869	rs72774603	0.025416	ML18	1e-13	5	rs28880643(1), rs72775748(1), rs28678418(1), rs28772906(1), rs116122725(1)	PLT-SSC-DW, PLT-SFL-DW, PLT-FSC-DW	1.4e-10	1	PLT-FSC-DW	0.0001	1	PLT-SSC-DW	1e-08	1	LY-FSC-DW, PDW, P-LCR, H-IPF, MPV, IPF#, IPF%, MO-FSC, PLT-SSC-DW, PLT-SFL-DW, PLT-FSC, PLT-SSC, PLT-SFL, PLT#, PLT-FSC-DW	1.4e-10	1	PLT-FSC-DW	0.89	1	LY-FSC-DW	0.00023	1	0.12	0.00078	0.62	0.66	0.61	0.59	0.74	0.61	0.61	0.43	0.93	0.72	0.46	0.53	1	0.8	0.84	0.74	0.75	0.8	1.4e-05	1.6e-06	6.8e-05	7.6e-05
1	248032236	rs35237755	0.113553	ML13	2.1e-15	0	NONE	RET#, RET%, RPI	1.7e-14	1	RET%	1.3e-10	1	RPI	4.8e-14	1	BASO-SFL, RET-SFL, RET#, RET%, HLSR#, RPI, HLSR%	1.7e-14	1	RET%	0.71	1	BASO-SFL	5e-06	1	0.046	0.0011	0.055	0.011	0.83	0.22	0.47	0.83	0.23	0.11	0.93	0.69	0.23	0.1	0.23	0.1	0.14	0.13	0.13	0.1	0.015	0.019	0.026	0.022
1	248032277	rs12562817	0.189324	ML18	9.6e-38	5	rs79322592(1), rs12027924(1), rs12029078(1), rs12404622(1), rs150693069(1)	PLT-SSC-DW, PLT-SFL-DW, PLT-FSC-DW	5.9e-28	1	PLT-SFL-DW	4.8e-13	1	PLT-SSC-DW	2.8e-24	1	LY-FSC-DW, PDW, P-LCR, H-IPF, MPV, IPF#, IPF%, MO-FSC, PLT-SSC-DW, PLT-SFL-DW, PLT-FSC, PLT-SSC, PLT-SFL, PLT#, PLT-FSC-DW	5.9e-28	1	PLT-SFL-DW	0.91	1	LY-FSC-DW	0.00029	1	0.0028	1.4e-05	0.53	0.1	0.87	0.71	0.64	0.9	0.72	0.68	0.11	0.87	0.68	0.13	0.73	0.37	0.58	0.48	0.48	0.36	1.8e-08	3.2e-08	1.2e-05	5.3e-05
1	248032541	rs11204531	0.402834	ML13	1.7e-24	3	rs12118065(1), rs946696(1), rs11204527(1)	RET#, RET%, RPI	4e-12	1	RET%	1.7e-09	1	RPI	2.6e-11	1	BASO-SFL, RET-SFL, RET#, RET%, HLSR#, RPI, HLSR%	4e-12	1	RET%	0.21	1	RET-SFL	0.11	1	0.078	5.1e-09	0.31	0.85	0.098	0.55	0.13	0.099	0.52	0.6	0.38	0.057	0.62	0.57	0.93	0.83	0.96	0.93	0.93	0.81	4e-10	7.5e-11	8.9e-07	1.2e-06
1	248033453	rs72774606	0.065404	ML18	3.8e-44	4	rs74152846(1), rs116637601(1), rs72772798(1), rs145243121(1)	PLT-SSC-DW, PLT-SFL-DW, PLT-FSC-DW	6.4e-32	1	PLT-SFL-DW	1.6e-14	1	PLT-SSC-DW	2.3e-30	1	LY-FSC-DW, PDW, P-LCR, H-IPF, MPV, IPF#, IPF%, MO-FSC, PLT-SSC-DW, PLT-SFL-DW, PLT-FSC, PLT-SSC, PLT-SFL, PLT#, PLT-FSC-DW	6.4e-32	1	PLT-SFL-DW	0.93	1	MO-FSC	0.0002	1	0.062	0.0026	0.00072	0.92	0.61	0.044	0.055	0.64	0.046	0.015	0.012	0.77	0.026	0.97	0.9	0.95	0.85	0.9	0.87	0.98	4e-09	9.1e-09	7.9e-05	0.0002
1	248034278	rs35014079	0.192451	ML13	5.2e-17	0	NONE	RET#, RET%, RPI	9.2e-10	1	RET%	2.7e-06	1	RPI	1.5e-08	1	BASO-SFL, RET-SFL, RET#, RET%, HLSR#, RPI, HLSR%	9.2e-10	1	RET%	0.68	1	BASO-SFL	0.02	1	0.17	5.5e-05	0.36	0.7	0.21	0.67	0.54	0.2	0.65	0.55	0.87	0.062	0.68	0.82	0.84	0.9	0.99	0.99	1	0.87	0.0018	0.0016	0.017	0.054
1	248034278	rs35014079	0.192451	ML18	2.3e-16	0	NONE	PLT-SSC-DW, PLT-SFL-DW, PLT-FSC-DW	2.5e-13	1	PLT-SFL-DW	1.8e-07	1	PLT-SSC-DW	2.2e-10	1	LY-FSC-DW, PDW, P-LCR, H-IPF, MPV, IPF#, IPF%, MO-FSC, PLT-SSC-DW, PLT-SFL-DW, PLT-FSC, PLT-SSC, PLT-SFL, PLT#, PLT-FSC-DW	2.5e-13	1	PLT-SFL-DW	0.7	1	MO-FSC	0.031	1	0.17	5.5e-05	0.36	0.7	0.21	0.67	0.54	0.2	0.65	0.55	0.87	0.062	0.68	0.82	0.84	0.9	0.99	0.99	1	0.87	0.0018	0.0016	0.017	0.054
1	248037277	rs150693069	0.178592	ML13	6.3e-45	5	rs79322592(1), rs12027924(1), rs12562817(1), rs12029078(1), rs12404622(1)	RET#, RET%, RPI	1.6e-32	1	RET%	3.4e-23	1	RPI	2.4e-32	1	BASO-SFL, RET-SFL, RET#, RET%, HLSR#, RPI, HLSR%	1.6e-32	1	RET%	0.16	1	BASO-SFL	4.5e-11	1	0.003	7.2e-06	0.51	0.04	0.71	0.62	0.46	0.73	0.63	0.66	0.061	0.98	0.54	0.19	0.28	0.19	0.28	0.23	0.24	0.18	2.5e-08	1e-07	5.6e-05	6.6e-05
1	248037277	rs150693069	0.178592	ML16	6e-17	5	rs79322592(1), rs12027924(1), rs12562817(1), rs12029078(1), rs12404622(1)	MO-FSC	0.95	1	MO-FSC	0.95	1	MO-FSC	0.95	1	LY-SFL, LY-FSC-DW, MO-SFL, LY-FSC, PDW, P-LCR, H-IPF, MPV, IPF#, IPF%, MO-FSC, MO-SSC, PLT-SSC-DW, PLT-SFL-DW, EO-FSC, PLT-FSC, PLT-SSC, PLT-FSC-DW	2.3e-29	0	PLT-SFL-DW	0.95	1	MO-FSC	0.0016	1	0.003	7.2e-06	0.51	0.04	0.71	0.62	0.46	0.73	0.63	0.66	0.061	0.98	0.54	0.19	0.28	0.19	0.28	0.23	0.24	0.18	2.5e-08	1e-07	5.6e-05	6.6e-05
1	248037278	rs9803874	0.280116	ML18	2.1e-15	0	NONE	PLT-SSC-DW, PLT-SFL-DW, PLT-FSC-DW	1.6e-12	1	PLT-FSC-DW	0.00058	1	PLT-SSC-DW	1.8e-09	1	LY-FSC-DW, PDW, P-LCR, H-IPF, MPV, IPF#, IPF%, MO-FSC, PLT-SSC-DW, PLT-SFL-DW, PLT-FSC, PLT-SSC, PLT-SFL, PLT#, PLT-FSC-DW	1.6e-12	1	PLT-FSC-DW	0.93	1	LY-FSC-DW	0.04	1	0.24	0.00036	0.76	0.34	0.072	0.55	0.16	0.075	0.54	0.45	0.32	0.1	0.55	0.98	0.68	0.86	0.84	0.89	0.91	0.83	0.00025	3.2e-05	0.00057	0.012
1	248038197	rs4925748	0.30996	ML16	1.3e-15	3	rs4925750(1), rs4925574(1), rs11204535(1)	MO-FSC	0.86	1	MO-FSC	0.86	1	MO-FSC	0.86	1	LY-SFL, LY-FSC-DW, MO-SFL, LY-FSC, PDW, P-LCR, H-IPF, MPV, IPF#, IPF%, MO-FSC, MO-SSC, PLT-SSC-DW, PLT-SFL-DW, EO-FSC, PLT-FSC, PLT-SSC, PLT-FSC-DW	1.2e-37	0	PLT-FSC-DW	0.86	1	MO-FSC	0.0875	1	0.36	1.2e-09	0.011	0.26	0.031	0.87	0.047	0.03	0.81	0.16	0.26	0.048	0.92	0.62	0.87	0.98	0.75	0.87	0.85	1	5e-15	2.3e-16	3e-10	1e-08
1	248038210	rs35340377	0.284907	ML16	2.8e-14	3	rs3811444(1), rs66858280(1), rs398090063(1)	MO-FSC	0.6	1	MO-FSC	0.6	1	MO-FSC	0.6	1	LY-SFL, LY-FSC-DW, MO-SFL, LY-FSC, PDW, P-LCR, H-IPF, MPV, IPF#, IPF%, MO-FSC, MO-SSC, PLT-SSC-DW, PLT-SFL-DW, EO-FSC, PLT-FSC, PLT-SSC, PLT-FSC-DW	7.1e-12	1	PLT-FSC-DW	0.97	1	IPF#	0.059	1	0.54	1.7e-10	0.0012	2.3e-05	3.1e-05	0.038	0.0022	2.7e-05	0.033	0.9	3e-12	4.2e-13	0.005	0.31	0.03	0.24	0.12	0.17	0.17	0.24	2.2e-06	8e-08	8.5e-05	2.1e-09
1	248039294	rs1339847	0.11056	ML13	2e-70	3	rs4925749(1), rs4925752(1), rs4925753(1)	RET#, RET%, RPI	1.6e-41	1	RET%	4.5e-29	1	RPI	7e-41	1	BASO-SFL, RET-SFL, RET#, RET%, HLSR#, RPI, HLSR%	1.6e-41	1	RET%	0.42	1	BASO-SFL	1.3e-09	1	0.06	5.6e-09	0.01	0.37	0.63	0.37	0.62	0.59	0.39	0.15	0.15	0.6	0.26	0.45	0.79	0.66	0.89	0.71	0.73	0.64	3.1e-16	2.9e-16	2.1e-09	1.1e-08
1	248039294	rs1339847	0.11056	ML16	1.5e-25	3	rs4925749(1), rs4925752(1), rs4925753(1)	MO-FSC	0.26	1	MO-FSC	0.26	1	MO-FSC	0.26	1	LY-SFL, LY-FSC-DW, MO-SFL, LY-FSC, PDW, P-LCR, H-IPF, MPV, IPF#, IPF%, MO-FSC, MO-SSC, PLT-SSC-DW, PLT-SFL-DW, EO-FSC, PLT-FSC, PLT-SSC, PLT-FSC-DW	3.2e-47	0	PLT-FSC-DW	0.94	1	LY-FSC-DW	0.00056	1	0.06	5.6e-09	0.01	0.37	0.63	0.37	0.62	0.59	0.39	0.15	0.15	0.6	0.26	0.45	0.79	0.66	0.89	0.71	0.73	0.64	3.1e-16	2.9e-16	2.1e-09	1.1e-08
1	248039294	rs1339847	0.11056	ML18	1.2e-67	3	rs4925749(1), rs4925752(1), rs4925753(1)	PLT-SSC-DW, PLT-SFL-DW, PLT-FSC-DW	3.2e-47	1	PLT-FSC-DW	3.1e-19	1	PLT-SSC-DW	1e-46	1	LY-FSC-DW, PDW, P-LCR, H-IPF, MPV, IPF#, IPF%, MO-FSC, PLT-SSC-DW, PLT-SFL-DW, PLT-FSC, PLT-SSC, PLT-SFL, PLT#, PLT-FSC-DW	3.2e-47	1	PLT-FSC-DW	0.94	1	LY-FSC-DW	3.6e-06	1	0.06	5.6e-09	0.01	0.37	0.63	0.37	0.62	0.59	0.39	0.15	0.15	0.6	0.26	0.45	0.79	0.66	0.89	0.71	0.73	0.64	3.1e-16	2.9e-16	2.1e-09	1.1e-08
1	248039451	rs3811444	0.34135	ML12	6.8e-32	3	rs35340377(1), rs66858280(1), rs398090063(1)	MCHC	3.5e-11	1	MCHC	3.5e-11	1	MCHC	3.5e-11	1	RBC-SFL-DW, RBC-SFL, RBC-SSC, MO-FSC, MO-SSC, Hyper-He, MCV, BASO-SFL, MCH, RDW, RDW-SD, HCT, MicroR, HGB, MacroR, MCHC	4.3e-13	1	MicroR	0.88	1	MO-FSC	0.0345	1	0.86	1.4e-09	2e-06	6.7e-08	2.5e-05	0.12	0.0015	2e-05	0.1	0.49	4.3e-13	1.2e-12	0.029	0.53	0.015	0.12	0.051	0.088	0.089	0.12	1.4e-07	3.7e-10	8.8e-06	3.7e-10
1	248039451	rs3811444	0.34135	ML15	1.9e-09	0	NONE	Delta-He	4e-09	1	Delta-He	4e-09	1	Delta-He	4e-09	1	RBC-SFL-DW, Hyper-He, MCV, MCH, IRF-FSC, RDW, RBC-He, RBC-FSC, RET-FSC, RET-He, MicroR, Delta-He	4.3e-13	0	MicroR	0.49	1	Hyper-He	0.0007625	1	0.86	1.4e-09	2e-06	6.7e-08	2.5e-05	0.12	0.0015	2e-05	0.1	0.49	4.3e-13	1.2e-12	0.029	0.53	0.015	0.12	0.051	0.088	0.089	0.12	1.4e-07	3.7e-10	8.8e-06	3.7e-10
1	248039451	rs3811444	0.34135	ML18	4.1e-13	3	rs35340377(1), rs66858280(1), rs398090063(1)	PLT-SSC-DW, PLT-SFL-DW, PLT-FSC-DW	1.3e-15	0	PLT-FSC-DW	0.0091	1	PLT-SSC-DW	9e-05	1	LY-FSC-DW, PDW, P-LCR, H-IPF, MPV, IPF#, IPF%, MO-FSC, PLT-SSC-DW, PLT-SFL-DW, PLT-FSC, PLT-SSC, PLT-SFL, PLT#, PLT-FSC-DW	1.3e-15	0	PLT-FSC-DW	0.88	1	MO-FSC	9e-05	1	0.86	1.4e-09	2e-06	6.7e-08	2.5e-05	0.12	0.0015	2e-05	0.1	0.49	4.3e-13	1.2e-12	0.029	0.53	0.015	0.12	0.051	0.088	0.089	0.12	1.4e-07	3.7e-10	8.8e-06	3.7e-10
1	248039451	rs3811444	0.34135	ML21	3.1e-10	0	NONE	RBC-SFL-DW, RBC-SSC, RBC-FSC-DW	6.7e-08	1	RBC-SFL-DW	0.27	1	RBC-FSC-DW	2e-06	1	RBC-SFL-DW, EO-SFL, RBC-SFL, RBC-SSC, EO-FSC, BASO-SFL, EO-SSC, RET-SFL, RBC-FSC-DW	1.4e-09	1	RBC-SFL	0.93	1	EO-SSC	0.19	1	0.86	1.4e-09	2e-06	6.7e-08	2.5e-05	0.12	0.0015	2e-05	0.1	0.49	4.3e-13	1.2e-12	0.029	0.53	0.015	0.12	0.051	0.088	0.089	0.12	1.4e-07	3.7e-10	8.8e-06	3.7e-10
1	248039451	rs3811444	0.34135	ML4	1.3e-23	3	rs35340377(1), rs66858280(1), rs398090063(1)	RET-SFL, RET#, HFR, RET%, HLSR#, HLSR%, IRF, LFR, MFR	4.3e-23	1	MFR	0.013	1	RET#	1.6e-08	1	RBC-SFL-DW, LY-FSC, RBC-SFL, MO-SSC, Delta-HGB, RET-SFL, IRF-FSC, RDW, RDW-SD, RET#, HFR, RET%, MacroR, HLSR#, RPI, HLSR%, IRF, LFR, MFR	4.3e-23	1	MFR	0.95	1	LY-FSC	0.00077	1	0.86	1.4e-09	2e-06	6.7e-08	2.5e-05	0.12	0.0015	2e-05	0.1	0.49	4.3e-13	1.2e-12	0.029	0.53	0.015	0.12	0.051	0.088	0.089	0.12	1.4e-07	3.7e-10	8.8e-06	3.7e-10
1	248039713	rs3811445	0.414982	ML18	8e-15	2	rs11374549(1), rs10888263(1)	PLT-SSC-DW, PLT-SFL-DW, PLT-FSC-DW	1.6e-11	1	PLT-SFL-DW	5.4e-05	1	PLT-SSC-DW	6.1e-09	1	LY-FSC-DW, PDW, P-LCR, H-IPF, MPV, IPF#, IPF%, MO-FSC, PLT-SSC-DW, PLT-SFL-DW, PLT-FSC, PLT-SSC, PLT-SFL, PLT#, PLT-FSC-DW	1.6e-11	1	PLT-SFL-DW	0.85	1	P-LCR	0.039	1	0.94	0.99	0.41	0.0048	0.13	0.11	0.3	0.13	0.12	0.22	1.5e-07	6.3e-06	0.014	0.52	0.18	0.53	0.48	0.49	0.51	0.51	0.0013	0.0045	0.016	0.85
1	248040018	rs4925574	0.270217	ML13	5.9e-37	19	rs12061165(1), rs12062391(1), rs12066672(1), rs12063391(1), rs11204528(1), rs3762324(1), rs11204530(1), rs6657427(1), rs12562065(1), rs11204532(1), rs12117966(1), rs12123108(1), rs4925746(1), rs4925747(1), rs9803999(1), rs72774609(1), rs4925748(1), rs4925750(1), rs11204535(1)	RET#, RET%, RPI	1.1e-16	1	RET%	1.1e-12	1	RPI	1.8e-15	1	BASO-SFL, RET-SFL, RET#, RET%, HLSR#, RPI, HLSR%	1.1e-16	1	RET%	0.48	1	BASO-SFL	0.083	1	0.72	5.1e-08	0.034	0.5	0.024	0.66	0.047	0.024	0.61	0.27	0.2	0.015	0.79	0.59	0.66	0.86	0.69	0.79	0.77	0.89	3.1e-13	1e-14	2.9e-10	2.5e-06
1	248040018	rs4925574	0.270217	ML18	1e-49	19	rs12061165(1), rs12062391(1), rs12066672(1), rs12063391(1), rs11204528(1), rs3762324(1), rs11204530(1), rs6657427(1), rs12562065(1), rs11204532(1), rs12117966(1), rs12123108(1), rs4925746(1), rs4925747(1), rs9803999(1), rs72774609(1), rs4925748(1), rs4925750(1), rs11204535(1)	PLT-SSC-DW, PLT-SFL-DW, PLT-FSC-DW	9e-39	1	PLT-FSC-DW	5.1e-14	1	PLT-SSC-DW	1.9e-29	1	LY-FSC-DW, PDW, P-LCR, H-IPF, MPV, IPF#, IPF%, MO-FSC, PLT-SSC-DW, PLT-SFL-DW, PLT-FSC, PLT-SSC, PLT-SFL, PLT#, PLT-FSC-DW	9e-39	1	PLT-FSC-DW	0.61	1	LY-FSC-DW	0.00013	1	0.72	5.1e-08	0.034	0.5	0.024	0.66	0.047	0.024	0.61	0.27	0.2	0.015	0.79	0.59	0.66	0.86	0.69	0.79	0.77	0.89	3.1e-13	1e-14	2.9e-10	2.5e-06
1	248040709	rs145243121	0.065046	ML13	2e-32	3	rs116637601(1), rs72772798(1), rs72774606(1)	RET#, RET%, RPI	2.8e-18	1	RET#	4e-13	1	RPI	4.7e-18	1	BASO-SFL, RET-SFL, RET#, RET%, HLSR#, RPI, HLSR%	2.8e-18	1	RET#	0.13	1	BASO-SFL	4.7e-05	1	0.032	0.0014	0.00096	0.97	0.83	0.065	0.13	0.87	0.07	0.017	0.023	0.87	0.04	0.72	0.82	0.9	0.79	0.85	0.82	0.93	3.4e-08	4.2e-08	0.00017	0.00055
1	248040709	rs145243121	0.065046	ML16	5.2e-17	3	rs116637601(1), rs72772798(1), rs72774606(1)	MO-FSC	0.83	1	MO-FSC	0.83	1	MO-FSC	0.83	1	LY-SFL, LY-FSC-DW, MO-SFL, LY-FSC, PDW, P-LCR, H-IPF, MPV, IPF#, IPF%, MO-FSC, MO-SSC, PLT-SSC-DW, PLT-SFL-DW, EO-FSC, PLT-FSC, PLT-SSC, PLT-FSC-DW	5.1e-32	0	PLT-SFL-DW	0.96	1	MO-SFL	0.00535	1	0.032	0.0014	0.00096	0.97	0.83	0.065	0.13	0.87	0.07	0.017	0.023	0.87	0.04	0.72	0.82	0.9	0.79	0.85	0.82	0.93	3.4e-08	4.2e-08	0.00017	0.00055
1	248041795	rs61855715	0.472048	ML16	2.1e-09	2	rs56117576(1), rs12404125(1)	MO-FSC	0.9	1	MO-FSC	0.9	1	MO-FSC	0.9	1	LY-SFL, LY-FSC-DW, MO-SFL, LY-FSC, PDW, P-LCR, H-IPF, MPV, IPF#, IPF%, MO-FSC, MO-SSC, PLT-SSC-DW, PLT-SFL-DW, EO-FSC, PLT-FSC, PLT-SSC, PLT-FSC-DW	0.00031	1	PDW	0.95	1	EO-FSC	0.15	1	0.29	0.00048	0.0071	0.019	0.12	0.47	0.58	0.11	0.46	0.95	5.2e-05	4e-06	0.12	0.27	0.19	0.65	0.45	0.56	0.57	0.63	0.061	0.027	0.18	0.00034
1	248041821	rs66858280	0.317172	ML13	4.2e-35	4	rs35340377(1), rs3811444(1), rs398090063(1), rs35638610(1)	RET#, RET%, RPI	1.1e-07	1	RET%	2e-05	1	RET#	2.7e-06	1	BASO-SFL, RET-SFL, RET#, RET%, HLSR#, RPI, HLSR%	1.1e-07	1	RET%	0.83	1	BASO-SFL	0.00018	1	0.76	3.2e-07	0.0019	0.00011	0.00025	0.039	0.0044	0.00023	0.035	0.9	1.2e-11	5e-13	0.0042	0.21	0.033	0.31	0.17	0.23	0.23	0.31	0.00026	1.1e-05	0.00062	9.6e-07
1	248043791	rs398090063	0.319183	ML20	5.1e-10	1	rs66858280(1)	Delta-HGB	0.64	1	Delta-HGB	0.64	1	Delta-HGB	0.64	1	MO-SFL, RBC-SSC, Delta-HGB, MCV, MCH, MicroR	2.4e-12	0	MCV	0.8	1	MO-SFL	0.005345	1	0.64	1.3e-06	0.00069	0.00011	0.00046	0.09	0.0058	0.00043	0.081	0.88	5.5e-11	2.4e-12	0.01	0.22	0.015	0.21	0.11	0.16	0.16	0.21	0.00056	1.5e-05	0.00072	4.8e-06
1	248044098	rs56117576	0.471973	ML12	4.8e-12	2	rs61855715(1), rs12404125(1)	MCHC	1.4e-05	1	MCHC	1.4e-05	1	MCHC	1.4e-05	1	RBC-SFL-DW, RBC-SFL, RBC-SSC, MO-FSC, MO-SSC, Hyper-He, MCV, BASO-SFL, MCH, RDW, RDW-SD, HCT, MicroR, HGB, MacroR, MCHC	3.8e-06	1	MCV	0.96	1	MO-FSC	0.125	1	0.22	0.00071	0.0055	0.015	0.12	0.51	0.54	0.11	0.51	0.95	5.6e-05	3.8e-06	0.16	0.29	0.17	0.6	0.42	0.52	0.53	0.59	0.058	0.02	0.21	0.00055
1	248044459	rs12404125	0.475627	ML13	9.2e-29	2	rs61855715(1), rs56117576(1)	RET#, RET%, RPI	3.7e-09	1	RET%	3.9e-07	1	RPI	1.3e-07	1	BASO-SFL, RET-SFL, RET#, RET%, HLSR#, RPI, HLSR%	3.7e-09	1	RET%	0.81	1	BASO-SFL	0.04	1	0.18	0.00074	0.0088	0.019	0.11	0.48	0.56	0.097	0.49	0.89	8.8e-05	8.6e-06	0.15	0.29	0.26	0.73	0.54	0.66	0.67	0.72	0.082	0.031	0.2	0.00043
1	248044995	rs12032513	0.047827	ML13	2.3e-35	0	NONE	RET#, RET%, RPI	4.3e-22	1	RET%	5.8e-16	1	RPI	2.2e-21	1	BASO-SFL, RET-SFL, RET#, RET%, HLSR#, RPI, HLSR%	4.3e-22	1	RET%	0.58	1	BASO-SFL	8.3e-05	1	0.62	2.1e-07	0.98	0.3	0.33	0.51	0.21	0.32	0.49	0.57	0.54	0.33	0.56	0.41	0.94	0.68	0.86	0.69	0.7	0.68	1.8e-08	8.4e-09	1.6e-05	9.8e-06
1	248044995	rs12032513	0.047827	ML16	6.4e-09	0	NONE	MO-FSC	0.062	1	MO-FSC	0.062	1	MO-FSC	0.062	1	LY-SFL, LY-FSC-DW, MO-SFL, LY-FSC, PDW, P-LCR, H-IPF, MPV, IPF#, IPF%, MO-FSC, MO-SSC, PLT-SSC-DW, PLT-SFL-DW, EO-FSC, PLT-FSC, PLT-SSC, PLT-FSC-DW	4.8e-16	0	PLT-FSC-DW	0.93	1	IPF%	0.201	1	0.62	2.1e-07	0.98	0.3	0.33	0.51	0.21	0.32	0.49	0.57	0.54	0.33	0.56	0.41	0.94	0.68	0.86	0.69	0.7	0.68	1.8e-08	8.4e-09	1.6e-05	9.8e-06
1	248044995	rs12032513	0.047827	ML18	4.3e-21	0	NONE	PLT-SSC-DW, PLT-SFL-DW, PLT-FSC-DW	4.8e-16	1	PLT-FSC-DW	3.3e-05	1	PLT-SSC-DW	3.5e-13	1	LY-FSC-DW, PDW, P-LCR, H-IPF, MPV, IPF#, IPF%, MO-FSC, PLT-SSC-DW, PLT-SFL-DW, PLT-FSC, PLT-SSC, PLT-SFL, PLT#, PLT-FSC-DW	4.8e-16	1	PLT-FSC-DW	0.93	1	IPF%	9.9e-05	1	0.62	2.1e-07	0.98	0.3	0.33	0.51	0.21	0.32	0.49	0.57	0.54	0.33	0.56	0.41	0.94	0.68	0.86	0.69	0.7	0.68	1.8e-08	8.4e-09	1.6e-05	9.8e-06
1	248046156	rs200149569	0.082806	ML13	2.2e-11	0	NONE	RET#, RET%, RPI	1.5e-08	1	RET#	8.1e-07	1	RPI	1.7e-08	1	BASO-SFL, RET-SFL, RET#, RET%, HLSR#, RPI, HLSR%	1.5e-08	1	RET#	0.65	1	BASO-SFL	0.0034	1	0.63	3e-08	1	0.54	0.12	0.2	0.26	0.12	0.2	0.19	0.33	0.62	0.38	0.49	0.7	0.63	0.69	0.64	0.63	0.63	3.2e-06	5.9e-07	0.00071	5.2e-06
1	248046156	rs200149569	0.082806	ML18	1.6e-12	0	NONE	PLT-SSC-DW, PLT-SFL-DW, PLT-FSC-DW	3.6e-10	1	PLT-FSC-DW	0.0061	1	PLT-SSC-DW	1.5e-08	1	LY-FSC-DW, PDW, P-LCR, H-IPF, MPV, IPF#, IPF%, MO-FSC, PLT-SSC-DW, PLT-SFL-DW, PLT-FSC, PLT-SSC, PLT-SFL, PLT#, PLT-FSC-DW	3.6e-10	1	PLT-FSC-DW	0.89	1	H-IPF	0.00071	1	0.63	3e-08	1	0.54	0.12	0.2	0.26	0.12	0.2	0.19	0.33	0.62	0.38	0.49	0.7	0.63	0.69	0.64	0.63	0.63	3.2e-06	5.9e-07	0.00071	5.2e-06
1	248046272	rs11204538	0.477738	ML12	1.2e-08	0	NONE	MCHC	0.0057	1	MCHC	0.0057	1	MCHC	0.0057	1	RBC-SFL-DW, RBC-SFL, RBC-SSC, MO-FSC, MO-SSC, Hyper-He, MCV, BASO-SFL, MCH, RDW, RDW-SD, HCT, MicroR, HGB, MacroR, MCHC	3.8e-06	1	MicroR	0.91	1	MO-SSC	0.285	1	0.85	8.9e-05	0.18	0.024	0.029	0.16	0.047	0.027	0.16	0.39	3.8e-06	3.4e-05	0.052	0.13	0.11	0.59	0.42	0.5	0.53	0.56	0.51	0.26	0.58	0.0076
1	248046272	rs11204538	0.477738	ML13	8.2e-09	0	NONE	RET#, RET%, RPI	0.035	1	RET%	0.13	1	RET#	0.061	1	BASO-SFL, RET-SFL, RET#, RET%, HLSR#, RPI, HLSR%	0.012	1	HLSR#	0.55	1	BASO-SFL	0.061	1	0.85	8.9e-05	0.18	0.024	0.029	0.16	0.047	0.027	0.16	0.39	3.8e-06	3.4e-05	0.052	0.13	0.11	0.59	0.42	0.5	0.53	0.56	0.51	0.26	0.58	0.0076
1	248046552	rs11204539	0.071843	ML13	2.4e-27	0	NONE	RET#, RET%, RPI	1.6e-16	1	RET%	8.7e-11	1	RPI	1.8e-15	1	BASO-SFL, RET-SFL, RET#, RET%, HLSR#, RPI, HLSR%	1.6e-16	1	RET%	0.99	1	BASO-SFL	0.00038	1	0.58	8.5e-06	0.24	0.34	0.38	0.9	0.75	0.39	0.89	0.98	0.64	0.42	0.91	0.58	0.17	0.44	0.3	0.41	0.4	0.45	1.5e-05	3e-06	0.00044	0.0003
1	248046552	rs11204539	0.071843	ML18	1.9e-17	0	NONE	PLT-SSC-DW, PLT-SFL-DW, PLT-FSC-DW	5.4e-14	1	PLT-FSC-DW	1.3e-06	1	PLT-SSC-DW	1.2e-12	1	LY-FSC-DW, PDW, P-LCR, H-IPF, MPV, IPF#, IPF%, MO-FSC, PLT-SSC-DW, PLT-SFL-DW, PLT-FSC, PLT-SSC, PLT-SFL, PLT#, PLT-FSC-DW	5.4e-14	1	PLT-FSC-DW	0.85	1	IPF%	0.0016	1	0.58	8.5e-06	0.24	0.34	0.38	0.9	0.75	0.39	0.89	0.98	0.64	0.42	0.91	0.58	0.17	0.44	0.3	0.41	0.4	0.45	1.5e-05	3e-06	0.00044	0.0003
1	248047175	rs7555271	0.258652	ML16	2.7e-08	1	rs59300236(1)	MO-FSC	0.9	1	MO-FSC	0.9	1	MO-FSC	0.9	1	LY-SFL, LY-FSC-DW, MO-SFL, LY-FSC, PDW, P-LCR, H-IPF, MPV, IPF#, IPF%, MO-FSC, MO-SSC, PLT-SSC-DW, PLT-SFL-DW, EO-FSC, PLT-FSC, PLT-SSC, PLT-FSC-DW	7e-12	0	PLT-FSC-DW	0.99	1	EO-FSC	0.063	1	0.76	0.00055	0.043	0.64	0.18	0.58	0.46	0.2	0.54	0.57	0.18	0.041	0.71	0.4	0.36	0.29	0.37	0.31	0.33	0.27	0.0006	0.00023	0.0028	0.0074
1	248047366	rs59300236	0.270759	ML13	8.8e-17	3	rs7555271(1), rs4925754(1), rs4925755(1)	RET#, RET%, RPI	3.4e-08	1	RET%	1.7e-06	1	RPI	2.2e-07	1	BASO-SFL, RET-SFL, RET#, RET%, HLSR#, RPI, HLSR%	3.4e-08	1	RET%	0.44	1	RET-SFL	0.35	1	0.91	0.00026	0.057	0.95	0.081	0.4	0.38	0.093	0.37	0.8	0.11	0.019	0.45	0.68	0.42	0.42	0.51	0.44	0.47	0.4	9.6e-05	1.4e-05	0.00082	0.0028
1	248047643	rs4925755	0.235889	ML18	8.8e-18	3	rs7555271(1), rs59300236(1), rs4925754(1)	PLT-SSC-DW, PLT-SFL-DW, PLT-FSC-DW	1.8e-14	1	PLT-FSC-DW	1.3e-06	1	PLT-SSC-DW	7.9e-11	1	LY-FSC-DW, PDW, P-LCR, H-IPF, MPV, IPF#, IPF%, MO-FSC, PLT-SSC-DW, PLT-SFL-DW, PLT-FSC, PLT-SSC, PLT-SFL, PLT#, PLT-FSC-DW	1.8e-14	1	PLT-FSC-DW	0.53	1	MO-FSC	0.03	1	0.91	0.00046	0.2	0.79	0.12	0.39	0.36	0.13	0.36	0.71	0.23	0.1	0.41	0.15	0.41	0.23	0.34	0.29	0.29	0.22	0.00044	4.9e-05	0.0013	0.0066
1	248047688	rs35638610	0.356208	ML12	1e-14	12	rs7411965(1), rs6587385(1), rs12037526(1), rs12035224(1), rs12037562(1), rs113456723(1), rs12744113(1), rs7517721(1), rs12733196(1), rs12744266(1), rs4925756(1), rs35403552(1)	MCHC	6.5e-05	1	MCHC	6.5e-05	1	MCHC	6.5e-05	1	RBC-SFL-DW, RBC-SFL, RBC-SSC, MO-FSC, MO-SSC, Hyper-He, MCV, BASO-SFL, MCH, RDW, RDW-SD, HCT, MicroR, HGB, MacroR, MCHC	5.6e-09	1	MicroR	0.72	1	MO-SSC	0.0245	1	0.81	2.8e-05	0.011	0.006	0.0017	0.058	0.015	0.0017	0.059	0.22	5.6e-09	6.2e-09	0.0097	0.11	0.32	0.95	0.66	0.73	0.77	0.92	0.031	0.00053	0.003	0.011
1	248047688	rs35638610	0.356208	ML4	1.9e-14	12	rs7411965(1), rs6587385(1), rs12037526(1), rs12035224(1), rs12037562(1), rs113456723(1), rs12744113(1), rs7517721(1), rs12733196(1), rs12744266(1), rs4925756(1), rs35403552(1)	RET-SFL, RET#, HFR, RET%, HLSR#, HLSR%, IRF, LFR, MFR	2.9e-14	1	IRF	0.0074	1	RET#	6.5e-05	1	RBC-SFL-DW, LY-FSC, RBC-SFL, MO-SSC, Delta-HGB, RET-SFL, IRF-FSC, RDW, RDW-SD, RET#, HFR, RET%, MacroR, HLSR#, RPI, HLSR%, IRF, LFR, MFR	2.9e-14	1	IRF	0.81	1	Delta-HGB	0.0021	1	0.81	2.8e-05	0.011	0.006	0.0017	0.058	0.015	0.0017	0.059	0.22	5.6e-09	6.2e-09	0.0097	0.11	0.32	0.95	0.66	0.73	0.77	0.92	0.031	0.00053	0.003	0.011
1	248048646	rs35403552	0.304985	ML13	2.6e-21	15	rs7411965(1), rs6587385(1), rs12037526(1), rs12035224(1), rs12037562(1), rs113456723(1), rs12744113(1), rs7517721(1), rs12733196(1), rs12744266(1), rs4925756(1), rs7526025(1), rs72761048(1), rs7519455(1), rs6587386(1)	RET#, RET%, RPI	6.2e-05	1	RET%	0.00049	1	RET#	6.5e-05	1	BASO-SFL, RET-SFL, RET#, RET%, HLSR#, RPI, HLSR%	6.2e-05	1	RET%	0.87	1	BASO-SFL	0.0044	1	0.71	0.0037	0.0028	0.003	0.023	0.22	0.21	0.023	0.22	0.91	1.9e-06	4.2e-07	0.073	0.43	0.16	0.49	0.31	0.37	0.38	0.48	0.09	0.0068	0.16	0.016
1	248049514	rs12407652	0.047232	ML13	2.6e-26	1	rs7546541(1)	RET#, RET%, RPI	3.4e-19	1	RET#	1.8e-13	1	RPI	6.2e-19	1	BASO-SFL, RET-SFL, RET#, RET%, HLSR#, RPI, HLSR%	3.4e-19	1	RET#	0.35	1	BASO-SFL	1.2e-05	1	0.61	7.7e-06	0.99	0.36	0.79	0.75	0.75	0.78	0.74	0.54	0.71	0.58	0.99	0.49	0.97	0.84	0.87	0.81	0.82	0.84	3e-06	2.3e-07	6.7e-05	6.6e-06
1	248049514	rs12407652	0.047232	ML18	7.8e-15	1	rs7546541(1)	PLT-SSC-DW, PLT-SFL-DW, PLT-FSC-DW	2e-12	1	PLT-FSC-DW	1.4e-05	1	PLT-SSC-DW	2.2e-10	1	LY-FSC-DW, PDW, P-LCR, H-IPF, MPV, IPF#, IPF%, MO-FSC, PLT-SSC-DW, PLT-SFL-DW, PLT-FSC, PLT-SSC, PLT-SFL, PLT#, PLT-FSC-DW	2e-12	1	PLT-FSC-DW	0.83	1	H-IPF	7.6e-05	1	0.61	7.7e-06	0.99	0.36	0.79	0.75	0.75	0.78	0.74	0.54	0.71	0.58	0.99	0.49	0.97	0.84	0.87	0.81	0.82	0.84	3e-06	2.3e-07	6.7e-05	6.6e-06
1	248050201	rs34268703	0.485046	ML13	4.5e-09	0	NONE	RET#, RET%, RPI	0.0034	1	RPI	0.02	1	RET#	0.017	1	BASO-SFL, RET-SFL, RET#, RET%, HLSR#, RPI, HLSR%	0.0034	1	RPI	0.97	1	BASO-SFL	0.02	1	0.49	0.11	0.2	0.018	0.46	0.51	0.52	0.44	0.51	0.42	0.00065	0.002	0.22	0.58	0.035	0.19	0.13	0.15	0.16	0.18	0.93	0.55	0.77	0.22
1	248051587	rs376453139	0.342251	ML13	8.2e-16	0	NONE	RET#, RET%, RPI	1.4e-10	1	RET%	1.4e-07	1	RPI	4.8e-10	1	BASO-SFL, RET-SFL, RET#, RET%, HLSR#, RPI, HLSR%	1.4e-10	1	RET%	0.85	1	BASO-SFL	0.0013	1	0.65	0.026	0.31	0.48	0.71	0.92	0.7	0.68	0.92	0.77	0.82	0.42	0.89	0.23	0.56	0.99	0.82	0.86	0.86	0.98	0.0005	0.00012	0.032	0.049
1	248051587	rs376453139	0.342251	ML18	7.2e-14	0	NONE	PLT-SSC-DW, PLT-SFL-DW, PLT-FSC-DW	2.3e-11	1	PLT-FSC-DW	8.8e-07	1	PLT-SSC-DW	5.1e-09	1	LY-FSC-DW, PDW, P-LCR, H-IPF, MPV, IPF#, IPF%, MO-FSC, PLT-SSC-DW, PLT-SFL-DW, PLT-FSC, PLT-SSC, PLT-SFL, PLT#, PLT-FSC-DW	2.3e-11	1	PLT-FSC-DW	0.5	1	LY-FSC-DW	0.15	1	0.65	0.026	0.31	0.48	0.71	0.92	0.7	0.68	0.92	0.77	0.82	0.42	0.89	0.23	0.56	0.99	0.82	0.86	0.86	0.98	0.0005	0.00012	0.032	0.049
1	248058067	rs72761048	0.344447	ML12	5.6e-10	0	NONE	MCHC	0.00017	1	MCHC	0.00017	1	MCHC	0.00017	1	RBC-SFL-DW, RBC-SFL, RBC-SSC, MO-FSC, MO-SSC, Hyper-He, MCV, BASO-SFL, MCH, RDW, RDW-SD, HCT, MicroR, HGB, MacroR, MCHC	6.7e-06	1	MCV	0.92	1	MO-FSC	0.0645	1	0.86	0.0048	0.038	0.028	0.12	0.21	0.46	0.11	0.22	0.91	9e-06	6.7e-06	0.091	0.95	0.4	0.53	0.42	0.41	0.42	0.53	0.33	0.036	0.26	0.055
1	248058067	rs72761048	0.344447	ML4	7.9e-10	4	rs7526025(1), rs7519455(1), rs6587386(1), rs11204543(1)	RET-SFL, RET#, HFR, RET%, HLSR#, HLSR%, IRF, LFR, MFR	1.2e-09	1	IRF	0.0069	1	RET-SFL	0.0031	1	RBC-SFL-DW, LY-FSC, RBC-SFL, MO-SSC, Delta-HGB, RET-SFL, IRF-FSC, RDW, RDW-SD, RET#, HFR, RET%, MacroR, HLSR#, RPI, HLSR%, IRF, LFR, MFR	1.2e-09	1	IRF	0.86	1	Delta-HGB	0.0063	1	0.86	0.0048	0.038	0.028	0.12	0.21	0.46	0.11	0.22	0.91	9e-06	6.7e-06	0.091	0.95	0.4	0.53	0.42	0.41	0.42	0.53	0.33	0.036	0.26	0.055
1	248065723	rs112860054	0.112014	ML13	1.2e-08	0	NONE	RET#, RET%, RPI	0.0036	1	RPI	0.012	1	RET%	0.0075	1	BASO-SFL, RET-SFL, RET#, RET%, HLSR#, RPI, HLSR%	0.0036	1	RPI	0.84	1	BASO-SFL	0.12	1	0.51	0.92	0.065	0.041	0.41	0.9	0.34	0.39	0.86	0.68	0.43	0.24	0.85	0.29	0.84	0.57	0.71	0.73	0.72	0.56	0.096	0.015	0.023	0.41
1	248072867	rs35981819	0.169078	ML18	1.1e-08	9	rs6587388(1), rs6695104(1), rs61857463(1), rs61857464(1), rs55743408(1), rs11204550(1), rs35406187(1), rs6587395(1), rs143448721(1)	PLT-SSC-DW, PLT-SFL-DW, PLT-FSC-DW	1.1e-07	1	PLT-FSC-DW	0.0011	1	PLT-SSC-DW	1.4e-05	1	LY-FSC-DW, PDW, P-LCR, H-IPF, MPV, IPF#, IPF%, MO-FSC, PLT-SSC-DW, PLT-SFL-DW, PLT-FSC, PLT-SSC, PLT-SFL, PLT#, PLT-FSC-DW	1.1e-07	1	PLT-FSC-DW	0.81	1	LY-FSC-DW	0.17	1	0.78	0.56	0.076	0.04	0.48	0.9	0.48	0.46	0.92	0.84	0.47	0.25	0.78	0.57	0.24	0.29	0.38	0.42	0.41	0.3	0.072	0.009	0.0023	0.36
1	248113925	rs72761098	0.031289	ML13	3.6e-16	1	rs72475090(1)	RET#, RET%, RPI	1.8e-08	1	RET#	1e-07	1	RET%	1e-07	1	BASO-SFL, RET-SFL, RET#, RET%, HLSR#, RPI, HLSR%	1.8e-08	1	RET#	0.61	1	RET-SFL	0.1	1	0.1	0.022	0.14	0.75	0.79	0.99	0.59	0.78	0.98	0.93	0.93	0.57	0.84	0.21	0.38	0.99	0.86	0.96	0.97	0.99	0.00042	5.6e-06	0.00059	0.016
1	248113925	rs72761098	0.031289	ML16	4.5e-09	0	NONE	MO-FSC	0.35	1	MO-FSC	0.35	1	MO-FSC	0.35	1	LY-SFL, LY-FSC-DW, MO-SFL, LY-FSC, PDW, P-LCR, H-IPF, MPV, IPF#, IPF%, MO-FSC, MO-SSC, PLT-SSC-DW, PLT-SFL-DW, EO-FSC, PLT-FSC, PLT-SSC, PLT-FSC-DW	1.1e-19	0	PLT-FSC-DW	0.99	1	LY-FSC-DW	0.0365	1	0.1	0.022	0.14	0.75	0.79	0.99	0.59	0.78	0.98	0.93	0.93	0.57	0.84	0.21	0.38	0.99	0.86	0.96	0.97	0.99	0.00042	5.6e-06	0.00059	0.016
1	248113925	rs72761098	0.031289	ML18	3.2e-25	1	rs72475090(1)	PLT-SSC-DW, PLT-SFL-DW, PLT-FSC-DW	1.1e-19	1	PLT-FSC-DW	3.9e-09	1	PLT-SSC-DW	3.2e-16	1	LY-FSC-DW, PDW, P-LCR, H-IPF, MPV, IPF#, IPF%, MO-FSC, PLT-SSC-DW, PLT-SFL-DW, PLT-FSC, PLT-SSC, PLT-SFL, PLT#, PLT-FSC-DW	1.1e-19	1	PLT-FSC-DW	0.99	1	LY-FSC-DW	0.016	1	0.1	0.022	0.14	0.75	0.79	0.99	0.59	0.78	0.98	0.93	0.93	0.57	0.84	0.21	0.38	0.99	0.86	0.96	0.97	0.99	0.00042	5.6e-06	0.00059	0.016
1	248182319	rs115579502	0.028021	ML13	2.2e-15	1	rs140139882(1)	RET#, RET%, RPI	1.4e-10	1	RET#	8.3e-08	1	RPI	2e-10	1	BASO-SFL, RET-SFL, RET#, RET%, HLSR#, RPI, HLSR%	1.4e-10	1	RET#	0.61	1	BASO-SFL	0.004	1	0.07	0.0025	0.93	0.57	0.68	0.77	0.68	0.64	0.78	0.7	0.86	0.9	0.7	0.62	0.33	0.4	0.38	0.37	0.36	0.4	0.0085	0.017	0.16	0.004
1	248260888	rs573220136	0.005847	ML18	1.9e-10	2	rs546040737(1), rs559313004(1)	PLT-SSC-DW, PLT-SFL-DW, PLT-FSC-DW	5.5e-09	1	PLT-SFL-DW	0.00031	1	PLT-SSC-DW	1.8e-08	1	LY-FSC-DW, PDW, P-LCR, H-IPF, MPV, IPF#, IPF%, MO-FSC, PLT-SSC-DW, PLT-SFL-DW, PLT-FSC, PLT-SSC, PLT-SFL, PLT#, PLT-FSC-DW	5.5e-09	1	PLT-SFL-DW	0.66	1	LY-FSC-DW	0.063	1	0.86	0.82	0.19	0.54	0.67	0.65	0.86	0.69	0.63	0.94	0.62	0.67	0.64	0.35	0.91	0.59	0.71	0.72	0.7	0.61	0.08	0.036	0.055	0.4
1	248275840	rs181462663	0.008824	ML13	2.9e-09	0	NONE	RET#, RET%, RPI	1.6e-06	1	RET%	0.0015	1	RPI	5.7e-06	1	BASO-SFL, RET-SFL, RET#, RET%, HLSR#, RPI, HLSR%	1.6e-06	1	RET%	0.38	1	BASO-SFL	0.0087	1	0.11	0.25	0.55	0.36	0.39	0.2	0.63	0.35	0.2	0.057	0.75	0.66	0.3	0.84	0.56	0.73	0.72	0.77	0.8	0.7	0.0092	0.0077	0.042	0.029
1	248308911	rs542068997	0.020681	ML13	1.1e-09	1	rs115506798(1)	RET#, RET%, RPI	3.7e-05	1	RET#	0.00018	1	RPI	0.00014	1	BASO-SFL, RET-SFL, RET#, RET%, HLSR#, RPI, HLSR%	3.7e-05	1	RET#	0.72	1	RET-SFL	0.11	1	0.69	0.33	0.41	0.3	0.97	0.58	0.73	0.92	0.55	0.86	0.3	0.77	0.48	0.039	0.56	0.14	0.2	0.17	0.16	0.15	0.03	0.0018	0.0063	0.55
1	248308911	rs542068997	0.020681	ML18	4.6e-19	5	rs374700206(1), rs115506798(1), rs74193671(1), rs72475102(1), rs114490015(1)	PLT-SSC-DW, PLT-SFL-DW, PLT-FSC-DW	2.9e-14	1	PLT-SFL-DW	3.2e-08	1	PLT-SSC-DW	5.7e-14	1	LY-FSC-DW, PDW, P-LCR, H-IPF, MPV, IPF#, IPF%, MO-FSC, PLT-SSC-DW, PLT-SFL-DW, PLT-FSC, PLT-SSC, PLT-SFL, PLT#, PLT-FSC-DW	2.9e-14	1	PLT-SFL-DW	0.98	1	PDW	0.0063	1	0.69	0.33	0.41	0.3	0.97	0.58	0.73	0.92	0.55	0.86	0.3	0.77	0.48	0.039	0.56	0.14	0.2	0.17	0.16	0.15	0.03	0.0018	0.0063	0.55
1	248324116	rs201256601	0.020919	ML13	1.7e-11	0	NONE	RET#, RET%, RPI	3.8e-08	1	RET%	9.5e-05	1	RPI	2.6e-07	1	BASO-SFL, RET-SFL, RET#, RET%, HLSR#, RPI, HLSR%	3.8e-08	1	RET%	0.36	1	BASO-SFL	0.0053	1	0.2	0.0019	0.71	0.83	0.81	0.95	0.78	0.87	0.93	0.35	0.76	0.58	0.89	0.37	0.88	0.59	0.64	0.67	0.67	0.6	0.029	0.022	0.15	0.13
1	248328304	rs35785489	0.017026	ML13	1.3e-09	1	rs185467437(1)	RET#, RET%, RPI	1.3e-06	1	RET#	9.1e-05	1	RPI	2.2e-06	1	BASO-SFL, RET-SFL, RET#, RET%, HLSR#, RPI, HLSR%	1.3e-06	1	RET#	0.28	1	RET-SFL	0.033	1	0.071	0.031	0.88	0.29	0.61	0.46	0.62	0.57	0.48	0.38	0.42	0.45	0.44	0.82	0.3	0.4	0.43	0.44	0.44	0.39	0.0041	0.0026	0.0046	0.05
1	25298841	rs16830188	0.026237	ML17	2.3e-08	2	rs188468174(1), rs528040561(1)	LY-SFL, LY-SFL-DW, RE-LYMP%, RE-LYMP#, RE-LYMP(L)%	1.3e-08	0	RE-LYMP#	0.013	1	LY-SFL-DW	1.9e-07	1	LY-SFL, LY-FSC-DW, MO-SFL, LY-SFL-DW, EO-SFL, LY-FSC, MO-SSC-DW, RE-LYMP%, LY-SSC, RBC-SFL, LY-SSC-DW, MO-FSC, RE-LYMP#, RE-LYMP(L)%	1.3e-08	0	RE-LYMP#	0.79	1	LY-FSC-DW	0.0735	1	0.085	0.57	0.085	0.3	0.36	0.097	0.84	0.37	0.094	0.4	0.048	0.11	0.15	0.64	0.073	0.12	0.12	0.087	0.093	0.11	0.48	0.51	0.044	0.31
1	25583610	rs72660908	0.446442	ML20	7.2e-09	1	rs55794721(1)	Delta-HGB	9.7e-07	1	Delta-HGB	9.7e-07	1	Delta-HGB	9.7e-07	1	MO-SFL, RBC-SSC, Delta-HGB, MCV, MCH, MicroR	9.7e-07	1	Delta-HGB	0.47	1	MO-SFL	0.00405	1	9.7e-07	5.5e-38	0.0056	1.2e-86	0.78	0.42	0.0049	0.79	0.43	0.98	0.0011	0.0025	0.039	0.31	0.62	0.41	0.39	0.38	0.41	0.4	0.93	0.32	0.98	0.56
1	2987268	rs2742690	0.209564	ML5	2.5e-08	0	NONE	PDW, P-LCR, H-IPF, MPV, IPF#, IPF%, PLT-FSC, PLT-SSC, PLT-SFL	8.2e-10	0	IPF#	9e-06	1	MPV	8.3e-07	1	RBC-SFL-DW, PDW, P-LCR, H-IPF, MPV, IPF#, IPF%, MO-FSC, PLT-SSC-DW, PLT-SFL-DW, PLT-FSC, PLT-SSC, PLT-SFL, PLT#, PLT-FSC-DW	8.2e-10	0	IPF#	0.97	1	PLT#	3.6e-06	1	0.34	0.78	0.058	0.46	0.14	0.13	0.12	0.15	0.12	0.3	0.033	0.16	0.13	0.41	1	0.7	0.79	0.81	0.83	0.68	8.3e-07	3.6e-06	1.9e-08	1.3e-06
1	2996602	rs1569419	0.240058	ML5	4.9e-14	4	rs4648358(1), rs4648451(1), rs2993488(1), rs4648452(1)	PDW, P-LCR, H-IPF, MPV, IPF#, IPF%, PLT-FSC, PLT-SSC, PLT-SFL	2.8e-18	0	IPF#	1.2e-07	1	P-LCR	4.6e-12	1	RBC-SFL-DW, PDW, P-LCR, H-IPF, MPV, IPF#, IPF%, MO-FSC, PLT-SSC-DW, PLT-SFL-DW, PLT-FSC, PLT-SSC, PLT-SFL, PLT#, PLT-FSC-DW	2.8e-18	0	IPF#	0.9	1	MO-FSC	4.9e-08	1	0.71	0.24	0.091	0.85	0.31	0.24	0.71	0.33	0.23	0.13	0.24	0.33	0.2	0.27	0.11	0.09	0.11	0.11	0.13	0.078	6.6e-11	2.9e-12	4.6e-12	1.2e-07
1	35265006	rs28616825	0.354605	ML16	4.9e-08	0	NONE	MO-FSC	0.81	1	MO-FSC	0.81	1	MO-FSC	0.81	1	LY-SFL, LY-FSC-DW, MO-SFL, LY-FSC, PDW, P-LCR, H-IPF, MPV, IPF#, IPF%, MO-FSC, MO-SSC, PLT-SSC-DW, PLT-SFL-DW, EO-FSC, PLT-FSC, PLT-SSC, PLT-FSC-DW	1.3e-06	1	PLT-SFL-DW	0.81	1	MO-FSC	0.305	1	0.24	0.97	0.22	0.6	0.19	0.095	0.95	0.2	0.1	0.11	0.67	0.099	0.11	0.4	0.21	0.19	0.28	0.26	0.25	0.2	5.6e-05	0.018	0.055	0.26
1	3682434	rs57502840	0.350773	ML12	2.9e-08	0	NONE	MCHC	4.2e-06	1	MCHC	4.2e-06	1	MCHC	4.2e-06	1	RBC-SFL-DW, RBC-SFL, RBC-SSC, MO-FSC, MO-SSC, Hyper-He, MCV, BASO-SFL, MCH, RDW, RDW-SD, HCT, MicroR, HGB, MacroR, MCHC	4.2e-06	1	MCHC	0.89	1	HCT	0.205	1	0.33	0.0015	0.24	0.17	0.32	0.77	0.023	0.31	0.76	0.35	0.77	0.00065	0.68	0.66	0.37	0.38	0.34	0.33	0.34	0.37	0.23	0.37	0.034	0.16
1	3687385	rs36002367	0.314385	ML14	1.3e-08	0	NONE	RDW, RDW-SD, MacroR	1.4e-08	1	RDW-SD	0.032	1	RDW	0.00077	1	RBC-SSC, MO-FSC, Delta-HGB, MCV, RDW, RBC-FSC-DW, RDW-SD, MicroR, MacroR, MCHC	1.4e-08	1	RDW-SD	0.88	1	RBC-FSC-DW	0.0375	1	0.073	0.25	0.043	0.77	0.057	0.2	0.17	0.059	0.22	0.81	0.39	1.2e-07	0.037	0.31	0.6	0.43	0.41	0.42	0.43	0.41	0.64	0.91	0.96	0.59
1	3691528	rs1175550	0.231098	ML12	1e-14	62	rs1181870(1), rs1175552(1), rs1184341(1), rs70940313(1), rs1175549(1), rs1175546(1), rs1891934(1), rs2996428(1), rs7527973(1), rs149570540(1), rs61759306(1), rs7513053(1), rs6667255(1), rs6424052(1), rs12120684(1), rs113282222(1), rs6661554(1), rs12127399(1), rs6424056(1), rs12125964(1), rs12125237(1), rs12135894(1), rs2368534(1), rs111326389(1), rs7511793(1), rs7545274(1), rs12134919(1), rs22758…	MCHC	6.5e-10	1	MCHC	6.5e-10	1	MCHC	6.5e-10	1	RBC-SFL-DW, RBC-SFL, RBC-SSC, MO-FSC, MO-SSC, Hyper-He, MCV, BASO-SFL, MCH, RDW, RDW-SD, HCT, MicroR, HGB, MacroR, MCHC	4.5e-11	1	RDW-SD	0.98	1	BASO-SFL	0.051	1	0.013	0.00028	0.0056	0.15	0.089	0.44	0.029	0.097	0.49	0.54	0.48	1.3e-09	0.087	0.81	0.15	0.37	0.2	0.28	0.3	0.35	0.63	0.49	0.39	0.96
1	3691528	rs1175550	0.231098	ML4	2.3e-11	45	rs1181870(1), rs1175552(1), rs1184341(1), rs70940313(1), rs1175549(1), rs1175546(1), rs1891934(1), rs2996428(1), rs7527973(1), rs7513053(1), rs6667255(1), rs6424052(1), rs6661554(1), rs12127399(1), rs2368534(1), rs111326389(1), rs7511793(1), rs7545274(1), rs111640545(1), rs7536266(1), rs17412654(1), rs140734282(1), rs7538067(1), rs59414187(1), rs10492942(1), rs61768932(1), rs16824230(1), rs113477…	RET-SFL, RET#, HFR, RET%, HLSR#, HLSR%, IRF, LFR, MFR	6e-10	1	HLSR#	0.00023	1	RET%	1.5e-08	1	RBC-SFL-DW, LY-FSC, RBC-SFL, MO-SSC, Delta-HGB, RET-SFL, IRF-FSC, RDW, RDW-SD, RET#, HFR, RET%, MacroR, HLSR#, RPI, HLSR%, IRF, LFR, MFR	4.5e-11	1	RDW-SD	0.78	1	MO-SSC	0.00016	1	0.013	0.00028	0.0056	0.15	0.089	0.44	0.029	0.097	0.49	0.54	0.48	1.3e-09	0.087	0.81	0.15	0.37	0.2	0.28	0.3	0.35	0.63	0.49	0.39	0.96
1	3693032	rs1175548	0.352679	ML14	2.8e-08	1	rs1175547(1)	RDW, RDW-SD, MacroR	6.1e-07	1	RDW-SD	0.086	1	MacroR	0.0066	1	RBC-SSC, MO-FSC, Delta-HGB, MCV, RDW, RBC-FSC-DW, RDW-SD, MicroR, MacroR, MCHC	4.4e-08	1	MCHC	0.69	1	RBC-FSC-DW	0.051	1	0.42	0.00039	0.016	0.48	0.69	0.46	1	0.67	0.44	0.039	0.32	0.002	0.75	0.23	0.11	0.088	0.085	0.078	0.079	0.088	0.25	0.2	0.053	0.74
1	3693755	rs1175547	0.352507	ML12	3e-09	2	rs1175548(1), rs2799185(1)	MCHC	1.2e-07	1	MCHC	1.2e-07	1	MCHC	1.2e-07	1	RBC-SFL-DW, RBC-SFL, RBC-SSC, MO-FSC, MO-SSC, Hyper-He, MCV, BASO-SFL, MCH, RDW, RDW-SD, HCT, MicroR, HGB, MacroR, MCHC	1.2e-07	1	MCHC	1	1	MCH	0.0745	1	0.47	0.00095	0.04	0.43	0.9	0.65	0.81	0.87	0.62	0.055	0.46	0.00087	1	0.3	0.18	0.15	0.14	0.13	0.14	0.15	0.25	0.22	0.056	0.77
1	3699568	rs2799185	0.352845	ML4	2.5e-09	2	rs1175548(1), rs1175547(1)	RET-SFL, RET#, HFR, RET%, HLSR#, HLSR%, IRF, LFR, MFR	2.3e-09	0	RET-SFL	0.005	1	RET%	2.2e-07	1	RBC-SFL-DW, LY-FSC, RBC-SFL, MO-SSC, Delta-HGB, RET-SFL, IRF-FSC, RDW, RDW-SD, RET#, HFR, RET%, MacroR, HLSR#, RPI, HLSR%, IRF, LFR, MFR	2.3e-09	0	RET-SFL	0.76	1	MO-SSC	0.0011	1	0.44	0.00084	0.055	0.46	0.97	0.72	0.73	0.94	0.7	0.083	0.5	0.00069	0.93	0.35	0.16	0.15	0.14	0.13	0.14	0.15	0.2	0.2	0.046	0.58
1	3709487	rs7513053	0.255363	ML14	3e-12	65	rs1181870(1), rs1175552(1), rs1184341(1), rs70940313(1), rs1175550(1), rs1175549(1), rs1175546(1), rs1891934(1), rs2996428(1), rs7527973(1), rs149570540(1), rs61759306(1), rs6667255(1), rs6424052(1), rs12120684(1), rs113282222(1), rs6661554(1), rs12127399(1), rs6424056(1), rs12125964(1), rs12125237(1), rs12135894(1), rs2368534(1), rs6688969(1), rs111326389(1), rs7511793(1), rs7545274(1), rs121349…	RDW, RDW-SD, MacroR	1.5e-11	1	RDW-SD	0.0059	1	RDW	7.6e-05	1	RBC-SSC, MO-FSC, Delta-HGB, MCV, RDW, RBC-FSC-DW, RDW-SD, MicroR, MacroR, MCHC	1.5e-11	1	RDW-SD	0.65	1	RBC-FSC-DW	0.02045	1	0.094	0.0013	0.035	0.48	0.046	0.41	0.031	0.05	0.42	0.63	0.55	1.9e-08	0.061	0.69	0.23	0.56	0.34	0.46	0.48	0.54	0.15	0.043	0.008	0.51
1	3767696	rs3765780	0.29155	ML4	1.4e-08	1	rs4648423(1)	RET-SFL, RET#, HFR, RET%, HLSR#, HLSR%, IRF, LFR, MFR	4.6e-07	1	HLSR#	0.0049	1	RET%	2e-06	1	RBC-SFL-DW, LY-FSC, RBC-SFL, MO-SSC, Delta-HGB, RET-SFL, IRF-FSC, RDW, RDW-SD, RET#, HFR, RET%, MacroR, HLSR#, RPI, HLSR%, IRF, LFR, MFR	9.2e-09	0	RDW-SD	0.67	1	MO-SSC	0.00043	1	0.081	0.00043	0.038	0.52	0.29	0.98	0.095	0.3	0.99	0.14	0.92	4.4e-05	0.51	0.68	0.31	0.64	0.5	0.6	0.62	0.62	0.12	0.07	0.0056	0.7
1	3780984	rs6664953	0.251067	ML12	2.6e-09	5	rs6688969(1), rs4648423(1), rs3765780(1), rs12127483(1), rs11578530(1)	MCHC	9.4e-06	1	MCHC	9.4e-06	1	MCHC	9.4e-06	1	RBC-SFL-DW, RBC-SFL, RBC-SSC, MO-FSC, MO-SSC, Hyper-He, MCV, BASO-SFL, MCH, RDW, RDW-SD, HCT, MicroR, HGB, MacroR, MCHC	7.8e-07	1	RDW-SD	0.63	1	MO-SSC	0.18	1	0.11	0.00043	0.22	0.26	0.079	0.49	0.057	0.082	0.51	0.31	0.48	3.3e-06	0.14	0.45	0.011	0.037	0.015	0.022	0.023	0.035	0.5	0.29	0.04	0.92
1	3781096	rs10797348	0.3135	ML14	1e-08	0	NONE	RDW, RDW-SD, MacroR	7.5e-08	1	RDW-SD	0.0078	1	RDW	0.00056	1	RBC-SSC, MO-FSC, Delta-HGB, MCV, RDW, RBC-FSC-DW, RDW-SD, MicroR, MacroR, MCHC	7.5e-08	1	RDW-SD	0.96	1	MicroR	0.0354	1	0.11	0.00023	0.063	0.66	0.3	0.96	0.099	0.31	0.97	0.25	0.96	0.00023	0.6	0.72	0.14	0.4	0.3	0.37	0.38	0.38	0.25	0.16	0.024	0.94
1	43415346	rs710220	0.224372	ML15	2.7e-11	55	rs841857(1), rs841855(1), rs841854(1), rs1770811(1), rs841852(1), rs841851(1), rs841850(1), rs841849(1), rs841848(1), rs841845(1), rs56935581(1), rs59042803(1), rs112945193(1), rs1770810(1), rs1385129(1), rs710223(1), rs1622805(1), rs1681859(1), rs900834(1), rs900836(1), rs900837(1), rs2297977(1), rs10890232(1), rs4660691(1), rs2297972(1), rs3754223(1), rs3768043(1), rs3768044(1), rs710219(1), rs…	Delta-He	1.5e-11	0	Delta-He	1.5e-11	0	Delta-He	1.5e-11	0	RBC-SFL-DW, Hyper-He, MCV, MCH, IRF-FSC, RDW, RBC-He, RBC-FSC, RET-FSC, RET-He, MicroR, Delta-He	1.3e-11	0	RBC-SFL-DW	0.81	1	IRF-FSC	0.287	1	0.26	1e-66	0.19	1.3e-11	0.014	0.64	0.81	0.015	0.63	0.044	0.59	0.53	0.76	0.19	0.75	0.72	0.86	0.69	0.7	0.71	0.62	0.57	0.95	0.53
1	54889010	rs56293542	0.472722	ML22	1.8e-12	48	rs12749382(1), rs547030913(1), rs926636(1), rs12738472(1), rs12738019(1), rs4926632(1), rs12122310(1), rs34782769(1), rs12122391(1), rs4927098(1), rs12129625(1), rs4927099(1), rs4927100(1), rs4927101(1), rs4244644(1), rs5774185(1), rs11206345(1), rs10888850(1), rs12752990(1), rs9730103(1), rs140831700(1), rs34600719(1), rs34048526(1), rs61777890(1), rs11206347(1), rs4927103(1), rs4927104(1), rs49…	EO-SFL, NE-SSC, NE-FSC, EO-FSC, NE-SFL, EO-SSC	2.3e-13	0	NE-SFL	0.75	1	EO-FSC	0.150025	1	LY-FSC-DW, MO-SFL, EO-SSC-DW, EO-SFL, MO-SSC-DW, NE-SSC, BASO-FSC, MO-SSC, NE-FSC, NE-SSC-DW, EO-FSC, BASO-SFL, NE-SFL, EO-SSC	2.3e-13	0	NE-SFL	0.75	1	EO-FSC	0.13	1	0.53	0.015	0.5	0.093	0.43	0.4	0.97	0.42	0.42	0.52	0.72	0.42	0.42	0.33	1	0.59	0.79	0.66	0.67	0.58	0.15	0.55	0.26	0.036
1	54926524	rs200637013	0.454859	ML22	3e-08	0	NONE	EO-SFL, NE-SSC, NE-FSC, EO-FSC, NE-SFL, EO-SSC	1.8e-08	0	NE-SFL	0.65	1	EO-SSC	0.15135	1	LY-FSC-DW, MO-SFL, EO-SSC-DW, EO-SFL, MO-SSC-DW, NE-SSC, BASO-FSC, MO-SSC, NE-FSC, NE-SSC-DW, EO-FSC, BASO-SFL, NE-SFL, EO-SSC	1.8e-08	0	NE-SFL	0.9	1	NE-SSC-DW	0.245	1	0.68	0.47	0.48	0.56	0.49	0.93	0.3	0.48	0.9	0.68	0.56	0.82	0.87	0.24	0.91	0.48	0.68	0.58	0.58	0.48	0.42	0.43	0.35	0.2
1	87708838	rs78326715	0.048801	ML8	3.4e-13	0	NONE	BASO-FSC, BASO%, BASO-FSC-DW, BASO#, BASO%GRAN, BASO-SFL-DW	1.6e-11	1	BASO%	0.052	1	BASO-FSC-DW	7e-06	1	MO-SFL, LY-SFL-DW, EO-SSC-DW, NEUT%GRAN, NEUT%, EO%GRAN, (EO+BASO)#, EO#, EO%, BASO-FSC, LYMPH#, EO-FSC, BASO-SFL, BASO%, BASO-FSC-DW, EO-SSC, PCT, BASO#, BASO%GRAN, PLT#, EO-FSC-DW, BASO-SFL-DW	1.6e-11	1	BASO%	0.99	1	EO-SSC-DW	0.305	1	0.35	0.38	0.59	0.58	0.58	0.8	0.48	0.58	0.84	0.73	0.33	0.79	0.95	0.9	0.62	0.63	0.59	0.65	0.57	0.71	0.53	0.83	0.64	0.91
1	87709724	rs7516922	0.170609	ML8	1.9e-15	5	rs7540876(1), rs11161951(1), rs3893263(1), rs11287851(1), rs6692718(1)	BASO-FSC, BASO%, BASO-FSC-DW, BASO#, BASO%GRAN, BASO-SFL-DW	7.5e-14	1	BASO%	0.0002	1	BASO-FSC	1.35e-06	1	MO-SFL, LY-SFL-DW, EO-SSC-DW, NEUT%GRAN, NEUT%, EO%GRAN, (EO+BASO)#, EO#, EO%, BASO-FSC, LYMPH#, EO-FSC, BASO-SFL, BASO%, BASO-FSC-DW, EO-SSC, PCT, BASO#, BASO%GRAN, PLT#, EO-FSC-DW, BASO-SFL-DW	7.5e-14	1	BASO%	0.92	1	NEUT%GRAN	0.265	1	0.2	0.05	0.14	0.2	0.41	0.5	0.5	0.4	0.51	0.57	0.78	0.48	0.62	0.79	0.21	0.38	0.2	0.34	0.28	0.45	0.85	0.6	0.61	0.99
1	87721814	rs7413715	0.399398	ML8	1.8e-09	7	rs113651927(1), rs58006838(1), rs1537057(1), rs6576883(1), rs1330864(1), rs6692068(1), rs4279831(1)	BASO-FSC, BASO%, BASO-FSC-DW, BASO#, BASO%GRAN, BASO-SFL-DW	5.2e-08	1	BASO%	0.0033	1	BASO-FSC	2.85e-05	1	MO-SFL, LY-SFL-DW, EO-SSC-DW, NEUT%GRAN, NEUT%, EO%GRAN, (EO+BASO)#, EO#, EO%, BASO-FSC, LYMPH#, EO-FSC, BASO-SFL, BASO%, BASO-FSC-DW, EO-SSC, PCT, BASO#, BASO%GRAN, PLT#, EO-FSC-DW, BASO-SFL-DW	5.2e-08	1	BASO%	0.91	1	PCT	0.37	1	0.12	0.1	0.6	0.0033	0.05	0.14	0.034	0.047	0.14	0.17	0.012	0.019	0.11	0.49	0.54	0.91	0.67	0.87	0.79	0.99	0.91	0.6	0.99	0.74
1	87740500	rs114726459	0.041345	ML8	3.9e-08	0	NONE	BASO-FSC, BASO%, BASO-FSC-DW, BASO#, BASO%GRAN, BASO-SFL-DW	1.7e-07	1	BASO%	0.00093	1	BASO-FSC	1.38e-05	1	MO-SFL, LY-SFL-DW, EO-SSC-DW, NEUT%GRAN, NEUT%, EO%GRAN, (EO+BASO)#, EO#, EO%, BASO-FSC, LYMPH#, EO-FSC, BASO-SFL, BASO%, BASO-FSC-DW, EO-SSC, PCT, BASO#, BASO%GRAN, PLT#, EO-FSC-DW, BASO-SFL-DW	1.7e-07	1	BASO%	0.97	1	LYMPH#	0.475	1	0.26	0.43	0.43	0.55	0.11	0.17	0.79	0.12	0.2	0.34	0.074	0.025	0.087	0.58	0.43	0.35	0.27	0.36	0.31	0.4	0.6	0.51	0.73	0.69
1	87752000	rs6684992	0.12176	ML8	3.2e-23	30	rs34603812(1), rs6677479(1), rs6576882(1), rs7536793(1), rs10873826(1), rs11161954(1), rs6692744(1), rs7547003(1), rs4266854(1), rs4655947(1), rs4655948(1), rs72646139(1), rs35329929(1), rs7544647(1), rs1537061(1), rs4655950(1), rs7525664(1), rs12407239(1), rs12407252(1), rs113616160(1), rs6695081(1), rs6703781(1), rs11161968(1), rs1888341(1), rs1888342(1), rs1888343(1), rs6672038(1), rs199897763…	BASO-FSC, BASO%, BASO-FSC-DW, BASO#, BASO%GRAN, BASO-SFL-DW	1.8e-19	1	BASO%	2.8e-05	1	BASO-FSC	2.9e-10	1	MO-SFL, LY-SFL-DW, EO-SSC-DW, NEUT%GRAN, NEUT%, EO%GRAN, (EO+BASO)#, EO#, EO%, BASO-FSC, LYMPH#, EO-FSC, BASO-SFL, BASO%, BASO-FSC-DW, EO-SSC, PCT, BASO#, BASO%GRAN, PLT#, EO-FSC-DW, BASO-SFL-DW	1.8e-19	1	BASO%	0.84	1	MO-SFL	0.115	1	0.18	0.11	0.59	0.26	0.61	0.9	0.67	0.62	0.92	0.61	0.39	0.21	0.67	0.76	0.78	0.64	0.54	0.65	0.54	0.76	0.89	0.99	0.7	0.81
1	87761635	rs4119928	0.14045	ML8	1.1e-12	1	rs11807170(1)	BASO-FSC, BASO%, BASO-FSC-DW, BASO#, BASO%GRAN, BASO-SFL-DW	1.3e-10	1	BASO%	0.0049	1	BASO-FSC-DW	9.52e-07	1	MO-SFL, LY-SFL-DW, EO-SSC-DW, NEUT%GRAN, NEUT%, EO%GRAN, (EO+BASO)#, EO#, EO%, BASO-FSC, LYMPH#, EO-FSC, BASO-SFL, BASO%, BASO-FSC-DW, EO-SSC, PCT, BASO#, BASO%GRAN, PLT#, EO-FSC-DW, BASO-SFL-DW	1.3e-10	1	BASO%	0.92	1	MO-SFL	0.069	1	0.37	0.21	0.78	0.59	0.39	0.81	0.46	0.36	0.79	0.89	0.41	0.096	0.48	0.67	0.42	0.63	0.42	0.55	0.49	0.7	0.58	0.56	0.77	0.29
1	87767327	rs61773261	0.371782	ML8	4.5e-11	23	rs6695246(1), rs6576891(1), rs6675290(1), rs7546469(1), rs71582991(1), rs35208846(1), rs12744793(1), rs12745274(1), rs33998002(1), rs12410025(1), rs12409412(1), rs12048194(1), rs12044446(1), rs12044462(1), rs12048221(1), rs10873829(1), rs398049419(1), rs4655844(1), rs386367575(1), rs34396178(1), rs12026035(1), rs35915391(1), rs35310421(1)	BASO-FSC, BASO%, BASO-FSC-DW, BASO#, BASO%GRAN, BASO-SFL-DW	3.5e-09	1	BASO%	0.00031	1	BASO-FSC-DW	1.4e-07	1	MO-SFL, LY-SFL-DW, EO-SSC-DW, NEUT%GRAN, NEUT%, EO%GRAN, (EO+BASO)#, EO#, EO%, BASO-FSC, LYMPH#, EO-FSC, BASO-SFL, BASO%, BASO-FSC-DW, EO-SSC, PCT, BASO#, BASO%GRAN, PLT#, EO-FSC-DW, BASO-SFL-DW	3.5e-09	1	BASO%	0.92	1	NEUT%GRAN	0.265	1	0.08	0.33	0.53	0.026	0.34	0.76	0.38	0.31	0.7	0.41	0.32	0.13	0.54	0.48	0.97	0.71	0.83	0.73	0.81	0.63	0.76	0.49	0.8	0.57
1	92171673	rs114425738	0.013929	ML7	1.5e-16	0	NONE	MONO%, MONO#, MO-SFL-DW, GRAN%MYELOID	6.2e-14	1	MONO#	0.54	1	MO-SFL-DW	4.25e-08	1	LY-FSC-DW, LY-SFL-DW, RBC-SFL-DW, NEUT%, WBC#, NE-SSC, LY-SSC, MONO%, MO-FSC, LYMPH#, MO-FSC-DW, MONO#, MO-SFL-DW, GRAN%MYELOID	6.2e-14	1	MONO#	0.92	1	LY-FSC-DW	0.1425	1	0.083	0.6	0.095	0.7	0.024	0.034	0.071	0.021	0.029	0.044	0.041	0.13	0.03	0.67	0.028	0.16	0.02	0.14	0.13	0.17	0.22	0.99	0.93	0.11
1	92315896	rs17575497	0.014698	ML7	9e-20	1	rs11466597(1)	MONO%, MONO#, MO-SFL-DW, GRAN%MYELOID	1.1e-15	1	MONO#	0.28	1	MO-SFL-DW	4.6e-09	1	LY-FSC-DW, LY-SFL-DW, RBC-SFL-DW, NEUT%, WBC#, NE-SSC, LY-SSC, MONO%, MO-FSC, LYMPH#, MO-FSC-DW, MONO#, MO-SFL-DW, GRAN%MYELOID	1.1e-15	1	MONO#	0.98	1	LY-FSC-DW	0.176	1	0.056	0.38	0.19	0.49	0.07	0.075	0.17	0.062	0.068	0.43	0.022	0.18	0.07	0.68	0.057	0.1	0.013	0.12	0.11	0.12	0.28	0.93	0.77	0.14
1	92353163	rs367800598	0.00704	ML7	2.6e-10	0	NONE	MONO%, MONO#, MO-SFL-DW, GRAN%MYELOID	1.2e-10	0	MONO#	0.58	1	MO-SFL-DW	6.05e-05	1	LY-FSC-DW, LY-SFL-DW, RBC-SFL-DW, NEUT%, WBC#, NE-SSC, LY-SSC, MONO%, MO-FSC, LYMPH#, MO-FSC-DW, MONO#, MO-SFL-DW, GRAN%MYELOID	1.2e-10	0	MONO#	0.77	1	LY-FSC-DW	0.295	1	0.27	0.31	0.8	0.4	0.18	0.078	0.27	0.18	0.083	0.4	0.032	0.29	0.11	0.74	0.0041	0.058	0.0059	0.041	0.036	0.065	0.61	0.4	0.34	0.91
1	92362377	rs115401860	0.031458	ML7	2.2e-09	0	NONE	MONO%, MONO#, MO-SFL-DW, GRAN%MYELOID	1.7e-07	1	MONO%	0.87	1	MO-SFL-DW	3.17e-05	1	LY-FSC-DW, LY-SFL-DW, RBC-SFL-DW, NEUT%, WBC#, NE-SSC, LY-SSC, MONO%, MO-FSC, LYMPH#, MO-FSC-DW, MONO#, MO-SFL-DW, GRAN%MYELOID	1.7e-07	1	MONO%	0.99	1	NEUT%	0.46	1	0.11	0.36	0.4	0.98	0.07	0.061	0.11	0.071	0.057	0.24	0.049	0.092	0.066	0.99	0.42	0.51	0.25	0.56	0.55	0.53	0.91	0.57	0.56	0.76
1	92484177	rs562746007	0.008026	ML7	1.7e-13	0	NONE	MONO%, MONO#, MO-SFL-DW, GRAN%MYELOID	4.5e-11	1	MONO#	0.17	1	MO-SFL-DW	3.25e-06	1	LY-FSC-DW, LY-SFL-DW, RBC-SFL-DW, NEUT%, WBC#, NE-SSC, LY-SSC, MONO%, MO-FSC, LYMPH#, MO-FSC-DW, MONO#, MO-SFL-DW, GRAN%MYELOID	4.5e-11	1	MONO#	0.9	1	NEUT%	0.175	1	0.33	0.36	0.03	0.52	0.063	0.0081	0.1	0.059	0.0084	0.12	0.0028	0.034	0.016	0.9	0.048	0.12	0.022	0.13	0.11	0.14	0.81	0.85	0.88	0.64
1	92554283	rs34856868	0.028232	ML7	1.2e-19	2	rs571384891(1), rs116359246(1)	MONO%, MONO#, MO-SFL-DW, GRAN%MYELOID	3.2e-16	1	MONO#	0.54	1	MO-SFL-DW	1.35e-07	1	LY-FSC-DW, LY-SFL-DW, RBC-SFL-DW, NEUT%, WBC#, NE-SSC, LY-SSC, MONO%, MO-FSC, LYMPH#, MO-FSC-DW, MONO#, MO-SFL-DW, GRAN%MYELOID	3.2e-16	1	MONO#	0.93	1	LY-SFL-DW	0.18	1	0.38	0.77	0.55	0.51	0.39	0.28	0.47	0.36	0.25	0.63	0.14	0.49	0.26	0.14	0.037	0.02	0.0018	0.024	0.022	0.022	0.76	0.85	0.84	0.96
1	92624696	rs78539283	0.068736	ML7	9.2e-11	2	rs143792309(1), rs74767605(1)	MONO%, MONO#, MO-SFL-DW, GRAN%MYELOID	1.2e-11	0	MONO#	0.51	1	MO-SFL-DW	0.00060023	1	LY-FSC-DW, LY-SFL-DW, RBC-SFL-DW, NEUT%, WBC#, NE-SSC, LY-SSC, MONO%, MO-FSC, LYMPH#, MO-FSC-DW, MONO#, MO-SFL-DW, GRAN%MYELOID	1.2e-11	0	MONO#	0.97	1	LYMPH#	0.355	1	0.096	0.58	0.4	0.87	0.58	0.25	0.26	0.54	0.23	0.94	0.14	0.43	0.37	0.12	0.0025	0.003	0.0004	0.0038	0.0039	0.003	0.37	0.11	0.49	0.57
1	92661882	rs80105455	0.102894	ML7	1.8e-10	0	NONE	MONO%, MONO#, MO-SFL-DW, GRAN%MYELOID	1.5e-09	1	MONO#	0.12	1	MO-SFL-DW	0.00039005	1	LY-FSC-DW, LY-SFL-DW, RBC-SFL-DW, NEUT%, WBC#, NE-SSC, LY-SSC, MONO%, MO-FSC, LYMPH#, MO-FSC-DW, MONO#, MO-SFL-DW, GRAN%MYELOID	1.5e-09	1	MONO#	0.98	1	MO-FSC-DW	0.125	1	0.043	0.3	0.55	0.68	0.86	0.48	0.74	0.84	0.43	0.44	0.48	0.76	0.46	0.076	0.073	0.023	0.0067	0.034	0.034	0.024	0.11	0.019	0.083	0.23
1	92925654	rs150649461	0.016109	ML7	3.5e-32	3	rs141094656(1), rs139795227(1), rs549803996(1)	MONO%, MONO#, MO-SFL-DW, GRAN%MYELOID	4.2e-26	1	MONO#	0.26	1	MO-SFL-DW	8.5e-15	1	LY-FSC-DW, LY-SFL-DW, RBC-SFL-DW, NEUT%, WBC#, NE-SSC, LY-SSC, MONO%, MO-FSC, LYMPH#, MO-FSC-DW, MONO#, MO-SFL-DW, GRAN%MYELOID	4.2e-26	1	MONO#	1	1	LY-SSC	0.225	1	0.053	0.28	0.47	0.99	0.6	0.33	0.61	0.58	0.31	0.63	0.098	0.62	0.42	0.63	0.021	0.051	0.0018	0.057	0.052	0.056	0.27	0.66	1	0.12
1	92931396	rs79164177	0.195969	ML7	4e-10	167	rs3131815(1), rs145764918(1), rs3131816(1), rs1384614(1), rs370780235(1), rs3131821(1), rs551945310(1), rs7547429(1), rs3131824(1), rs138642893(1), rs6604085(1), rs6661966(1), rs4532876(1), rs3103173(1), rs3122320(1), rs141160833(1), rs1825813(1), rs10676893(1), rs1386585(1), rs11449710(1), rs2391139(1), rs34392135(1), rs3103180(1), rs1487539(1), rs112689220(1), rs3131831(1), rs3103177(1), rs1427…	MONO%, MONO#, MO-SFL-DW, GRAN%MYELOID	1.2e-08	1	MONO#	0.096	1	MO-SFL-DW	0.0004451	1	LY-FSC-DW, LY-SFL-DW, RBC-SFL-DW, NEUT%, WBC#, NE-SSC, LY-SSC, MONO%, MO-FSC, LYMPH#, MO-FSC-DW, MONO#, MO-SFL-DW, GRAN%MYELOID	1.2e-08	1	MONO#	0.97	1	RBC-SFL-DW	0.103	1	0.053	0.2	0.79	0.97	0.91	0.68	0.74	0.91	0.65	0.93	0.93	0.45	0.82	0.066	0.11	0.038	0.014	0.061	0.058	0.04	0.1	0.16	0.16	0.23
1	93405519	rs116050500	0.112976	ML7	1.4e-08	0	NONE	MONO%, MONO#, MO-SFL-DW, GRAN%MYELOID	6.9e-07	1	MONO#	0.9	1	MO-SFL-DW	1.61e-05	1	LY-FSC-DW, LY-SFL-DW, RBC-SFL-DW, NEUT%, WBC#, NE-SSC, LY-SSC, MONO%, MO-FSC, LYMPH#, MO-FSC-DW, MONO#, MO-SFL-DW, GRAN%MYELOID	6.9e-07	1	MONO#	0.92	1	LY-SSC	0.25	1	0.17	0.55	0.28	0.61	0.44	0.32	0.36	0.46	0.3	0.55	0.32	0.83	0.59	0.36	0.27	0.69	0.36	0.73	0.73	0.69	0.84	0.89	0.87	0.57
1	93482787	rs181604840	0.009833	ML7	1.9e-12	0	NONE	MONO%, MONO#, MO-SFL-DW, GRAN%MYELOID	1.4e-11	1	MONO#	0.6	1	MO-SFL-DW	7.5e-05	1	LY-FSC-DW, LY-SFL-DW, RBC-SFL-DW, NEUT%, WBC#, NE-SSC, LY-SSC, MONO%, MO-FSC, LYMPH#, MO-FSC-DW, MONO#, MO-SFL-DW, GRAN%MYELOID	1.4e-11	1	MONO#	1	1	RBC-SFL-DW	0.24	1	0.41	0.29	0.02	1	0.0038	0.0061	0.0057	0.0037	0.0063	0.039	0.1	0.16	0.013	0.27	0.015	0.021	0.0025	0.02	0.018	0.022	0.17	0.45	0.42	0.54
1	93489414	rs542014317	0.010497	ML7	1.2e-08	0	NONE	MONO%, MONO#, MO-SFL-DW, GRAN%MYELOID	3.5e-08	1	MONO#	0.88	1	MO-SFL-DW	0.00017185	1	LY-FSC-DW, LY-SFL-DW, RBC-SFL-DW, NEUT%, WBC#, NE-SSC, LY-SSC, MONO%, MO-FSC, LYMPH#, MO-FSC-DW, MONO#, MO-SFL-DW, GRAN%MYELOID	3.5e-08	1	MONO#	0.99	1	MO-FSC	0.2285	1	0.37	0.63	0.076	0.5	0.091	0.15	0.043	0.075	0.16	0.1	0.26	0.49	0.23	0.76	0.049	0.17	0.044	0.14	0.14	0.17	0.7	0.78	0.98	0.84
1	93581601	rs145070125	0.032178	ML7	2.8e-08	0	NONE	MONO%, MONO#, MO-SFL-DW, GRAN%MYELOID	1.8e-08	0	MONO#	0.63	1	MO-SFL-DW	0.000401	1	LY-FSC-DW, LY-SFL-DW, RBC-SFL-DW, NEUT%, WBC#, NE-SSC, LY-SSC, MONO%, MO-FSC, LYMPH#, MO-FSC-DW, MONO#, MO-SFL-DW, GRAN%MYELOID	1.8e-08	0	MONO#	0.9	1	LY-FSC-DW	0.24	1	0.46	0.88	0.74	0.17	0.6	0.99	0.67	0.62	0.91	0.2	0.92	0.7	0.94	0.81	0.024	0.11	0.024	0.093	0.093	0.11	0.41	0.1	0.084	0.28
1	94011588	rs80170470	0.018972	ML7	3.2e-09	4	rs80036648(1), rs114771367(1), rs116512492(1), rs115078067(1)	MONO%, MONO#, MO-SFL-DW, GRAN%MYELOID	5.9e-08	1	MONO#	0.41	1	MO-SFL-DW	4.31e-05	1	LY-FSC-DW, LY-SFL-DW, RBC-SFL-DW, NEUT%, WBC#, NE-SSC, LY-SSC, MONO%, MO-FSC, LYMPH#, MO-FSC-DW, MONO#, MO-SFL-DW, GRAN%MYELOID	5.9e-08	1	MONO#	0.91	1	LYMPH#	0.325	1	0.72	0.64	0.25	0.093	0.023	0.028	0.011	0.021	0.029	0.41	0.13	0.23	0.04	0.88	0.24	0.31	0.11	0.32	0.31	0.33	0.74	0.48	0.64	0.99
1	94341489	rs201397149	0.014403	ML7	4.7e-09	1	rs151040034(1)	MONO%, MONO#, MO-SFL-DW, GRAN%MYELOID	1.9e-08	1	MONO#	0.89	1	MO-SFL-DW	0.00022031	1	LY-FSC-DW, LY-SFL-DW, RBC-SFL-DW, NEUT%, WBC#, NE-SSC, LY-SSC, MONO%, MO-FSC, LYMPH#, MO-FSC-DW, MONO#, MO-SFL-DW, GRAN%MYELOID	1.9e-08	1	MONO#	0.89	1	MO-SFL-DW	0.315	1	0.55	0.1	0.65	0.25	0.53	0.18	0.32	0.52	0.2	0.68	0.14	0.32	0.34	0.38	0.1	0.11	0.034	0.13	0.12	0.12	0.28	0.11	0.27	0.73
10	101177818	rs4567385	0.18398	ML22	8.2e-09	0	NONE	EO-SFL, NE-SSC, NE-FSC, EO-FSC, NE-SFL, EO-SSC	1.3e-08	1	NE-SFL	0.41	1	EO-FSC	0.096	1	LY-FSC-DW, MO-SFL, EO-SSC-DW, EO-SFL, MO-SSC-DW, NE-SSC, BASO-FSC, MO-SSC, NE-FSC, NE-SSC-DW, EO-FSC, BASO-SFL, NE-SFL, EO-SSC	1.3e-08	1	NE-SFL	0.77	1	MO-SFL	0.21	1	0.65	0.46	0.085	1	0.58	0.45	0.54	0.61	0.46	0.86	0.31	0.38	0.3	0.15	0.23	0.12	0.17	0.14	0.13	0.13	0.83	0.54	0.93	0.91
10	101193002	rs17491356	0.089407	ML22	1.5e-14	20	rs12571181(1), rs144723876(1), rs75254248(1), rs12249347(1), rs17569447(1), rs147400601(1), rs17491012(1), rs59242131(1), rs546284992(1), rs9971274(1), rs9971275(1), rs9971276(1), rs17569578(1), rs11190083(1), rs192509533(1), rs556641967(1), rs4919309(1), rs4917866(1), rs2862614(1), rs17570065(1)	EO-SFL, NE-SSC, NE-FSC, EO-FSC, NE-SFL, EO-SSC	7.9e-14	1	NE-SFL	0.76	1	EO-SFL	0.105011	1	LY-FSC-DW, MO-SFL, EO-SSC-DW, EO-SFL, MO-SSC-DW, NE-SSC, BASO-FSC, MO-SSC, NE-FSC, NE-SSC-DW, EO-FSC, BASO-SFL, NE-SFL, EO-SSC	7.9e-14	1	NE-SFL	0.93	1	MO-SFL	0.285	1	0.92	0.59	0.062	0.86	0.35	0.32	0.085	0.35	0.32	0.87	0.27	0.71	0.37	0.94	0.6	0.78	0.6	0.71	0.73	0.76	0.84	0.46	0.73	0.56
10	101222375	rs141302387	0.028127	ML22	1.1e-10	0	NONE	EO-SFL, NE-SSC, NE-FSC, EO-FSC, NE-SFL, EO-SSC	1.1e-09	1	NE-SFL	0.99	1	EO-FSC	0.32501	1	LY-FSC-DW, MO-SFL, EO-SSC-DW, EO-SFL, MO-SSC-DW, NE-SSC, BASO-FSC, MO-SSC, NE-FSC, NE-SSC-DW, EO-FSC, BASO-SFL, NE-SFL, EO-SSC	1.1e-09	1	NE-SFL	0.99	1	EO-FSC	0.43	1	0.4	0.39	0.028	0.86	0.13	0.078	0.24	0.14	0.09	0.53	0.039	0.29	0.11	0.17	0.4	0.17	0.3	0.22	0.22	0.17	0.39	0.36	0.28	0.76
10	101231007	rs11190104	0.282994	ML22	1.7e-09	6	rs4919318(1), rs4919321(1), rs4919322(1), rs7077930(1), rs11190106(1), rs2494660(1)	EO-SFL, NE-SSC, NE-FSC, EO-FSC, NE-SFL, EO-SSC	5.8e-10	0	NE-FSC	0.86	1	EO-FSC	0.380002	1	LY-FSC-DW, MO-SFL, EO-SSC-DW, EO-SFL, MO-SSC-DW, NE-SSC, BASO-FSC, MO-SSC, NE-FSC, NE-SSC-DW, EO-FSC, BASO-SFL, NE-SFL, EO-SSC	5.8e-10	0	NE-FSC	0.97	1	MO-SSC	0.79	1	0.42	0.58	0.32	0.75	0.63	0.32	0.21	0.67	0.34	0.87	0.22	0.63	0.37	0.83	0.21	0.34	0.36	0.33	0.33	0.34	0.63	0.45	0.88	0.69
10	101245230	rs75541431	0.104174	ML22	1.8e-22	66	rs200945612(1), rs201036802(1), rs149011285(1), rs77750583(1), rs76551693(1), rs117746067(1), rs117156560(1), rs147270975(1), rs140819267(1), rs2494661(1), rs75222352(1), rs397820786(1), rs10736141(1), rs12253147(1), rs12245510(1), rs12253618(1), rs77880513(1), rs76739870(1), rs78358486(1), rs75320865(1), rs76771494(1), rs79230957(1), rs9663861(1), rs4919333(1), rs10716162(1), rs4917868(1), rs113…	EO-SFL, NE-SSC, NE-FSC, EO-FSC, NE-SFL, EO-SSC	8.6e-22	1	NE-SFL	0.86	1	EO-FSC	0.21	1	LY-FSC-DW, MO-SFL, EO-SSC-DW, EO-SFL, MO-SSC-DW, NE-SSC, BASO-FSC, MO-SSC, NE-FSC, NE-SSC-DW, EO-FSC, BASO-SFL, NE-SFL, EO-SSC	8.6e-22	1	NE-SFL	0.96	1	EO-SSC-DW	0.51	1	0.83	0.81	0.05	0.6	0.69	0.59	0.21	0.68	0.57	0.85	0.39	0.89	0.47	0.77	0.19	0.31	0.23	0.28	0.29	0.3	0.73	0.81	0.72	0.78
10	104621474	rs58320339	0.336808	ML14	2.3e-08	0	NONE	RDW, RDW-SD, MacroR	2.1e-06	1	RDW-SD	0.00098	1	RDW	6.2e-05	1	RBC-SSC, MO-FSC, Delta-HGB, MCV, RDW, RBC-FSC-DW, RDW-SD, MicroR, MacroR, MCHC	2.1e-06	1	RDW-SD	0.8	1	MCHC	0.0375	1	0.033	0.65	0.042	0.49	0.073	0.07	0.018	0.075	0.072	0.032	0.28	0.0057	0.046	0.46	0.44	0.43	0.47	0.46	0.44	0.43	0.19	0.16	0.18	0.49
10	104953547	rs10748839	0.393409	ML13	7.5e-09	119	rs11191438(1), rs10786719(1), rs1591915(1), rs11361523(1), rs7085598(1), rs56946876(1), rs12763665(1), rs10786721(1), rs10748835(1), rs4532960(1), rs10786724(1), rs9663140(1), rs10681156(1), rs2297786(1), rs35431242(1), rs10786725(1), rs7913682(1), rs6584533(1), rs34063291(1), rs10748836(1), rs5787477(1), rs10786727(1), rs10665007(1), rs4917987(1), rs11191471(1), rs4919695(1), rs34957371(1), rs71…	RET#, RET%, RPI	3.7e-08	1	RET%	1.1e-06	1	RPI	2.1e-07	1	BASO-SFL, RET-SFL, RET#, RET%, HLSR#, RPI, HLSR%	3.7e-08	1	RET%	0.085	1	RET-SFL	0.0012	1	0.18	0.78	0.2	0.27	0.044	0.063	0.0065	0.049	0.067	0.026	0.22	0.0079	0.046	0.27	0.08	0.082	0.087	0.091	0.087	0.085	0.88	0.96	0.91	0.76
10	124677529	rs4460750	0.444918	ML12	8.5e-11	59	rs2950366(1), rs2950363(1), rs1891111(1), rs2153669(1), rs1891110(1), rs10794575(1), rs7091777(1), rs138002139(1), rs6599634(1), rs77605078(1), rs12263072(1), rs2994807(1), rs2950356(1), rs10902838(1), rs10902839(1), rs7087065(1), rs2901352(1), rs2421141(1), rs7078864(1), rs7097043(1), rs11248325(1), rs11248326(1), rs56694578(1), rs12255784(1), rs7088051(1), rs397742498(1), rs7902274(1), rs440374…	MCHC	2e-05	1	MCHC	2e-05	1	MCHC	2e-05	1	RBC-SFL-DW, RBC-SFL, RBC-SSC, MO-FSC, MO-SSC, Hyper-He, MCV, BASO-SFL, MCH, RDW, RDW-SD, HCT, MicroR, HGB, MacroR, MCHC	2e-05	1	MCHC	0.89	1	Hyper-He	0.076	1	0.36	0.77	0.084	0.02	0.59	0.57	0.015	0.59	0.55	0.89	0.036	0.15	0.23	0.73	0.53	0.51	0.56	0.58	0.58	0.51	0.8	0.37	0.87	0.2
10	126314349	rs1563276	0.43845	ML22	2.9e-12	2	rs897297(1), rs897298(1)	EO-SFL, NE-SSC, NE-FSC, EO-FSC, NE-SFL, EO-SSC	4.2e-10	1	NE-SSC	0.27	1	EO-FSC	0.00026007	1	LY-FSC-DW, MO-SFL, EO-SSC-DW, EO-SFL, MO-SSC-DW, NE-SSC, BASO-FSC, MO-SSC, NE-FSC, NE-SSC-DW, EO-FSC, BASO-SFL, NE-SFL, EO-SSC	4.2e-10	1	NE-SSC	0.96	1	MO-SSC-DW	0.26	1	0.039	0.58	0.59	0.74	0.91	0.43	0.57	0.88	0.4	0.51	0.85	0.34	0.27	0.37	0.22	0.16	0.19	0.18	0.18	0.17	0.12	0.17	0.13	0.31
10	126314475	rs3781476	0.269635	ML22	1.6e-10	1	rs7900741(1)	EO-SFL, NE-SSC, NE-FSC, EO-FSC, NE-SFL, EO-SSC	1.5e-08	1	NE-SSC	0.34	1	EO-FSC	0.0100003	1	LY-FSC-DW, MO-SFL, EO-SSC-DW, EO-SFL, MO-SSC-DW, NE-SSC, BASO-FSC, MO-SSC, NE-FSC, NE-SSC-DW, EO-FSC, BASO-SFL, NE-SFL, EO-SSC	1.5e-08	1	NE-SSC	0.99	1	BASO-FSC	0.149	1	0.056	0.93	0.56	0.64	0.36	0.76	0.55	0.41	0.78	0.56	0.57	0.79	0.94	0.16	0.019	0.014	0.013	0.013	0.013	0.014	0.58	0.57	0.33	0.53
10	126316951	rs3781472	0.407033	ML22	4.8e-08	0	NONE	EO-SFL, NE-SSC, NE-FSC, EO-FSC, NE-SFL, EO-SSC	3e-07	1	NE-SFL	0.84	1	EO-FSC	0.004579	1	LY-FSC-DW, MO-SFL, EO-SSC-DW, EO-SFL, MO-SSC-DW, NE-SSC, BASO-FSC, MO-SSC, NE-FSC, NE-SSC-DW, EO-FSC, BASO-SFL, NE-SFL, EO-SSC	3e-07	1	NE-SFL	0.9	1	BASO-FSC	0.1715	1	0.19	0.72	0.34	0.63	0.88	0.42	0.64	0.84	0.4	0.45	0.85	0.35	0.31	0.61	0.074	0.13	0.13	0.15	0.15	0.13	0.56	0.45	0.63	0.96
10	126343931	rs3781458	0.376367	ML22	1e-13	50	rs34007938(1), rs3781470(1), rs897300(1), rs12571573(1), rs11245321(1), rs61870501(1), rs11245322(1), rs7088656(1), rs10901793(1), rs3781466(1), rs2362515(1), rs897306(1), rs3781463(1), rs876352(1), rs7075794(1), rs10736889(1), rs7917674(1), rs3084444(1), rs3781460(1), rs11245323(1), rs200474821(1), rs368205103(1), rs3781455(1), rs11245325(1), rs3781454(1), rs3781453(1), rs34209544(1), rs34410705…	EO-SFL, NE-SSC, NE-FSC, EO-FSC, NE-SFL, EO-SSC	5.6e-12	1	NE-SFL	0.92	1	EO-FSC	0.00041009	1	LY-FSC-DW, MO-SFL, EO-SSC-DW, EO-SFL, MO-SSC-DW, NE-SSC, BASO-FSC, MO-SSC, NE-FSC, NE-SSC-DW, EO-FSC, BASO-SFL, NE-SFL, EO-SSC	5.6e-12	1	NE-SFL	0.92	1	EO-FSC	0.1345	1	0.22	0.95	0.44	0.33	0.42	0.47	0.88	0.46	0.47	1	0.27	0.33	0.55	0.88	0.042	0.13	0.1	0.13	0.13	0.13	0.53	0.48	0.75	0.81
10	126349625	rs150752694	0.174748	ML22	4.3e-08	0	NONE	EO-SFL, NE-SSC, NE-FSC, EO-FSC, NE-SFL, EO-SSC	1.1e-08	0	NE-SFL	0.65	1	EO-FSC	0.07528	1	LY-FSC-DW, MO-SFL, EO-SSC-DW, EO-SFL, MO-SSC-DW, NE-SSC, BASO-FSC, MO-SSC, NE-FSC, NE-SSC-DW, EO-FSC, BASO-SFL, NE-SFL, EO-SSC	1.1e-08	0	NE-SFL	0.98	1	LY-FSC-DW	0.265	1	0.48	0.84	0.98	0.47	0.95	1	0.63	0.9	0.99	0.42	0.69	0.86	0.71	0.9	0.54	0.71	0.77	0.73	0.75	0.69	0.94	0.92	0.61	0.81
10	126390424	rs3781449	0.368144	ML22	1.7e-14	9	rs17624448(1), rs3842242(1), rs11245338(1), rs11245339(1), rs4962689(1), rs7097890(1), rs10794178(1), rs17624730(1), rs72156918(1)	EO-SFL, NE-SSC, NE-FSC, EO-FSC, NE-SFL, EO-SSC	4.7e-09	1	NE-FSC	0.036	1	EO-FSC	1.31e-07	1	LY-FSC-DW, MO-SFL, EO-SSC-DW, EO-SFL, MO-SSC-DW, NE-SSC, BASO-FSC, MO-SSC, NE-FSC, NE-SSC-DW, EO-FSC, BASO-SFL, NE-SFL, EO-SSC	4.7e-09	1	NE-FSC	0.98	1	BASO-SFL	0.055	1	0.13	0.23	0.8	0.27	0.85	0.91	0.69	0.82	0.88	0.83	0.5	0.85	0.7	0.92	0.78	0.74	0.8	0.7	0.7	0.76	0.85	0.77	0.77	0.85
10	126412991	rs2363339	0.262886	ML22	1.1e-08	3	rs869303(1), rs112251484(1), rs61872096(1)	EO-SFL, NE-SSC, NE-FSC, EO-FSC, NE-SFL, EO-SSC	3e-06	1	NE-FSC	0.26	1	EO-FSC	4.25e-05	1	LY-FSC-DW, MO-SFL, EO-SSC-DW, EO-SFL, MO-SSC-DW, NE-SSC, BASO-FSC, MO-SSC, NE-FSC, NE-SSC-DW, EO-FSC, BASO-SFL, NE-SFL, EO-SSC	3e-06	1	NE-FSC	0.43	1	EO-SSC-DW	0.108	1	0.11	0.54	0.58	0.13	0.74	0.86	0.99	0.73	0.83	0.83	0.56	0.59	0.61	0.55	0.83	0.89	0.91	0.94	0.93	0.89	0.34	0.29	0.22	0.37
10	16864327	rs780634	0.493802	ML18	3.7e-08	2	rs802171(1), rs812426(1)	PLT-SSC-DW, PLT-SFL-DW, PLT-FSC-DW	1.3e-08	0	PLT-SFL-DW	0.0047	1	PLT-SSC-DW	1.7e-06	1	LY-FSC-DW, PDW, P-LCR, H-IPF, MPV, IPF#, IPF%, MO-FSC, PLT-SSC-DW, PLT-SFL-DW, PLT-FSC, PLT-SSC, PLT-SFL, PLT#, PLT-FSC-DW	1.3e-08	0	PLT-SFL-DW	0.83	1	PLT-SFL	0.047	1	0.68	0.056	0.42	0.35	0.6	0.38	0.46	0.58	0.39	0.7	0.39	0.14	0.37	0.96	0.65	0.78	0.78	0.8	0.79	0.79	0.83	0.29	0.0093	0.13
10	25197134	rs2148271	0.376705	ML4	3.1e-10	7	rs10828719(1), rs927820(1), rs7905553(1), rs11014297(1), rs1409307(1), rs4747508(1), rs11014311(1)	RET-SFL, RET#, HFR, RET%, HLSR#, HLSR%, IRF, LFR, MFR	1.5e-13	0	HLSR#	3.2e-06	1	HFR	1.3e-10	0	RBC-SFL-DW, LY-FSC, RBC-SFL, MO-SSC, Delta-HGB, RET-SFL, IRF-FSC, RDW, RDW-SD, RET#, HFR, RET%, MacroR, HLSR#, RPI, HLSR%, IRF, LFR, MFR	1.5e-13	0	HLSR#	0.86	1	LY-FSC	3.2e-06	1	0.56	0.28	0.12	0.42	0.32	0.35	0.72	0.28	0.35	0.66	0.54	0.71	0.53	0.46	5.2e-09	4.4e-06	8.7e-08	1.2e-06	1.5e-06	3.6e-06	0.32	0.16	0.34	0.17
10	25205058	rs10828723	0.366222	ML4	6.5e-19	17	rs10764509(1), rs9971228(1), rs397733007(1), rs11014291(1), rs10828722(1), rs140884840(1), rs11014296(1), rs7896608(1), rs7908585(1), rs10828724(1), rs12266014(1), rs9804265(1), rs112955547(1), rs10828725(1), rs7914847(1), rs7903956(1), rs11818463(1)	RET-SFL, RET#, HFR, RET%, HLSR#, HLSR%, IRF, LFR, MFR	1.3e-27	0	HLSR#	3.3e-10	1	HFR	3e-18	1	RBC-SFL-DW, LY-FSC, RBC-SFL, MO-SSC, Delta-HGB, RET-SFL, IRF-FSC, RDW, RDW-SD, RET#, HFR, RET%, MacroR, HLSR#, RPI, HLSR%, IRF, LFR, MFR	1.3e-27	0	HLSR#	0.97	1	IRF-FSC	3.3e-10	1	0.29	0.23	0.12	0.35	0.069	0.17	0.97	0.068	0.18	0.33	0.77	0.87	0.23	0.23	5.5e-12	2.3e-08	4.4e-10	6.1e-09	7.8e-09	1.8e-08	0.98	0.67	0.57	0.36
10	25206554	rs7908585	0.364738	ML13	6.7e-12	17	rs10764509(1), rs9971228(1), rs397733007(1), rs11014291(1), rs10828722(1), rs140884840(1), rs11014296(1), rs10828723(1), rs7896608(1), rs10828724(1), rs12266014(1), rs9804265(1), rs112955547(1), rs10828725(1), rs7914847(1), rs7903956(1), rs11818463(1)	RET#, RET%, RPI	3.7e-26	0	RET#	7.2e-18	0	RPI	6.4e-26	0	BASO-SFL, RET-SFL, RET#, RET%, HLSR#, RPI, HLSR%	2.6e-27	0	HLSR#	0.67	1	BASO-SFL	6.4e-26	0	0.3	0.25	0.16	0.39	0.072	0.19	1	0.072	0.19	0.35	0.77	0.87	0.25	0.22	7.8e-12	2.7e-08	5.3e-10	6.9e-09	8.8e-09	2.1e-08	0.93	0.61	0.65	0.39
10	3101127	rs7101069	0.181141	ML18	1.5e-09	7	rs10794998(1), rs11251683(1), rs11251684(1), rs12250755(1), rs12257484(1), rs12252476(1), rs10581924(1)	PLT-SSC-DW, PLT-SFL-DW, PLT-FSC-DW	1.1e-14	0	PLT-FSC-DW	0.0051	1	PLT-SFL-DW	8e-06	1	LY-FSC-DW, PDW, P-LCR, H-IPF, MPV, IPF#, IPF%, MO-FSC, PLT-SSC-DW, PLT-SFL-DW, PLT-FSC, PLT-SSC, PLT-SFL, PLT#, PLT-FSC-DW	1.1e-14	0	PLT-FSC-DW	1	1	P-LCR	0.28	1	0.33	0.19	0.31	0.2	0.9	0.23	0.44	0.87	0.22	0.48	0.26	0.16	0.36	0.96	0.32	0.48	0.39	0.46	0.45	0.48	0.026	1.6e-06	0.0047	1
10	45914753	rs112963802	0.242903	ML4	1e-15	2	rs7080474(1), rs7068039(1)	RET-SFL, RET#, HFR, RET%, HLSR#, HLSR%, IRF, LFR, MFR	1.1e-16	0	LFR	0.076	1	RET#	8.3e-12	1	RBC-SFL-DW, LY-FSC, RBC-SFL, MO-SSC, Delta-HGB, RET-SFL, IRF-FSC, RDW, RDW-SD, RET#, HFR, RET%, MacroR, HLSR#, RPI, HLSR%, IRF, LFR, MFR	1.1e-16	0	LFR	0.76	1	MO-SSC	3.5e-05	1	0.02	3.5e-05	0.13	0.58	0.0019	0.01	0.67	0.002	0.01	0.049	0.13	3.9e-05	0.011	0.82	0.99	0.86	0.94	0.8	0.81	0.84	0.53	0.44	0.53	0.4
10	45927478	rs35489926	0.014048	ML4	2.7e-08	2	rs12781248(1), rs12782256(1)	RET-SFL, RET#, HFR, RET%, HLSR#, HLSR%, IRF, LFR, MFR	1.3e-08	0	MFR	0.12	1	RET#	2.6e-06	1	RBC-SFL-DW, LY-FSC, RBC-SFL, MO-SSC, Delta-HGB, RET-SFL, IRF-FSC, RDW, RDW-SD, RET#, HFR, RET%, MacroR, HLSR#, RPI, HLSR%, IRF, LFR, MFR	1.3e-08	0	MFR	0.93	1	RBC-SFL-DW	0.021	1	0.037	0.001	0.029	0.93	0.00022	0.0018	0.022	0.00023	0.002	0.0017	0.0051	0.00014	0.0014	0.56	0.86	0.77	0.84	0.67	0.68	0.78	0.033	0.053	0.17	0.023
10	45930805	rs12765320	0.179994	ML4	9.8e-10	2	rs12247163(1), rs145976573(1)	RET-SFL, RET#, HFR, RET%, HLSR#, HLSR%, IRF, LFR, MFR	1e-09	1	LFR	0.0032	1	RET#	2.6e-08	1	RBC-SFL-DW, LY-FSC, RBC-SFL, MO-SSC, Delta-HGB, RET-SFL, IRF-FSC, RDW, RDW-SD, RET#, HFR, RET%, MacroR, HLSR#, RPI, HLSR%, IRF, LFR, MFR	1e-09	1	LFR	0.9	1	MO-SSC	0.00052	1	0.042	0.021	0.0039	0.43	0.0079	0.0058	0.38	0.0083	0.0062	0.0094	0.099	0.0021	0.0082	0.78	0.77	0.62	0.79	0.57	0.56	0.63	0.56	0.33	0.66	0.43
10	45948000	rs35410535	0.06826	ML4	1.7e-18	279	rs11239526(1), rs143254579(1), rs80280010(1), rs2229136(1), rs2288619(1), rs139489537(1), rs17157798(1), rs34721484(1), rs80041679(1), rs80201572(1), rs34960345(1), rs17523413(1), rs36047811(1), rs76493570(1), rs3740109(1), rs3740111(1), rs3824618(1), rs3824616(1), rs2279433(1), rs2279434(1), rs3764990(1), rs35735968(1), rs17157825(1), rs12769244(1), rs12771275(1), rs34731408(1), rs17157832(1), r…	RET-SFL, RET#, HFR, RET%, HLSR#, HLSR%, IRF, LFR, MFR	4.5e-23	0	RET-SFL	0.22	1	RET#	2.5e-14	1	RBC-SFL-DW, LY-FSC, RBC-SFL, MO-SSC, Delta-HGB, RET-SFL, IRF-FSC, RDW, RDW-SD, RET#, HFR, RET%, MacroR, HLSR#, RPI, HLSR%, IRF, LFR, MFR	4.5e-23	0	RET-SFL	0.59	1	IRF-FSC	1.3e-07	1	0.025	2.1e-11	0.037	0.25	1.5e-05	0.00064	0.59	1.7e-05	0.00072	0.013	0.017	1e-07	0.00028	0.089	0.74	0.57	0.76	0.67	0.66	0.58	0.62	0.6	0.53	0.48
10	45953767	rs7908745	0.305866	ML4	4.7e-23	53	rs7089063(1), rs3802548(1), rs11239528(1), rs11394256(1), rs10900218(1), rs12767823(1), rs963029(1), rs35950522(1), rs10900219(1), rs11499089(1), rs3086168(1), rs11239535(1), rs11239536(1), rs61854096(1), rs72796498(1), rs11239537(1), rs10900220(1), rs10900221(1), rs12249012(1), rs12246131(1), rs11239538(1), rs7076198(1), rs397804358(1), rs10900222(1), rs11239541(1), rs12243153(1), rs964686(1), r…	RET-SFL, RET#, HFR, RET%, HLSR#, HLSR%, IRF, LFR, MFR	3.3e-24	0	IRF	0.00013	1	RET#	9.1e-19	1	RBC-SFL-DW, LY-FSC, RBC-SFL, MO-SSC, Delta-HGB, RET-SFL, IRF-FSC, RDW, RDW-SD, RET#, HFR, RET%, MacroR, HLSR#, RPI, HLSR%, IRF, LFR, MFR	3.3e-24	0	IRF	0.59	1	MO-SSC	1.4e-06	1	0.001	0.00023	0.014	0.37	0.00011	0.0013	0.35	0.00012	0.0016	0.0031	0.044	5.5e-07	0.0024	0.29	0.4	0.21	0.31	0.2	0.2	0.22	0.54	0.41	0.084	0.25
10	45965312	rs528171756	0.451905	ML4	2.3e-10	0	NONE	RET-SFL, RET#, HFR, RET%, HLSR#, HLSR%, IRF, LFR, MFR	1.8e-11	0	LFR	0.083	1	RET#	7.6e-10	1	RBC-SFL-DW, LY-FSC, RBC-SFL, MO-SSC, Delta-HGB, RET-SFL, IRF-FSC, RDW, RDW-SD, RET#, HFR, RET%, MacroR, HLSR#, RPI, HLSR%, IRF, LFR, MFR	1.8e-11	0	LFR	0.94	1	LY-FSC	8.6e-05	1	0.28	8.6e-05	0.16	0.8	0.027	0.0082	0.48	0.028	0.0079	0.04	0.076	1.8e-05	0.0077	0.82	0.94	1	0.77	0.83	0.82	0.99	0.8	0.76	0.32	0.76
10	45972880	rs35464392	0.070876	ML14	3e-08	1	rs35356752(1)	RDW, RDW-SD, MacroR	6.9e-12	0	RDW-SD	0.00035	1	RDW	4.3e-08	1	RBC-SSC, MO-FSC, Delta-HGB, MCV, RDW, RBC-FSC-DW, RDW-SD, MicroR, MacroR, MCHC	6.9e-12	0	RDW-SD	0.97	1	RBC-FSC-DW	0.022	1	0.02	7.7e-11	0.059	0.34	2.6e-05	0.00065	0.78	2.7e-05	0.00068	0.02	0.024	4.7e-08	0.00037	0.081	0.75	0.55	0.79	0.65	0.64	0.56	0.42	0.5	0.76	0.47
10	45974028	rs117513591	0.046032	ML4	8.6e-09	0	NONE	RET-SFL, RET#, HFR, RET%, HLSR#, HLSR%, IRF, LFR, MFR	3.9e-16	0	RET-SFL	0.64	1	RET#	2e-06	1	RBC-SFL-DW, LY-FSC, RBC-SFL, MO-SSC, Delta-HGB, RET-SFL, IRF-FSC, RDW, RDW-SD, RET#, HFR, RET%, MacroR, HLSR#, RPI, HLSR%, IRF, LFR, MFR	3.9e-16	0	RET-SFL	0.64	1	RET#	7e-06	1	0.25	3.9e-09	0.0072	0.57	0.00017	0.00054	0.19	0.00016	0.00064	0.01	0.035	3.2e-06	0.00022	0.033	0.66	0.2	0.35	0.25	0.24	0.21	0.48	0.74	0.62	0.43
10	45990295	rs4949004	0.44967	ML4	9.4e-12	10	rs702365(1), rs702366(1), rs901681(1), rs3780914(1), rs4948674(1), rs7087633(1), rs10793617(1), rs1073525(1), rs11239562(1), rs4367907(1)	RET-SFL, RET#, HFR, RET%, HLSR#, HLSR%, IRF, LFR, MFR	3.2e-12	0	IRF	0.024	1	RET#	1.6e-09	1	RBC-SFL-DW, LY-FSC, RBC-SFL, MO-SSC, Delta-HGB, RET-SFL, IRF-FSC, RDW, RDW-SD, RET#, HFR, RET%, MacroR, HLSR#, RPI, HLSR%, IRF, LFR, MFR	3.2e-12	0	IRF	0.83	1	RBC-SFL-DW	0.0019	1	0.12	0.017	0.048	0.83	0.034	0.072	0.32	0.034	0.088	0.017	0.47	0.0051	0.047	0.63	0.089	0.12	0.16	0.11	0.1	0.13	0.66	0.55	0.47	0.18
10	46003259	rs34156328	0.23679	ML4	6.7e-15	1	rs35314230(1)	RET-SFL, RET#, HFR, RET%, HLSR#, HLSR%, IRF, LFR, MFR	1.3e-15	0	IRF	0.0059	1	RET#	4.6e-12	1	RBC-SFL-DW, LY-FSC, RBC-SFL, MO-SSC, Delta-HGB, RET-SFL, IRF-FSC, RDW, RDW-SD, RET#, HFR, RET%, MacroR, HLSR#, RPI, HLSR%, IRF, LFR, MFR	1.3e-15	0	IRF	0.91	1	MO-SSC	0.00024	1	0.045	0.00079	0.092	0.26	0.00091	0.0016	0.53	0.00094	0.0016	0.016	0.027	7.8e-07	0.00049	0.24	0.66	0.71	0.99	0.73	0.71	0.73	0.8	0.74	0.87	0.64
10	46008670	rs199606686	0.041565	ML4	4.2e-14	1	rs147818958(1)	RET-SFL, RET#, HFR, RET%, HLSR#, HLSR%, IRF, LFR, MFR	3.5e-19	0	RET-SFL	0.037	1	RET#	6e-11	1	RBC-SFL-DW, LY-FSC, RBC-SFL, MO-SSC, Delta-HGB, RET-SFL, IRF-FSC, RDW, RDW-SD, RET#, HFR, RET%, MacroR, HLSR#, RPI, HLSR%, IRF, LFR, MFR	3.5e-19	0	RET-SFL	0.47	1	MO-SSC	1.4e-06	1	0.056	1.6e-08	0.25	0.11	7.6e-05	0.0021	0.41	7.6e-05	0.0024	0.0048	0.024	8.6e-07	0.0012	0.18	0.45	0.83	0.83	0.99	0.97	0.86	0.07	0.17	0.39	0.086
10	46112395	rs116889933	0.024491	ML4	3.5e-10	221	rs74500471(1), rs141404414(1), rs80021398(1), rs76422608(1), rs76879426(1), rs79529960(1), rs117582049(1), rs17157931(1), rs111972475(1), rs117668126(1), rs113478021(1), rs142097432(1), rs189753120(1), rs75748332(1), rs112893242(1), rs113588255(1), rs111405577(1), rs144463326(1), rs146801583(1), rs112392416(1), rs141229049(1), rs79319916(1), rs78999882(1), rs76849715(1), rs75758972(1), rs76395348…	RET-SFL, RET#, HFR, RET%, HLSR#, HLSR%, IRF, LFR, MFR	8.8e-14	0	RET-SFL	0.031	1	RET#	2.8e-08	1	RBC-SFL-DW, LY-FSC, RBC-SFL, MO-SSC, Delta-HGB, RET-SFL, IRF-FSC, RDW, RDW-SD, RET#, HFR, RET%, MacroR, HLSR#, RPI, HLSR%, IRF, LFR, MFR	8.8e-14	0	RET-SFL	0.53	1	IRF-FSC	0.00028	1	0.33	4.8e-05	0.75	0.19	0.0096	0.034	0.53	0.009	0.037	0.083	0.25	0.00029	0.019	0.24	1	0.56	0.8	0.74	0.73	0.57	0.36	0.71	0.91	0.48
10	46126767	rs76721209	0.073291	ML4	1.5e-11	0	NONE	RET-SFL, RET#, HFR, RET%, HLSR#, HLSR%, IRF, LFR, MFR	1.8e-13	0	RET-SFL	0.018	1	RET#	5.8e-10	1	RBC-SFL-DW, LY-FSC, RBC-SFL, MO-SSC, Delta-HGB, RET-SFL, IRF-FSC, RDW, RDW-SD, RET#, HFR, RET%, MacroR, HLSR#, RPI, HLSR%, IRF, LFR, MFR	1.8e-13	0	RET-SFL	0.98	1	MO-SSC	0.0024	1	0.22	0.0031	0.51	0.55	0.18	0.21	0.48	0.18	0.24	0.13	0.64	0.0091	0.15	0.12	0.59	0.22	0.42	0.33	0.31	0.23	0.82	0.62	0.33	0.48
10	46206408	rs150803818	0.064006	ML4	7.5e-09	0	NONE	RET-SFL, RET#, HFR, RET%, HLSR#, HLSR%, IRF, LFR, MFR	3.1e-11	0	RET-SFL	0.069	1	RET#	6.3e-07	1	RBC-SFL-DW, LY-FSC, RBC-SFL, MO-SSC, Delta-HGB, RET-SFL, IRF-FSC, RDW, RDW-SD, RET#, HFR, RET%, MacroR, HLSR#, RPI, HLSR%, IRF, LFR, MFR	3.1e-11	0	RET-SFL	0.71	1	LY-FSC	0.01	1	0.29	0.0008	0.44	0.58	0.045	0.081	0.52	0.045	0.093	0.061	0.32	0.0097	0.089	0.18	0.72	0.66	0.95	0.92	0.89	0.69	0.88	0.71	0.72	0.76
10	46206463	rs139616278	0.174823	ML4	6.5e-11	1	rs61611997(1)	RET-SFL, RET#, HFR, RET%, HLSR#, HLSR%, IRF, LFR, MFR	1.8e-11	0	IRF	0.027	1	RET%	9.1e-09	1	RBC-SFL-DW, LY-FSC, RBC-SFL, MO-SSC, Delta-HGB, RET-SFL, IRF-FSC, RDW, RDW-SD, RET#, HFR, RET%, MacroR, HLSR#, RPI, HLSR%, IRF, LFR, MFR	1.8e-11	0	IRF	0.8	1	LY-FSC	0.0028	1	0.0042	0.04	0.38	0.69	0.02	0.093	0.56	0.018	0.1	0.049	0.64	0.0064	0.096	0.35	0.56	0.32	0.5	0.37	0.36	0.33	0.93	0.79	0.35	0.41
10	46237355	rs111644636	0.239813	ML4	2.6e-08	0	NONE	RET-SFL, RET#, HFR, RET%, HLSR#, HLSR%, IRF, LFR, MFR	2.1e-08	0	IRF	0.0026	1	RET%	1.5e-07	1	RBC-SFL-DW, LY-FSC, RBC-SFL, MO-SSC, Delta-HGB, RET-SFL, IRF-FSC, RDW, RDW-SD, RET#, HFR, RET%, MacroR, HLSR#, RPI, HLSR%, IRF, LFR, MFR	2.1e-08	0	IRF	0.77	1	RBC-SFL	0.0026	1	0.011	0.77	0.15	0.021	0.35	0.52	0.61	0.33	0.55	0.39	0.99	0.21	0.44	0.65	0.32	0.55	0.54	0.45	0.44	0.55	0.76	0.49	0.13	0.4
10	51554661	rs117492445	0.032232	ML4	5.6e-09	0	NONE	RET-SFL, RET#, HFR, RET%, HLSR#, HLSR%, IRF, LFR, MFR	1.7e-12	0	RET-SFL	0.0012	1	RET#	1.3e-08	1	RBC-SFL-DW, LY-FSC, RBC-SFL, MO-SSC, Delta-HGB, RET-SFL, IRF-FSC, RDW, RDW-SD, RET#, HFR, RET%, MacroR, HLSR#, RPI, HLSR%, IRF, LFR, MFR	1.7e-12	0	RET-SFL	0.88	1	RBC-SFL-DW	0.0002	1	0.042	0.00011	0.41	0.88	0.005	0.0082	0.81	0.0053	0.01	0.0011	0.22	0.00062	0.0054	0.33	0.91	0.72	0.95	0.91	0.9	0.73	0.13	0.65	0.56	0.14
10	51581143	rs17776547	0.038009	ML4	1.8e-08	0	NONE	RET-SFL, RET#, HFR, RET%, HLSR#, HLSR%, IRF, LFR, MFR	4.2e-13	0	RET-SFL	0.04	1	RET#	2.7e-07	1	RBC-SFL-DW, LY-FSC, RBC-SFL, MO-SSC, Delta-HGB, RET-SFL, IRF-FSC, RDW, RDW-SD, RET#, HFR, RET%, MacroR, HLSR#, RPI, HLSR%, IRF, LFR, MFR	4.2e-13	0	RET-SFL	0.94	1	LY-FSC	0.0027	1	0.16	9.3e-05	0.54	0.064	0.078	0.18	0.34	0.078	0.19	0.15	0.76	0.0049	0.15	0.1	0.73	0.59	0.87	0.75	0.73	0.61	0.71	0.96	0.57	0.58
10	51582894	rs41306524	0.113178	ML4	8e-10	1	rs7085433(1)	RET-SFL, RET#, HFR, RET%, HLSR#, HLSR%, IRF, LFR, MFR	5.5e-10	0	IRF	0.00085	1	RET#	4e-09	1	RBC-SFL-DW, LY-FSC, RBC-SFL, MO-SSC, Delta-HGB, RET-SFL, IRF-FSC, RDW, RDW-SD, RET#, HFR, RET%, MacroR, HLSR#, RPI, HLSR%, IRF, LFR, MFR	5.5e-10	0	IRF	0.82	1	IRF-FSC	0.00085	1	0.11	0.46	0.12	0.25	0.2	0.27	0.82	0.19	0.3	0.32	0.91	0.059	0.26	0.9	0.67	0.78	0.66	0.73	0.75	0.76	0.84	0.88	0.067	0.58
10	63718595	rs10821935	0.496968	ML23	1.1e-08	1	rs10740055(1)	LY-SFL, MO-SFL, LY-FSC, MO-SSC-DW, LY-SSC, LY-SSC-DW, MO-FSC, MO-SSC	8.1e-09	0	LY-SSC	0.94	1	MO-FSC	0.0215	1	LY-SFL, LY-FSC-DW, MO-SFL, LY-SFL-DW, RBC-SFL-DW, LY-FSC, MO-SSC-DW, RE-LYMP%, NE-SSC, LY-SSC, RBC-SFL, LY-SSC-DW, MO-FSC, MO-SSC, RE-LYMP#, NE-SFL, IG%, RE-LYMP(L)%, RBC#, HGB, MCHC	8.1e-09	0	LY-SSC	0.98	1	RBC#	0.068	1	0.12	0.061	0.3	0.54	0.78	0.49	0.24	0.71	0.47	0.79	0.26	0.95	0.5	0.9	0.46	0.66	0.44	0.57	0.58	0.65	0.68	0.55	0.89	0.98
10	63727187	rs4506592	0.361252	ML23	3.3e-12	29	rs10740053(1), rs10740054(1), rs11403206(1), rs4131566(1), rs4948492(1), rs7090445(1), rs10430495(1), rs10430496(1), rs4245595(1), rs7908445(1), rs7923074(1), rs10821936(1), rs10821937(1), rs7896246(1), rs10821938(1), rs4948493(1), rs4948494(1), rs4245596(1), rs4245597(1), rs145600251(1), rs398013749(1), rs11332367(1), rs10761598(1), rs7087507(1), rs10821939(1), rs7089424(1), rs9415635(1), rs9414…	LY-SFL, MO-SFL, LY-FSC, MO-SSC-DW, LY-SSC, LY-SSC-DW, MO-FSC, MO-SSC	1.3e-12	0	LY-SSC	0.72	1	MO-FSC	0.001445	1	LY-SFL, LY-FSC-DW, MO-SFL, LY-SFL-DW, RBC-SFL-DW, LY-FSC, MO-SSC-DW, RE-LYMP%, NE-SSC, LY-SSC, RBC-SFL, LY-SSC-DW, MO-FSC, MO-SSC, RE-LYMP#, NE-SFL, IG%, RE-LYMP(L)%, RBC#, HGB, MCHC	1.3e-12	0	LY-SSC	0.83	1	NE-SSC	0.078	1	0.37	0.32	0.14	0.41	0.47	0.33	0.09	0.44	0.35	0.33	0.15	0.8	0.38	0.54	0.35	0.31	0.17	0.27	0.28	0.3	0.5	0.58	0.53	0.57
10	63750800	rs59216824	0.446791	ML23	3.9e-08	0	NONE	LY-SFL, MO-SFL, LY-FSC, MO-SSC-DW, LY-SSC, LY-SSC-DW, MO-FSC, MO-SSC	3e-08	0	LY-SSC	0.93	1	MO-SSC-DW	0.01555	1	LY-SFL, LY-FSC-DW, MO-SFL, LY-SFL-DW, RBC-SFL-DW, LY-FSC, MO-SSC-DW, RE-LYMP%, NE-SSC, LY-SSC, RBC-SFL, LY-SSC-DW, MO-FSC, MO-SSC, RE-LYMP#, NE-SFL, IG%, RE-LYMP(L)%, RBC#, HGB, MCHC	3e-08	0	LY-SSC	0.93	1	MO-SSC-DW	0.064	1	0.22	0.83	0.23	0.57	0.47	0.36	0.17	0.43	0.36	0.34	0.4	0.93	0.46	0.62	0.21	0.25	0.17	0.23	0.24	0.23	0.41	0.61	0.81	0.15
10	64840228	rs10822126	0.292925	ML5	2.4e-11	3	rs151129380(1), rs10761700(1), rs10995428(1)	PDW, P-LCR, H-IPF, MPV, IPF#, IPF%, PLT-FSC, PLT-SSC, PLT-SFL	4.5e-11	1	PLT-FSC	2e-06	1	PLT-SSC	1.4e-09	1	RBC-SFL-DW, PDW, P-LCR, H-IPF, MPV, IPF#, IPF%, MO-FSC, PLT-SSC-DW, PLT-SFL-DW, PLT-FSC, PLT-SSC, PLT-SFL, PLT#, PLT-FSC-DW	4.5e-11	1	PLT-FSC	0.24	1	MO-FSC	1.5e-07	1	0.76	0.011	0.13	0.15	0.12	0.17	0.25	0.13	0.16	0.34	0.36	0.73	0.25	0.013	0.5	0.093	0.24	0.11	0.11	0.09	3.3e-09	4.5e-11	2e-06	2.3e-10
10	64841274	rs61853274	0.202714	ML5	3.7e-11	0	NONE	PDW, P-LCR, H-IPF, MPV, IPF#, IPF%, PLT-FSC, PLT-SSC, PLT-SFL	1.8e-10	1	MPV	3e-05	1	PLT-SSC	1.4e-09	1	RBC-SFL-DW, PDW, P-LCR, H-IPF, MPV, IPF#, IPF%, MO-FSC, PLT-SSC-DW, PLT-SFL-DW, PLT-FSC, PLT-SSC, PLT-SFL, PLT#, PLT-FSC-DW	1.8e-10	1	MPV	0.74	1	MO-FSC	6.3e-08	1	0.64	0.23	0.95	0.032	0.29	0.66	0.16	0.3	0.67	0.54	0.77	0.89	0.8	0.069	0.3	0.11	0.18	0.09	0.092	0.1	8.9e-09	1.4e-09	3e-05	3.2e-10
10	64842211	rs58338912	0.477071	ML5	3.4e-12	4	rs2495005(1), rs11379074(1), rs10822118(1), rs72172797(1)	PDW, P-LCR, H-IPF, MPV, IPF#, IPF%, PLT-FSC, PLT-SSC, PLT-SFL	2.2e-13	0	MPV	4.4e-06	1	PLT-SSC	5.2e-10	1	RBC-SFL-DW, PDW, P-LCR, H-IPF, MPV, IPF#, IPF%, MO-FSC, PLT-SSC-DW, PLT-SFL-DW, PLT-FSC, PLT-SSC, PLT-SFL, PLT#, PLT-FSC-DW	2.2e-13	0	MPV	0.39	1	PLT-SFL-DW	1.3e-08	1	0.46	0.051	0.056	0.26	0.011	0.078	0.32	0.01	0.074	0.69	0.19	0.28	0.085	0.014	0.0047	0.0014	0.0018	0.00065	0.00075	0.0012	8.7e-10	6.6e-09	4.4e-06	9.1e-13
10	64844573	rs10995429	0.107792	ML5	4.6e-08	0	NONE	PDW, P-LCR, H-IPF, MPV, IPF#, IPF%, PLT-FSC, PLT-SSC, PLT-SFL	1.1e-08	0	H-IPF	0.00021	1	PLT-SSC	5.7e-07	1	RBC-SFL-DW, PDW, P-LCR, H-IPF, MPV, IPF#, IPF%, MO-FSC, PLT-SSC-DW, PLT-SFL-DW, PLT-FSC, PLT-SSC, PLT-SFL, PLT#, PLT-FSC-DW	1.1e-08	0	H-IPF	0.96	1	RBC-SFL-DW	4.3e-06	1	0.76	0.073	0.0047	0.96	0.0038	0.033	0.18	0.0029	0.037	0.31	0.099	0.088	0.017	0.51	0.029	0.067	0.041	0.049	0.052	0.064	5e-07	4.3e-06	0.00021	1.8e-06
10	64846841	rs10822129	0.407273	ML5	6.4e-23	63	rs4746855(1), rs7100713(1), rs7068145(1), rs10761688(1), rs10822119(1), rs10995416(1), rs10822120(1), rs10822121(1), rs10995418(1), rs10822122(1), rs4261180(1), rs574248419(1), rs35344608(1), rs34238975(1), rs10822123(1), rs10761689(1), rs10761690(1), rs10761691(1), rs398054435(1), rs10822124(1), rs10740103(1), rs4746865(1), rs2036791(1), rs10761692(1), rs10761693(1), rs10761694(1), rs1396962(1),…	PDW, P-LCR, H-IPF, MPV, IPF#, IPF%, PLT-FSC, PLT-SSC, PLT-SFL	4.3e-21	1	IPF%	7.7e-12	1	PLT-SSC	8.8e-20	1	RBC-SFL-DW, PDW, P-LCR, H-IPF, MPV, IPF#, IPF%, MO-FSC, PLT-SSC-DW, PLT-SFL-DW, PLT-FSC, PLT-SSC, PLT-SFL, PLT#, PLT-FSC-DW	4.3e-21	1	IPF%	0.33	1	MO-FSC	2e-16	1	0.87	0.00023	0.0019	0.27	0.0028	0.031	0.097	0.0026	0.03	0.24	0.1	0.24	0.04	0.011	0.11	0.021	0.051	0.02	0.022	0.019	1.9e-19	2.9e-20	7.7e-12	8.8e-20
10	64873769	rs67460150	0.302396	ML5	2.8e-15	0	NONE	PDW, P-LCR, H-IPF, MPV, IPF#, IPF%, PLT-FSC, PLT-SSC, PLT-SFL	2.6e-16	0	PLT-FSC	6.4e-08	1	PLT-SSC	3e-12	1	RBC-SFL-DW, PDW, P-LCR, H-IPF, MPV, IPF#, IPF%, MO-FSC, PLT-SSC-DW, PLT-SFL-DW, PLT-FSC, PLT-SSC, PLT-SFL, PLT#, PLT-FSC-DW	2.6e-16	0	PLT-FSC	0.37	1	PLT-SSC-DW	1.2e-10	1	0.54	0.095	0.95	0.0078	0.8	0.77	0.86	0.8	0.79	0.6	0.87	0.46	0.73	7.2e-05	0.0081	0.00018	0.00071	0.00017	0.00018	0.00016	6.4e-13	2.6e-16	6.4e-08	3e-12
10	64873883	rs34237126	0.311347	ML5	1e-10	0	NONE	PDW, P-LCR, H-IPF, MPV, IPF#, IPF%, PLT-FSC, PLT-SSC, PLT-SFL	5.3e-12	0	PLT-FSC	4.7e-07	1	P-LCR	4.9e-08	1	RBC-SFL-DW, PDW, P-LCR, H-IPF, MPV, IPF#, IPF%, MO-FSC, PLT-SSC-DW, PLT-SFL-DW, PLT-FSC, PLT-SSC, PLT-SFL, PLT#, PLT-FSC-DW	5.3e-12	0	PLT-FSC	0.87	1	PLT-SFL-DW	3.9e-07	1	0.6	0.84	0.79	0.25	0.68	0.59	0.79	0.71	0.66	0.57	0.57	0.51	0.52	0.11	0.027	0.017	0.013	0.016	0.016	0.017	2e-11	5.3e-12	5.7e-08	4.7e-07
10	64876554	rs7084569	0.478376	ML5	5.7e-33	2	rs10995445(1), rs201670954(1)	PDW, P-LCR, H-IPF, MPV, IPF#, IPF%, PLT-FSC, PLT-SSC, PLT-SFL	1.8e-36	0	PLT-FSC	6.3e-19	1	PDW	1.2e-26	1	RBC-SFL-DW, PDW, P-LCR, H-IPF, MPV, IPF#, IPF%, MO-FSC, PLT-SSC-DW, PLT-SFL-DW, PLT-FSC, PLT-SSC, PLT-SFL, PLT#, PLT-FSC-DW	1.8e-36	0	PLT-FSC	0.87	1	PLT-SSC-DW	3.3e-20	1	0.64	0.043	0.53	0.11	0.19	0.38	0.67	0.18	0.39	0.78	0.12	0.21	0.24	0.00097	2.7e-06	1.4e-06	4.3e-06	1.5e-06	1.5e-06	1.4e-06	1.5e-31	1.8e-36	3.3e-20	1.5e-20
10	64887887	rs10761718	0.183759	ML5	9.6e-12	129	rs72824948(1), rs10761717(1), rs10995449(1), rs4746974(1), rs1533068(1), rs868798(1), rs12416113(1), rs61853336(1), rs7070052(1), rs4746994(1), rs12415984(1), rs7897470(1), rs1009984(1), rs11814792(1), rs12413415(1), rs34132715(1), rs11817689(1), rs4747045(1), rs4466712(1), rs398097019(1), rs72829170(1), rs61853340(1), rs10740107(1), rs61855465(1), rs7099425(1), rs12413730(1), rs11819167(1), rs19…	PDW, P-LCR, H-IPF, MPV, IPF#, IPF%, PLT-FSC, PLT-SSC, PLT-SFL	4.6e-13	0	PLT-FSC	7.9e-07	1	PLT-SSC	4.5e-10	1	RBC-SFL-DW, PDW, P-LCR, H-IPF, MPV, IPF#, IPF%, MO-FSC, PLT-SSC-DW, PLT-SFL-DW, PLT-FSC, PLT-SSC, PLT-SFL, PLT#, PLT-FSC-DW	4.6e-13	0	PLT-FSC	0.93	1	PLT-SSC-DW	5.3e-07	1	0.7	0.0037	0.52	0.56	0.52	0.93	0.5	0.51	0.9	0.41	0.87	0.45	0.99	0.0017	0.0062	0.00092	0.003	0.0012	0.0012	0.00092	1.6e-10	4.6e-13	7.9e-07	5.6e-08
10	64893433	rs2175197	0.5	ML5	4.2e-11	0	NONE	PDW, P-LCR, H-IPF, MPV, IPF#, IPF%, PLT-FSC, PLT-SSC, PLT-SFL	2.4e-11	0	PLT-FSC	1e-06	1	PLT-SSC	2.7e-08	1	RBC-SFL-DW, PDW, P-LCR, H-IPF, MPV, IPF#, IPF%, MO-FSC, PLT-SSC-DW, PLT-SFL-DW, PLT-FSC, PLT-SSC, PLT-SFL, PLT#, PLT-FSC-DW	2.4e-11	0	PLT-FSC	0.97	1	RBC-SFL-DW	3.9e-07	1	0.22	0.06	0.49	0.97	0.5	0.76	0.46	0.48	0.78	0.7	0.77	0.98	0.65	0.25	0.57	0.31	0.38	0.28	0.29	0.31	6.9e-10	2.4e-11	1e-06	9e-08
10	64903509	rs35270148	0.42615	ML5	8.6e-18	0	NONE	PDW, P-LCR, H-IPF, MPV, IPF#, IPF%, PLT-FSC, PLT-SSC, PLT-SFL	2e-17	1	IPF%	2.9e-09	1	PLT-SSC	4.5e-14	1	RBC-SFL-DW, PDW, P-LCR, H-IPF, MPV, IPF#, IPF%, MO-FSC, PLT-SSC-DW, PLT-SFL-DW, PLT-FSC, PLT-SSC, PLT-SFL, PLT#, PLT-FSC-DW	2e-17	1	IPF%	1	1	MO-FSC	3.7e-13	1	0.99	0.034	0.35	0.16	0.17	0.27	0.32	0.17	0.27	0.62	0.085	0.11	0.26	0.014	0.011	0.0033	0.0094	0.0054	0.0054	0.0034	7.5e-17	3.9e-17	2.9e-09	3.7e-13
10	64907371	rs397967632	0.342137	ML5	9.7e-12	0	NONE	PDW, P-LCR, H-IPF, MPV, IPF#, IPF%, PLT-FSC, PLT-SSC, PLT-SFL	4.2e-15	0	PLT-FSC	1.7e-06	1	P-LCR	4.3e-10	1	RBC-SFL-DW, PDW, P-LCR, H-IPF, MPV, IPF#, IPF%, MO-FSC, PLT-SSC-DW, PLT-SFL-DW, PLT-FSC, PLT-SSC, PLT-SFL, PLT#, PLT-FSC-DW	4.2e-15	0	PLT-FSC	0.92	1	PLT-SSC-DW	7.6e-07	1	0.98	0.45	0.66	0.89	0.89	0.83	0.3	0.9	0.85	0.56	0.33	0.64	0.97	0.0061	0.029	0.0047	0.015	0.0071	0.0069	0.005	2.8e-12	4.2e-15	6.8e-10	1.7e-06
10	64916031	rs116510698	0.13093	ML5	9.5e-14	1	rs10822144(1)	PDW, P-LCR, H-IPF, MPV, IPF#, IPF%, PLT-FSC, PLT-SSC, PLT-SFL	2.9e-14	0	PLT-FSC	5.1e-07	1	PLT-SSC	1.1e-11	1	RBC-SFL-DW, PDW, P-LCR, H-IPF, MPV, IPF#, IPF%, MO-FSC, PLT-SSC-DW, PLT-SFL-DW, PLT-FSC, PLT-SSC, PLT-SFL, PLT#, PLT-FSC-DW	2.9e-14	0	PLT-FSC	0.73	1	RBC-SFL-DW	2e-08	1	1	0.75	0.31	0.73	0.78	0.68	0.88	0.81	0.63	0.22	0.74	0.72	0.88	0.0019	0.0047	0.00053	0.0021	0.0006	0.00064	0.00053	1.3e-12	2.9e-14	5.1e-07	8.9e-09
10	64939543	rs146298979	0.487925	ML5	1.2e-13	0	NONE	PDW, P-LCR, H-IPF, MPV, IPF#, IPF%, PLT-FSC, PLT-SSC, PLT-SFL	4.9e-13	1	PLT-FSC	1.4e-07	1	PLT-SSC	6.3e-11	1	RBC-SFL-DW, PDW, P-LCR, H-IPF, MPV, IPF#, IPF%, MO-FSC, PLT-SSC-DW, PLT-SFL-DW, PLT-FSC, PLT-SSC, PLT-SFL, PLT#, PLT-FSC-DW	4.9e-13	1	PLT-FSC	1	1	RBC-SFL-DW	3.8e-09	1	0.035	0.72	0.67	1	0.78	0.99	0.58	0.81	0.98	0.89	0.4	0.38	0.74	0.58	0.058	0.086	0.062	0.055	0.058	0.086	1.3e-12	4.9e-13	1.4e-07	3.2e-09
10	64943999	rs34600901	0.448435	ML5	2.8e-35	1	rs145589142(1)	PDW, P-LCR, H-IPF, MPV, IPF#, IPF%, PLT-FSC, PLT-SSC, PLT-SFL	1.6e-35	0	PLT-FSC	1.3e-21	1	PLT-SSC	6.9e-29	1	RBC-SFL-DW, PDW, P-LCR, H-IPF, MPV, IPF#, IPF%, MO-FSC, PLT-SSC-DW, PLT-SFL-DW, PLT-FSC, PLT-SSC, PLT-SFL, PLT#, PLT-FSC-DW	1.6e-35	0	PLT-FSC	0.43	1	RBC-SFL-DW	5.6e-23	1	0.61	0.16	0.67	0.43	0.27	0.42	0.31	0.27	0.42	0.95	0.19	0.23	0.19	0.00066	1e-05	2.3e-06	8.6e-06	2.3e-06	2.6e-06	2.1e-06	2.3e-33	1.6e-35	1.3e-21	4e-24
10	64980867	rs71025127	0.384596	ML5	2.7e-11	0	NONE	PDW, P-LCR, H-IPF, MPV, IPF#, IPF%, PLT-FSC, PLT-SSC, PLT-SFL	9e-11	1	H-IPF	0.00022	1	PLT-SSC	9e-10	1	RBC-SFL-DW, PDW, P-LCR, H-IPF, MPV, IPF#, IPF%, MO-FSC, PLT-SSC-DW, PLT-SFL-DW, PLT-FSC, PLT-SSC, PLT-SFL, PLT#, PLT-FSC-DW	9e-11	1	H-IPF	0.79	1	RBC-SFL-DW	2.4e-08	1	0.78	0.83	0.48	0.79	0.44	0.79	0.035	0.44	0.75	0.46	0.78	0.47	0.72	0.13	0.0052	0.0095	0.017	0.01	0.011	0.0087	9e-10	2.4e-08	0.00022	1.4e-09
10	64982989	rs35485931	0.494364	ML5	3.8e-20	0	NONE	PDW, P-LCR, H-IPF, MPV, IPF#, IPF%, PLT-FSC, PLT-SSC, PLT-SFL	5.7e-19	1	PLT-FSC	3.2e-11	1	PLT-SSC	1.8e-16	1	RBC-SFL-DW, PDW, P-LCR, H-IPF, MPV, IPF#, IPF%, MO-FSC, PLT-SSC-DW, PLT-SFL-DW, PLT-FSC, PLT-SSC, PLT-SFL, PLT#, PLT-FSC-DW	5.7e-19	1	PLT-FSC	0.33	1	RBC-SFL-DW	3.3e-13	1	0.41	0.33	0.88	0.33	0.75	0.52	0.87	0.76	0.51	0.71	0.59	0.24	0.77	0.023	0.0012	0.00052	0.0017	0.00069	0.00075	0.00049	1.1e-16	5.7e-19	3.2e-11	1.1e-13
10	64991717	rs11593336	0.024186	ML5	4.2e-08	0	NONE	PDW, P-LCR, H-IPF, MPV, IPF#, IPF%, PLT-FSC, PLT-SSC, PLT-SFL	2.8e-07	1	P-LCR	0.00012	1	PLT-SSC	6.1e-07	1	RBC-SFL-DW, PDW, P-LCR, H-IPF, MPV, IPF#, IPF%, MO-FSC, PLT-SSC-DW, PLT-SFL-DW, PLT-FSC, PLT-SSC, PLT-SFL, PLT#, PLT-FSC-DW	2.8e-07	1	P-LCR	0.72	1	MO-FSC	5.8e-06	1	0.023	0.75	0.65	0.53	0.94	0.64	0.71	0.99	0.66	0.8	0.48	0.58	0.63	0.82	0.36	0.47	0.46	0.53	0.53	0.47	4e-07	8.3e-07	0.00012	2.8e-07
10	65002442	rs113882062	0.119254	ML5	2.3e-08	1	rs17813747(1)	PDW, P-LCR, H-IPF, MPV, IPF#, IPF%, PLT-FSC, PLT-SSC, PLT-SFL	2e-08	0	IPF%	0.00012	1	PLT-SSC	5.6e-07	1	RBC-SFL-DW, PDW, P-LCR, H-IPF, MPV, IPF#, IPF%, MO-FSC, PLT-SSC-DW, PLT-SFL-DW, PLT-FSC, PLT-SSC, PLT-SFL, PLT#, PLT-FSC-DW	2e-08	0	IPF%	0.26	1	MO-FSC	4.1e-06	1	0.5	0.32	0.67	0.2	0.85	0.84	0.82	0.86	0.85	0.89	0.68	0.46	0.6	0.096	0.16	0.07	0.16	0.095	0.092	0.075	1.4e-07	9.4e-08	0.00012	5.6e-07
10	65006870	rs78094936	0.339807	ML5	1.3e-34	0	NONE	PDW, P-LCR, H-IPF, MPV, IPF#, IPF%, PLT-FSC, PLT-SSC, PLT-SFL	1.3e-37	0	PLT-FSC	1.3e-18	1	PDW	2.4e-27	1	RBC-SFL-DW, PDW, P-LCR, H-IPF, MPV, IPF#, IPF%, MO-FSC, PLT-SSC-DW, PLT-SFL-DW, PLT-FSC, PLT-SSC, PLT-SFL, PLT#, PLT-FSC-DW	1.3e-37	0	PLT-FSC	0.75	1	PLT-SSC-DW	1.4e-19	1	0.43	0.12	0.35	0.33	0.7	0.93	0.92	0.71	0.94	0.86	0.29	0.92	0.78	0.024	4e-05	6.2e-05	0.0001	4.1e-05	4.7e-05	5.6e-05	6.6e-33	1.3e-37	1.4e-19	9.9e-22
10	65036225	rs551525973	0.346656	ML5	6.8e-17	0	NONE	PDW, P-LCR, H-IPF, MPV, IPF#, IPF%, PLT-FSC, PLT-SSC, PLT-SFL	4.1e-16	1	PLT-SFL	7e-10	1	PLT-SSC	1.1e-13	1	RBC-SFL-DW, PDW, P-LCR, H-IPF, MPV, IPF#, IPF%, MO-FSC, PLT-SSC-DW, PLT-SFL-DW, PLT-FSC, PLT-SSC, PLT-SFL, PLT#, PLT-FSC-DW	4.1e-16	1	PLT-SFL	0.88	1	RBC-SFL-DW	2.4e-11	1	0.26	0.54	0.44	0.88	0.92	0.55	0.48	0.89	0.54	0.78	0.88	0.4	0.63	0.0011	3.9e-05	8e-06	7.4e-05	2.1e-05	2e-05	9e-06	4.1e-16	6e-16	7e-10	2.4e-12
10	65039372	rs72831012	0.048439	ML5	3.4e-08	0	NONE	PDW, P-LCR, H-IPF, MPV, IPF#, IPF%, PLT-FSC, PLT-SSC, PLT-SFL	2.6e-10	0	PLT-FSC	0.0025	1	PDW	1.7e-07	1	RBC-SFL-DW, PDW, P-LCR, H-IPF, MPV, IPF#, IPF%, MO-FSC, PLT-SSC-DW, PLT-SFL-DW, PLT-FSC, PLT-SSC, PLT-SFL, PLT#, PLT-FSC-DW	2.6e-10	0	PLT-FSC	0.92	1	RBC-SFL-DW	0.00045	1	0.17	0.14	0.99	0.92	0.71	0.82	0.47	0.69	0.85	0.89	0.76	0.45	0.67	0.68	0.26	0.57	0.44	0.53	0.53	0.57	1.7e-07	2.6e-10	2.1e-06	0.00045
10	65040845	rs10995489	0.27274	ML5	2.9e-18	149	rs10995448(1), rs12771984(1), rs7082200(1), rs10995450(1), rs10740105(1), rs10761719(1), rs7923014(1), rs7908990(1), rs1533069(1), rs871690(1), rs71025114(1), rs10761720(1), rs7916224(1), rs10733787(1), rs12240740(1), rs931972(1), rs10733788(1), rs397811292(1), rs57138498(1), rs10995453(1), rs907(1), rs10761721(1), rs10995459(1), rs3211105(1), rs10822146(1), rs10761722(1), rs10465990(1), rs157904…	PDW, P-LCR, H-IPF, MPV, IPF#, IPF%, PLT-FSC, PLT-SSC, PLT-SFL	4.8e-19	0	PLT-FSC	1.1e-09	1	PLT-SSC	2.8e-15	1	RBC-SFL-DW, PDW, P-LCR, H-IPF, MPV, IPF#, IPF%, MO-FSC, PLT-SSC-DW, PLT-SFL-DW, PLT-FSC, PLT-SSC, PLT-SFL, PLT#, PLT-FSC-DW	4.8e-19	0	PLT-FSC	0.98	1	RBC-SFL-DW	1.7e-11	1	0.13	0.038	0.016	0.98	0.086	0.31	0.14	0.087	0.3	0.82	0.32	0.82	0.3	0.012	0.15	0.038	0.07	0.042	0.044	0.035	4.6e-16	4.8e-19	1.1e-09	4e-13
10	65041071	rs35627771	0.337634	ML5	4.7e-08	0	NONE	PDW, P-LCR, H-IPF, MPV, IPF#, IPF%, PLT-FSC, PLT-SSC, PLT-SFL	1.2e-07	1	MPV	0.00072	1	PLT-SSC	2.4e-07	1	RBC-SFL-DW, PDW, P-LCR, H-IPF, MPV, IPF#, IPF%, MO-FSC, PLT-SSC-DW, PLT-SFL-DW, PLT-FSC, PLT-SSC, PLT-SFL, PLT#, PLT-FSC-DW	1.2e-07	1	MPV	0.43	1	RBC-SFL-DW	5.1e-06	1	0.38	0.07	0.51	0.43	0.31	0.65	0.29	0.29	0.64	0.77	0.53	0.67	0.49	0.1	0.094	0.054	0.12	0.082	0.08	0.055	1.8e-07	2e-07	0.00072	9.3e-07
10	65041324	rs138000301	0.105696	ML5	4.9e-12	1	rs76637437(1)	PDW, P-LCR, H-IPF, MPV, IPF#, IPF%, PLT-FSC, PLT-SSC, PLT-SFL	6.1e-12	1	IPF%	1.1e-07	1	PLT-SSC	2.8e-10	1	RBC-SFL-DW, PDW, P-LCR, H-IPF, MPV, IPF#, IPF%, MO-FSC, PLT-SSC-DW, PLT-SFL-DW, PLT-FSC, PLT-SSC, PLT-SFL, PLT#, PLT-FSC-DW	6.1e-12	1	IPF%	0.9	1	RBC-SFL-DW	1.1e-09	1	0.84	0.031	0.00012	0.9	0.00018	0.0017	0.042	0.00015	0.0019	0.045	0.013	0.022	0.001	0.16	0.04	0.039	0.039	0.039	0.04	0.038	3.8e-11	1.3e-10	1.1e-07	1.1e-09
10	65043127	rs34629226	0.247586	ML5	3.8e-11	0	NONE	PDW, P-LCR, H-IPF, MPV, IPF#, IPF%, PLT-FSC, PLT-SSC, PLT-SFL	2.2e-10	1	PLT-FSC	1.5e-05	1	PLT-SSC	2.1e-09	1	RBC-SFL-DW, PDW, P-LCR, H-IPF, MPV, IPF#, IPF%, MO-FSC, PLT-SSC-DW, PLT-SFL-DW, PLT-FSC, PLT-SSC, PLT-SFL, PLT#, PLT-FSC-DW	2.2e-10	1	PLT-FSC	0.96	1	RBC-SFL-DW	2.6e-08	1	0.29	0.59	0.85	0.96	0.41	0.93	0.048	0.41	0.92	0.74	0.37	0.75	0.7	0.088	0.024	0.022	0.059	0.032	0.032	0.021	3.6e-10	2.2e-10	1.5e-05	2.6e-08
10	65065137	rs11815832	0.451027	ML5	7.5e-32	29	rs9415676(1), rs9299456(1), rs34111309(1), rs72837033(1), rs35506078(1), rs58413618(1), rs17814528(1), rs34474669(1), rs11442892(1), rs10995554(1), rs12257409(1), rs12263283(1), rs12263348(1), rs12263355(1), rs1991571(1), rs68187821(1), rs11455257(1), rs2393985(1), rs6479906(1), rs12253452(1), rs2195594(1), rs34576511(1), rs7921909(1), rs6479909(1), rs35403056(1), rs10733794(1), rs1864390(1), rs9…	PDW, P-LCR, H-IPF, MPV, IPF#, IPF%, PLT-FSC, PLT-SSC, PLT-SFL	3.8e-31	1	PLT-FSC	2.6e-19	1	PLT-SSC	2.8e-26	1	RBC-SFL-DW, PDW, P-LCR, H-IPF, MPV, IPF#, IPF%, MO-FSC, PLT-SSC-DW, PLT-SFL-DW, PLT-FSC, PLT-SSC, PLT-SFL, PLT#, PLT-FSC-DW	3.8e-31	1	PLT-FSC	0.6	1	RBC-SFL-DW	2.7e-20	1	0.083	0.92	0.061	0.6	0.087	0.063	0.67	0.085	0.062	0.087	0.085	0.11	0.054	0.091	0.011	0.0091	0.0073	0.0051	0.0059	0.0083	5.8e-29	3.8e-31	2.6e-19	1.2e-21
10	65065137	rs200146505	0.400688	ML5	1.2e-26	0	NONE	PDW, P-LCR, H-IPF, MPV, IPF#, IPF%, PLT-FSC, PLT-SSC, PLT-SFL	2e-30	0	PLT-FSC	2.1e-15	1	PDW	7.1e-22	1	RBC-SFL-DW, PDW, P-LCR, H-IPF, MPV, IPF#, IPF%, MO-FSC, PLT-SSC-DW, PLT-SFL-DW, PLT-FSC, PLT-SSC, PLT-SFL, PLT#, PLT-FSC-DW	2e-30	0	PLT-FSC	0.55	1	PLT-SSC-DW	9e-17	1	0.37	0.036	0.11	0.54	0.11	0.27	0.38	0.11	0.26	0.53	0.15	0.91	0.36	0.00025	0.011	0.00052	0.0031	0.0014	0.0013	0.00056	2.1e-25	2e-30	4.6e-17	9e-17
10	65066186	rs10761741	0.419005	ML5	1.7e-61	188	rs10761716(1), rs10822143(1), rs150230220(1), rs7073746(1), rs11278263(1), rs35751397(1), rs13095(1), rs71461799(1), rs35562567(1), rs1935(1), rs35447916(1), rs10822145(1), rs10995455(1), rs10733789(1), rs10761723(1), rs7895472(1), rs7895610(1), rs4379723(1), rs10822149(1), rs7916868(1), rs10761727(1), rs10761729(1), rs4399232(1), rs7902343(1), rs10995477(1), rs4400684(1), rs4454603(1), rs4595427…	PDW, P-LCR, H-IPF, MPV, IPF#, IPF%, PLT-FSC, PLT-SSC, PLT-SFL	3.7e-64	0	PLT-FSC	8.1e-35	1	PLT-SSC	5.4e-49	1	RBC-SFL-DW, PDW, P-LCR, H-IPF, MPV, IPF#, IPF%, MO-FSC, PLT-SSC-DW, PLT-SFL-DW, PLT-FSC, PLT-SSC, PLT-SFL, PLT#, PLT-FSC-DW	3.7e-64	0	PLT-FSC	0.43	1	RBC-SFL-DW	8.2e-38	1	0.057	0.12	0.034	0.43	0.04	0.12	0.36	0.041	0.12	0.35	0.037	0.36	0.084	5.9e-05	0.00014	5.5e-06	2.4e-05	5.1e-06	5.9e-06	5e-06	1e-56	3.7e-64	8.1e-35	4.6e-41
10	65089238	rs61422373	0.182175	ML5	5.4e-10	2	rs201387308(1), rs55666908(1)	PDW, P-LCR, H-IPF, MPV, IPF#, IPF%, PLT-FSC, PLT-SSC, PLT-SFL	5.8e-11	0	PLT-FSC	3.4e-06	1	PLT-SSC	9.3e-09	1	RBC-SFL-DW, PDW, P-LCR, H-IPF, MPV, IPF#, IPF%, MO-FSC, PLT-SSC-DW, PLT-SFL-DW, PLT-FSC, PLT-SSC, PLT-SFL, PLT#, PLT-FSC-DW	5.8e-11	0	PLT-FSC	0.82	1	PLT-SSC-DW	2e-06	1	0.81	0.067	0.66	0.65	0.7	0.82	0.39	0.73	0.8	0.17	0.37	0.57	0.89	0.0034	0.0085	0.0016	0.0064	0.0025	0.0023	0.0018	6.5e-09	5.8e-11	3.4e-06	1.6e-06
10	65094117	rs67655940	0.189451	ML5	3.5e-18	2	rs7100693(1), rs58302652(1)	PDW, P-LCR, H-IPF, MPV, IPF#, IPF%, PLT-FSC, PLT-SSC, PLT-SFL	2.6e-22	0	PLT-FSC	2.6e-10	1	PDW	4.9e-14	1	RBC-SFL-DW, PDW, P-LCR, H-IPF, MPV, IPF#, IPF%, MO-FSC, PLT-SSC-DW, PLT-SFL-DW, PLT-FSC, PLT-SSC, PLT-SFL, PLT#, PLT-FSC-DW	2.6e-22	0	PLT-FSC	0.5	1	MO-FSC	6.7e-12	1	0.046	0.2	0.95	0.22	0.9	0.8	0.96	0.88	0.81	0.45	0.55	0.62	0.59	0.006	0.01	0.002	0.0041	0.0025	0.0028	0.0019	6.6e-18	2.6e-22	1.4e-12	6.7e-12
10	65113809	rs10761749	0.231246	ML5	1.1e-12	12	rs7098412(1), rs1904296(1), rs67708339(1), rs7070693(1), rs35843321(1), rs397955081(1), rs143758788(1), rs144958118(1), rs143067378(1), rs9414802(1), rs35705943(1), rs10761781(1)	PDW, P-LCR, H-IPF, MPV, IPF#, IPF%, PLT-FSC, PLT-SSC, PLT-SFL	7.1e-13	0	PLT-FSC	1.3e-06	1	PLT-SSC	5.4e-11	1	RBC-SFL-DW, PDW, P-LCR, H-IPF, MPV, IPF#, IPF%, MO-FSC, PLT-SSC-DW, PLT-SFL-DW, PLT-FSC, PLT-SSC, PLT-SFL, PLT#, PLT-FSC-DW	7.1e-13	0	PLT-FSC	0.46	1	RBC-SFL-DW	1.6e-08	1	0.58	0.54	0.93	0.46	0.75	0.9	0.29	0.74	0.86	0.49	0.39	0.55	0.54	0.012	0.0054	0.0016	0.0045	0.0024	0.0023	0.0016	3.4e-12	7.1e-13	1.3e-06	9.7e-09
10	65151268	rs149727843	0.397307	ML5	4.8e-29	109	rs34722792(1), rs35778153(1), rs2896497(1), rs35768343(1), rs67710017(1), rs35131883(1), rs871689(1), rs34429458(1), rs34603929(1), rs36100606(1), rs35125633(1), rs12770187(1), rs1046521(1), rs112358768(1), rs34188653(1), rs56378743(1), rs149829773(1), rs72829157(1), rs35854283(1), rs34069123(1), rs34119992(1), rs149938707(1), rs2306264(1), rs12762115(1), rs12763038(1), rs35555565(1), rs72829184(…	PDW, P-LCR, H-IPF, MPV, IPF#, IPF%, PLT-FSC, PLT-SSC, PLT-SFL	4.4e-29	0	PLT-FSC	1.1e-18	1	PLT-SSC	4.4e-23	1	RBC-SFL-DW, PDW, P-LCR, H-IPF, MPV, IPF#, IPF%, MO-FSC, PLT-SSC-DW, PLT-SFL-DW, PLT-FSC, PLT-SSC, PLT-SFL, PLT#, PLT-FSC-DW	4.4e-29	0	PLT-FSC	0.84	1	MO-FSC	4.3e-19	1	0.55	0.73	0.16	0.64	0.057	0.044	0.2	0.053	0.046	0.096	0.014	0.016	0.015	0.019	6.9e-05	7.6e-05	9.8e-05	4.7e-05	5.3e-05	7.3e-05	1.2e-27	4.4e-29	1.1e-18	1.1e-19
10	65171053	rs58719205	0.305901	ML5	6.2e-15	0	NONE	PDW, P-LCR, H-IPF, MPV, IPF#, IPF%, PLT-FSC, PLT-SSC, PLT-SFL	1.9e-14	1	PLT-FSC	2.4e-07	1	PLT-SSC	8.9e-13	1	RBC-SFL-DW, PDW, P-LCR, H-IPF, MPV, IPF#, IPF%, MO-FSC, PLT-SSC-DW, PLT-SFL-DW, PLT-FSC, PLT-SSC, PLT-SFL, PLT#, PLT-FSC-DW	1.9e-14	1	PLT-FSC	0.81	1	PLT-SSC-DW	3.6e-10	1	0.36	0.17	0.45	0.66	0.47	0.94	0.15	0.49	0.94	0.92	0.46	0.98	0.72	0.0097	0.0087	0.0027	0.0075	0.0039	0.004	0.0027	2.1e-14	1.9e-14	2.4e-07	2.7e-10
10	65214017	rs112838462	0.323213	ML5	1.4e-26	0	NONE	PDW, P-LCR, H-IPF, MPV, IPF#, IPF%, PLT-FSC, PLT-SSC, PLT-SFL	6.9e-29	0	PLT-FSC	1.9e-13	1	PDW	8.8e-21	1	RBC-SFL-DW, PDW, P-LCR, H-IPF, MPV, IPF#, IPF%, MO-FSC, PLT-SSC-DW, PLT-SFL-DW, PLT-FSC, PLT-SSC, PLT-SFL, PLT#, PLT-FSC-DW	6.9e-29	0	PLT-FSC	0.95	1	PLT-SFL-DW	8.3e-16	1	0.23	0.015	0.29	0.53	0.11	0.33	0.3	0.1	0.34	0.75	0.34	0.91	0.2	4.8e-05	5.5e-05	2.3e-06	7.4e-06	2.5e-06	2.4e-06	2.4e-06	1e-24	6.9e-29	8.3e-16	1.3e-17
10	65250182	rs10761775	0.373039	ML5	3.4e-22	0	NONE	PDW, P-LCR, H-IPF, MPV, IPF#, IPF%, PLT-FSC, PLT-SSC, PLT-SFL	6.6e-23	0	PLT-FSC	6.4e-13	1	PLT-SSC	4.3e-19	1	RBC-SFL-DW, PDW, P-LCR, H-IPF, MPV, IPF#, IPF%, MO-FSC, PLT-SSC-DW, PLT-SFL-DW, PLT-FSC, PLT-SSC, PLT-SFL, PLT#, PLT-FSC-DW	6.6e-23	0	PLT-FSC	0.89	1	PLT-SSC-DW	4e-14	1	0.78	0.34	0.058	0.85	0.39	0.5	0.91	0.4	0.53	0.73	0.22	0.77	0.26	0.028	0.00062	0.0004	0.00047	0.00033	0.00035	0.00038	3.3e-21	6.6e-23	6.4e-13	3.1e-14
10	65262396	rs67729776	0.425459	ML5	6.6e-17	0	NONE	PDW, P-LCR, H-IPF, MPV, IPF#, IPF%, PLT-FSC, PLT-SSC, PLT-SFL	8.7e-19	0	PLT-FSC	2.2e-10	1	PLT-SSC	2.5e-12	1	RBC-SFL-DW, PDW, P-LCR, H-IPF, MPV, IPF#, IPF%, MO-FSC, PLT-SSC-DW, PLT-SFL-DW, PLT-FSC, PLT-SSC, PLT-SFL, PLT#, PLT-FSC-DW	8.7e-19	0	PLT-FSC	0.54	1	PLT-SSC-DW	1.7e-11	1	0.51	0.2	0.1	0.035	0.23	0.077	0.059	0.23	0.081	0.035	0.93	0.24	0.12	0.00027	0.025	0.00096	0.007	0.002	0.002	0.001	2.8e-16	8.7e-19	2.2e-10	1.2e-11
10	65268579	rs72837060	0.183296	ML5	1.8e-14	8	rs72829138(1), rs77731585(1), rs77722590(1), rs145167863(1), rs72837036(1), rs72837062(1), rs112252722(1), rs113803069(1)	PDW, P-LCR, H-IPF, MPV, IPF#, IPF%, PLT-FSC, PLT-SSC, PLT-SFL	7.6e-14	1	IPF%	6.9e-08	1	PLT-SSC	6.1e-12	1	RBC-SFL-DW, PDW, P-LCR, H-IPF, MPV, IPF#, IPF%, MO-FSC, PLT-SSC-DW, PLT-SFL-DW, PLT-FSC, PLT-SSC, PLT-SFL, PLT#, PLT-FSC-DW	7.6e-14	1	IPF%	0.33	1	MO-FSC	4.3e-10	1	0.81	0.23	0.53	0.1	0.6	0.7	0.75	0.59	0.66	0.62	0.4	1	0.85	0.0016	0.017	0.0012	0.0048	0.0017	0.0016	0.0013	6.7e-13	1.7e-13	6.9e-08	6.1e-12
10	65297720	rs12770839	0.331526	ML5	4.1e-33	0	NONE	PDW, P-LCR, H-IPF, MPV, IPF#, IPF%, PLT-FSC, PLT-SSC, PLT-SFL	1.6e-37	0	PLT-FSC	1.2e-18	1	PLT-SSC	6.7e-25	1	RBC-SFL-DW, PDW, P-LCR, H-IPF, MPV, IPF#, IPF%, MO-FSC, PLT-SSC-DW, PLT-SFL-DW, PLT-FSC, PLT-SSC, PLT-SFL, PLT#, PLT-FSC-DW	1.6e-37	0	PLT-FSC	0.44	1	RBC-SFL-DW	3.4e-19	1	0.067	0.91	0.74	0.44	0.92	0.7	0.93	0.9	0.72	0.57	0.61	0.49	0.73	0.0003	0.0077	0.00033	0.0014	0.00035	0.00037	0.00032	5.1e-31	1.6e-37	1.2e-18	5.5e-22
10	65301845	rs386371608	0.46553	ML1	1e-08	0	NONE	NEUT%, WBC#, NEUT#, (BASO+NEUT)#, IG#, MYELOID#, LYMPH%, GRAN#, (NEUT+EO)#, GRAN%MYELOID	2.3e-09	0	(BASO+NEUT)#	0.0047	1	LYMPH%	7.65e-09	0	LY-FSC-DW, MO-SFL, LY-SFL-DW, EO-SSC-DW, NEUT%GRAN, NEUT%, EO%GRAN, (EO+BASO)#, EO-SFL, EO#, WBC#, EO%, RE-LYMP%, MONO%, NEUT#, (BASO+NEUT)#, LYMPH#, RE-LYMP#, MO-FSC-DW, IG#, BASO%, BASO-FSC-DW, IG%, MONO#, MYELOID#, PCT, BASO#, BASO%GRAN, LYMPH%, GRAN#, PLT#, HCT, (NEUT+EO)#, MO-SFL-DW, EO-FSC-DW, GRAN%MYELOID, RPI, BASO-SFL-DW	2.3e-09	0	(BASO+NEUT)#	0.81	1	MONO#	0.042	1	0.18	0.062	0.23	0.33	0.068	0.19	0.18	0.063	0.19	0.49	0.04	0.1	0.074	4.4e-05	1.1e-08	2.4e-09	1.6e-08	2.7e-09	2.9e-09	2.3e-09	2.9e-39	1.8e-42	1.4e-24	3.8e-26
10	65309157	rs113772416	0.084548	ML5	5.4e-12	7	rs7082913(1), rs111971590(1), rs117452816(1), rs78592316(1), rs111928730(1), rs75431060(1), rs75888251(1)	PDW, P-LCR, H-IPF, MPV, IPF#, IPF%, PLT-FSC, PLT-SSC, PLT-SFL	5.4e-11	1	IPF#	8.6e-07	1	PLT-SSC	1.1e-09	1	RBC-SFL-DW, PDW, P-LCR, H-IPF, MPV, IPF#, IPF%, MO-FSC, PLT-SSC-DW, PLT-SFL-DW, PLT-FSC, PLT-SSC, PLT-SFL, PLT#, PLT-FSC-DW	5.4e-11	1	IPF#	0.82	1	MO-FSC	2.8e-08	1	0.16	0.38	0.9	0.13	0.28	0.64	0.57	0.29	0.67	0.78	0.67	0.96	0.45	0.038	0.17	0.054	0.063	0.039	0.04	0.053	4.1e-10	5.9e-11	8.6e-07	3.8e-09
10	65338801	rs34124994	0.435726	ML5	1.3e-26	0	NONE	PDW, P-LCR, H-IPF, MPV, IPF#, IPF%, PLT-FSC, PLT-SSC, PLT-SFL	4.7e-28	0	PLT-FSC	6.9e-16	1	PDW	1.1e-21	1	RBC-SFL-DW, PDW, P-LCR, H-IPF, MPV, IPF#, IPF%, MO-FSC, PLT-SSC-DW, PLT-SFL-DW, PLT-FSC, PLT-SSC, PLT-SFL, PLT#, PLT-FSC-DW	4.7e-28	0	PLT-FSC	0.92	1	PLT-SSC-DW	4.4e-16	1	0.59	0.88	0.82	0.68	0.81	0.48	0.56	0.77	0.47	0.72	0.93	0.87	0.96	0.0015	5e-06	2.4e-06	1.1e-05	3.4e-06	3.4e-06	2.5e-06	7.2e-27	4.7e-28	3.8e-16	4.4e-16
10	65350887	rs11358371	0.391321	ML5	2.1e-08	0	NONE	PDW, P-LCR, H-IPF, MPV, IPF#, IPF%, PLT-FSC, PLT-SSC, PLT-SFL	5.6e-10	0	PLT-FSC	2.6e-05	1	P-LCR	1e-06	1	RBC-SFL-DW, PDW, P-LCR, H-IPF, MPV, IPF#, IPF%, MO-FSC, PLT-SSC-DW, PLT-SFL-DW, PLT-FSC, PLT-SSC, PLT-SFL, PLT#, PLT-FSC-DW	5.6e-10	0	PLT-FSC	0.87	1	PLT-SFL-DW	2.5e-05	1	0.73	0.58	0.75	0.77	0.73	0.43	0.74	0.74	0.42	0.58	0.21	0.22	0.38	0.37	0.051	0.067	0.077	0.069	0.07	0.068	1.6e-09	5.6e-10	1e-06	2.6e-05
10	65358543	rs557044785	0.40627	ML5	2.8e-32	0	NONE	PDW, P-LCR, H-IPF, MPV, IPF#, IPF%, PLT-FSC, PLT-SSC, PLT-SFL	7e-35	0	PLT-FSC	1.2e-18	1	PLT-SSC	9.5e-26	1	RBC-SFL-DW, PDW, P-LCR, H-IPF, MPV, IPF#, IPF%, MO-FSC, PLT-SSC-DW, PLT-SFL-DW, PLT-FSC, PLT-SSC, PLT-SFL, PLT#, PLT-FSC-DW	7e-35	0	PLT-FSC	0.44	1	RBC-SFL-DW	8.1e-19	1	0.65	0.2	0.26	0.44	0.22	0.44	0.44	0.21	0.46	0.4	0.2	0.18	0.23	0.00071	8.2e-07	3.2e-07	1.2e-06	2.2e-07	2.3e-07	3.3e-07	3e-32	7e-35	1.2e-18	2.3e-20
10	65364539	rs12258858	0.288438	ML5	6.6e-19	19	rs111346856(1), rs17742981(1), rs35978279(1), rs74550243(1), rs12779973(1), rs72838794(1), rs12779494(1), rs72838798(1), rs72838801(1), rs10465991(1), rs67044923(1), rs35995927(1), rs12775581(1), rs35623760(1), rs36000532(1), rs2565185(1), rs12246748(1), rs578185850(1), rs140115396(1)	PDW, P-LCR, H-IPF, MPV, IPF#, IPF%, PLT-FSC, PLT-SSC, PLT-SFL	2.9e-19	0	PLT-FSC	9.6e-12	1	PLT-SSC	1.3e-15	1	RBC-SFL-DW, PDW, P-LCR, H-IPF, MPV, IPF#, IPF%, MO-FSC, PLT-SSC-DW, PLT-SFL-DW, PLT-FSC, PLT-SSC, PLT-SFL, PLT#, PLT-FSC-DW	2.9e-19	0	PLT-FSC	0.76	1	RBC-SFL-DW	6.5e-12	1	0.66	0.98	0.24	0.76	0.43	0.25	0.83	0.45	0.27	0.35	0.095	0.12	0.2	0.12	0.0058	0.0063	0.0087	0.0064	0.0069	0.0062	3.6e-18	2.9e-19	9.6e-12	2.8e-12
10	65365385	rs1896995	0.487851	ML5	3.4e-31	12	rs142517247(1), rs2393989(1), rs7075302(1), rs3847327(1), rs7089698(1), rs12218613(1), rs10740138(1), rs10761789(1), rs7076920(1), rs3858121(1), rs3858122(1), rs60755396(1)	PDW, P-LCR, H-IPF, MPV, IPF#, IPF%, PLT-FSC, PLT-SSC, PLT-SFL	1.6e-32	0	PLT-FSC	1.2e-17	1	PLT-SSC	2e-25	1	RBC-SFL-DW, PDW, P-LCR, H-IPF, MPV, IPF#, IPF%, MO-FSC, PLT-SSC-DW, PLT-SFL-DW, PLT-FSC, PLT-SSC, PLT-SFL, PLT#, PLT-FSC-DW	1.6e-32	0	PLT-FSC	0.89	1	PLT-SSC-DW	4.2e-19	1	0.17	0.63	0.23	0.88	0.31	0.48	0.36	0.31	0.49	0.75	0.12	0.28	0.17	0.002	2.6e-05	8.8e-06	5.3e-05	1.4e-05	1.5e-05	8.8e-06	6.5e-31	1.6e-32	1.2e-17	3.4e-20
10	65365979	rs34030237	0.38034	ML5	2.1e-19	0	NONE	PDW, P-LCR, H-IPF, MPV, IPF#, IPF%, PLT-FSC, PLT-SSC, PLT-SFL	1.3e-21	0	PLT-FSC	5.9e-12	1	PDW	1.9e-14	1	RBC-SFL-DW, PDW, P-LCR, H-IPF, MPV, IPF#, IPF%, MO-FSC, PLT-SSC-DW, PLT-SFL-DW, PLT-FSC, PLT-SSC, PLT-SFL, PLT#, PLT-FSC-DW	1.3e-21	0	PLT-FSC	1	1	RBC-SFL-DW	3.7e-12	1	0.82	0.2	0.0058	1	0.053	0.13	0.12	0.055	0.14	0.24	0.029	0.14	0.069	0.029	0.0012	0.0009	0.003	0.001	0.0012	0.00082	1.7e-19	1.3e-21	3.7e-12	1.5e-13
10	65374077	rs12245846	0.321645	ML5	1.2e-15	4	rs7076601(1), rs10437364(1), rs1255496(1), rs4564213(1)	PDW, P-LCR, H-IPF, MPV, IPF#, IPF%, PLT-FSC, PLT-SSC, PLT-SFL	2.4e-15	1	PLT-SFL	9.8e-10	1	PLT-SSC	3.1e-13	1	RBC-SFL-DW, PDW, P-LCR, H-IPF, MPV, IPF#, IPF%, MO-FSC, PLT-SSC-DW, PLT-SFL-DW, PLT-FSC, PLT-SSC, PLT-SFL, PLT#, PLT-FSC-DW	2.4e-15	1	PLT-SFL	0.84	1	MO-FSC	5.5e-10	1	0.77	0.56	0.036	0.7	0.17	0.18	0.71	0.17	0.18	0.24	0.04	0.066	0.099	0.44	0.032	0.063	0.067	0.059	0.066	0.06	2.4e-15	4.8e-15	9.8e-10	4.3e-10
10	65375308	rs200849735	0.174501	ML5	3.9e-09	0	NONE	PDW, P-LCR, H-IPF, MPV, IPF#, IPF%, PLT-FSC, PLT-SSC, PLT-SFL	4e-09	1	PLT-FSC	7.9e-05	1	PLT-SSC	1.4e-07	1	RBC-SFL-DW, PDW, P-LCR, H-IPF, MPV, IPF#, IPF%, MO-FSC, PLT-SSC-DW, PLT-SFL-DW, PLT-FSC, PLT-SSC, PLT-SFL, PLT#, PLT-FSC-DW	4e-09	1	PLT-FSC	0.68	1	MO-FSC	1e-06	1	0.54	0.031	0.83	0.64	0.68	0.67	0.6	0.67	0.63	0.7	0.79	0.73	0.98	0.046	0.023	0.012	0.036	0.015	0.015	0.013	2.9e-08	4e-09	7.9e-05	5.2e-07
10	65392598	rs11403526	0.204709	ML5	4.3e-10	2	rs1268639(1), rs1255495(1)	PDW, P-LCR, H-IPF, MPV, IPF#, IPF%, PLT-FSC, PLT-SSC, PLT-SFL	2.3e-09	1	PLT-SFL	6.6e-05	1	PLT-SSC	4.5e-08	1	RBC-SFL-DW, PDW, P-LCR, H-IPF, MPV, IPF#, IPF%, MO-FSC, PLT-SSC-DW, PLT-SFL-DW, PLT-FSC, PLT-SSC, PLT-SFL, PLT#, PLT-FSC-DW	2.3e-09	1	PLT-SFL	0.87	1	RBC-SFL-DW	1.8e-07	1	0.64	0.47	0.83	0.87	0.58	0.15	0.87	0.6	0.16	0.61	0.28	0.18	0.15	0.00047	0.036	0.0021	0.012	0.0045	0.0042	0.0023	2.3e-09	5.2e-09	6.6e-05	6.7e-08
10	65396623	rs1255494	0.098386	ML5	1.6e-08	1	rs1255492(1)	PDW, P-LCR, H-IPF, MPV, IPF#, IPF%, PLT-FSC, PLT-SSC, PLT-SFL	3.7e-08	1	PLT-FSC	0.00029	1	PLT-SSC	7.1e-07	1	RBC-SFL-DW, PDW, P-LCR, H-IPF, MPV, IPF#, IPF%, MO-FSC, PLT-SSC-DW, PLT-SFL-DW, PLT-FSC, PLT-SSC, PLT-SFL, PLT#, PLT-FSC-DW	3.7e-08	1	PLT-FSC	0.7	1	RBC-SFL-DW	2.4e-06	1	0.7	0.22	0.77	0.7	0.58	0.98	0.33	0.6	0.95	0.78	0.73	0.95	0.69	0.03	0.0062	0.0037	0.011	0.0052	0.005	0.0037	5.3e-08	3.7e-08	0.00029	1.2e-06
10	65402021	rs10995572	0.495531	ML5	7.5e-10	0	NONE	PDW, P-LCR, H-IPF, MPV, IPF#, IPF%, PLT-FSC, PLT-SSC, PLT-SFL	2.5e-09	1	PLT-SFL	3.8e-05	1	PLT-SSC	1.3e-08	1	RBC-SFL-DW, PDW, P-LCR, H-IPF, MPV, IPF#, IPF%, MO-FSC, PLT-SSC-DW, PLT-SFL-DW, PLT-FSC, PLT-SSC, PLT-SFL, PLT#, PLT-FSC-DW	2.5e-09	1	PLT-SFL	0.56	1	MO-FSC	8.6e-07	1	0.45	0.96	0.67	0.1	0.25	0.33	0.45	0.25	0.32	0.47	0.9	0.49	0.51	0.029	0.082	0.024	0.065	0.028	0.027	0.026	2.5e-09	9.4e-09	3.8e-05	4e-08
10	65444058	rs398013824	0.398035	ML5	5.1e-13	34	rs7909797(1), rs10822191(1), rs2619587(1), rs2619584(1), rs2928135(1), rs2928134(1), rs2928133(1), rs28397166(1), rs2619590(1), rs2393992(1), rs3847328(1), rs7088107(1), rs2928092(1), rs58158023(1), rs7073686(1), rs1678469(1), rs375528548(1), rs4369293(1), rs35770890(1), rs34193275(1), rs10995578(1), rs1652401(1), rs1268637(1), rs1255484(1), rs10740139(1), rs2393994(1), rs3858123(1), rs3858124(1)…	PDW, P-LCR, H-IPF, MPV, IPF#, IPF%, PLT-FSC, PLT-SSC, PLT-SFL	3e-13	0	PLT-FSC	7.2e-07	1	PLT-SSC	6.8e-11	1	RBC-SFL-DW, PDW, P-LCR, H-IPF, MPV, IPF#, IPF%, MO-FSC, PLT-SSC-DW, PLT-SFL-DW, PLT-FSC, PLT-SSC, PLT-SFL, PLT#, PLT-FSC-DW	3e-13	0	PLT-FSC	0.51	1	MO-FSC	6.4e-09	1	0.39	0.085	0.62	0.013	0.4	0.66	0.28	0.38	0.67	0.55	0.86	0.54	0.69	0.057	0.088	0.037	0.046	0.035	0.034	0.039	1.5e-12	3e-13	7.2e-07	3.2e-10
10	65450896	rs55928075	0.402587	ML5	5.1e-12	68	rs139076606(1), rs111870993(1), rs1255461(1), rs1255463(1), rs1266691(1), rs1255464(1), rs1255465(1), rs3101849(1), rs2619588(1), rs541933275(1), rs2619603(1), rs2565178(1), rs2619586(1), rs2619585(1), rs139494085(1), rs1255455(1), rs145835113(1), rs1268635(1), rs1266689(1), rs1266690(1), rs149782644(1), rs4991144(1), rs1270027(1), rs2565175(1), rs2565176(1), rs2435335(1), rs2619600(1), rs2914984…	PDW, P-LCR, H-IPF, MPV, IPF#, IPF%, PLT-FSC, PLT-SSC, PLT-SFL	1.1e-11	1	IPF%	1.6e-06	1	PLT-SSC	7.1e-10	1	RBC-SFL-DW, PDW, P-LCR, H-IPF, MPV, IPF#, IPF%, MO-FSC, PLT-SSC-DW, PLT-SFL-DW, PLT-FSC, PLT-SSC, PLT-SFL, PLT#, PLT-FSC-DW	1.1e-11	1	IPF%	0.44	1	RBC-SFL-DW	5.8e-09	1	0.42	0.38	0.94	0.44	0.53	0.43	0.53	0.53	0.46	0.52	0.83	0.46	0.83	0.018	0.015	0.0053	0.014	0.0064	0.0063	0.0055	7.2e-11	1.1e-10	1.6e-06	5.8e-09
10	71091648	rs7913272	0.184865	ML6	1.9e-09	0	NONE	BASO-SFL, HCT, RBC#, HGB, RPI	1.5e-13	0	RPI	0.2	1	BASO-SFL	1.1e-10	0	LY-SFL, LY-FSC-DW, MO-SFL, MO-SSC-DW, MO-SSC, MO-FSC-DW, Hyper-He, BASO-SFL, HCT, RBC#, RET#, HGB, MacroR, HLSR#, RPI	1.5e-13	0	RPI	0.93	1	MO-SSC-DW	0.00097	1	2.7e-09	2.8e-17	0.5	1.7e-08	0.2	0.001	0.12	0.18	0.0012	5.7e-09	0.092	0.00022	0.00039	0.42	0.4	0.83	0.8	0.75	0.74	0.83	0.28	0.2	0.56	0.86
10	71094504	rs17476364	0.11574	ML13	2.7e-09	2	rs16926246(1), rs72805692(1)	RET#, RET%, RPI	4.3e-20	0	RPI	2e-11	0	RET%	5.4e-14	0	BASO-SFL, RET-SFL, RET#, RET%, HLSR#, RPI, HLSR%	4.3e-20	0	RPI	0.2	1	RET-SFL	7.3e-06	1	3.9e-12	5.5e-34	0.13	4.4e-15	0.21	0.00019	0.011	0.17	0.00023	3.9e-11	0.086	5.2e-06	5.2e-06	0.57	0.73	0.97	0.99	0.92	0.91	0.98	0.46	0.3	0.29	0.95
10	71094504	rs17476364	0.11574	ML6	2.5e-12	8	rs16926246(1), rs72805692(1), rs10159477(1), rs16926249(1), rs73265749(1), rs148471505(1), rs113041162(1), rs72807710(1)	BASO-SFL, HCT, RBC#, HGB, RPI	4.3e-20	0	RPI	0.013	1	BASO-SFL	3.4e-14	0	LY-SFL, LY-FSC-DW, MO-SFL, MO-SSC-DW, MO-SSC, MO-FSC-DW, Hyper-He, BASO-SFL, HCT, RBC#, RET#, HGB, MacroR, HLSR#, RPI	4.3e-20	0	RPI	0.9	1	MO-SSC-DW	0.00015	1	3.9e-12	5.5e-34	0.13	4.4e-15	0.21	0.00019	0.011	0.17	0.00023	3.9e-11	0.086	5.2e-06	5.2e-06	0.57	0.73	0.97	0.99	0.92	0.91	0.98	0.46	0.3	0.29	0.95
10	71099109	rs72805692	0.121436	ML14	1e-15	8	rs16926246(1), rs17476364(1), rs10159477(1), rs16926249(1), rs73265749(1), rs148471505(1), rs113041162(1), rs72807710(1)	RDW, RDW-SD, MacroR	1.9e-13	1	RDW-SD	4.3e-05	1	RDW	5.5e-10	1	RBC-SSC, MO-FSC, Delta-HGB, MCV, RDW, RBC-FSC-DW, RDW-SD, MicroR, MacroR, MCHC	1.9e-13	1	RDW-SD	0.59	1	RBC-FSC-DW	0.0350215	1	3.7e-11	6.1e-34	0.14	8.7e-16	0.23	0.0002	0.012	0.19	0.00024	4.5e-11	0.07	1.7e-06	3.6e-06	0.98	0.41	0.53	0.55	0.49	0.48	0.54	0.7	0.55	0.62	0.92
10	71099109	rs72805692	0.121436	ML15	5.5e-09	1	rs17476364(1)	Delta-He	4.9e-07	1	Delta-He	4.9e-07	1	Delta-He	4.9e-07	1	RBC-SFL-DW, Hyper-He, MCV, MCH, IRF-FSC, RDW, RBC-He, RBC-FSC, RET-FSC, RET-He, MicroR, Delta-He	8.7e-16	0	RBC-SFL-DW	0.23	1	RET-FSC	0.0001215	1	3.7e-11	6.1e-34	0.14	8.7e-16	0.23	0.0002	0.012	0.19	0.00024	4.5e-11	0.07	1.7e-06	3.6e-06	0.98	0.41	0.53	0.55	0.49	0.48	0.54	0.7	0.55	0.62	0.92
10	914318	rs35215345	0.202283	ML22	3.1e-08	5	rs12259801(1), rs12762973(1), rs11253517(1), rs11253521(1), rs35693858(1)	EO-SFL, NE-SSC, NE-FSC, EO-FSC, NE-SFL, EO-SSC	4.4e-14	0	EO-SFL	0.3	1	NE-SSC	0.0008555	1	LY-FSC-DW, MO-SFL, EO-SSC-DW, EO-SFL, MO-SSC-DW, NE-SSC, BASO-FSC, MO-SSC, NE-FSC, NE-SSC-DW, EO-FSC, BASO-SFL, NE-SFL, EO-SSC	4.4e-14	0	EO-SFL	0.99	1	MO-SSC	0.225	1	0.85	0.35	0.66	0.52	0.81	0.67	0.77	0.79	0.7	0.6	0.68	0.43	0.62	0.83	0.82	0.89	0.94	0.9	0.88	0.9	0.72	0.93	0.61	0.69
11	102905	rs370363256	0.177324	ML5	3.7e-14	1	rs572218133(1)	PDW, P-LCR, H-IPF, MPV, IPF#, IPF%, PLT-FSC, PLT-SSC, PLT-SFL	2.4e-19	0	PLT-FSC	1.2e-05	1	IPF#	7e-13	1	RBC-SFL-DW, PDW, P-LCR, H-IPF, MPV, IPF#, IPF%, MO-FSC, PLT-SSC-DW, PLT-SFL-DW, PLT-FSC, PLT-SSC, PLT-SFL, PLT#, PLT-FSC-DW	2.4e-19	0	PLT-FSC	0.95	1	MO-FSC	3.2e-09	1	0.16	0.86	0.9	0.18	0.52	0.37	0.54	0.51	0.35	0.9	0.24	0.052	0.2	0.084	0.91	0.37	0.65	0.52	0.5	0.38	7e-13	2.4e-19	1.5e-14	3.5e-13
11	110992	rs201250799	0.17297	ML5	1.4e-08	0	NONE	PDW, P-LCR, H-IPF, MPV, IPF#, IPF%, PLT-FSC, PLT-SSC, PLT-SFL	5.3e-12	0	PLT-FSC	0.0029	1	IPF#	1.2e-07	1	RBC-SFL-DW, PDW, P-LCR, H-IPF, MPV, IPF#, IPF%, MO-FSC, PLT-SSC-DW, PLT-SFL-DW, PLT-FSC, PLT-SSC, PLT-SFL, PLT#, PLT-FSC-DW	5.3e-12	0	PLT-FSC	0.41	1	PLT-SSC-DW	1.5e-05	1	0.77	0.037	0.55	0.044	0.03	0.044	0.29	0.032	0.045	0.23	0.062	0.0031	0.034	0.18	0.17	0.09	0.12	0.076	0.08	0.084	4e-09	5.3e-12	1.2e-07	3.3e-08
11	116931907	rs61903395	0.137698	ML22	9.1e-09	2	rs17120251(1), rs11826742(1)	EO-SFL, NE-SSC, NE-FSC, EO-FSC, NE-SFL, EO-SSC	2.6e-07	1	NE-SFL	0.16	1	EO-SFL	0.029365	1	LY-FSC-DW, MO-SFL, EO-SSC-DW, EO-SFL, MO-SSC-DW, NE-SSC, BASO-FSC, MO-SSC, NE-FSC, NE-SSC-DW, EO-FSC, BASO-SFL, NE-SFL, EO-SSC	2.6e-07	1	NE-SFL	0.99	1	MO-SSC-DW	0.15	1	0.73	0.077	0.63	0.28	0.81	0.9	0.7	0.86	0.93	0.41	0.69	0.96	0.94	0.28	0.31	0.21	0.24	0.18	0.18	0.21	0.28	0.4	0.45	0.096
11	119097568	rs11217194	0.270228	ML10	3.3e-14	54	rs45535039(1), rs11217176(1), rs55771168(1), rs7104210(1), rs7108857(1), rs2155380(1), rs7482092(1), rs36109901(1), rs7925499(1), rs1893032(1), rs1893034(1), rs12273368(1), rs35094649(1), rs34840830(1), rs11217192(1), rs34092660(1), rs12277928(1), rs12786104(1), rs71470961(1), rs11297311(1), rs7113047(1), rs7482443(1), rs12286018(1), rs6589724(1), rs7120073(1), rs7104273(1), rs34286258(1), rs5328…	PCT, PLT#	3.6e-10	1	PCT	8.3e-09	1	PLT#	4.33e-09	1	LY-FSC-DW, MO-SFL, RBC-SFL-DW, EO-SFL, IPF#, MO-SSC, LYMPH#, PLT-SSC-DW, BASO-SFL, PLT-FSC, PCT, PLT#	3.6e-10	1	PCT	0.99	1	BASO-SFL	0.375	1	0.75	0.54	0.18	0.45	0.54	0.53	0.89	0.57	0.57	0.69	0.79	0.095	0.42	0.76	0.24	0.45	0.45	0.44	0.47	0.42	0.7	0.29	0.97	0.44
11	119153359	rs4938644	0.073504	ML10	1.8e-13	50	rs149703780(1), rs141270315(1), rs2298480(1), rs73562872(1), rs76619306(1), rs75905572(1), rs79721687(1), rs79487987(1), rs56061017(1), rs73562877(1), rs139628173(1), rs145892119(1), rs55927184(1), rs73562888(1), rs61686122(1), rs56679414(1), rs3809046(1), rs56013883(1), rs55750089(1), rs55713240(1), rs55752358(1), rs55659437(1), rs4148167(1), rs7108508(1), rs4938633(1), rs4938634(1), rs4938635(1…	PCT, PLT#	1e-08	1	PCT	7.1e-07	1	PLT#	3.6e-07	1	LY-FSC-DW, MO-SFL, RBC-SFL-DW, EO-SFL, IPF#, MO-SSC, LYMPH#, PLT-SSC-DW, BASO-SFL, PLT-FSC, PCT, PLT#	1e-08	1	PCT	0.7	1	PLT-FSC	0.2	1	0.41	0.36	0.057	0.4	0.13	0.25	0.7	0.14	0.24	0.19	0.52	0.97	0.43	0.27	0.067	0.46	0.46	0.42	0.45	0.44	0.65	0.7	0.29	0.94
11	119193721	rs1893264	0.24904	ML10	1.6e-08	0	NONE	PCT, PLT#	5.5e-06	1	PCT	7.4e-05	1	PLT#	3.98e-05	1	LY-FSC-DW, MO-SFL, RBC-SFL-DW, EO-SFL, IPF#, MO-SSC, LYMPH#, PLT-SSC-DW, BASO-SFL, PLT-FSC, PCT, PLT#	5.5e-06	1	PCT	0.9	1	BASO-SFL	0.42	1	0.88	0.83	0.15	0.47	0.81	0.96	0.53	0.8	0.98	0.58	0.94	0.13	0.79	0.19	0.32	0.87	0.79	0.83	0.86	0.84	0.91	0.63	0.69	0.98
11	124655	rs568309688	0.217276	ML5	8.4e-12	0	NONE	PDW, P-LCR, H-IPF, MPV, IPF#, IPF%, PLT-FSC, PLT-SSC, PLT-SFL	7.7e-16	0	PLT-FSC	0.00044	1	IPF#	1.9e-10	1	RBC-SFL-DW, PDW, P-LCR, H-IPF, MPV, IPF#, IPF%, MO-FSC, PLT-SSC-DW, PLT-SFL-DW, PLT-FSC, PLT-SSC, PLT-SFL, PLT#, PLT-FSC-DW	7.7e-16	0	PLT-FSC	0.61	1	MO-FSC	5.4e-08	1	0.041	0.73	0.29	0.45	0.053	0.024	0.027	0.055	0.023	0.12	0.025	0.0053	0.012	0.032	0.87	0.28	0.49	0.37	0.35	0.29	1.8e-10	7.7e-16	1.9e-10	4.5e-12
11	160513	rs71279253	0.358405	ML5	2.8e-16	1	rs61869635(1)	PDW, P-LCR, H-IPF, MPV, IPF#, IPF%, PLT-FSC, PLT-SSC, PLT-SFL	7.6e-26	0	PLT-FSC	7.5e-06	1	IPF#	3.3e-13	1	RBC-SFL-DW, PDW, P-LCR, H-IPF, MPV, IPF#, IPF%, MO-FSC, PLT-SSC-DW, PLT-SFL-DW, PLT-FSC, PLT-SSC, PLT-SFL, PLT#, PLT-FSC-DW	7.6e-26	0	PLT-FSC	0.5	1	MO-FSC	1.2e-11	1	0.13	0.32	0.08	0.0057	0.025	0.027	0.036	0.024	0.023	0.046	0.11	0.014	0.0065	0.03	0.99	0.25	0.55	0.36	0.35	0.26	2.5e-15	7.6e-26	8.1e-18	3.3e-13
11	16272780	rs145246577	0.083241	ML14	1.9e-09	31	rs11023883(1), rs17539593(1), rs11023888(1), rs78243491(1), rs75128008(1), rs11512059(1), rs11023895(1), rs74375633(1), rs10832583(1), rs200680402(1), rs12291741(1), rs12285597(1), rs11023905(1), rs10160356(1), rs78936881(1), rs16932896(1), rs11023911(1), rs12281323(1), rs75817865(1), rs1393923(1), rs11023914(1), rs10128558(1), rs80144152(1), rs10832595(1), rs11023919(1), rs117351529(1), rs174624…	RDW, RDW-SD, MacroR	3.6e-09	1	RDW-SD	0.035	1	MacroR	1.3e-07	1	RBC-SSC, MO-FSC, Delta-HGB, MCV, RDW, RBC-FSC-DW, RDW-SD, MicroR, MacroR, MCHC	3.6e-09	1	RDW-SD	0.92	1	MO-FSC	0.0245	1	0.48	0.004	0.11	0.00038	0.58	0.24	0.85	0.55	0.23	0.25	0.014	0.88	0.28	0.47	0.37	0.3	0.32	0.29	0.29	0.31	0.7	0.85	0.78	0.57
11	16716529	rs2134077	0.414665	ML13	8e-09	26	rs4579900(1), rs4756856(1), rs397951024(1), rs55941903(1), rs56222320(1), rs140491810(1), rs113416252(1), rs10832655(1), rs112306783(1), rs144870822(1), rs11601816(1), rs7482541(1), rs11024008(1), rs1392996(1), rs11517759(1), rs4757423(1), rs56184871(1), rs4757426(1), rs11024021(1), rs11024024(1), rs55693322(1), rs1392998(1), rs1392997(1), rs12365658(1), rs11024026(1), rs143214172(1)	RET#, RET%, RPI	9.7e-08	1	RET%	5.4e-06	1	RPI	5.8e-07	1	BASO-SFL, RET-SFL, RET#, RET%, HLSR#, RPI, HLSR%	9.7e-08	1	RET%	0.69	1	BASO-SFL	0.025	1	0.76	0.34	0.024	0.71	0.00039	0.0027	9.9e-06	0.00033	0.0023	0.0087	0.083	0.042	0.0074	0.19	0.6	0.34	0.4	0.34	0.34	0.35	0.97	0.83	0.9	0.64
11	175190	rs199764899	0.31666	ML18	2.5e-09	1	rs71279253(1)	PLT-SSC-DW, PLT-SFL-DW, PLT-FSC-DW	9.1e-15	0	PLT-FSC-DW	0.23	1	PLT-SFL-DW	0.056	1	LY-FSC-DW, PDW, P-LCR, H-IPF, MPV, IPF#, IPF%, MO-FSC, PLT-SSC-DW, PLT-SFL-DW, PLT-FSC, PLT-SSC, PLT-SFL, PLT#, PLT-FSC-DW	9.9e-29	0	PLT-FSC	0.78	1	MO-FSC	1.8e-11	0	0.87	0.047	0.044	0.0028	0.057	0.083	0.064	0.056	0.077	0.061	0.41	0.12	0.046	0.053	0.81	0.24	0.48	0.29	0.28	0.24	3.1e-16	9.9e-29	3.4e-20	4.5e-14
11	191891	rs57246151	0.477562	ML5	3.9e-08	0	NONE	PDW, P-LCR, H-IPF, MPV, IPF#, IPF%, PLT-FSC, PLT-SSC, PLT-SFL	1.3e-10	0	PLT-FSC	0.024	1	IPF#	7.2e-07	1	RBC-SFL-DW, PDW, P-LCR, H-IPF, MPV, IPF#, IPF%, MO-FSC, PLT-SSC-DW, PLT-SFL-DW, PLT-FSC, PLT-SSC, PLT-SFL, PLT#, PLT-FSC-DW	1.3e-10	0	PLT-FSC	0.93	1	PLT-SSC-DW	1.1e-05	1	0.26	0.38	0.61	0.25	0.92	0.71	0.92	0.92	0.7	0.96	0.39	0.35	0.6	0.83	0.023	0.15	0.075	0.12	0.12	0.14	7.2e-07	1.3e-10	1.1e-05	3.6e-09
11	193112	rs7951297	0.402171	ML5	6.6e-10	0	NONE	PDW, P-LCR, H-IPF, MPV, IPF#, IPF%, PLT-FSC, PLT-SSC, PLT-SFL	1.3e-13	0	PLT-FSC	0.0013	1	IPF#	6.7e-09	1	RBC-SFL-DW, PDW, P-LCR, H-IPF, MPV, IPF#, IPF%, MO-FSC, PLT-SSC-DW, PLT-SFL-DW, PLT-FSC, PLT-SSC, PLT-SFL, PLT#, PLT-FSC-DW	1.3e-13	0	PLT-FSC	0.69	1	PLT-SSC-DW	9.2e-07	1	0.081	0.48	0.81	0.11	0.99	0.15	0.99	0.99	0.15	0.33	0.004	0.0074	0.057	0.17	0.22	0.95	0.46	0.8	0.81	0.93	3.3e-10	1.3e-13	6.7e-09	5e-09
11	193194	rs2686896	0.436962	ML5	4.1e-11	1	rs28416859(1)	PDW, P-LCR, H-IPF, MPV, IPF#, IPF%, PLT-FSC, PLT-SSC, PLT-SFL	6e-16	0	PLT-FSC	0.00022	1	IPF#	3.3e-09	1	RBC-SFL-DW, PDW, P-LCR, H-IPF, MPV, IPF#, IPF%, MO-FSC, PLT-SSC-DW, PLT-SFL-DW, PLT-FSC, PLT-SSC, PLT-SFL, PLT#, PLT-FSC-DW	6e-16	0	PLT-FSC	0.83	1	MO-FSC	1.7e-07	1	0.22	0.46	0.32	0.56	0.25	0.068	0.33	0.26	0.07	0.48	0.0016	0.0016	0.025	0.55	0.15	0.49	0.19	0.36	0.37	0.48	6.1e-10	6e-16	9.4e-11	3.3e-09
11	193863	rs2294081	0.485333	ML18	8.5e-10	1	rs4980320(1)	PLT-SSC-DW, PLT-SFL-DW, PLT-FSC-DW	1.6e-12	0	PLT-FSC-DW	0.32	1	PLT-SSC-DW	0.021	1	LY-FSC-DW, PDW, P-LCR, H-IPF, MPV, IPF#, IPF%, MO-FSC, PLT-SSC-DW, PLT-SFL-DW, PLT-FSC, PLT-SSC, PLT-SFL, PLT#, PLT-FSC-DW	8.3e-23	0	PLT-FSC	0.63	1	MO-FSC	9e-09	1	0.06	0.62	0.42	0.36	0.37	0.05	0.29	0.4	0.051	0.46	0.0068	0.0034	0.026	0.32	0.081	0.48	0.2	0.36	0.37	0.47	7.2e-15	8.3e-23	5.4e-18	1.1e-13
11	196944	rs11604127	0.223198	ML5	1.3e-25	73	rs138092465(1), rs143666167(1), rs139664916(1), rs144447014(1), rs144053170(1), rs551379772(1), rs199764899(1), rs147891151(1), rs145244961(1), rs146493317(1), rs143674792(1), rs201265508(1), rs11502185(1), rs199568356(1), rs544626513(1), rs187222942(1), rs11605246(1), rs55966801(1), rs1976848(1), rs11602951(1), rs11602954(1), rs72878027(1), rs72878029(1), rs11606393(1), rs72878032(1), rs72878036…	PDW, P-LCR, H-IPF, MPV, IPF#, IPF%, PLT-FSC, PLT-SSC, PLT-SFL	1.4e-39	0	PLT-FSC	2.2e-07	1	IPF#	2.3e-24	1	RBC-SFL-DW, PDW, P-LCR, H-IPF, MPV, IPF#, IPF%, MO-FSC, PLT-SSC-DW, PLT-SFL-DW, PLT-FSC, PLT-SSC, PLT-SFL, PLT#, PLT-FSC-DW	1.4e-39	0	PLT-FSC	0.39	1	MO-FSC	3e-18	1	0.55	0.057	0.0043	0.019	0.0077	0.0072	0.028	0.0076	0.0062	0.013	0.21	0.02	0.0034	0.014	0.5	0.43	0.85	0.54	0.54	0.43	2e-24	1.4e-39	1.8e-25	2.3e-24
11	198062	rs11605246	0.223564	ML18	2.2e-15	71	rs138092465(1), rs143666167(1), rs139664916(1), rs144447014(1), rs144053170(1), rs551379772(1), rs147891151(1), rs145244961(1), rs146493317(1), rs143674792(1), rs201265508(1), rs11502185(1), rs199568356(1), rs544626513(1), rs187222942(1), rs11604127(1), rs55966801(1), rs1976848(1), rs11602951(1), rs11602954(1), rs72878027(1), rs72878029(1), rs11606393(1), rs72878032(1), rs72878036(1), rs3843620(1…	PLT-SSC-DW, PLT-SFL-DW, PLT-FSC-DW	8.5e-22	0	PLT-FSC-DW	0.053	1	PLT-SSC-DW	0.021	1	LY-FSC-DW, PDW, P-LCR, H-IPF, MPV, IPF#, IPF%, MO-FSC, PLT-SSC-DW, PLT-SFL-DW, PLT-FSC, PLT-SSC, PLT-SFL, PLT#, PLT-FSC-DW	4.1e-39	0	PLT-FSC	0.42	1	MO-FSC	3.7e-17	0	0.74	0.12	0.0092	0.024	0.016	0.016	0.04	0.016	0.013	0.021	0.26	0.042	0.0077	0.017	0.49	0.45	0.91	0.58	0.57	0.45	3.4e-23	4.1e-39	6.4e-25	1.8e-22
11	198986	rs4980320	0.454383	ML5	1e-15	7	rs11502187(1), rs11245982(1), rs2294081(1), rs4758633(1), rs10902106(1), rs574185(1), rs4980325(1)	PDW, P-LCR, H-IPF, MPV, IPF#, IPF%, PLT-FSC, PLT-SSC, PLT-SFL	6e-23	0	PLT-FSC	9.9e-05	1	IPF#	7e-15	1	RBC-SFL-DW, PDW, P-LCR, H-IPF, MPV, IPF#, IPF%, MO-FSC, PLT-SSC-DW, PLT-SFL-DW, PLT-FSC, PLT-SSC, PLT-SFL, PLT#, PLT-FSC-DW	6e-23	0	PLT-FSC	0.63	1	RBC-SFL-DW	3.9e-10	1	0.095	0.68	0.37	0.63	0.13	0.013	0.15	0.14	0.013	0.37	0.00078	0.00022	0.0051	0.2	0.02	0.32	0.099	0.21	0.22	0.31	7e-15	6e-23	9.1e-17	2.9e-15
11	208235	rs11606393	0.218002	ML10	2.8e-09	20	rs11604127(1), rs11605246(1), rs1976848(1), rs11602951(1), rs11602954(1), rs72878027(1), rs72878029(1), rs72878032(1), rs72878036(1), rs535716(1), rs34863687(1), rs11606108(1), rs7931225(1), rs72878047(1), rs113919457(1), rs11602248(1), rs11607019(1), rs939915(1), rs551419(1), rs505404(1)	PCT, PLT#	7.3e-19	0	PLT#	3.4e-09	1	PCT	1.7e-09	0	LY-FSC-DW, MO-SFL, RBC-SFL-DW, EO-SFL, IPF#, MO-SSC, LYMPH#, PLT-SSC-DW, BASO-SFL, PLT-FSC, PCT, PLT#	2e-37	0	PLT-FSC	0.56	1	LY-FSC-DW	0.0685	1	0.35	0.061	0.0033	0.014	0.0062	0.0051	0.028	0.0061	0.0043	0.015	0.11	0.015	0.0022	0.023	0.4	0.54	0.99	0.66	0.65	0.54	4.9e-23	2e-37	6.2e-24	2.3e-22
11	211015	rs2293169	0.451302	ML5	4.7e-08	0	NONE	PDW, P-LCR, H-IPF, MPV, IPF#, IPF%, PLT-FSC, PLT-SSC, PLT-SFL	3.8e-12	0	PLT-FSC	0.014	1	IPF#	2.9e-07	1	RBC-SFL-DW, PDW, P-LCR, H-IPF, MPV, IPF#, IPF%, MO-FSC, PLT-SSC-DW, PLT-SFL-DW, PLT-FSC, PLT-SSC, PLT-SFL, PLT#, PLT-FSC-DW	3.8e-12	0	PLT-FSC	0.34	1	RBC-SFL-DW	6.7e-06	1	0.57	0.24	0.063	0.34	0.11	0.13	0.42	0.11	0.12	0.18	0.6	0.27	0.19	0.42	0.21	0.66	0.54	0.67	0.67	0.67	1.6e-08	3.8e-12	2.9e-07	1.3e-07
11	218141	rs3847647	0.33509	ML5	5.4e-10	0	NONE	PDW, P-LCR, H-IPF, MPV, IPF#, IPF%, PLT-FSC, PLT-SSC, PLT-SFL	9.9e-14	0	PLT-FSC	0.0066	1	IPF#	3e-09	1	RBC-SFL-DW, PDW, P-LCR, H-IPF, MPV, IPF#, IPF%, MO-FSC, PLT-SSC-DW, PLT-SFL-DW, PLT-FSC, PLT-SSC, PLT-SFL, PLT#, PLT-FSC-DW	9.9e-14	0	PLT-FSC	0.74	1	PLT-SSC-DW	1.1e-06	1	0.011	0.53	0.97	0.48	0.17	0.04	0.49	0.19	0.044	0.4	0.003	0.0014	0.014	0.5	0.12	0.47	0.2	0.32	0.32	0.47	3e-09	9.9e-14	9.9e-11	7.7e-11
11	2319303	rs4929975	0.140832	ML8	3e-10	1	rs61873115(1)	BASO-FSC, BASO%, BASO-FSC-DW, BASO#, BASO%GRAN, BASO-SFL-DW	1.4e-09	1	BASO%GRAN	0.39	1	BASO-FSC	4.88e-06	1	MO-SFL, LY-SFL-DW, EO-SSC-DW, NEUT%GRAN, NEUT%, EO%GRAN, (EO+BASO)#, EO#, EO%, BASO-FSC, LYMPH#, EO-FSC, BASO-SFL, BASO%, BASO-FSC-DW, EO-SSC, PCT, BASO#, BASO%GRAN, PLT#, EO-FSC-DW, BASO-SFL-DW	1.4e-09	1	BASO%GRAN	0.88	1	EO-FSC-DW	0.33	1	0.69	0.9	0.23	0.74	0.035	0.095	0.11	0.033	0.089	0.21	0.22	0.076	0.046	0.082	0.74	0.25	0.27	0.22	0.19	0.3	0.26	0.41	0.28	0.91
11	2323029	rs756924	0.0703004	ML8	3.4e-08	0	NONE	BASO-FSC, BASO%, BASO-FSC-DW, BASO#, BASO%GRAN, BASO-SFL-DW	4.9e-07	1	BASO#	0.085	1	BASO-FSC	0.0001145	1	MO-SFL, LY-SFL-DW, EO-SSC-DW, NEUT%GRAN, NEUT%, EO%GRAN, (EO+BASO)#, EO#, EO%, BASO-FSC, LYMPH#, EO-FSC, BASO-SFL, BASO%, BASO-FSC-DW, EO-SSC, PCT, BASO#, BASO%GRAN, PLT#, EO-FSC-DW, BASO-SFL-DW	4.9e-07	1	BASO#	0.94	1	NEUT%GRAN	0.31	1	0.81	0.99	0.5	0.9	0.55	0.89	0.7	0.53	0.91	0.92	0.86	0.95	0.89	0.57	0.39	0.35	0.42	0.31	0.36	0.3	0.3	0.4	0.13	0.15
11	2323198	rs734095	0.11175	ML8	9.6e-12	17	rs4930077(1), rs4929976(1), rs57739880(1), rs16928078(1), rs137929946(1), rs74048208(1), rs74048209(1), rs61871560(1), rs16928079(1), rs1501466(1), rs2077078(1), rs16928084(1), rs55648810(1), rs58833930(1), rs11823682(1), rs146812694(1), rs61871577(1)	BASO-FSC, BASO%, BASO-FSC-DW, BASO#, BASO%GRAN, BASO-SFL-DW	6.8e-12	0	BASO#	0.14	1	BASO-FSC	2.7e-09	1	MO-SFL, LY-SFL-DW, EO-SSC-DW, NEUT%GRAN, NEUT%, EO%GRAN, (EO+BASO)#, EO#, EO%, BASO-FSC, LYMPH#, EO-FSC, BASO-SFL, BASO%, BASO-FSC-DW, EO-SSC, PCT, BASO#, BASO%GRAN, PLT#, EO-FSC-DW, BASO-SFL-DW	6.8e-12	0	BASO#	0.68	1	EO-SSC	0.125	1	0.97	0.4	0.071	0.85	0.017	0.015	0.12	0.018	0.014	0.053	0.1	0.014	0.015	0.5	0.056	0.34	0.15	0.22	0.28	0.28	0.46	0.94	0.71	0.33
11	2341320	rs61871602	0.07655	ML8	1.1e-09	1	rs61871633(1)	BASO-FSC, BASO%, BASO-FSC-DW, BASO#, BASO%GRAN, BASO-SFL-DW	1.8e-09	1	BASO#	0.051	1	BASO-FSC	1.5e-07	1	MO-SFL, LY-SFL-DW, EO-SSC-DW, NEUT%GRAN, NEUT%, EO%GRAN, (EO+BASO)#, EO#, EO%, BASO-FSC, LYMPH#, EO-FSC, BASO-SFL, BASO%, BASO-FSC-DW, EO-SSC, PCT, BASO#, BASO%GRAN, PLT#, EO-FSC-DW, BASO-SFL-DW	1.8e-09	1	BASO#	1	1	EO-SSC	0.195	1	0.54	0.79	0.064	0.81	0.045	0.028	0.12	0.044	0.029	0.2	0.093	0.034	0.025	0.19	0.059	0.51	0.27	0.41	0.47	0.44	0.58	0.76	0.96	0.7
11	242568	rs35448214	0.381494	ML5	2.3e-14	0	NONE	PDW, P-LCR, H-IPF, MPV, IPF#, IPF%, PLT-FSC, PLT-SSC, PLT-SFL	1.2e-22	0	PLT-FSC	7.5e-05	1	IPF#	2.2e-12	1	RBC-SFL-DW, PDW, P-LCR, H-IPF, MPV, IPF#, IPF%, MO-FSC, PLT-SSC-DW, PLT-SFL-DW, PLT-FSC, PLT-SSC, PLT-SFL, PLT#, PLT-FSC-DW	1.2e-22	0	PLT-FSC	0.87	1	RBC-SFL-DW	2.6e-10	1	0.98	0.39	0.13	0.87	0.18	0.14	0.17	0.18	0.13	0.33	0.051	0.047	0.064	0.023	0.36	0.57	1	0.68	0.65	0.59	3.9e-14	1.2e-22	4.1e-13	2.2e-12
11	247630	rs554773	0.187026	ML5	1.2e-09	0	NONE	PDW, P-LCR, H-IPF, MPV, IPF#, IPF%, PLT-FSC, PLT-SSC, PLT-SFL	6.8e-10	0	MPV	0.00022	1	IPF#	1.4e-07	1	RBC-SFL-DW, PDW, P-LCR, H-IPF, MPV, IPF#, IPF%, MO-FSC, PLT-SSC-DW, PLT-SFL-DW, PLT-FSC, PLT-SSC, PLT-SFL, PLT#, PLT-FSC-DW	6.8e-10	0	MPV	0.66	1	PLT-SSC-DW	1e-05	1	0.28	0.21	0.094	0.057	0.057	0.14	0.24	0.057	0.13	0.17	0.43	0.17	0.11	0.69	0.57	0.55	0.64	0.46	0.48	0.53	3.4e-09	8e-10	1.6e-06	3.7e-09
11	247905	rs56819791	0.211607	ML5	2.1e-12	0	NONE	PDW, P-LCR, H-IPF, MPV, IPF#, IPF%, PLT-FSC, PLT-SSC, PLT-SFL	3e-18	0	PLT-FSC	0.00013	1	IPF#	1.9e-11	1	RBC-SFL-DW, PDW, P-LCR, H-IPF, MPV, IPF#, IPF%, MO-FSC, PLT-SSC-DW, PLT-SFL-DW, PLT-FSC, PLT-SSC, PLT-SFL, PLT#, PLT-FSC-DW	3e-18	0	PLT-FSC	0.56	1	PLT-SFL-DW	7.7e-08	1	0.78	0.61	0.039	0.43	0.057	0.024	0.21	0.056	0.024	0.024	0.21	0.017	0.015	0.43	0.19	0.64	0.39	0.55	0.56	0.63	2.9e-12	3e-18	5.6e-13	1.8e-11
11	258023	rs374499153	0.124697	ML14	2.1e-08	0	NONE	RDW, RDW-SD, MacroR	4.6e-06	1	RDW-SD	0.077	1	MacroR	7.6e-06	1	RBC-SSC, MO-FSC, Delta-HGB, MCV, RDW, RBC-FSC-DW, RDW-SD, MicroR, MacroR, MCHC	4.6e-06	1	RDW-SD	0.94	1	MO-FSC	0.102	1	0.68	0.3	0.11	0.02	0.27	0.21	0.34	0.29	0.2	0.083	0.063	0.85	0.35	0.39	0.97	0.67	0.72	0.71	0.7	0.7	0.002	0.0018	0.0012	0.00068
11	259575	rs56257551	0.103599	ML5	2.5e-10	1	rs55713821(1)	PDW, P-LCR, H-IPF, MPV, IPF#, IPF%, PLT-FSC, PLT-SSC, PLT-SFL	1.7e-17	0	PLT-FSC	0.0015	1	IPF#	2.3e-09	1	RBC-SFL-DW, PDW, P-LCR, H-IPF, MPV, IPF#, IPF%, MO-FSC, PLT-SSC-DW, PLT-SFL-DW, PLT-FSC, PLT-SSC, PLT-SFL, PLT#, PLT-FSC-DW	1.7e-17	0	PLT-FSC	0.69	1	PLT-SFL-DW	1.9e-06	1	0.51	0.99	0.42	0.26	0.32	0.091	0.32	0.31	0.086	0.18	0.18	0.08	0.057	0.12	0.39	0.76	0.93	0.92	0.9	0.77	1.5e-10	1.7e-17	1e-12	2.3e-09
11	261113	rs141567286	0.315463	ML5	3.4e-09	0	NONE	PDW, P-LCR, H-IPF, MPV, IPF#, IPF%, PLT-FSC, PLT-SSC, PLT-SFL	1.1e-13	0	PLT-FSC	0.0017	1	IPF#	3.6e-07	1	RBC-SFL-DW, PDW, P-LCR, H-IPF, MPV, IPF#, IPF%, MO-FSC, PLT-SSC-DW, PLT-SFL-DW, PLT-FSC, PLT-SSC, PLT-SFL, PLT#, PLT-FSC-DW	1.1e-13	0	PLT-FSC	0.24	1	PLT-SSC-DW	2.5e-06	1	0.22	0.39	0.045	0.024	0.17	0.075	0.13	0.17	0.07	0.047	0.17	0.088	0.031	0.23	0.98	0.54	0.76	0.7	0.68	0.55	3.2e-09	1.1e-13	7.9e-07	3.6e-08
11	262191	rs75358707	0.307773	ML5	3.8e-18	0	NONE	PDW, P-LCR, H-IPF, MPV, IPF#, IPF%, PLT-FSC, PLT-SSC, PLT-SFL	1.4e-25	0	PLT-FSC	4.4e-06	1	IPF#	4.8e-16	1	RBC-SFL-DW, PDW, P-LCR, H-IPF, MPV, IPF#, IPF%, MO-FSC, PLT-SSC-DW, PLT-SFL-DW, PLT-FSC, PLT-SSC, PLT-SFL, PLT#, PLT-FSC-DW	1.4e-25	0	PLT-FSC	0.59	1	PLT-SFL-DW	3.4e-12	1	0.23	0.14	0.0079	0.18	0.012	0.0058	0.08	0.011	0.0052	0.057	0.03	0.045	0.0058	0.12	0.045	0.56	0.32	0.48	0.5	0.54	1.3e-17	1.4e-25	4.8e-16	6.8e-17
11	268020	rs60884509	0.284694	ML18	5.4e-10	0	NONE	PLT-SSC-DW, PLT-SFL-DW, PLT-FSC-DW	1.4e-13	0	PLT-FSC-DW	0.29	1	PLT-SSC-DW	0.15	1	LY-FSC-DW, PDW, P-LCR, H-IPF, MPV, IPF#, IPF%, MO-FSC, PLT-SSC-DW, PLT-SFL-DW, PLT-FSC, PLT-SSC, PLT-SFL, PLT#, PLT-FSC-DW	2.2e-26	0	PLT-FSC	0.46	1	LY-FSC-DW	3.1e-10	0	0.19	0.22	0.1	0.036	0.028	0.017	0.38	0.027	0.015	0.0081	0.18	0.012	0.012	0.063	0.71	0.5	0.87	0.58	0.57	0.5	8.9e-16	2.2e-26	1.1e-16	5.5e-14
11	268020	rs60884509	0.284694	ML5	6.3e-16	0	NONE	PDW, P-LCR, H-IPF, MPV, IPF#, IPF%, PLT-FSC, PLT-SSC, PLT-SFL	2.2e-26	0	PLT-FSC	1.9e-05	1	IPF#	5.5e-14	1	RBC-SFL-DW, PDW, P-LCR, H-IPF, MPV, IPF#, IPF%, MO-FSC, PLT-SSC-DW, PLT-SFL-DW, PLT-FSC, PLT-SSC, PLT-SFL, PLT#, PLT-FSC-DW	2.2e-26	0	PLT-FSC	0.41	1	MO-FSC	3.1e-10	1	0.19	0.22	0.1	0.036	0.028	0.017	0.38	0.027	0.015	0.0081	0.18	0.012	0.012	0.063	0.71	0.5	0.87	0.58	0.57	0.5	8.9e-16	2.2e-26	1.1e-16	5.5e-14
11	268183	rs56780729	0.202396	ML18	5.5e-10	0	NONE	PLT-SSC-DW, PLT-SFL-DW, PLT-FSC-DW	1.6e-13	0	PLT-FSC-DW	0.4	1	PLT-SSC-DW	0.11	1	LY-FSC-DW, PDW, P-LCR, H-IPF, MPV, IPF#, IPF%, MO-FSC, PLT-SSC-DW, PLT-SFL-DW, PLT-FSC, PLT-SSC, PLT-SFL, PLT#, PLT-FSC-DW	1.2e-29	0	PLT-FSC	0.59	1	LY-FSC-DW	1.6e-13	0	0.34	0.22	0.0068	0.018	0.0038	0.0025	0.045	0.0037	0.0021	0.0044	0.022	0.0096	0.0015	0.44	0.022	0.22	0.095	0.2	0.21	0.22	7.6e-20	1.2e-29	3.3e-18	2.7e-18
11	270071	rs10751644	0.441225	ML5	2e-12	2	rs10751643(1), rs1983525(1)	PDW, P-LCR, H-IPF, MPV, IPF#, IPF%, PLT-FSC, PLT-SSC, PLT-SFL	7.5e-20	0	PLT-FSC	0.00036	1	IPF#	6.7e-11	1	RBC-SFL-DW, PDW, P-LCR, H-IPF, MPV, IPF#, IPF%, MO-FSC, PLT-SSC-DW, PLT-SFL-DW, PLT-FSC, PLT-SSC, PLT-SFL, PLT#, PLT-FSC-DW	7.5e-20	0	PLT-FSC	0.44	1	PLT-SSC-DW	3e-08	1	0.89	0.13	0.044	0.18	0.035	0.016	0.086	0.036	0.013	0.082	0.085	0.14	0.022	0.32	0.78	0.41	0.45	0.39	0.39	0.4	1.9e-14	7.5e-20	2.7e-13	6.7e-11
11	279214	rs760058	0.299113	ML5	1.5e-15	3	rs2178798(1), rs4758626(1), rs4758627(1)	PDW, P-LCR, H-IPF, MPV, IPF#, IPF%, PLT-FSC, PLT-SSC, PLT-SFL	1.2e-23	0	PLT-FSC	3.6e-05	1	IPF#	1.4e-13	1	RBC-SFL-DW, PDW, P-LCR, H-IPF, MPV, IPF#, IPF%, MO-FSC, PLT-SSC-DW, PLT-SFL-DW, PLT-FSC, PLT-SSC, PLT-SFL, PLT#, PLT-FSC-DW	1.2e-23	0	PLT-FSC	0.84	1	PLT-SSC-DW	9.9e-11	1	0.3	0.21	0.1	0.11	0.061	0.059	0.16	0.056	0.053	0.051	0.06	0.025	0.016	0.056	0.6	0.52	0.92	0.65	0.63	0.53	1.3e-15	1.2e-23	1.4e-13	1e-13
11	283415	rs9736609	0.202177	ML18	1.9e-09	0	NONE	PLT-SSC-DW, PLT-SFL-DW, PLT-FSC-DW	5.4e-11	0	PLT-FSC-DW	0.41	1	PLT-SSC-DW	0.091	1	LY-FSC-DW, PDW, P-LCR, H-IPF, MPV, IPF#, IPF%, MO-FSC, PLT-SSC-DW, PLT-SFL-DW, PLT-FSC, PLT-SSC, PLT-SFL, PLT#, PLT-FSC-DW	1.2e-24	0	PLT-FSC	0.8	1	LY-FSC-DW	5.4e-11	0	0.43	0.22	0.0086	0.037	0.03	0.0041	0.12	0.029	0.0042	0.0024	0.042	0.009	0.0046	0.19	0.34	0.98	0.57	0.82	0.84	0.99	2.5e-16	1.2e-24	1.4e-15	9.4e-15
11	283415	rs9736609	0.202177	ML5	1.7e-15	0	NONE	PDW, P-LCR, H-IPF, MPV, IPF#, IPF%, PLT-FSC, PLT-SSC, PLT-SFL	1.2e-24	0	PLT-FSC	0.00011	1	IPF#	9.4e-15	1	RBC-SFL-DW, PDW, P-LCR, H-IPF, MPV, IPF#, IPF%, MO-FSC, PLT-SSC-DW, PLT-SFL-DW, PLT-FSC, PLT-SSC, PLT-SFL, PLT#, PLT-FSC-DW	1.2e-24	0	PLT-FSC	0.41	1	PLT-SSC-DW	5.4e-11	1	0.43	0.22	0.0086	0.037	0.03	0.0041	0.12	0.029	0.0042	0.0024	0.042	0.009	0.0046	0.19	0.34	0.98	0.57	0.82	0.84	0.99	2.5e-16	1.2e-24	1.4e-15	9.4e-15
11	57110622	rs80116434	0.135652	ML22	3.5e-08	0	NONE	EO-SFL, NE-SSC, NE-FSC, EO-FSC, NE-SFL, EO-SSC	1.4e-122	0	EO-SSC	0.88	1	NE-SSC	0.260008	1	LY-FSC-DW, MO-SFL, EO-SSC-DW, EO-SFL, MO-SSC-DW, NE-SSC, BASO-FSC, MO-SSC, NE-FSC, NE-SSC-DW, EO-FSC, BASO-SFL, NE-SFL, EO-SSC	1.4e-122	0	EO-SSC	0.97	1	LY-FSC-DW	0.545	1	0.29	0.15	0.77	0.19	0.99	0.71	0.91	0.92	0.72	0.79	0.5	0.59	0.8	0.12	0.44	0.21	0.19	0.18	0.19	0.21	0.58	0.47	0.43	0.7
11	57132556	rs79572691	0.038073	ML22	8.3e-10	0	NONE	EO-SFL, NE-SSC, NE-FSC, EO-FSC, NE-SFL, EO-SSC	2.4e-136	0	EO-SSC	0.32	1	NE-SFL	0.106	1	LY-FSC-DW, MO-SFL, EO-SSC-DW, EO-SFL, MO-SSC-DW, NE-SSC, BASO-FSC, MO-SSC, NE-FSC, NE-SSC-DW, EO-FSC, BASO-SFL, NE-SFL, EO-SSC	2.4e-136	0	EO-SSC	0.98	1	MO-SSC-DW	0.21	1	0.32	0.005	0.27	0.38	0.088	0.17	0.54	0.089	0.15	0.17	0.49	0.39	0.14	0.67	0.83	0.74	0.78	0.7	0.68	0.75	0.87	0.16	0.68	0.57
11	57146225	rs34108746	0.073165	ML22	8.9e-18	3	rs78489201(1), rs74628114(1), rs76902697(1)	EO-SFL, NE-SSC, NE-FSC, EO-FSC, NE-SFL, EO-SSC	0	1	EO-SSC	0.83	1	NE-FSC	0.205	1	LY-FSC-DW, MO-SFL, EO-SSC-DW, EO-SFL, MO-SSC-DW, NE-SSC, BASO-FSC, MO-SSC, NE-FSC, NE-SSC-DW, EO-FSC, BASO-SFL, NE-SFL, EO-SSC	0	1	EO-SSC	0.92	1	MO-SSC-DW	0.48	1	0.55	0.35	0.92	0.43	0.64	0.68	0.59	0.65	0.68	0.6	0.77	0.86	0.6	0.047	0.83	0.29	0.29	0.24	0.23	0.29	0.38	0.15	0.25	0.76
11	57159189	rs548854	0.395411	ML22	1.3e-09	11	rs3741089(1), rs1151051(1), rs7946828(1), rs554277(1), rs555097(1), rs3851114(1), rs549630(1), rs3781890(1), rs7109290(1), rs397936630(1), rs7105253(1)	EO-SFL, NE-SSC, NE-FSC, EO-FSC, NE-SFL, EO-SSC	1.7e-69	0	EO-SSC	0.91	1	NE-SFL	0.036	1	LY-FSC-DW, MO-SFL, EO-SSC-DW, EO-SFL, MO-SSC-DW, NE-SSC, BASO-FSC, MO-SSC, NE-FSC, NE-SSC-DW, EO-FSC, BASO-SFL, NE-SFL, EO-SSC	1.7e-69	0	EO-SSC	0.91	1	NE-SFL	0.0545	1	0.55	0.67	0.11	0.78	0.0055	0.0024	0.0014	0.0061	0.0028	0.0042	0.032	0.014	0.001	0.53	0.41	0.37	0.48	0.49	0.5	0.38	0.00069	0.0024	0.018	0.018
11	63865687	rs6591834	0.013527	ML4	4.5e-11	11	rs60010707(1), rs60668947(1), rs561321832(1), rs528976523(1), rs542732126(1), rs7123004(1), rs149471620(1), rs7934801(1), rs149000560(1), rs12283842(1), rs10897477(1)	RET-SFL, RET#, HFR, RET%, HLSR#, HLSR%, IRF, LFR, MFR	7.2e-11	1	LFR	0.034	1	RET#	3.6e-08	1	RBC-SFL-DW, LY-FSC, RBC-SFL, MO-SSC, Delta-HGB, RET-SFL, IRF-FSC, RDW, RDW-SD, RET#, HFR, RET%, MacroR, HLSR#, RPI, HLSR%, IRF, LFR, MFR	7.2e-11	1	LFR	0.76	1	RDW	0.039	1	0.22	0.11	0.77	0.67	0.76	0.81	0.039	0.81	0.82	0.14	0.7	0.35	0.98	0.045	0.21	0.057	0.051	0.049	0.05	0.056	0.37	0.17	0.13	0.18
11	63969841	rs7102415	0.013026	ML4	2.4e-09	0	NONE	RET-SFL, RET#, HFR, RET%, HLSR#, HLSR%, IRF, LFR, MFR	1.7e-09	0	MFR	0.062	1	RET#	7e-07	1	RBC-SFL-DW, LY-FSC, RBC-SFL, MO-SSC, Delta-HGB, RET-SFL, IRF-FSC, RDW, RDW-SD, RET#, HFR, RET%, MacroR, HLSR#, RPI, HLSR%, IRF, LFR, MFR	1.7e-09	0	MFR	0.98	1	RDW-SD	0.062	1	0.52	0.17	0.74	0.74	0.54	0.79	0.0066	0.57	0.82	0.11	0.65	0.48	0.92	0.96	0.77	0.78	0.72	0.73	0.74	0.76	0.63	0.28	0.33	0.68
11	64012521	rs79599120	0.009855	ML4	8.4e-11	16	rs183338633(1), rs142122125(1), rs11231706(1), rs17158870(1), rs57411119(1), rs199941697(1), rs61629200(1), rs7950596(1), rs2286612(1), rs112372976(1), rs150514489(1), rs192278152(1), rs1124660(1), rs58721876(1), rs7110262(1), rs187500259(1)	RET-SFL, RET#, HFR, RET%, HLSR#, HLSR%, IRF, LFR, MFR	4.5e-11	0	MFR	0.0013	1	RET#	2.4e-09	1	RBC-SFL-DW, LY-FSC, RBC-SFL, MO-SSC, Delta-HGB, RET-SFL, IRF-FSC, RDW, RDW-SD, RET#, HFR, RET%, MacroR, HLSR#, RPI, HLSR%, IRF, LFR, MFR	4.5e-11	0	MFR	0.88	1	MacroR	0.015	1	0.2	0.17	0.69	0.54	1	0.64	0.04	0.95	0.65	0.45	0.59	0.33	0.91	0.32	0.26	0.74	0.6	0.72	0.72	0.74	0.61	0.14	0.12	0.75
11	64089597	rs144522609	0.008467	ML4	3.8e-08	0	NONE	RET-SFL, RET#, HFR, RET%, HLSR#, HLSR%, IRF, LFR, MFR	3.8e-08	1	IRF	0.19	1	RET#	8.7e-06	1	RBC-SFL-DW, LY-FSC, RBC-SFL, MO-SSC, Delta-HGB, RET-SFL, IRF-FSC, RDW, RDW-SD, RET#, HFR, RET%, MacroR, HLSR#, RPI, HLSR%, IRF, LFR, MFR	3.8e-08	1	IRF	0.88	1	RDW	0.19	1	0.52	0.42	0.54	0.6	0.22	0.88	0.0031	0.24	0.85	0.18	0.82	0.43	0.61	0.9	0.98	0.88	0.96	0.9	0.91	0.88	0.8	0.75	0.24	0.51
11	89654536	rs4753251	0.295232	ML8	3.3e-09	1	rs35483841(1)	BASO-FSC, BASO%, BASO-FSC-DW, BASO#, BASO%GRAN, BASO-SFL-DW	3.4e-07	1	BASO%	0.09	1	BASO-FSC	6.59e-05	1	MO-SFL, LY-SFL-DW, EO-SSC-DW, NEUT%GRAN, NEUT%, EO%GRAN, (EO+BASO)#, EO#, EO%, BASO-FSC, LYMPH#, EO-FSC, BASO-SFL, BASO%, BASO-FSC-DW, EO-SSC, PCT, BASO#, BASO%GRAN, PLT#, EO-FSC-DW, BASO-SFL-DW	3.4e-07	1	BASO%	1	1	EO-SSC	0.215	1	0.5	0.48	0.25	0.37	0.05	0.15	0.0096	0.046	0.15	0.14	0.21	0.1	0.24	0.99	0.85	0.86	0.82	0.94	0.98	0.78	0.22	0.48	0.22	0.079
11	89655497	rs2138053	0.152938	ML8	6.5e-10	10	rs2388211(1), rs1949287(1), rs2076861(1), rs1567940(1), rs1567939(1), rs10734121(1), rs5003416(1), rs1913597(1), rs7929724(1), rs58640557(1)	BASO-FSC, BASO%, BASO-FSC-DW, BASO#, BASO%GRAN, BASO-SFL-DW	2.2e-08	1	BASO%	0.14	1	BASO-FSC	1.21e-05	1	MO-SFL, LY-SFL-DW, EO-SSC-DW, NEUT%GRAN, NEUT%, EO%GRAN, (EO+BASO)#, EO#, EO%, BASO-FSC, LYMPH#, EO-FSC, BASO-SFL, BASO%, BASO-FSC-DW, EO-SSC, PCT, BASO#, BASO%GRAN, PLT#, EO-FSC-DW, BASO-SFL-DW	2.2e-08	1	BASO%	0.97	1	EO%GRAN	0.25	1	0.71	0.043	0.18	0.2	0.0072	0.041	0.0082	0.0061	0.041	0.091	0.074	0.014	0.049	0.59	0.65	0.93	0.99	0.84	0.93	0.83	0.62	0.74	0.42	0.37
12	109526754	rs11069031	0.421883	ML10	3.6e-08	0	NONE	PCT, PLT#	1.3e-07	1	PCT	8.3e-06	1	PLT#	4.22e-06	1	LY-FSC-DW, MO-SFL, RBC-SFL-DW, EO-SFL, IPF#, MO-SSC, LYMPH#, PLT-SSC-DW, BASO-SFL, PLT-FSC, PCT, PLT#	1.3e-07	1	PCT	0.8	1	LYMPH#	0.21	1	0.36	0.72	0.93	0.45	0.98	0.59	0.65	0.97	0.61	0.78	0.13	0.68	0.4	0.96	0.8	0.95	0.96	0.91	0.92	0.96	0.68	0.18	0.82	0.53
12	111708458	rs1265564	0.453633	ML10	1.2e-10	1	rs35466467(1)	PCT, PLT#	2e-12	0	PCT	1.1e-10	0	PLT#	5.6e-11	0	LY-FSC-DW, MO-SFL, RBC-SFL-DW, EO-SFL, IPF#, MO-SSC, LYMPH#, PLT-SSC-DW, BASO-SFL, PLT-FSC, PCT, PLT#	2e-12	0	PCT	0.77	1	BASO-SFL	0.00099	1	0.31	0.018	0.89	5.1e-06	0.73	0.61	0.84	0.73	0.64	0.14	0.78	0.67	0.62	4.1e-06	6.7e-05	0.48	0.099	0.23	0.23	0.47	0.75	0.44	0.54	0.83
12	111800258	rs3809272	0.306276	ML10	5.4e-17	1	rs1265566(1)	PCT, PLT#	3.5e-18	0	PLT#	1e-17	0	PCT	6.75e-18	0	LY-FSC-DW, MO-SFL, RBC-SFL-DW, EO-SFL, IPF#, MO-SSC, LYMPH#, PLT-SSC-DW, BASO-SFL, PLT-FSC, PCT, PLT#	3.5e-18	0	PLT#	0.96	1	PLT-SSC-DW	0.0058	1	0.12	0.54	0.96	0.0022	0.65	0.86	0.81	0.64	0.9	0.26	0.98	0.5	0.59	0.0044	0.00077	0.27	0.086	0.17	0.16	0.27	0.039	0.0094	0.013	0.0084
12	111826477	rs111338191	0.484091	ML3	1.7e-12	15	rs1265564(1), rs35466467(1), rs10774624(1), rs7310615(1), rs3184504(1), rs4766578(1), rs10774625(1), rs7137828(1), rs597808(1), rs653178(1), rs11065979(1), rs11065987(1), rs11065991(1), rs2013002(1), rs11513729(1)	EO-SFL-DW, EO-SSC-DW, NEUT%GRAN, EO%GRAN, (EO+BASO)#, EO#, EO%, EO-FSC-DW	3.1e-13	0	EO#	3.2e-05	1	EO-SFL-DW	2.27e-08	1	EO-SFL-DW, LY-SFL, LY-FSC-DW, MO-SFL, LY-SFL-DW, EO-SSC-DW, NEUT%GRAN, NEUT%, EO%GRAN, (EO+BASO)#, EO-SFL, EO#, EO%, LY-FSC, MO-SSC-DW, BASO-FSC, MO-FSC, LYMPH#, EO-FSC, BASO-SFL, BASO%, BASO-FSC-DW, MONO#, BASO#, BASO%GRAN, MO-SFL-DW, EO-FSC-DW, BASO-SFL-DW	3.6e-16	0	LYMPH#	0.92	1	MO-SFL-DW	9.7e-05	1	0.62	0.0095	0.39	7.7e-08	0.96	0.6	0.63	0.98	0.61	0.05	1	0.96	0.73	1.3e-05	2.5e-08	0.042	0.0021	0.0096	0.0089	0.044	0.58	0.47	0.57	0.27
12	111865049	rs7310615	0.485874	ML9	3.5e-11	14	rs1265564(1), rs111338191(1), rs10774624(1), rs3184504(1), rs4766578(1), rs10774625(1), rs7137828(1), rs597808(1), rs653178(1), rs11065979(1), rs11065987(1), rs11065991(1), rs2013002(1), rs11513729(1)	NEUT%, LYMPH#, LYMPH%	2e-16	0	LYMPH#	0.0001	1	LYMPH%	3.4e-05	1	LY-SFL, LY-FSC-DW, MO-SFL, LY-SFL-DW, RBC-SFL-DW, NEUT%, WBC#, MO-SSC-DW, RE-LYMP%, LY-SSC, MONO%, MO-SSC, LYMPH#, RE-LYMP#, BASO-SFL, BASO%, IG%, MONO#, RE-LYMP(L)%, LYMPH%, MO-SFL-DW, GRAN%MYELOID	2e-16	0	LYMPH#	1	1	MONO%	0.00015	1	0.27	0.0079	0.68	1.1e-08	0.94	0.67	0.64	0.95	0.7	0.042	0.96	0.9	0.92	3.4e-05	8.3e-09	0.023	0.00099	0.0049	0.0046	0.024	0.62	0.4	0.63	0.27
12	111884608	rs3184504	0.484029	ML6	4.4e-09	6	rs7310615(1), rs4766578(1), rs10774625(1), rs7137828(1), rs597808(1), rs653178(1)	BASO-SFL, HCT, RBC#, HGB, RPI	9.1e-13	0	RPI	0.27	1	BASO-SFL	1.3e-07	1	LY-SFL, LY-FSC-DW, MO-SFL, MO-SSC-DW, MO-SSC, MO-FSC-DW, Hyper-He, BASO-SFL, HCT, RBC#, RET#, HGB, MacroR, HLSR#, RPI	9.1e-13	0	RPI	0.53	1	LY-FSC-DW	1.1e-06	1	0.35	0.0038	0.77	4.2e-09	0.96	0.82	0.51	0.94	0.84	0.039	0.89	0.99	0.95	1.8e-05	8.2e-09	0.028	0.001	0.0055	0.0052	0.028	0.66	0.46	0.65	0.29
12	111973358	rs597808	0.483434	ML10	8e-23	14	rs111338191(1), rs10774624(1), rs7310615(1), rs3184504(1), rs4766578(1), rs10774625(1), rs7137828(1), rs653178(1), rs11065979(1), rs11065987(1), rs11065991(1), rs847888(1), rs2013002(1), rs11513729(1)	PCT, PLT#	4.3e-26	0	PCT	1.4e-23	0	PLT#	7.02e-24	0	LY-FSC-DW, MO-SFL, RBC-SFL-DW, EO-SFL, IPF#, MO-SSC, LYMPH#, PLT-SSC-DW, BASO-SFL, PLT-FSC, PCT, PLT#	4.3e-26	0	PCT	0.68	1	LY-FSC-DW	4.14e-05	1	0.31	0.0034	0.84	4.2e-09	0.99	0.81	0.43	0.96	0.83	0.047	0.89	0.9	0.98	4.7e-05	5.4e-09	0.019	0.00063	0.0036	0.0034	0.019	0.48	0.3	0.52	0.18
12	112037450	rs117532831	0.103574	ML10	9.7e-15	4	rs138688819(1), rs76592670(1), rs79648590(1), rs968529(1)	PCT, PLT#	3.9e-14	1	PCT	3.7e-12	1	PLT#	1.87e-12	1	LY-FSC-DW, MO-SFL, RBC-SFL-DW, EO-SFL, IPF#, MO-SSC, LYMPH#, PLT-SSC-DW, BASO-SFL, PLT-FSC, PCT, PLT#	3.9e-14	1	PCT	0.64	1	PLT-SSC-DW	0.1575	1	0.46	0.5	0.95	0.25	0.4	0.24	0.46	0.4	0.25	0.036	0.054	0.15	0.17	0.45	0.14	0.45	0.16	0.27	0.28	0.44	0.4	0.51	0.1	0.67
12	112090022	rs10744774	0.168394	ML10	4e-16	4	rs398021081(1), rs397717249(1), rs4767078(1), rs7135514(1)	PCT, PLT#	1.5e-15	1	PCT	2e-14	1	PLT#	1.08e-14	1	LY-FSC-DW, MO-SFL, RBC-SFL-DW, EO-SFL, IPF#, MO-SSC, LYMPH#, PLT-SSC-DW, BASO-SFL, PLT-FSC, PCT, PLT#	1.5e-15	1	PCT	0.83	1	PLT-SSC-DW	0.021	1	0.51	0.7	0.98	0.0094	0.57	0.28	0.71	0.55	0.27	0.073	0.16	0.22	0.2	0.083	0.053	0.55	0.19	0.31	0.31	0.55	0.94	0.59	0.62	0.21
12	112151742	rs847888	0.423725	ML3	3.2e-09	0	NONE	EO-SFL-DW, EO-SSC-DW, NEUT%GRAN, EO%GRAN, (EO+BASO)#, EO#, EO%, EO-FSC-DW	2.4e-09	0	EO#	0.071	1	EO-SFL-DW	1.15e-06	1	EO-SFL-DW, LY-SFL, LY-FSC-DW, MO-SFL, LY-SFL-DW, EO-SSC-DW, NEUT%GRAN, NEUT%, EO%GRAN, (EO+BASO)#, EO-SFL, EO#, EO%, LY-FSC, MO-SSC-DW, BASO-FSC, MO-FSC, LYMPH#, EO-FSC, BASO-SFL, BASO%, BASO-FSC-DW, MONO#, BASO#, BASO%GRAN, MO-SFL-DW, EO-FSC-DW, BASO-SFL-DW	3.4e-11	0	LYMPH#	0.99	1	LY-SFL-DW	0.0125	1	0.68	0.042	0.42	1.8e-05	0.27	0.088	0.78	0.29	0.085	0.0014	0.31	0.18	0.11	0.00073	4.4e-06	0.08	0.0081	0.026	0.025	0.082	0.61	0.33	0.49	0.55
12	112179471	rs4766897	0.338497	ML10	4.4e-10	0	NONE	PCT, PLT#	2.8e-11	0	PCT	7.5e-09	1	PLT#	3.76e-09	1	LY-FSC-DW, MO-SFL, RBC-SFL-DW, EO-SFL, IPF#, MO-SSC, LYMPH#, PLT-SSC-DW, BASO-SFL, PLT-FSC, PCT, PLT#	2.8e-11	0	PCT	0.94	1	LY-FSC-DW	0.01765	1	0.85	0.37	0.57	8.5e-05	0.31	0.23	0.69	0.32	0.23	0.0087	0.67	0.53	0.32	0.01	5.4e-05	0.091	0.022	0.041	0.04	0.091	0.86	0.86	0.84	0.67
12	112459452	rs2141089	0.0512124	ML10	7.5e-09	1	rs79423041(1)	PCT, PLT#	1.4e-07	1	PCT	2.7e-06	1	PLT#	1.42e-06	1	LY-FSC-DW, MO-SFL, RBC-SFL-DW, EO-SFL, IPF#, MO-SSC, LYMPH#, PLT-SSC-DW, BASO-SFL, PLT-FSC, PCT, PLT#	1.4e-07	1	PCT	0.85	1	LYMPH#	0.059	1	0.14	0.23	0.051	0.47	0.026	0.016	0.12	0.023	0.017	0.0012	0.063	0.092	0.014	0.84	0.29	0.46	0.29	0.38	0.38	0.45	0.84	0.59	1	0.91
12	112524720	rs146010158	0.0656867	ML10	7.8e-12	2	rs11610922(1), rs34695019(1)	PCT, PLT#	1.2e-11	1	PCT	7.2e-11	1	PLT#	4.2e-11	1	LY-FSC-DW, MO-SFL, RBC-SFL-DW, EO-SFL, IPF#, MO-SSC, LYMPH#, PLT-SSC-DW, BASO-SFL, PLT-FSC, PCT, PLT#	1.2e-11	1	PCT	0.85	1	PLT-SSC-DW	0.1085	1	0.17	0.76	0.66	0.42	0.23	0.11	0.55	0.21	0.11	0.0034	0.042	0.13	0.1	0.91	0.024	0.13	0.043	0.066	0.066	0.12	0.85	0.83	0.76	0.41
12	112542639	rs570920196	0.495224	ML10	1e-18	13	rs17696736(1), rs10850001(1), rs17630235(1), rs11066188(1), rs7953257(1), rs11066272(1), rs10850034(1), rs11066283(1), rs11066301(1), rs11066309(1), rs58235019(1), rs11066320(1), rs233701(1)	PCT, PLT#	3.5e-20	0	PCT	3.3e-17	1	PLT#	1.65e-17	1	LY-FSC-DW, MO-SFL, RBC-SFL-DW, EO-SFL, IPF#, MO-SSC, LYMPH#, PLT-SSC-DW, BASO-SFL, PLT-FSC, PCT, PLT#	3.5e-20	0	PCT	0.71	1	BASO-SFL	0.0056	1	0.33	0.42	0.25	0.0033	0.022	0.012	0.047	0.022	0.012	0.00021	0.11	0.012	0.0047	0.0066	4.1e-07	0.014	0.0012	0.0043	0.0042	0.014	0.47	0.29	0.56	0.54
12	112684221	rs7953257	0.415785	ML3	5.9e-12	11	rs17696736(1), rs10850001(1), rs17630235(1), rs11066188(1), rs10850034(1), rs11066283(1), rs11066301(1), rs560413886(1), rs11066309(1), rs58235019(1), rs11066320(1)	EO-SFL-DW, EO-SSC-DW, NEUT%GRAN, EO%GRAN, (EO+BASO)#, EO#, EO%, EO-FSC-DW	1.4e-12	0	EO#	0.01	1	EO-SFL-DW	8.4e-08	1	EO-SFL-DW, LY-SFL, LY-FSC-DW, MO-SFL, LY-SFL-DW, EO-SSC-DW, NEUT%GRAN, NEUT%, EO%GRAN, (EO+BASO)#, EO-SFL, EO#, EO%, LY-FSC, MO-SSC-DW, BASO-FSC, MO-FSC, LYMPH#, EO-FSC, BASO-SFL, BASO%, BASO-FSC-DW, MONO#, BASO#, BASO%GRAN, MO-SFL-DW, EO-FSC-DW, BASO-SFL-DW	3.1e-14	0	LYMPH#	0.86	1	LY-SFL-DW	0.006	1	0.78	0.16	0.43	3.6e-05	0.45	0.2	0.98	0.46	0.19	0.0063	0.61	0.36	0.25	0.00071	2.1e-08	0.013	0.00075	0.0023	0.0021	0.013	0.83	0.96	0.94	0.95
12	112684221	rs7953257	0.415785	ML9	9.1e-10	5	rs17630235(1), rs11066188(1), rs11066283(1), rs11066309(1), rs58235019(1)	NEUT%, LYMPH#, LYMPH%	3.1e-14	0	LYMPH#	0.0012	1	LYMPH%	0.00071	1	LY-SFL, LY-FSC-DW, MO-SFL, LY-SFL-DW, RBC-SFL-DW, NEUT%, WBC#, MO-SSC-DW, RE-LYMP%, LY-SSC, MONO%, MO-SSC, LYMPH#, RE-LYMP#, BASO-SFL, BASO%, IG%, MONO#, RE-LYMP(L)%, LYMPH%, MO-SFL-DW, GRAN%MYELOID	3.1e-14	0	LYMPH#	0.86	1	LY-SFL-DW	0.000955	1	0.78	0.16	0.43	3.6e-05	0.45	0.2	0.98	0.46	0.19	0.0063	0.61	0.36	0.25	0.00071	2.1e-08	0.013	0.00075	0.0023	0.0021	0.013	0.83	0.96	0.94	0.95
12	112769599	rs11609666	0.131822	ML10	7.4e-13	2	rs11614544(1), rs73209633(1)	PCT, PLT#	7.1e-13	0	PCT	1.3e-11	1	PLT#	6.86e-12	1	LY-FSC-DW, MO-SFL, RBC-SFL-DW, EO-SFL, IPF#, MO-SSC, LYMPH#, PLT-SSC-DW, BASO-SFL, PLT-FSC, PCT, PLT#	7.1e-13	0	PCT	0.89	1	PLT-SSC-DW	0.0485	1	0.055	0.49	0.8	0.08	0.1	0.092	0.36	0.093	0.088	0.01	0.1	0.054	0.095	0.45	0.015	0.16	0.064	0.1	0.1	0.16	0.96	0.6	0.84	0.41
12	112803576	rs5800943	0.119791	ML10	1.1e-09	0	NONE	PCT, PLT#	1e-09	0	PCT	4.8e-08	1	PLT#	2.45e-08	1	LY-FSC-DW, MO-SFL, RBC-SFL-DW, EO-SFL, IPF#, MO-SSC, LYMPH#, PLT-SSC-DW, BASO-SFL, PLT-FSC, PCT, PLT#	1e-09	0	PCT	0.99	1	PLT-FSC	0.01695	1	0.16	0.85	0.74	0.03	0.58	0.31	0.73	0.55	0.32	0.022	0.33	0.33	0.22	0.29	0.013	0.21	0.094	0.15	0.15	0.21	0.53	0.99	0.44	0.76
12	112866200	rs11312766	0.3125	ML10	1.5e-11	0	NONE	PCT, PLT#	1.6e-13	0	PCT	5.7e-11	1	PLT#	2.86e-11	1	LY-FSC-DW, MO-SFL, RBC-SFL-DW, EO-SFL, IPF#, MO-SSC, LYMPH#, PLT-SSC-DW, BASO-SFL, PLT-FSC, PCT, PLT#	1.6e-13	0	PCT	0.92	1	BASO-SFL	0.018	1	0.2	0.48	0.91	0.019	0.48	0.63	0.82	0.49	0.59	0.046	0.82	0.31	0.5	0.88	6.9e-07	0.00035	1.8e-05	4.3e-05	4.2e-05	0.00033	0.48	0.73	0.71	0.85
12	112880634	rs560413886	0.464147	ML10	1.5e-09	0	NONE	PCT, PLT#	1.2e-11	0	PCT	3.6e-09	1	PLT#	1.81e-09	1	LY-FSC-DW, MO-SFL, RBC-SFL-DW, EO-SFL, IPF#, MO-SSC, LYMPH#, PLT-SSC-DW, BASO-SFL, PLT-FSC, PCT, PLT#	1.2e-11	0	PCT	0.9	1	PLT-FSC	0.00905	1	0.87	0.35	0.46	0.0024	0.31	0.053	0.58	0.34	0.049	0.001	0.32	0.092	0.11	0.047	3e-08	0.0016	9.7e-05	0.00026	0.00025	0.0016	0.56	0.9	0.98	0.72
12	113045801	rs55847700	0.419055	ML10	2e-08	5	rs61942273(1), rs56098743(1), rs61942275(1), rs17824050(1), rs494273(1)	PCT, PLT#	1.3e-09	0	PCT	5.2e-09	0	PLT#	3.25e-09	0	LY-FSC-DW, MO-SFL, RBC-SFL-DW, EO-SFL, IPF#, MO-SSC, LYMPH#, PLT-SSC-DW, BASO-SFL, PLT-FSC, PCT, PLT#	1.3e-09	0	PCT	0.71	1	PLT-SSC-DW	0.155	1	0.94	0.69	0.26	0.096	0.44	0.22	0.65	0.47	0.23	0.8	0.074	0.12	0.21	0.6	0.00089	0.027	0.0049	0.013	0.012	0.028	0.34	0.24	0.33	0.19
12	113192168	rs34778508	0.440941	ML10	3e-08	3	rs7313341(1), rs11066395(1), rs2189271(1)	PCT, PLT#	1.8e-09	0	PCT	3.4e-08	1	PLT#	1.79e-08	0	LY-FSC-DW, MO-SFL, RBC-SFL-DW, EO-SFL, IPF#, MO-SSC, LYMPH#, PLT-SSC-DW, BASO-SFL, PLT-FSC, PCT, PLT#	1.8e-09	0	PCT	0.71	1	IPF#	0.0535	1	0.82	0.069	0.8	0.0053	0.68	0.8	0.57	0.68	0.83	0.98	0.67	0.88	0.94	0.93	0.0011	0.017	0.0035	0.0078	0.0075	0.017	0.51	0.43	0.43	0.69
12	120879294	rs61945857	0.332456	ML13	7.1e-09	4	rs3759396(1), rs4766966(1), rs11065150(1), rs4767911(1)	RET#, RET%, RPI	2.6e-14	0	RET%	1.4e-07	1	RPI	4.8e-12	0	BASO-SFL, RET-SFL, RET#, RET%, HLSR#, RPI, HLSR%	2.6e-14	0	RET%	0.038	1	BASO-SFL	1.3e-11	0	0.51	0.56	0.45	0.49	0.34	0.2	0.099	0.35	0.21	0.69	0.5	0.08	0.075	0.78	0.12	0.39	0.26	0.35	0.36	0.37	0.3	0.33	0.4	0.69
12	120920129	rs11352199	0.439585	ML13	9.9e-09	0	NONE	RET#, RET%, RPI	3.5e-14	0	RET%	2.7e-08	1	RPI	5.2e-12	0	BASO-SFL, RET-SFL, RET#, RET%, HLSR#, RPI, HLSR%	3.5e-14	0	RET%	0.032	1	BASO-SFL	1.3e-11	0	0.85	0.88	0.26	0.68	0.6	0.17	0.083	0.63	0.19	0.85	0.13	0.031	0.072	0.3	0.33	0.87	0.62	0.83	0.87	0.84	0.93	0.95	0.92	0.87
12	121025894	rs10849766	0.339123	ML4	3.1e-10	94	rs7308053(1), rs1048830(1), rs147531277(1), rs369796877(1), rs2235217(1), rs370203860(1), rs2235218(1), rs10581645(1), rs10774549(1), rs35467904(1), rs4767897(1), rs9040(1), rs10744752(1), rs1050187(1), rs3893104(1), rs11065132(1), rs74352618(1), rs3759396(1), rs397954485(1), rs4767902(1), rs10849753(1), rs2393590(1), rs3044497(1), rs79259552(1), rs11352199(1), rs2138251(1), rs10774551(1), rs4767…	RET-SFL, RET#, HFR, RET%, HLSR#, HLSR%, IRF, LFR, MFR	2.4e-14	0	HLSR%	0.0084	1	HFR	1e-10	0	RBC-SFL-DW, LY-FSC, RBC-SFL, MO-SSC, Delta-HGB, RET-SFL, IRF-FSC, RDW, RDW-SD, RET#, HFR, RET%, MacroR, HLSR#, RPI, HLSR%, IRF, LFR, MFR	2.4e-14	0	HLSR%	0.92	1	RDW	0.0084	1	0.63	0.73	0.61	0.34	0.33	0.18	0.17	0.34	0.19	0.86	0.39	0.031	0.052	0.5	0.11	0.46	0.3	0.39	0.42	0.44	0.49	0.48	0.69	0.96
12	121162854	rs2948149	0.400176	ML2	6.1e-10	38	rs7975067(1), rs6490300(1), rs11065202(1), rs3829290(1), rs1814851(1), rs2005455(1), rs10431385(1), rs7976497(1), rs7308648(1), rs998727(1), rs17847(1), rs695948(1), rs695949(1), rs3833788(1), rs548093(1), rs11324940(1), rs556001(1), rs34734847(1), rs11065223(1), rs56273049(1), rs35360964(1), rs56179458(1), rs55730005(1), rs3752531(1), rs696337(1), rs658521(1), rs3021338(1), rs2239760(1), rs38388…	RBC-SFL-DW, RBC-SFL, RBC-SSC, Hyper-He, Delta-HGB, MCV, MCH, IRF-FSC, RDW, RBC-He, RBC-FSC-DW, RBC-FSC, RET-FSC, RET-He, MicroR, RBC#, MCHC	5.7e-11	0	MCV	0.72	1	RBC-SFL	8.7e-05	1	RBC-SFL-DW, NE-SSC, BASO-FSC, RBC-SFL, RBC-SSC, Hyper-He, Delta-HGB, MCV, BASO-SFL, EO-SSC, RET-SFL, MCH, IRF-FSC, RDW, RBC-He, RBC-FSC-DW, RBC-FSC, RET-FSC, RET-He, MicroR, MO-SFL-DW, RBC#, HGB, RET%, MacroR, MCHC, RPI	5.7e-11	0	MCV	0.93	1	RPI	0.0061	1	0.018	0.72	0.00019	0.7	1.3e-07	3.2e-08	2.8e-05	1.6e-07	3.3e-08	8.7e-05	1.9e-08	5.7e-11	6.8e-09	0.86	0.24	0.44	0.28	0.29	0.31	0.42	0.95	0.36	0.15	0.56
12	121898773	rs145555704	0.019798	ML5	2.6e-11	5	rs143026264(1), rs191236926(1), rs190315684(1), rs139287146(1), rs145204652(1)	PDW, P-LCR, H-IPF, MPV, IPF#, IPF%, PLT-FSC, PLT-SSC, PLT-SFL	2.6e-15	0	PLT-SFL	0.015	1	H-IPF	2.4e-10	1	RBC-SFL-DW, PDW, P-LCR, H-IPF, MPV, IPF#, IPF%, MO-FSC, PLT-SSC-DW, PLT-SFL-DW, PLT-FSC, PLT-SSC, PLT-SFL, PLT#, PLT-FSC-DW	2.6e-15	0	PLT-SFL	0.9	1	RBC-SFL-DW	2.5e-05	1	0.73	0.18	0.15	0.9	0.25	0.16	0.32	0.23	0.17	0.42	0.75	0.37	0.2	0.79	0.24	0.44	0.45	0.46	0.46	0.44	2.6e-15	7.8e-08	2.4e-10	5.4e-15
12	121953094	rs563090877	0.040079	ML16	5.3e-10	0	NONE	MO-FSC	0.063	1	MO-FSC	0.063	1	MO-FSC	0.063	1	LY-SFL, LY-FSC-DW, MO-SFL, LY-FSC, PDW, P-LCR, H-IPF, MPV, IPF#, IPF%, MO-FSC, MO-SSC, PLT-SSC-DW, PLT-SFL-DW, EO-FSC, PLT-FSC, PLT-SSC, PLT-FSC-DW	1.4e-10	0	P-LCR	0.97	1	LY-SFL	0.0685	1	0.23	0.55	0.5	0.92	0.25	0.49	0.31	0.23	0.55	0.5	0.6	0.83	0.38	0.72	1	0.94	0.83	0.86	0.87	0.94	4.4e-08	0.0005	7.2e-06	1.4e-10
12	121956394	rs139287146	0.018954	ML16	5.6e-12	6	rs10849871(1), rs143026264(1), rs191236926(1), rs190315684(1), rs145555704(1), rs145204652(1)	MO-FSC	0.5	1	MO-FSC	0.5	1	MO-FSC	0.5	1	LY-SFL, LY-FSC-DW, MO-SFL, LY-FSC, PDW, P-LCR, H-IPF, MPV, IPF#, IPF%, MO-FSC, MO-SSC, PLT-SSC-DW, PLT-SFL-DW, EO-FSC, PLT-FSC, PLT-SSC, PLT-FSC-DW	4.8e-16	0	P-LCR	0.94	1	MO-SSC	0.0475	1	0.33	0.083	0.13	0.92	0.15	0.14	0.34	0.15	0.17	0.36	0.89	0.39	0.14	0.92	0.47	0.6	0.69	0.62	0.62	0.6	1.4e-15	3.3e-07	7.8e-09	4.8e-16
12	121985550	rs398021396	0.345607	ML16	4.4e-08	0	NONE	MO-FSC	0.9	1	MO-FSC	0.9	1	MO-FSC	0.9	1	LY-SFL, LY-FSC-DW, MO-SFL, LY-FSC, PDW, P-LCR, H-IPF, MPV, IPF#, IPF%, MO-FSC, MO-SSC, PLT-SSC-DW, PLT-SFL-DW, EO-FSC, PLT-FSC, PLT-SSC, PLT-FSC-DW	2e-06	1	PDW	0.9	1	MO-FSC	0.225	1	0.48	0.15	0.29	0.36	0.37	0.97	0.33	0.41	0.95	0.39	0.72	0.74	0.86	0.23	0.95	0.58	0.76	0.79	0.79	0.58	0.00078	0.23	0.13	4.4e-05
12	121993308	rs149772551	0.026833	ML16	3.2e-10	0	NONE	MO-FSC	0.9	1	MO-FSC	0.9	1	MO-FSC	0.9	1	LY-SFL, LY-FSC-DW, MO-SFL, LY-FSC, PDW, P-LCR, H-IPF, MPV, IPF#, IPF%, MO-FSC, MO-SSC, PLT-SSC-DW, PLT-SFL-DW, EO-FSC, PLT-FSC, PLT-SSC, PLT-FSC-DW	3.9e-06	1	PDW	0.97	1	LY-SFL	0.21	1	0.88	0.083	0.63	0.66	0.84	0.94	0.9	0.87	0.93	0.91	0.78	0.83	0.67	0.023	0.59	0.14	0.11	0.11	0.11	0.14	4.4e-06	0.017	0.00055	6e-06
12	121999897	rs34085220	0.026268	ML5	3.9e-08	0	NONE	PDW, P-LCR, H-IPF, MPV, IPF#, IPF%, PLT-FSC, PLT-SSC, PLT-SFL	5.9e-15	0	PLT-SFL	0.12	1	H-IPF	9.4e-09	0	RBC-SFL-DW, PDW, P-LCR, H-IPF, MPV, IPF#, IPF%, MO-FSC, PLT-SSC-DW, PLT-SFL-DW, PLT-FSC, PLT-SSC, PLT-SFL, PLT#, PLT-FSC-DW	5.9e-15	0	PLT-SFL	0.6	1	MO-FSC	0.00075	1	0.84	0.41	0.39	0.071	0.36	0.37	0.52	0.36	0.36	0.25	0.61	0.75	0.21	0.048	1	0.34	0.55	0.47	0.47	0.34	5.9e-15	9.4e-09	1.1e-11	3.4e-10
12	122021154	rs73227906	0.18158	ML16	4.4e-12	35	rs28397246(1), rs28517331(1), rs57157561(1), rs28378998(1), rs73227912(1), rs28508138(1), rs28546504(1), rs6486776(1), rs11502393(1), rs73227920(1), rs35989686(1), rs12313273(1), rs6486787(1), rs7968061(1), rs7956644(1), rs6486790(1), rs12300327(1), rs6486795(1), rs35558190(1), rs35461202(1), rs12319775(1), rs111981508(1), rs35325362(1), rs111639119(1), rs73227933(1), rs11610515(1), rs10770190(1)…	MO-FSC	0.97	1	MO-FSC	0.97	1	MO-FSC	0.97	1	LY-SFL, LY-FSC-DW, MO-SFL, LY-FSC, PDW, P-LCR, H-IPF, MPV, IPF#, IPF%, MO-FSC, MO-SSC, PLT-SSC-DW, PLT-SFL-DW, EO-FSC, PLT-FSC, PLT-SSC, PLT-FSC-DW	1.8e-09	1	P-LCR	0.97	1	MO-FSC	0.0815	1	0.098	0.48	0.4	0.87	0.95	0.67	0.76	0.91	0.62	0.66	0.25	0.32	0.83	0.64	0.49	0.79	0.91	0.87	0.84	0.81	7.6e-08	0.0016	4.6e-05	1.8e-09
12	122030712	rs146337807	0.056948	ML5	9.5e-24	1	rs7963749(1)	PDW, P-LCR, H-IPF, MPV, IPF#, IPF%, PLT-FSC, PLT-SSC, PLT-SFL	8.1e-42	0	PLT-SFL	0.19	1	H-IPF	6.8e-22	1	RBC-SFL-DW, PDW, P-LCR, H-IPF, MPV, IPF#, IPF%, MO-FSC, PLT-SSC-DW, PLT-SFL-DW, PLT-FSC, PLT-SSC, PLT-SFL, PLT#, PLT-FSC-DW	8.1e-42	0	PLT-SFL	0.57	1	RBC-SFL-DW	2.9e-08	1	0.11	0.079	0.96	0.57	0.9	0.99	0.21	0.93	0.96	0.7	0.99	0.8	0.75	0.049	0.97	0.37	0.34	0.29	0.29	0.37	8.1e-42	2.7e-15	6.8e-22	7e-40
12	122039069	rs148421209	0.01355	ML5	1.1e-14	3	rs140780314(1), rs184163321(1), rs200285606(1)	PDW, P-LCR, H-IPF, MPV, IPF#, IPF%, PLT-FSC, PLT-SSC, PLT-SFL	1.5e-20	0	PLT-SFL	0.00076	1	H-IPF	1.3e-10	1	RBC-SFL-DW, PDW, P-LCR, H-IPF, MPV, IPF#, IPF%, MO-FSC, PLT-SSC-DW, PLT-SFL-DW, PLT-FSC, PLT-SSC, PLT-SFL, PLT#, PLT-FSC-DW	1.5e-20	0	PLT-SFL	0.66	1	RBC-SFL-DW	3.4e-07	1	0.31	0.37	0.52	0.66	0.3	0.16	0.55	0.31	0.17	0.05	0.43	0.058	0.14	0.79	0.69	0.74	0.6	0.6	0.61	0.74	1.5e-20	2.3e-10	1.3e-10	1.8e-18
12	122046985	rs541352660	0.084166	ML16	5.1e-14	0	NONE	MO-FSC	0.36	1	MO-FSC	0.36	1	MO-FSC	0.36	1	LY-SFL, LY-FSC-DW, MO-SFL, LY-FSC, PDW, P-LCR, H-IPF, MPV, IPF#, IPF%, MO-FSC, MO-SSC, PLT-SSC-DW, PLT-SFL-DW, EO-FSC, PLT-FSC, PLT-SSC, PLT-FSC-DW	6.4e-17	0	P-LCR	0.95	1	EO-FSC	0.053	1	0.4	0.22	0.29	0.35	0.38	0.45	0.47	0.37	0.47	0.92	0.81	0.9	0.32	0.064	0.98	0.39	0.46	0.44	0.44	0.4	2.4e-17	5.8e-08	1.5e-09	6.4e-17
12	122046985	rs541352660	0.084166	ML5	2.2e-11	0	NONE	PDW, P-LCR, H-IPF, MPV, IPF#, IPF%, PLT-FSC, PLT-SSC, PLT-SFL	2.4e-17	0	PLT-SFL	0.077	1	H-IPF	1.5e-09	1	RBC-SFL-DW, PDW, P-LCR, H-IPF, MPV, IPF#, IPF%, MO-FSC, PLT-SSC-DW, PLT-SFL-DW, PLT-FSC, PLT-SSC, PLT-SFL, PLT#, PLT-FSC-DW	2.4e-17	0	PLT-SFL	0.36	1	MO-FSC	0.00024	1	0.4	0.22	0.29	0.35	0.38	0.45	0.47	0.37	0.47	0.92	0.81	0.9	0.32	0.064	0.98	0.39	0.46	0.44	0.44	0.4	2.4e-17	5.8e-08	1.5e-09	6.4e-17
12	122059811	rs11502393	0.1815	ML5	3.8e-08	1	rs73227920(1)	PDW, P-LCR, H-IPF, MPV, IPF#, IPF%, PLT-FSC, PLT-SSC, PLT-SFL	1e-11	0	P-LCR	0.11	1	H-IPF	1.5e-07	1	RBC-SFL-DW, PDW, P-LCR, H-IPF, MPV, IPF#, IPF%, MO-FSC, PLT-SSC-DW, PLT-SFL-DW, PLT-FSC, PLT-SSC, PLT-SFL, PLT#, PLT-FSC-DW	1e-11	0	P-LCR	0.77	1	RBC-SFL-DW	0.0016	1	0.035	0.55	0.41	0.77	0.95	0.85	0.63	1	0.81	0.79	0.87	0.8	0.92	0.74	0.19	0.47	0.52	0.54	0.52	0.49	3.6e-11	1.5e-05	1.5e-07	1e-11
12	122062009	rs375011494	0.282654	ML16	2.8e-12	0	NONE	MO-FSC	0.32	1	MO-FSC	0.32	1	MO-FSC	0.32	1	LY-SFL, LY-FSC-DW, MO-SFL, LY-FSC, PDW, P-LCR, H-IPF, MPV, IPF#, IPF%, MO-FSC, MO-SSC, PLT-SSC-DW, PLT-SFL-DW, EO-FSC, PLT-FSC, PLT-SSC, PLT-FSC-DW	7.3e-09	1	PDW	0.85	1	LY-FSC-DW	0.104	1	0.73	0.83	0.33	0.58	0.74	0.98	0.8	0.68	0.98	0.37	0.71	0.52	0.85	0.73	0.097	0.2	0.16	0.15	0.14	0.2	1.1e-09	6.4e-05	8.8e-05	9.2e-09
12	122062009	rs375011494	0.282654	ML18	1.1e-08	0	NONE	PLT-SSC-DW, PLT-SFL-DW, PLT-FSC-DW	1.3e-05	1	PLT-SFL-DW	0.048	1	PLT-SSC-DW	2e-05	1	LY-FSC-DW, PDW, P-LCR, H-IPF, MPV, IPF#, IPF%, MO-FSC, PLT-SSC-DW, PLT-SFL-DW, PLT-FSC, PLT-SSC, PLT-SFL, PLT#, PLT-FSC-DW	1.1e-09	0	PLT-SFL	0.85	1	LY-FSC-DW	8.8e-05	1	0.73	0.83	0.33	0.58	0.74	0.98	0.8	0.68	0.98	0.37	0.71	0.52	0.85	0.73	0.097	0.2	0.16	0.15	0.14	0.2	1.1e-09	6.4e-05	8.8e-05	9.2e-09
12	122065811	rs7963749	0.059728	ML16	1.8e-46	1	rs146337807(1)	MO-FSC	0.16	1	MO-FSC	0.16	1	MO-FSC	0.16	1	LY-SFL, LY-FSC-DW, MO-SFL, LY-FSC, PDW, P-LCR, H-IPF, MPV, IPF#, IPF%, MO-FSC, MO-SSC, PLT-SSC-DW, PLT-SFL-DW, EO-FSC, PLT-FSC, PLT-SSC, PLT-FSC-DW	1.4e-39	1	P-LCR	0.77	1	LY-FSC	0.000855	1	0.17	0.12	0.87	0.7	0.82	0.87	0.23	0.85	0.83	0.72	0.95	0.71	0.69	0.058	0.59	0.64	0.6	0.51	0.52	0.63	1.1e-40	9.8e-15	6.4e-21	1.4e-39
12	122065811	rs7963749	0.059728	ML18	4.8e-20	1	rs146337807(1)	PLT-SSC-DW, PLT-SFL-DW, PLT-FSC-DW	8.4e-11	1	PLT-FSC-DW	0.0017	1	PLT-SSC-DW	3e-09	1	LY-FSC-DW, PDW, P-LCR, H-IPF, MPV, IPF#, IPF%, MO-FSC, PLT-SSC-DW, PLT-SFL-DW, PLT-FSC, PLT-SSC, PLT-SFL, PLT#, PLT-FSC-DW	1.1e-40	0	PLT-SFL	0.45	1	PLT#	3e-09	1	0.17	0.12	0.87	0.7	0.82	0.87	0.23	0.85	0.83	0.72	0.95	0.71	0.69	0.058	0.59	0.64	0.6	0.51	0.52	0.63	1.1e-40	9.8e-15	6.4e-21	1.4e-39
12	122083754	rs543565644	0.019469	ML5	3.6e-08	0	NONE	PDW, P-LCR, H-IPF, MPV, IPF#, IPF%, PLT-FSC, PLT-SSC, PLT-SFL	2.6e-11	0	PLT-SFL	0.0062	1	H-IPF	2.1e-08	0	RBC-SFL-DW, PDW, P-LCR, H-IPF, MPV, IPF#, IPF%, MO-FSC, PLT-SSC-DW, PLT-SFL-DW, PLT-FSC, PLT-SSC, PLT-SFL, PLT#, PLT-FSC-DW	2.6e-11	0	PLT-SFL	0.74	1	PLT-SSC-DW	0.00028	1	0.85	0.65	0.5	0.73	0.45	0.35	0.39	0.43	0.36	0.77	0.61	0.35	0.69	0.61	0.48	0.77	0.55	0.65	0.63	0.78	2.6e-11	4.2e-06	2.1e-08	1.3e-10
12	122101747	rs549692789	0.010494	ML16	2.8e-10	1	rs185370694(1)	MO-FSC	0.29	1	MO-FSC	0.29	1	MO-FSC	0.29	1	LY-SFL, LY-FSC-DW, MO-SFL, LY-FSC, PDW, P-LCR, H-IPF, MPV, IPF#, IPF%, MO-FSC, MO-SSC, PLT-SSC-DW, PLT-SFL-DW, EO-FSC, PLT-FSC, PLT-SSC, PLT-FSC-DW	3.2e-09	1	P-LCR	0.97	1	PLT-SSC-DW	0.1605	1	0.26	0.38	0.36	0.39	0.064	0.093	0.18	0.069	0.079	0.23	0.079	0.11	0.13	0.23	0.75	0.36	0.3	0.38	0.38	0.36	6.3e-10	0.00079	8.2e-05	3.2e-09
12	122129023	rs73227952	0.035435	ML16	3.6e-11	1	rs138608354(1)	MO-FSC	0.64	1	MO-FSC	0.64	1	MO-FSC	0.64	1	LY-SFL, LY-FSC-DW, MO-SFL, LY-FSC, PDW, P-LCR, H-IPF, MPV, IPF#, IPF%, MO-FSC, MO-SSC, PLT-SSC-DW, PLT-SFL-DW, EO-FSC, PLT-FSC, PLT-SSC, PLT-FSC-DW	6.2e-11	1	PDW	0.97	1	MO-SSC	0.18	1	0.27	0.86	0.38	0.77	0.35	0.22	0.77	0.36	0.22	0.58	0.33	0.2	0.19	0.67	0.23	0.3	0.28	0.31	0.31	0.29	2.4e-12	8.2e-05	1e-06	3.2e-08
12	122129023	rs73227952	0.035435	ML18	5.7e-11	0	NONE	PLT-SSC-DW, PLT-SFL-DW, PLT-FSC-DW	4.6e-06	1	PLT-SFL-DW	0.00016	1	PLT-SSC-DW	6.8e-06	1	LY-FSC-DW, PDW, P-LCR, H-IPF, MPV, IPF#, IPF%, MO-FSC, PLT-SSC-DW, PLT-SFL-DW, PLT-FSC, PLT-SSC, PLT-SFL, PLT#, PLT-FSC-DW	2.4e-12	0	PLT-SFL	0.82	1	LY-FSC-DW	8.2e-05	1	0.27	0.86	0.38	0.77	0.35	0.22	0.77	0.36	0.22	0.58	0.33	0.2	0.19	0.67	0.23	0.3	0.28	0.31	0.31	0.29	2.4e-12	8.2e-05	1e-06	3.2e-08
12	122149021	rs73227958	0.161256	ML16	1.9e-24	43	rs28637676(1), rs28421662(1), rs72099686(1), rs28435255(1), rs28489288(1), rs28594507(1), rs28376221(1), rs28552516(1), rs10840651(1), rs185265947(1), rs10840610(1), rs12319633(1), rs11043181(1), rs12304179(1), rs12315280(1), rs7485243(1), rs372524453(1), rs12305333(1), rs10770183(1), rs141432942(1), rs7484839(1), rs3892486(1), rs7398511(1), rs11043296(1), rs11043306(1), rs3741595(1), rs4760125(1…	MO-FSC	0.97	1	MO-FSC	0.97	1	MO-FSC	0.97	1	LY-SFL, LY-FSC-DW, MO-SFL, LY-FSC, PDW, P-LCR, H-IPF, MPV, IPF#, IPF%, MO-FSC, MO-SSC, PLT-SSC-DW, PLT-SFL-DW, EO-FSC, PLT-FSC, PLT-SSC, PLT-FSC-DW	5e-26	0	PDW	0.99	1	LY-FSC	0.015545	1	0.2	0.42	0.89	0.42	0.89	0.63	0.36	0.87	0.7	0.98	0.66	0.71	0.35	0.56	0.5	0.9	0.95	0.99	0.97	0.92	1.6e-27	3.1e-11	2e-16	6.4e-24
12	122149021	rs73227958	0.161256	ML18	1.1e-12	0	NONE	PLT-SSC-DW, PLT-SFL-DW, PLT-FSC-DW	8.7e-07	1	PLT-FSC-DW	0.031	1	PLT-SSC-DW	1.6e-05	1	LY-FSC-DW, PDW, P-LCR, H-IPF, MPV, IPF#, IPF%, MO-FSC, PLT-SSC-DW, PLT-SFL-DW, PLT-FSC, PLT-SSC, PLT-SFL, PLT#, PLT-FSC-DW	1.6e-27	0	PLT-SFL	0.97	1	MO-FSC	1.6e-05	1	0.2	0.42	0.89	0.42	0.89	0.63	0.36	0.87	0.7	0.98	0.66	0.71	0.35	0.56	0.5	0.9	0.95	0.99	0.97	0.92	1.6e-27	3.1e-11	2e-16	6.4e-24
12	122149021	rs73227958	0.161256	ML5	1.6e-15	21	rs72099686(1), rs7485243(1), rs372524453(1), rs12305333(1), rs10770183(1), rs141432942(1), rs7484839(1), rs11043296(1), rs11043306(1), rs1983269(1), rs3035818(1), rs11043308(1), rs11614109(1), rs10840650(1), rs12322922(1), rs11043316(1), rs75128848(1), rs117592564(1), rs4760118(1), rs4760117(1), rs147752046(1)	PDW, P-LCR, H-IPF, MPV, IPF#, IPF%, PLT-FSC, PLT-SSC, PLT-SFL	1.6e-27	0	PLT-SFL	0.21	1	H-IPF	2e-16	0	RBC-SFL-DW, PDW, P-LCR, H-IPF, MPV, IPF#, IPF%, MO-FSC, PLT-SSC-DW, PLT-SFL-DW, PLT-FSC, PLT-SSC, PLT-SFL, PLT#, PLT-FSC-DW	1.6e-27	0	PLT-SFL	0.97	1	MO-FSC	1.6e-05	1	0.2	0.42	0.89	0.42	0.89	0.63	0.36	0.87	0.7	0.98	0.66	0.71	0.35	0.56	0.5	0.9	0.95	0.99	0.97	0.92	1.6e-27	3.1e-11	2e-16	6.4e-24
12	122166446	rs11043184	0.355739	ML16	2.2e-09	10	rs2942375(1), rs2458404(1), rs2669172(1), rs2720036(1), rs925530(1), rs56174407(1), rs9804982(1), rs398056013(1), rs7316909(1), rs12821215(1)	MO-FSC	0.00066	1	MO-FSC	0.00066	1	MO-FSC	0.00066	1	LY-SFL, LY-FSC-DW, MO-SFL, LY-FSC, PDW, P-LCR, H-IPF, MPV, IPF#, IPF%, MO-FSC, MO-SSC, PLT-SSC-DW, PLT-SFL-DW, EO-FSC, PLT-FSC, PLT-SSC, PLT-FSC-DW	7.3e-06	1	PDW	0.71	1	IPF#	0.0309	1	0.14	0.74	0.38	0.45	0.98	0.97	0.82	0.99	0.94	0.65	0.39	0.86	0.9	0.33	0.36	0.24	0.25	0.23	0.22	0.25	2.5e-07	0.0021	0.00012	9.2e-06
12	122172424	rs34933970	0.477664	ML16	1.1e-14	17	rs12814006(1), rs35866737(1), rs7976443(1), rs2954114(1), rs2942373(1), rs35399975(1), rs2669170(1), rs2720030(1), rs2720031(1), rs12814021(1), rs28651018(1), rs28655666(1), rs144998695(1), rs112973760(1), rs10840614(1), rs10840615(1), rs35602689(1)	MO-FSC	0.00033	1	MO-FSC	0.00033	1	MO-FSC	0.00033	1	LY-SFL, LY-FSC-DW, MO-SFL, LY-FSC, PDW, P-LCR, H-IPF, MPV, IPF#, IPF%, MO-FSC, MO-SSC, PLT-SSC-DW, PLT-SFL-DW, EO-FSC, PLT-FSC, PLT-SSC, PLT-FSC-DW	1.4e-11	1	P-LCR	0.9	1	H-IPF	0.0385	1	0.9	0.18	0.34	0.48	0.96	0.89	0.46	0.94	0.88	0.56	0.55	0.46	0.93	0.29	0.82	0.5	0.55	0.5	0.49	0.5	1.6e-12	8.1e-05	1.8e-05	1.4e-11
12	122173904	rs35446368	0.023875	ML18	1.2e-08	0	NONE	PLT-SSC-DW, PLT-SFL-DW, PLT-FSC-DW	6.2e-06	1	PLT-FSC-DW	0.027	1	PLT-SSC-DW	0.027	1	LY-FSC-DW, PDW, P-LCR, H-IPF, MPV, IPF#, IPF%, MO-FSC, PLT-SSC-DW, PLT-SFL-DW, PLT-FSC, PLT-SSC, PLT-SFL, PLT#, PLT-FSC-DW	1.7e-22	0	PLT-SFL	0.7	1	MO-FSC	7.6e-06	1	0.52	0.79	0.78	0.99	0.62	0.72	0.8	0.62	0.7	0.71	0.4	0.83	0.25	0.051	0.44	0.14	0.24	0.21	0.21	0.13	1.7e-22	6.5e-12	1.4e-14	3.2e-14
12	122173904	rs35446368	0.023875	ML5	5.6e-12	2	rs12815784(1), rs34563779(1)	PDW, P-LCR, H-IPF, MPV, IPF#, IPF%, PLT-FSC, PLT-SSC, PLT-SFL	1.7e-22	0	PLT-SFL	0.013	1	H-IPF	6.5e-12	1	RBC-SFL-DW, PDW, P-LCR, H-IPF, MPV, IPF#, IPF%, MO-FSC, PLT-SSC-DW, PLT-SFL-DW, PLT-FSC, PLT-SSC, PLT-SFL, PLT#, PLT-FSC-DW	1.7e-22	0	PLT-SFL	0.99	1	RBC-SFL-DW	7.6e-06	1	0.52	0.79	0.78	0.99	0.62	0.72	0.8	0.62	0.7	0.71	0.4	0.83	0.25	0.051	0.44	0.14	0.24	0.21	0.21	0.13	1.7e-22	6.5e-12	1.4e-14	3.2e-14
12	122180206	rs201197641	0.088793	ML16	1.6e-56	1	rs146870349(1)	MO-FSC	0.59	1	MO-FSC	0.59	1	MO-FSC	0.59	1	LY-SFL, LY-FSC-DW, MO-SFL, LY-FSC, PDW, P-LCR, H-IPF, MPV, IPF#, IPF%, MO-FSC, MO-SSC, PLT-SSC-DW, PLT-SFL-DW, EO-FSC, PLT-FSC, PLT-SSC, PLT-FSC-DW	3e-57	0	PDW	0.98	1	MO-SFL	3.35e-06	1	0.68	0.27	0.89	0.46	0.86	0.98	0.27	0.91	0.97	0.49	0.87	0.5	0.53	0.18	0.87	0.64	0.63	0.64	0.64	0.64	1.2e-67	4.2e-27	1.6e-34	9.4e-57
12	122180206	rs201197641	0.088793	ML18	8.2e-35	1	rs146870349(1)	PLT-SSC-DW, PLT-SFL-DW, PLT-FSC-DW	1e-20	1	PLT-FSC-DW	6.7e-06	1	PLT-SSC-DW	7.9e-14	1	LY-FSC-DW, PDW, P-LCR, H-IPF, MPV, IPF#, IPF%, MO-FSC, PLT-SSC-DW, PLT-SFL-DW, PLT-FSC, PLT-SSC, PLT-SFL, PLT#, PLT-FSC-DW	1.2e-67	0	PLT-SFL	0.59	1	MO-FSC	7.9e-14	1	0.68	0.27	0.89	0.46	0.86	0.98	0.27	0.91	0.97	0.49	0.87	0.5	0.53	0.18	0.87	0.64	0.63	0.64	0.64	0.64	1.2e-67	4.2e-27	1.6e-34	9.4e-57
12	122180206	rs201197641	0.088793	ML5	6.8e-36	1	rs146870349(1)	PDW, P-LCR, H-IPF, MPV, IPF#, IPF%, PLT-FSC, PLT-SSC, PLT-SFL	1.2e-67	0	PLT-SFL	0.13	1	H-IPF	1.6e-34	1	RBC-SFL-DW, PDW, P-LCR, H-IPF, MPV, IPF#, IPF%, MO-FSC, PLT-SSC-DW, PLT-SFL-DW, PLT-FSC, PLT-SSC, PLT-SFL, PLT#, PLT-FSC-DW	1.2e-67	0	PLT-SFL	0.59	1	MO-FSC	7.9e-14	1	0.68	0.27	0.89	0.46	0.86	0.98	0.27	0.91	0.97	0.49	0.87	0.5	0.53	0.18	0.87	0.64	0.63	0.64	0.64	0.64	1.2e-67	4.2e-27	1.6e-34	9.4e-57
12	122180896	rs200580446	0.025831	ML16	8.2e-21	2	rs145138186(1), rs530058315(1)	MO-FSC	0.21	1	MO-FSC	0.21	1	MO-FSC	0.21	1	LY-SFL, LY-FSC-DW, MO-SFL, LY-FSC, PDW, P-LCR, H-IPF, MPV, IPF#, IPF%, MO-FSC, MO-SSC, PLT-SSC-DW, PLT-SFL-DW, EO-FSC, PLT-FSC, PLT-SSC, PLT-FSC-DW	9e-14	1	P-LCR	0.85	1	EO-FSC	0.059	1	0.11	0.94	0.18	0.14	0.092	0.088	0.0082	0.097	0.081	0.025	0.65	0.17	0.13	0.14	0.45	0.23	0.14	0.14	0.15	0.22	2.3e-15	2.2e-06	1.3e-09	9e-14
12	122180896	rs200580446	0.025831	ML18	4.2e-13	1	rs145138186(1)	PLT-SSC-DW, PLT-SFL-DW, PLT-FSC-DW	7.2e-08	1	PLT-FSC-DW	0.035	1	PLT-SSC-DW	1.8e-07	1	LY-FSC-DW, PDW, P-LCR, H-IPF, MPV, IPF#, IPF%, MO-FSC, PLT-SSC-DW, PLT-SFL-DW, PLT-FSC, PLT-SSC, PLT-SFL, PLT#, PLT-FSC-DW	2.3e-15	0	PLT-SFL	0.71	1	PLT#	2.2e-06	1	0.11	0.94	0.18	0.14	0.092	0.088	0.0082	0.097	0.081	0.025	0.65	0.17	0.13	0.14	0.45	0.23	0.14	0.14	0.15	0.22	2.3e-15	2.2e-06	1.3e-09	9e-14
12	122185215	rs63686463	0.39922	ML18	4.6e-08	0	NONE	PLT-SSC-DW, PLT-SFL-DW, PLT-FSC-DW	3.3e-05	1	PLT-FSC-DW	0.0042	1	PLT-SSC-DW	6.4e-05	1	LY-FSC-DW, PDW, P-LCR, H-IPF, MPV, IPF#, IPF%, MO-FSC, PLT-SSC-DW, PLT-SFL-DW, PLT-FSC, PLT-SSC, PLT-SFL, PLT#, PLT-FSC-DW	1.4e-15	0	PLT-SFL	0.94	1	PLT#	6.4e-05	1	0.95	0.85	0.18	0.48	0.54	0.8	0.26	0.5	0.75	0.78	0.96	0.55	0.89	0.38	0.94	0.72	0.66	0.64	0.62	0.73	1.4e-15	1.8e-06	2e-07	2.7e-10
12	122188507	rs144998695	0.452817	ML18	1.3e-08	8	rs7976443(1), rs35399975(1), rs2669170(1), rs2720030(1), rs2720031(1), rs28651018(1), rs28655666(1), rs112973760(1)	PLT-SSC-DW, PLT-SFL-DW, PLT-FSC-DW	2.6e-06	1	PLT-FSC-DW	0.014	1	PLT-SSC-DW	1.2e-05	1	LY-FSC-DW, PDW, P-LCR, H-IPF, MPV, IPF#, IPF%, MO-FSC, PLT-SSC-DW, PLT-SFL-DW, PLT-FSC, PLT-SSC, PLT-SFL, PLT#, PLT-FSC-DW	2.5e-12	0	PLT-SFL	0.98	1	H-IPF	3.1e-05	1	0.78	0.084	0.069	0.39	0.72	0.6	0.66	0.73	0.6	0.32	0.4	0.56	0.75	0.86	0.71	0.84	0.77	0.8	0.81	0.83	2.5e-12	3.1e-05	2.6e-05	2.9e-10
12	122190573	rs555698762	0.004051	ML16	6.6e-10	1	rs545889160(1)	MO-FSC	0.83	1	MO-FSC	0.83	1	MO-FSC	0.83	1	LY-SFL, LY-FSC-DW, MO-SFL, LY-FSC, PDW, P-LCR, H-IPF, MPV, IPF#, IPF%, MO-FSC, MO-SSC, PLT-SSC-DW, PLT-SFL-DW, EO-FSC, PLT-FSC, PLT-SSC, PLT-FSC-DW	1.7e-11	0	P-LCR	0.83	1	MO-FSC	0.109	1	0.93	0.97	0.66	0.53	0.87	0.58	0.56	0.88	0.54	0.35	0.49	0.85	0.79	0.41	0.31	0.72	0.61	0.59	0.61	0.71	4e-06	0.011	0.063	1.7e-11
12	122198133	rs2669162	0.121929	ML16	4.3e-08	1	rs1976656(1)	MO-FSC	0.071	1	MO-FSC	0.071	1	MO-FSC	0.071	1	LY-SFL, LY-FSC-DW, MO-SFL, LY-FSC, PDW, P-LCR, H-IPF, MPV, IPF#, IPF%, MO-FSC, MO-SSC, PLT-SSC-DW, PLT-SFL-DW, EO-FSC, PLT-FSC, PLT-SSC, PLT-FSC-DW	9.9e-05	1	P-LCR	0.79	1	IPF%	0.1305	1	0.085	1	0.96	0.8	0.39	0.55	0.9	0.39	0.58	0.85	0.6	0.83	0.71	0.48	0.31	0.58	0.54	0.6	0.6	0.59	0.00047	0.039	0.067	9.9e-05
12	122216910	rs11553699	0.144933	ML16	2.9e-95	0	NONE	MO-FSC	0.89	1	MO-FSC	0.89	1	MO-FSC	0.89	1	LY-SFL, LY-FSC-DW, MO-SFL, LY-FSC, PDW, P-LCR, H-IPF, MPV, IPF#, IPF%, MO-FSC, MO-SSC, PLT-SSC-DW, PLT-SFL-DW, EO-FSC, PLT-FSC, PLT-SSC, PLT-FSC-DW	6.2e-112	0	PDW	0.89	1	MO-FSC	1.3e-14	1	0.22	0.11	0.95	0.96	0.68	0.34	0.94	0.66	0.37	0.77	0.42	0.04	0.39	0.32	0.99	0.7	0.62	0.6	0.61	0.68	3.7e-134	9.6e-53	3.3e-66	1.2e-108
12	122216910	rs11553699	0.144933	ML18	3.5e-65	0	NONE	PLT-SSC-DW, PLT-SFL-DW, PLT-FSC-DW	3.7e-38	1	PLT-FSC-DW	2.6e-14	1	PLT-SSC-DW	1.2e-23	1	LY-FSC-DW, PDW, P-LCR, H-IPF, MPV, IPF#, IPF%, MO-FSC, PLT-SSC-DW, PLT-SFL-DW, PLT-FSC, PLT-SSC, PLT-SFL, PLT#, PLT-FSC-DW	3.7e-134	0	PLT-SFL	0.89	1	MO-FSC	1.2e-23	1	0.22	0.11	0.95	0.96	0.68	0.34	0.94	0.66	0.37	0.77	0.42	0.04	0.39	0.32	0.99	0.7	0.62	0.6	0.61	0.68	3.7e-134	9.6e-53	3.3e-66	1.2e-108
12	122216910	rs11553699	0.144933	ML5	7e-71	0	NONE	PDW, P-LCR, H-IPF, MPV, IPF#, IPF%, PLT-FSC, PLT-SSC, PLT-SFL	3.7e-134	0	PLT-SFL	0.0025	1	H-IPF	3.3e-66	1	RBC-SFL-DW, PDW, P-LCR, H-IPF, MPV, IPF#, IPF%, MO-FSC, PLT-SSC-DW, PLT-SFL-DW, PLT-FSC, PLT-SSC, PLT-SFL, PLT#, PLT-FSC-DW	3.7e-134	0	PLT-SFL	0.96	1	RBC-SFL-DW	1.2e-23	1	0.22	0.11	0.95	0.96	0.68	0.34	0.94	0.66	0.37	0.77	0.42	0.04	0.39	0.32	0.99	0.7	0.62	0.6	0.61	0.68	3.7e-134	9.6e-53	3.3e-66	1.2e-108
12	122217633	rs549787331	0.003336	ML16	8.7e-09	2	rs544843002(1), rs529959208(1)	MO-FSC	0.4	1	MO-FSC	0.4	1	MO-FSC	0.4	1	LY-SFL, LY-FSC-DW, MO-SFL, LY-FSC, PDW, P-LCR, H-IPF, MPV, IPF#, IPF%, MO-FSC, MO-SSC, PLT-SSC-DW, PLT-SFL-DW, EO-FSC, PLT-FSC, PLT-SSC, PLT-FSC-DW	1.9e-05	1	PDW	0.98	1	MO-SSC	0.3	1	0.45	0.81	0.19	0.38	0.81	0.77	0.087	0.84	0.81	1	0.25	0.54	0.85	0.81	0.34	0.6	0.42	0.59	0.6	0.58	0.0075	0.28	0.2	3.4e-05
12	122219787	rs9165	0.31357	ML16	4.8e-13	0	NONE	MO-FSC	0.24	1	MO-FSC	0.24	1	MO-FSC	0.24	1	LY-SFL, LY-FSC-DW, MO-SFL, LY-FSC, PDW, P-LCR, H-IPF, MPV, IPF#, IPF%, MO-FSC, MO-SSC, PLT-SSC-DW, PLT-SFL-DW, EO-FSC, PLT-FSC, PLT-SSC, PLT-FSC-DW	2.8e-13	0	PDW	0.96	1	LY-FSC-DW	0.00965	1	0.27	0.65	0.55	0.17	0.57	0.49	0.18	0.6	0.48	0.14	0.67	0.48	0.4	0.28	0.017	0.027	0.019	0.028	0.029	0.026	8.9e-15	2.2e-05	1.3e-07	2e-12
12	122219787	rs9165	0.31357	ML18	4.4e-09	0	NONE	PLT-SSC-DW, PLT-SFL-DW, PLT-FSC-DW	2.7e-06	1	PLT-FSC-DW	4.8e-05	1	PLT-SSC-DW	2.2e-05	1	LY-FSC-DW, PDW, P-LCR, H-IPF, MPV, IPF#, IPF%, MO-FSC, PLT-SSC-DW, PLT-SFL-DW, PLT-FSC, PLT-SSC, PLT-SFL, PLT#, PLT-FSC-DW	8.9e-15	0	PLT-SFL	0.96	1	LY-FSC-DW	2.2e-05	1	0.27	0.65	0.55	0.17	0.57	0.49	0.18	0.6	0.48	0.14	0.67	0.48	0.4	0.28	0.017	0.027	0.019	0.028	0.029	0.026	8.9e-15	2.2e-05	1.3e-07	2e-12
12	122219787	rs9165	0.31357	ML5	3e-08	0	NONE	PDW, P-LCR, H-IPF, MPV, IPF#, IPF%, PLT-FSC, PLT-SSC, PLT-SFL	8.9e-15	0	PLT-SFL	0.76	1	H-IPF	1.3e-07	1	RBC-SFL-DW, PDW, P-LCR, H-IPF, MPV, IPF#, IPF%, MO-FSC, PLT-SSC-DW, PLT-SFL-DW, PLT-FSC, PLT-SSC, PLT-SFL, PLT#, PLT-FSC-DW	8.9e-15	0	PLT-SFL	0.76	1	H-IPF	2.2e-05	1	0.27	0.65	0.55	0.17	0.57	0.49	0.18	0.6	0.48	0.14	0.67	0.48	0.4	0.28	0.017	0.027	0.019	0.028	0.029	0.026	8.9e-15	2.2e-05	1.3e-07	2e-12
12	122227241	rs191442693	0.015165	ML16	5.1e-16	3	rs149378449(1), rs184033750(1), rs187359460(1)	MO-FSC	0.97	1	MO-FSC	0.97	1	MO-FSC	0.97	1	LY-SFL, LY-FSC-DW, MO-SFL, LY-FSC, PDW, P-LCR, H-IPF, MPV, IPF#, IPF%, MO-FSC, MO-SSC, PLT-SSC-DW, PLT-SFL-DW, EO-FSC, PLT-FSC, PLT-SSC, PLT-FSC-DW	3.1e-15	1	P-LCR	0.97	1	MO-FSC	0.0725	1	0.86	0.99	0.96	0.8	0.77	0.71	0.4	0.77	0.67	0.3	0.36	0.68	0.89	0.32	0.66	0.95	0.98	0.97	0.97	0.94	1.6e-12	4.2e-05	6.9e-07	3.1e-15
12	122227241	rs191442693	0.015165	ML5	7.3e-09	2	rs149378449(1), rs187359460(1)	PDW, P-LCR, H-IPF, MPV, IPF#, IPF%, PLT-FSC, PLT-SSC, PLT-SFL	3.1e-15	0	P-LCR	0.25	1	H-IPF	6.9e-07	1	RBC-SFL-DW, PDW, P-LCR, H-IPF, MPV, IPF#, IPF%, MO-FSC, PLT-SSC-DW, PLT-SFL-DW, PLT-FSC, PLT-SSC, PLT-SFL, PLT#, PLT-FSC-DW	3.1e-15	0	P-LCR	0.97	1	MO-FSC	0.0029	1	0.86	0.99	0.96	0.8	0.77	0.71	0.4	0.77	0.67	0.3	0.36	0.68	0.89	0.32	0.66	0.95	0.98	0.97	0.97	0.94	1.6e-12	4.2e-05	6.9e-07	3.1e-15
12	122227834	rs34818942	0.096196	ML16	1.3e-44	0	NONE	MO-FSC	0.53	1	MO-FSC	0.53	1	MO-FSC	0.53	1	LY-SFL, LY-FSC-DW, MO-SFL, LY-FSC, PDW, P-LCR, H-IPF, MPV, IPF#, IPF%, MO-FSC, MO-SSC, PLT-SSC-DW, PLT-SFL-DW, EO-FSC, PLT-FSC, PLT-SSC, PLT-FSC-DW	2.2e-63	0	PDW	0.75	1	MO-SFL	1.6e-06	1	0.033	0.074	0.68	0.66	0.24	0.14	0.26	0.25	0.15	0.18	0.51	0.052	0.17	0.6	0.59	0.56	0.57	0.54	0.54	0.55	3.3e-79	5.9e-33	2.3e-41	2e-61
12	122227834	rs34818942	0.096196	ML18	1.4e-30	0	NONE	PLT-SSC-DW, PLT-SFL-DW, PLT-FSC-DW	9.3e-18	1	PLT-FSC-DW	3.2e-06	1	PLT-SSC-DW	4e-09	1	LY-FSC-DW, PDW, P-LCR, H-IPF, MPV, IPF#, IPF%, MO-FSC, PLT-SSC-DW, PLT-SFL-DW, PLT-FSC, PLT-SSC, PLT-SFL, PLT#, PLT-FSC-DW	3.3e-79	0	PLT-SFL	0.53	1	MO-FSC	4.7e-15	1	0.033	0.074	0.68	0.66	0.24	0.14	0.26	0.25	0.15	0.18	0.51	0.052	0.17	0.6	0.59	0.56	0.57	0.54	0.54	0.55	3.3e-79	5.9e-33	2.3e-41	2e-61
12	122227834	rs34818942	0.096196	ML5	3.6e-43	0	NONE	PDW, P-LCR, H-IPF, MPV, IPF#, IPF%, PLT-FSC, PLT-SSC, PLT-SFL	3.3e-79	0	PLT-SFL	0.0012	1	H-IPF	2.3e-41	1	RBC-SFL-DW, PDW, P-LCR, H-IPF, MPV, IPF#, IPF%, MO-FSC, PLT-SSC-DW, PLT-SFL-DW, PLT-FSC, PLT-SSC, PLT-SFL, PLT#, PLT-FSC-DW	3.3e-79	0	PLT-SFL	0.66	1	RBC-SFL-DW	4.7e-15	1	0.033	0.074	0.68	0.66	0.24	0.14	0.26	0.25	0.15	0.18	0.51	0.052	0.17	0.6	0.59	0.56	0.57	0.54	0.54	0.55	3.3e-79	5.9e-33	2.3e-41	2e-61
12	122231365	rs200285606	0.012815	ML16	4.5e-09	1	rs148421209(1)	MO-FSC	0.75	1	MO-FSC	0.75	1	MO-FSC	0.75	1	LY-SFL, LY-FSC-DW, MO-SFL, LY-FSC, PDW, P-LCR, H-IPF, MPV, IPF#, IPF%, MO-FSC, MO-SSC, PLT-SSC-DW, PLT-SFL-DW, EO-FSC, PLT-FSC, PLT-SSC, PLT-FSC-DW	7.2e-14	0	PDW	1	1	LY-FSC	0.02	1	0.2	0.23	0.26	0.71	0.27	0.25	0.22	0.28	0.29	0.21	0.72	0.4	0.26	0.52	0.34	0.36	0.28	0.26	0.28	0.35	3.5e-17	2.9e-09	1.8e-10	1.2e-13
12	122235951	rs73229934	0.031403	ML16	3.3e-16	0	NONE	MO-FSC	0.67	1	MO-FSC	0.67	1	MO-FSC	0.67	1	LY-SFL, LY-FSC-DW, MO-SFL, LY-FSC, PDW, P-LCR, H-IPF, MPV, IPF#, IPF%, MO-FSC, MO-SSC, PLT-SSC-DW, PLT-SFL-DW, EO-FSC, PLT-FSC, PLT-SSC, PLT-FSC-DW	1.1e-17	0	PDW	0.87	1	LY-FSC	0.0057	1	0.0017	0.67	0.24	0.97	0.056	0.021	0.16	0.058	0.021	0.01	0.1	0.012	0.017	0.63	0.21	0.52	0.66	0.62	0.62	0.53	3.7e-21	1.5e-09	3.7e-11	9.8e-16
12	122235951	rs73229934	0.031403	ML18	1.6e-13	0	NONE	PLT-SSC-DW, PLT-SFL-DW, PLT-FSC-DW	1e-08	1	PLT-FSC-DW	0.0058	1	PLT-SSC-DW	3.6e-06	1	LY-FSC-DW, PDW, P-LCR, H-IPF, MPV, IPF#, IPF%, MO-FSC, PLT-SSC-DW, PLT-SFL-DW, PLT-FSC, PLT-SSC, PLT-SFL, PLT#, PLT-FSC-DW	3.7e-21	0	PLT-SFL	0.67	1	H-IPF	3.6e-06	1	0.0017	0.67	0.24	0.97	0.056	0.021	0.16	0.058	0.021	0.01	0.1	0.012	0.017	0.63	0.21	0.52	0.66	0.62	0.62	0.53	3.7e-21	1.5e-09	3.7e-11	9.8e-16
12	122235951	rs73229934	0.031403	ML5	7.2e-11	0	NONE	PDW, P-LCR, H-IPF, MPV, IPF#, IPF%, PLT-FSC, PLT-SSC, PLT-SFL	3.7e-21	0	PLT-SFL	0.67	1	H-IPF	3.7e-11	0	RBC-SFL-DW, PDW, P-LCR, H-IPF, MPV, IPF#, IPF%, MO-FSC, PLT-SSC-DW, PLT-SFL-DW, PLT-FSC, PLT-SSC, PLT-SFL, PLT#, PLT-FSC-DW	3.7e-21	0	PLT-SFL	0.97	1	RBC-SFL-DW	3.6e-06	1	0.0017	0.67	0.24	0.97	0.056	0.021	0.16	0.058	0.021	0.01	0.1	0.012	0.017	0.63	0.21	0.52	0.66	0.62	0.62	0.53	3.7e-21	1.5e-09	3.7e-11	9.8e-16
12	122247114	rs77408535	0.028973	ML16	3.8e-23	0	NONE	MO-FSC	0.71	1	MO-FSC	0.71	1	MO-FSC	0.71	1	LY-SFL, LY-FSC-DW, MO-SFL, LY-FSC, PDW, P-LCR, H-IPF, MPV, IPF#, IPF%, MO-FSC, MO-SSC, PLT-SSC-DW, PLT-SFL-DW, EO-FSC, PLT-FSC, PLT-SSC, PLT-FSC-DW	8.4e-24	0	P-LCR	0.95	1	MO-SFL	0.00038	1	0.38	0.95	0.85	0.5	0.76	0.98	0.99	0.77	0.93	0.57	0.72	0.33	0.86	0.24	1	0.61	0.74	0.64	0.64	0.61	4.1e-27	3.5e-11	2.5e-12	8.4e-24
12	122247114	rs77408535	0.028973	ML18	4.7e-15	0	NONE	PLT-SSC-DW, PLT-SFL-DW, PLT-FSC-DW	6.3e-08	1	PLT-FSC-DW	3.2e-05	1	PLT-SFL-DW	1.5e-05	1	LY-FSC-DW, PDW, P-LCR, H-IPF, MPV, IPF#, IPF%, MO-FSC, PLT-SSC-DW, PLT-SFL-DW, PLT-FSC, PLT-SSC, PLT-SFL, PLT#, PLT-FSC-DW	4.1e-27	0	PLT-SFL	0.71	1	MO-FSC	1.5e-05	1	0.38	0.95	0.85	0.5	0.76	0.98	0.99	0.77	0.93	0.57	0.72	0.33	0.86	0.24	1	0.61	0.74	0.64	0.64	0.61	4.1e-27	3.5e-11	2.5e-12	8.4e-24
12	122247114	rs77408535	0.028973	ML5	9.4e-15	0	NONE	PDW, P-LCR, H-IPF, MPV, IPF#, IPF%, PLT-FSC, PLT-SSC, PLT-SFL	4.1e-27	0	PLT-SFL	0.27	1	H-IPF	2.5e-12	1	RBC-SFL-DW, PDW, P-LCR, H-IPF, MPV, IPF#, IPF%, MO-FSC, PLT-SSC-DW, PLT-SFL-DW, PLT-FSC, PLT-SSC, PLT-SFL, PLT#, PLT-FSC-DW	4.1e-27	0	PLT-SFL	0.71	1	MO-FSC	1.5e-05	1	0.38	0.95	0.85	0.5	0.76	0.98	0.99	0.77	0.93	0.57	0.72	0.33	0.86	0.24	1	0.61	0.74	0.64	0.64	0.61	4.1e-27	3.5e-11	2.5e-12	8.4e-24
12	122272892	rs374469237	0.464051	ML16	7.3e-16	0	NONE	MO-FSC	0.0041	1	MO-FSC	0.0041	1	MO-FSC	0.0041	1	LY-SFL, LY-FSC-DW, MO-SFL, LY-FSC, PDW, P-LCR, H-IPF, MPV, IPF#, IPF%, MO-FSC, MO-SSC, PLT-SSC-DW, PLT-SFL-DW, EO-FSC, PLT-FSC, PLT-SSC, PLT-FSC-DW	6.8e-16	0	PDW	0.63	1	H-IPF	0.00705	1	0.19	0.079	0.33	0.24	0.047	0.023	0.017	0.043	0.023	0.0029	0.15	0.065	0.028	0.98	0.081	0.21	0.17	0.14	0.15	0.19	2.4e-21	1.9e-09	7.4e-12	4.1e-14
12	122272892	rs374469237	0.464051	ML18	1.7e-11	0	NONE	PLT-SSC-DW, PLT-SFL-DW, PLT-FSC-DW	9.2e-05	1	PLT-FSC-DW	0.058	1	PLT-SSC-DW	0.002	1	LY-FSC-DW, PDW, P-LCR, H-IPF, MPV, IPF#, IPF%, MO-FSC, PLT-SSC-DW, PLT-SFL-DW, PLT-FSC, PLT-SSC, PLT-SFL, PLT#, PLT-FSC-DW	2.4e-21	0	PLT-SFL	0.63	1	H-IPF	0.002	1	0.19	0.079	0.33	0.24	0.047	0.023	0.017	0.043	0.023	0.0029	0.15	0.065	0.028	0.98	0.081	0.21	0.17	0.14	0.15	0.19	2.4e-21	1.9e-09	7.4e-12	4.1e-14
12	122272892	rs374469237	0.464051	ML5	7.4e-10	0	NONE	PDW, P-LCR, H-IPF, MPV, IPF#, IPF%, PLT-FSC, PLT-SSC, PLT-SFL	2.4e-21	0	PLT-SFL	0.63	1	H-IPF	1e-11	0	RBC-SFL-DW, PDW, P-LCR, H-IPF, MPV, IPF#, IPF%, MO-FSC, PLT-SSC-DW, PLT-SFL-DW, PLT-FSC, PLT-SSC, PLT-SFL, PLT#, PLT-FSC-DW	2.4e-21	0	PLT-SFL	0.63	1	H-IPF	0.002	1	0.19	0.079	0.33	0.24	0.047	0.023	0.017	0.043	0.023	0.0029	0.15	0.065	0.028	0.98	0.081	0.21	0.17	0.14	0.15	0.19	2.4e-21	1.9e-09	7.4e-12	4.1e-14
12	122274788	rs143529126	0.465278	ML18	7.5e-10	7	rs397734207(1), rs7138525(1), rs2242259(1), rs2242260(1), rs397951155(1), rs397952087(1), rs111773380(1)	PLT-SSC-DW, PLT-SFL-DW, PLT-FSC-DW	4.9e-06	1	PLT-FSC-DW	0.0036	1	PLT-SSC-DW	6.3e-06	1	LY-FSC-DW, PDW, P-LCR, H-IPF, MPV, IPF#, IPF%, MO-FSC, PLT-SSC-DW, PLT-SFL-DW, PLT-FSC, PLT-SSC, PLT-SFL, PLT#, PLT-FSC-DW	1.1e-16	0	PLT-SFL	0.96	1	LY-FSC-DW	6.3e-06	1	0.74	0.58	0.84	0.41	0.98	0.83	0.97	0.96	0.83	0.56	0.75	0.63	0.94	0.33	0.4	0.95	0.96	1	0.99	0.94	1.1e-16	1.2e-06	1.3e-09	3.3e-11
12	122275364	rs185265287	0.004293	ML16	1e-08	0	NONE	MO-FSC	0.63	1	MO-FSC	0.63	1	MO-FSC	0.63	1	LY-SFL, LY-FSC-DW, MO-SFL, LY-FSC, PDW, P-LCR, H-IPF, MPV, IPF#, IPF%, MO-FSC, MO-SSC, PLT-SSC-DW, PLT-SFL-DW, EO-FSC, PLT-FSC, PLT-SSC, PLT-FSC-DW	3.3e-08	1	PDW	0.8	1	LY-FSC	0.16	1	0.039	0.82	0.26	0.39	0.0073	0.024	0.12	0.0065	0.028	0.017	0.32	0.088	0.049	0.41	0.29	0.72	0.6	0.67	0.69	0.7	1.4e-07	0.0024	0.0054	1.1e-07
12	122276885	rs397952087	0.469839	ML16	1.1e-10	7	rs3741593(1), rs7138525(1), rs2242259(1), rs2242260(1), rs143529126(1), rs56241850(1), rs111773380(1)	MO-FSC	0.28	1	MO-FSC	0.28	1	MO-FSC	0.28	1	LY-SFL, LY-FSC-DW, MO-SFL, LY-FSC, PDW, P-LCR, H-IPF, MPV, IPF#, IPF%, MO-FSC, MO-SSC, PLT-SSC-DW, PLT-SFL-DW, EO-FSC, PLT-FSC, PLT-SSC, PLT-FSC-DW	7.6e-12	0	PDW	0.81	1	EO-FSC	0.00825	1	0.62	0.48	0.86	0.32	0.95	0.89	0.92	0.97	0.91	0.47	0.98	0.87	0.9	0.26	0.97	0.53	0.46	0.46	0.46	0.52	1e-16	1.2e-06	3.3e-09	8e-12
12	122276885	rs397952087	0.469839	ML5	1.5e-08	3	rs3741593(1), rs143529126(1), rs111773380(1)	PDW, P-LCR, H-IPF, MPV, IPF#, IPF%, PLT-FSC, PLT-SSC, PLT-SFL	1e-16	0	PLT-SFL	0.59	1	H-IPF	3.3e-09	0	RBC-SFL-DW, PDW, P-LCR, H-IPF, MPV, IPF#, IPF%, MO-FSC, PLT-SSC-DW, PLT-SFL-DW, PLT-FSC, PLT-SSC, PLT-SFL, PLT#, PLT-FSC-DW	1e-16	0	PLT-SFL	0.65	1	PLT#	1.3e-05	1	0.62	0.48	0.86	0.32	0.95	0.89	0.92	0.97	0.91	0.47	0.98	0.87	0.9	0.26	0.97	0.53	0.46	0.46	0.46	0.52	1e-16	1.2e-06	3.3e-09	8e-12
12	122301037	rs148308452	0.021935	ML16	3.5e-16	0	NONE	MO-FSC	0.75	1	MO-FSC	0.75	1	MO-FSC	0.75	1	LY-SFL, LY-FSC-DW, MO-SFL, LY-FSC, PDW, P-LCR, H-IPF, MPV, IPF#, IPF%, MO-FSC, MO-SSC, PLT-SSC-DW, PLT-SFL-DW, EO-FSC, PLT-FSC, PLT-SSC, PLT-FSC-DW	2.3e-13	1	PDW	0.95	1	EO-FSC	0.0615	1	0.41	0.15	0.66	0.85	0.73	0.45	0.44	0.7	0.46	0.91	0.1	0.52	0.31	0.17	0.5	0.87	0.8	0.82	0.84	0.84	1.5e-14	3.8e-06	9.9e-09	5.7e-13
12	122301037	rs148308452	0.021935	ML18	2.7e-13	1	rs530058315(1)	PLT-SSC-DW, PLT-SFL-DW, PLT-FSC-DW	1.8e-08	1	PLT-FSC-DW	7.5e-05	1	PLT-SSC-DW	2.8e-06	1	LY-FSC-DW, PDW, P-LCR, H-IPF, MPV, IPF#, IPF%, MO-FSC, PLT-SSC-DW, PLT-SFL-DW, PLT-FSC, PLT-SSC, PLT-SFL, PLT#, PLT-FSC-DW	1.5e-14	0	PLT-SFL	0.75	1	MO-FSC	3.8e-06	1	0.41	0.15	0.66	0.85	0.73	0.45	0.44	0.7	0.46	0.91	0.1	0.52	0.31	0.17	0.5	0.87	0.8	0.82	0.84	0.84	1.5e-14	3.8e-06	9.9e-09	5.7e-13
12	122302753	rs530058315	0.028402	ML5	2.2e-08	1	rs148308452(1)	PDW, P-LCR, H-IPF, MPV, IPF#, IPF%, PLT-FSC, PLT-SSC, PLT-SFL	1.7e-15	0	PLT-SFL	0.61	1	H-IPF	2e-08	0	RBC-SFL-DW, PDW, P-LCR, H-IPF, MPV, IPF#, IPF%, MO-FSC, PLT-SSC-DW, PLT-SFL-DW, PLT-FSC, PLT-SSC, PLT-SFL, PLT#, PLT-FSC-DW	1.7e-15	0	PLT-SFL	0.98	1	RBC-SFL-DW	1.2e-05	1	0.95	0.1	0.94	0.98	0.81	0.44	0.39	0.78	0.46	0.63	0.046	0.21	0.49	0.22	0.3	0.85	0.89	0.96	0.94	0.88	1.7e-15	1.2e-05	2e-08	8.8e-14
12	122317197	rs113791197	0.059547	ML16	5.7e-11	2	rs34149356(1), rs74800408(1)	MO-FSC	0.25	1	MO-FSC	0.25	1	MO-FSC	0.25	1	LY-SFL, LY-FSC-DW, MO-SFL, LY-FSC, PDW, P-LCR, H-IPF, MPV, IPF#, IPF%, MO-FSC, MO-SSC, PLT-SSC-DW, PLT-SFL-DW, EO-FSC, PLT-FSC, PLT-SSC, PLT-FSC-DW	5.6e-10	1	PDW	0.99	1	H-IPF	0.0435	1	0.49	0.22	0.11	0.82	0.2	0.4	0.32	0.22	0.46	0.83	0.21	0.63	0.41	0.048	0.79	0.44	0.77	0.62	0.6	0.44	3.9e-13	3.4e-06	1.1e-06	8.3e-10
12	122317197	rs113791197	0.059547	ML18	1.6e-09	1	rs34149356(1)	PLT-SSC-DW, PLT-SFL-DW, PLT-FSC-DW	4.4e-05	1	PLT-FSC-DW	0.011	1	PLT-SSC-DW	0.0028	1	LY-FSC-DW, PDW, P-LCR, H-IPF, MPV, IPF#, IPF%, MO-FSC, PLT-SSC-DW, PLT-SFL-DW, PLT-FSC, PLT-SSC, PLT-SFL, PLT#, PLT-FSC-DW	3.9e-13	0	PLT-SFL	0.99	1	H-IPF	0.0028	1	0.49	0.22	0.11	0.82	0.2	0.4	0.32	0.22	0.46	0.83	0.21	0.63	0.41	0.048	0.79	0.44	0.77	0.62	0.6	0.44	3.9e-13	3.4e-06	1.1e-06	8.3e-10
12	122334755	rs201718356	0.48225	ML18	7.9e-13	69	rs6486781(1), rs34472398(1), rs34445777(1), rs3847694(1), rs61954311(1), rs7971607(1), rs11043233(1), rs3887885(1), rs7309024(1), rs11615980(1), rs12827452(1), rs12817066(1), rs7137218(1), rs7132055(1), rs7313252(1), rs7970565(1), rs11043241(1), rs10840630(1), rs11385149(1), rs11043242(1), rs11043243(1), rs10743185(1), rs10743186(1), rs6486782(1), rs35746821(1), rs145715479(1), rs10770186(1), rs1…	PLT-SSC-DW, PLT-SFL-DW, PLT-FSC-DW	1.7e-07	1	PLT-FSC-DW	0.00036	1	PLT-SSC-DW	2.4e-05	1	LY-FSC-DW, PDW, P-LCR, H-IPF, MPV, IPF#, IPF%, MO-FSC, PLT-SSC-DW, PLT-SFL-DW, PLT-FSC, PLT-SSC, PLT-SFL, PLT#, PLT-FSC-DW	5.8e-26	0	PLT-SFL	0.37	1	PLT#	2.4e-05	1	0.071	0.73	0.3	0.5	0.85	0.7	0.51	0.86	0.67	0.19	0.61	0.39	0.56	0.077	0.92	0.38	0.57	0.49	0.49	0.38	5.8e-26	2.5e-10	1.1e-13	4.5e-23
12	122338879	rs184371047	0.010588	ML5	6.7e-09	0	NONE	PDW, P-LCR, H-IPF, MPV, IPF#, IPF%, PLT-FSC, PLT-SSC, PLT-SFL	1.7e-12	0	PLT-SFL	0.021	1	H-IPF	5.3e-08	1	RBC-SFL-DW, PDW, P-LCR, H-IPF, MPV, IPF#, IPF%, MO-FSC, PLT-SSC-DW, PLT-SFL-DW, PLT-FSC, PLT-SSC, PLT-SFL, PLT#, PLT-FSC-DW	1.7e-12	0	PLT-SFL	0.68	1	RBC-SFL-DW	0.00028	1	0.76	0.12	0.13	0.68	0.12	0.071	0.14	0.11	0.075	0.032	0.94	0.49	0.08	0.22	0.07	0.063	0.046	0.044	0.046	0.062	1.7e-12	5.3e-08	1.7e-06	8.9e-11
12	122346034	rs7132055	0.488647	ML5	3.1e-15	74	rs6486781(1), rs34472398(1), rs34445777(1), rs3847694(1), rs61954311(1), rs7971607(1), rs11043233(1), rs201718356(1), rs3887885(1), rs7309024(1), rs11615980(1), rs12827452(1), rs12817066(1), rs7137218(1), rs7313252(1), rs7970565(1), rs11043241(1), rs10840630(1), rs11385149(1), rs11043242(1), rs11043243(1), rs10743185(1), rs10743186(1), rs6486782(1), rs35746821(1), rs145715479(1), rs10770186(1), r…	PDW, P-LCR, H-IPF, MPV, IPF#, IPF%, PLT-FSC, PLT-SSC, PLT-SFL	2.2e-26	0	PDW	0.27	1	H-IPF	1e-12	1	RBC-SFL-DW, PDW, P-LCR, H-IPF, MPV, IPF#, IPF%, MO-FSC, PLT-SSC-DW, PLT-SFL-DW, PLT-FSC, PLT-SSC, PLT-SFL, PLT#, PLT-FSC-DW	2.2e-26	0	PDW	0.49	1	MO-FSC	4.3e-06	1	0.27	0.84	0.5	0.33	0.9	0.81	0.65	0.9	0.79	0.23	0.71	0.35	0.66	0.056	0.89	0.33	0.54	0.45	0.44	0.34	1.7e-25	4.6e-09	1e-12	3.3e-25
12	122348746	rs4069666	0.295903	ML5	1.2e-09	59	rs76105194(1), rs7309105(1), rs55826938(1), rs59517025(1), rs140368632(1), rs1168661(1), rs483416(1), rs482421(1), rs1168658(1), rs56177852(1), rs190963480(1), rs74240727(1), rs74421874(1), rs3825172(1), rs58379261(1), rs150211452(1), rs76157271(1), rs4760108(1), rs200724935(1), rs143523078(1), rs34506529(1), rs508395(1), rs14259(1), rs876934(1), rs36114040(1), rs2272135(1), rs12579730(1), rs5450…	PDW, P-LCR, H-IPF, MPV, IPF#, IPF%, PLT-FSC, PLT-SSC, PLT-SFL	2.1e-14	0	PLT-SFL	0.071	1	H-IPF	2.8e-10	0	RBC-SFL-DW, PDW, P-LCR, H-IPF, MPV, IPF#, IPF%, MO-FSC, PLT-SSC-DW, PLT-SFL-DW, PLT-FSC, PLT-SSC, PLT-SFL, PLT#, PLT-FSC-DW	2.1e-14	0	PLT-SFL	0.57	1	RBC-SFL-DW	0.0009	1	0.32	0.63	0.51	0.57	0.47	0.66	0.63	0.48	0.68	0.42	0.79	0.25	0.81	0.93	0.26	0.5	0.53	0.52	0.53	0.49	2.1e-14	9.1e-08	2.8e-10	7.1e-14
12	122350989	rs34930953	0.317765	ML18	3.8e-08	0	NONE	PLT-SSC-DW, PLT-SFL-DW, PLT-FSC-DW	0.00012	1	PLT-FSC-DW	0.014	1	PLT-SSC-DW	0.0036	1	LY-FSC-DW, PDW, P-LCR, H-IPF, MPV, IPF#, IPF%, MO-FSC, PLT-SSC-DW, PLT-SFL-DW, PLT-FSC, PLT-SSC, PLT-SFL, PLT#, PLT-FSC-DW	1.5e-12	0	PLT-SFL	0.32	1	H-IPF	0.0036	1	0.26	0.93	0.6	0.8	0.74	0.79	0.72	0.76	0.76	0.76	0.37	0.83	0.64	0.82	0.68	0.93	0.95	0.96	0.99	0.9	1.5e-12	1.4e-06	1.8e-09	6.3e-12
12	122360011	rs545096948	0.312112	ML16	3.6e-14	77	rs76105194(1), rs7309105(1), rs55826938(1), rs59517025(1), rs140368632(1), rs1168661(1), rs483416(1), rs482421(1), rs1168658(1), rs56177852(1), rs190963480(1), rs74240727(1), rs74421874(1), rs3825172(1), rs58379261(1), rs150211452(1), rs76157271(1), rs4760108(1), rs4069666(1), rs200724935(1), rs143523078(1), rs34930953(1), rs34506529(1), rs508395(1), rs14259(1), rs876934(1), rs36114040(1), rs2272…	MO-FSC	0.27	1	MO-FSC	0.27	1	MO-FSC	0.27	1	LY-SFL, LY-FSC-DW, MO-SFL, LY-FSC, PDW, P-LCR, H-IPF, MPV, IPF#, IPF%, MO-FSC, MO-SSC, PLT-SSC-DW, PLT-SFL-DW, EO-FSC, PLT-FSC, PLT-SSC, PLT-FSC-DW	1.5e-14	0	PDW	0.83	1	LY-SFL	0.027	1	0.18	0.42	0.97	0.86	0.41	0.47	0.54	0.41	0.48	0.42	0.82	0.31	0.68	0.99	0.35	0.55	0.6	0.6	0.61	0.54	2.4e-13	1.5e-06	5.1e-09	5.9e-14
12	122365583	rs7961894	0.112976	ML16	8e-63	2	rs11615667(1), rs12817046(1)	MO-FSC	0.49	1	MO-FSC	0.49	1	MO-FSC	0.49	1	LY-SFL, LY-FSC-DW, MO-SFL, LY-FSC, PDW, P-LCR, H-IPF, MPV, IPF#, IPF%, MO-FSC, MO-SSC, PLT-SSC-DW, PLT-SFL-DW, EO-FSC, PLT-FSC, PLT-SSC, PLT-FSC-DW	3.7e-77	0	PDW	0.81	1	LY-FSC-DW	4.8e-07	1	0.4	0.093	0.61	0.88	0.17	0.078	0.44	0.17	0.086	0.21	0.074	0.019	0.11	0.53	0.78	0.64	0.54	0.56	0.58	0.62	1.5e-90	1.3e-34	1.3e-46	3.8e-74
12	122365583	rs7961894	0.112976	ML18	5.2e-39	2	rs11615667(1), rs12817046(1)	PLT-SSC-DW, PLT-SFL-DW, PLT-FSC-DW	2.4e-22	1	PLT-FSC-DW	9.6e-07	1	PLT-SSC-DW	5.7e-15	1	LY-FSC-DW, PDW, P-LCR, H-IPF, MPV, IPF#, IPF%, MO-FSC, PLT-SSC-DW, PLT-SFL-DW, PLT-FSC, PLT-SSC, PLT-SFL, PLT#, PLT-FSC-DW	1.5e-90	0	PLT-SFL	0.81	1	LY-FSC-DW	3.3e-15	1	0.4	0.093	0.61	0.88	0.17	0.078	0.44	0.17	0.086	0.21	0.074	0.019	0.11	0.53	0.78	0.64	0.54	0.56	0.58	0.62	1.5e-90	1.3e-34	1.3e-46	3.8e-74
12	122368654	rs377373815	0.261836	ML16	1.6e-09	0	NONE	MO-FSC	0.82	1	MO-FSC	0.82	1	MO-FSC	0.82	1	LY-SFL, LY-FSC-DW, MO-SFL, LY-FSC, PDW, P-LCR, H-IPF, MPV, IPF#, IPF%, MO-FSC, MO-SSC, PLT-SSC-DW, PLT-SFL-DW, EO-FSC, PLT-FSC, PLT-SSC, PLT-FSC-DW	4.1e-10	0	PDW	0.97	1	MO-SFL	0.06	1	0.76	0.84	0.51	0.11	0.81	0.72	0.44	0.81	0.68	0.12	0.51	0.62	0.66	0.0085	0.65	0.13	0.12	0.12	0.12	0.13	9e-09	0.0012	0.00034	1.4e-08
12	122386515	rs686220	0.215844	ML16	2.8e-09	23	rs1169074(1), rs2928282(1), rs895960(1), rs1720035(1), rs2922797(1), rs2948664(1), rs2948663(1), rs2688411(1), rs1667586(1), rs1720030(1), rs1678952(1), rs1678953(1), rs1375655(1), rs1375654(1), rs1630699(1), rs1375653(1), rs1177588(1), rs2948666(1), rs1184893(1), rs11375775(1), rs11331568(1), rs1169076(1), rs1179947(1)	MO-FSC	0.34	1	MO-FSC	0.34	1	MO-FSC	0.34	1	LY-SFL, LY-FSC-DW, MO-SFL, LY-FSC, PDW, P-LCR, H-IPF, MPV, IPF#, IPF%, MO-FSC, MO-SSC, PLT-SSC-DW, PLT-SFL-DW, EO-FSC, PLT-FSC, PLT-SSC, PLT-FSC-DW	1.4e-05	1	PDW	0.74	1	EO-FSC	0.165	1	0.66	0.83	0.9	0.096	0.7	0.78	0.63	0.73	0.78	0.032	0.83	0.74	0.76	0.015	0.21	0.76	0.92	0.94	0.91	0.79	2.9e-05	0.22	0.079	3.4e-05
12	122390084	rs1169071	0.490354	ML16	2.8e-28	74	rs6486781(1), rs34472398(1), rs34445777(1), rs3847694(1), rs61954311(1), rs7971607(1), rs11043233(1), rs201718356(1), rs3887885(1), rs7309024(1), rs11615980(1), rs12827452(1), rs12817066(1), rs7137218(1), rs7132055(1), rs7313252(1), rs7970565(1), rs11043241(1), rs10840630(1), rs11385149(1), rs11043242(1), rs11043243(1), rs10743185(1), rs10743186(1), rs6486782(1), rs35746821(1), rs145715479(1), rs…	MO-FSC	0.51	1	MO-FSC	0.51	1	MO-FSC	0.51	1	LY-SFL, LY-FSC-DW, MO-SFL, LY-FSC, PDW, P-LCR, H-IPF, MPV, IPF#, IPF%, MO-FSC, MO-SSC, PLT-SSC-DW, PLT-SFL-DW, EO-FSC, PLT-FSC, PLT-SSC, PLT-FSC-DW	9.8e-24	1	PDW	0.74	1	EO-FSC	0.0014	1	0.14	0.63	0.78	0.32	0.66	0.81	0.99	0.65	0.83	0.33	0.98	0.19	0.96	0.037	0.87	0.28	0.48	0.39	0.38	0.29	1.7e-22	1.9e-07	1.7e-11	9.7e-23
12	122399173	rs11615667	0.118152	ML5	1.9e-49	2	rs7961894(1), rs12817046(1)	PDW, P-LCR, H-IPF, MPV, IPF#, IPF%, PLT-FSC, PLT-SSC, PLT-SFL	1.8e-89	0	PLT-SFL	0.0044	1	H-IPF	6.6e-50	0	RBC-SFL-DW, PDW, P-LCR, H-IPF, MPV, IPF#, IPF%, MO-FSC, PLT-SSC-DW, PLT-SFL-DW, PLT-FSC, PLT-SSC, PLT-SFL, PLT#, PLT-FSC-DW	1.8e-89	0	PLT-SFL	0.92	1	RBC-SFL-DW	8.3e-16	1	0.55	0.093	0.6	0.92	0.2	0.094	0.46	0.2	0.1	0.21	0.085	0.031	0.14	0.67	0.72	0.69	0.55	0.61	0.62	0.67	1.8e-89	6.6e-36	6.6e-50	1.5e-72
12	122450551	rs527782718	0.007198	ML16	5.6e-12	0	NONE	MO-FSC	0.17	1	MO-FSC	0.17	1	MO-FSC	0.17	1	LY-SFL, LY-FSC-DW, MO-SFL, LY-FSC, PDW, P-LCR, H-IPF, MPV, IPF#, IPF%, MO-FSC, MO-SSC, PLT-SSC-DW, PLT-SFL-DW, EO-FSC, PLT-FSC, PLT-SSC, PLT-FSC-DW	4e-14	0	P-LCR	0.71	1	PLT-SSC-DW	0.033	1	0.87	0.55	0.57	0.53	1	0.75	0.93	1	0.69	0.44	0.73	0.85	0.87	0.96	0.0074	0.057	0.036	0.054	0.054	0.057	8.4e-11	2.1e-05	4.7e-06	4e-14
12	122450551	rs527782718	0.007198	ML5	4.9e-09	0	NONE	PDW, P-LCR, H-IPF, MPV, IPF#, IPF%, PLT-FSC, PLT-SSC, PLT-SFL	4e-14	0	P-LCR	0.047	1	H-IPF	4.7e-06	1	RBC-SFL-DW, PDW, P-LCR, H-IPF, MPV, IPF#, IPF%, MO-FSC, PLT-SSC-DW, PLT-SFL-DW, PLT-FSC, PLT-SSC, PLT-SFL, PLT#, PLT-FSC-DW	4e-14	0	P-LCR	0.71	1	PLT-SSC-DW	0.00042	1	0.87	0.55	0.57	0.53	1	0.75	0.93	1	0.69	0.44	0.73	0.85	0.87	0.96	0.0074	0.057	0.036	0.054	0.054	0.057	8.4e-11	2.1e-05	4.7e-06	4e-14
12	122456922	rs398021409	0.401166	ML18	2.9e-09	3	rs11043294(1), rs7298990(1), rs12830351(1)	PLT-SSC-DW, PLT-SFL-DW, PLT-FSC-DW	6.7e-06	1	PLT-SFL-DW	0.001	1	PLT-SSC-DW	0.0001	1	LY-FSC-DW, PDW, P-LCR, H-IPF, MPV, IPF#, IPF%, MO-FSC, PLT-SSC-DW, PLT-SFL-DW, PLT-FSC, PLT-SSC, PLT-SFL, PLT#, PLT-FSC-DW	1.7e-14	0	PLT-SFL	0.92	1	PLT#	0.0001	1	0.51	0.71	0.61	0.24	0.69	1	0.98	0.72	0.95	0.42	0.97	0.36	0.87	0.063	0.85	0.33	0.54	0.48	0.46	0.34	1.7e-14	2.5e-05	7.8e-08	1e-13
12	122457048	rs140663645	0.360123	ML16	7.8e-15	0	NONE	MO-FSC	0.81	1	MO-FSC	0.81	1	MO-FSC	0.81	1	LY-SFL, LY-FSC-DW, MO-SFL, LY-FSC, PDW, P-LCR, H-IPF, MPV, IPF#, IPF%, MO-FSC, MO-SSC, PLT-SSC-DW, PLT-SFL-DW, EO-FSC, PLT-FSC, PLT-SSC, PLT-FSC-DW	1.6e-13	1	PDW	0.81	1	MO-FSC	0.0136	1	0.34	0.5	0.99	0.79	0.33	0.63	0.89	0.32	0.63	0.43	0.85	0.095	0.56	0.2	0.58	0.32	0.46	0.39	0.39	0.33	1.4e-12	0.0001	2.1e-06	7.5e-13
12	122475720	rs59586951	0.300893	ML16	1.5e-09	1	rs5801454(1)	MO-FSC	0.4	1	MO-FSC	0.4	1	MO-FSC	0.4	1	LY-SFL, LY-FSC-DW, MO-SFL, LY-FSC, PDW, P-LCR, H-IPF, MPV, IPF#, IPF%, MO-FSC, MO-SSC, PLT-SSC-DW, PLT-SFL-DW, EO-FSC, PLT-FSC, PLT-SSC, PLT-FSC-DW	2.8e-08	1	P-LCR	0.78	1	H-IPF	0.072	1	0.76	0.081	0.44	1	0.21	0.26	0.19	0.21	0.28	0.14	0.18	0.11	0.36	0.85	0.92	0.89	0.88	0.96	0.98	0.91	2.2e-09	0.0019	2.2e-05	2.8e-08
12	122477225	rs113212959	0.274272	ML16	5.5e-11	2	rs77405015(1), rs78296744(1)	MO-FSC	0.72	1	MO-FSC	0.72	1	MO-FSC	0.72	1	LY-SFL, LY-FSC-DW, MO-SFL, LY-FSC, PDW, P-LCR, H-IPF, MPV, IPF#, IPF%, MO-FSC, MO-SSC, PLT-SSC-DW, PLT-SFL-DW, EO-FSC, PLT-FSC, PLT-SSC, PLT-FSC-DW	4.5e-07	1	PDW	0.89	1	LY-SFL	0.0945	1	0.16	0.0046	0.12	0.98	0.042	0.045	0.22	0.044	0.05	0.034	0.14	0.16	0.13	0.61	0.8	0.66	0.69	0.69	0.68	0.66	1.6e-07	0.012	2.5e-05	9.9e-07
12	122479506	rs398021412	0.462376	ML5	6.9e-11	2	rs398021409(1), rs7976716(1)	PDW, P-LCR, H-IPF, MPV, IPF#, IPF%, PLT-FSC, PLT-SSC, PLT-SFL	2.6e-18	0	P-LCR	0.32	1	H-IPF	6e-08	1	RBC-SFL-DW, PDW, P-LCR, H-IPF, MPV, IPF#, IPF%, MO-FSC, PLT-SSC-DW, PLT-SFL-DW, PLT-FSC, PLT-SSC, PLT-SFL, PLT#, PLT-FSC-DW	2.6e-18	0	P-LCR	0.9	1	MO-FSC	0.00023	1	0.55	0.99	0.67	0.41	0.98	0.93	0.91	0.95	0.95	0.84	0.57	0.16	0.92	0.27	0.85	0.71	0.99	0.9	0.89	0.73	2.8e-18	1.5e-05	6e-08	2.6e-18
12	122479987	rs7976716	0.462534	ML16	2.3e-20	2	rs398021409(1), rs398021412(1)	MO-FSC	0.96	1	MO-FSC	0.96	1	MO-FSC	0.96	1	LY-SFL, LY-FSC-DW, MO-SFL, LY-FSC, PDW, P-LCR, H-IPF, MPV, IPF#, IPF%, MO-FSC, MO-SSC, PLT-SSC-DW, PLT-SFL-DW, EO-FSC, PLT-FSC, PLT-SSC, PLT-FSC-DW	2.1e-18	1	P-LCR	0.96	1	MO-FSC	0.0069	1	0.57	0.96	0.66	0.34	0.97	0.92	0.93	0.94	0.93	0.76	0.55	0.17	0.91	0.27	0.72	0.8	0.92	1	0.98	0.81	3.9e-18	1.8e-05	5.3e-08	2.1e-18
12	122481305	rs202147036	0.229196	ML16	7.6e-09	0	NONE	MO-FSC	0.74	1	MO-FSC	0.74	1	MO-FSC	0.74	1	LY-SFL, LY-FSC-DW, MO-SFL, LY-FSC, PDW, P-LCR, H-IPF, MPV, IPF#, IPF%, MO-FSC, MO-SSC, PLT-SSC-DW, PLT-SFL-DW, EO-FSC, PLT-FSC, PLT-SSC, PLT-FSC-DW	2.1e-06	1	P-LCR	0.99	1	H-IPF	0.22	1	0.37	0.081	0.12	0.88	0.0086	0.022	0.065	0.0085	0.021	0.012	0.0072	0.021	0.063	0.9	0.33	0.5	0.59	0.58	0.56	0.51	8.9e-06	0.051	0.031	2.1e-06
12	122482416	rs11043298	0.195031	ML16	1.1e-11	0	NONE	MO-FSC	0.33	1	MO-FSC	0.33	1	MO-FSC	0.33	1	LY-SFL, LY-FSC-DW, MO-SFL, LY-FSC, PDW, P-LCR, H-IPF, MPV, IPF#, IPF%, MO-FSC, MO-SSC, PLT-SSC-DW, PLT-SFL-DW, EO-FSC, PLT-FSC, PLT-SSC, PLT-FSC-DW	1.4e-06	1	P-LCR	0.92	1	LY-SFL	0.235	1	0.89	0.14	0.39	0.49	0.28	0.31	0.45	0.28	0.35	0.21	0.34	0.33	0.51	0.26	0.43	0.29	0.31	0.36	0.37	0.29	5.4e-05	0.14	0.025	1.4e-06
12	122483139	rs11043299	0.383928	ML5	5.9e-09	0	NONE	PDW, P-LCR, H-IPF, MPV, IPF#, IPF%, PLT-FSC, PLT-SSC, PLT-SFL	3.3e-12	0	PLT-SFL	0.051	1	H-IPF	9.8e-10	0	RBC-SFL-DW, PDW, P-LCR, H-IPF, MPV, IPF#, IPF%, MO-FSC, PLT-SSC-DW, PLT-SFL-DW, PLT-FSC, PLT-SSC, PLT-SFL, PLT#, PLT-FSC-DW	3.3e-12	0	PLT-SFL	0.93	1	PLT#	0.00025	1	0.56	0.73	0.42	0.19	0.44	0.45	0.17	0.44	0.46	0.82	0.4	0.13	0.62	0.42	0.96	0.73	0.81	0.76	0.75	0.75	3.3e-12	7.5e-07	7.6e-10	2.6e-11
12	122483235	rs138061250	0.01512	ML16	1.6e-08	0	NONE	MO-FSC	0.12	1	MO-FSC	0.12	1	MO-FSC	0.12	1	LY-SFL, LY-FSC-DW, MO-SFL, LY-FSC, PDW, P-LCR, H-IPF, MPV, IPF#, IPF%, MO-FSC, MO-SSC, PLT-SSC-DW, PLT-SFL-DW, EO-FSC, PLT-FSC, PLT-SSC, PLT-FSC-DW	8.9e-06	1	PDW	0.98	1	LY-SFL	0.109	1	0.29	0.74	0.58	0.93	0.78	0.72	0.23	0.77	0.68	0.62	0.28	0.99	0.77	0.95	0.091	0.23	0.19	0.23	0.23	0.22	1.4e-05	0.036	0.013	1e-05
12	122588489	rs149143326	0.210116	ML16	7.5e-10	3	rs147186759(1), rs75661051(1), rs28565123(1)	MO-FSC	0.06	1	MO-FSC	0.06	1	MO-FSC	0.06	1	LY-SFL, LY-FSC-DW, MO-SFL, LY-FSC, PDW, P-LCR, H-IPF, MPV, IPF#, IPF%, MO-FSC, MO-SSC, PLT-SSC-DW, PLT-SFL-DW, EO-FSC, PLT-FSC, PLT-SSC, PLT-FSC-DW	3e-11	0	PDW	0.75	1	MO-SFL	0.038	1	0.51	0.76	0.11	0.52	0.45	0.89	0.28	0.45	0.88	0.48	0.18	0.55	0.89	0.41	0.085	0.12	0.089	0.1	0.1	0.12	1.7e-11	4.6e-07	1.5e-06	4.5e-10
12	122588489	rs149143326	0.210116	ML18	2.9e-08	0	NONE	PLT-SSC-DW, PLT-SFL-DW, PLT-FSC-DW	5.8e-06	1	PLT-FSC-DW	0.063	1	PLT-SSC-DW	0.0026	1	LY-FSC-DW, PDW, P-LCR, H-IPF, MPV, IPF#, IPF%, MO-FSC, PLT-SSC-DW, PLT-SFL-DW, PLT-FSC, PLT-SSC, PLT-SFL, PLT#, PLT-FSC-DW	1.7e-11	0	PLT-SFL	0.71	1	LY-FSC-DW	0.0022	1	0.51	0.76	0.11	0.52	0.45	0.89	0.28	0.45	0.88	0.48	0.18	0.55	0.89	0.41	0.085	0.12	0.089	0.1	0.1	0.12	1.7e-11	4.6e-07	1.5e-06	4.5e-10
12	122625746	rs76105908	0.063916	ML18	1.7e-10	1	rs78930926(1)	PLT-SSC-DW, PLT-SFL-DW, PLT-FSC-DW	3.7e-07	1	PLT-FSC-DW	0.0031	1	PLT-SSC-DW	0.00021	1	LY-FSC-DW, PDW, P-LCR, H-IPF, MPV, IPF#, IPF%, MO-FSC, PLT-SSC-DW, PLT-SFL-DW, PLT-FSC, PLT-SSC, PLT-SFL, PLT#, PLT-FSC-DW	5.5e-10	1	PLT-SFL	0.96	1	H-IPF	0.00021	1	0.56	0.97	0.24	0.97	0.75	1	0.46	0.73	0.98	0.37	0.35	0.68	0.72	0.65	0.24	0.34	0.31	0.3	0.31	0.33	5.5e-10	5.3e-07	1.8e-05	7.4e-06
12	122657731	rs577982395	0.006091	ML18	8.4e-09	0	NONE	PLT-SSC-DW, PLT-SFL-DW, PLT-FSC-DW	6.2e-06	1	PLT-FSC-DW	0.00027	1	PLT-SSC-DW	1.1e-05	1	LY-FSC-DW, PDW, P-LCR, H-IPF, MPV, IPF#, IPF%, MO-FSC, PLT-SSC-DW, PLT-SFL-DW, PLT-FSC, PLT-SSC, PLT-SFL, PLT#, PLT-FSC-DW	5.9e-06	1	PLT-SFL	0.85	1	IPF#	0.016	1	0.74	0.11	0.75	0.76	0.44	0.48	0.3	0.46	0.47	0.93	0.3	0.41	0.39	0.46	0.27	0.66	0.47	0.6	0.59	0.66	5.9e-06	0.0005	0.0053	0.016
12	29373899	rs10843346	0.471212	ML5	7.8e-09	6	rs4931168(1), rs10843347(1), rs7957101(1), rs7972040(1), rs10843352(1), rs10843353(1)	PDW, P-LCR, H-IPF, MPV, IPF#, IPF%, PLT-FSC, PLT-SSC, PLT-SFL	1.8e-08	1	PLT-SFL	0.0057	1	PLT-SSC	4.9e-07	1	RBC-SFL-DW, PDW, P-LCR, H-IPF, MPV, IPF#, IPF%, MO-FSC, PLT-SSC-DW, PLT-SFL-DW, PLT-FSC, PLT-SSC, PLT-SFL, PLT#, PLT-FSC-DW	1.8e-08	1	PLT-SFL	0.98	1	RBC-SFL-DW	2.8e-05	1	0.27	0.81	0.38	0.98	0.21	0.39	0.35	0.24	0.41	0.58	0.98	0.87	0.56	0.3	0.92	0.74	0.72	0.75	0.74	0.74	1.8e-08	1.9e-08	0.0057	9.6e-08
12	29435480	rs2015599	0.464401	ML5	3e-12	57	rs918873(1), rs1991114(1), rs1035604(1), rs67150462(1), rs7958210(1), rs2349975(1), rs7970390(1), rs7974221(1), rs144052633(1), rs397971780(1), rs6487790(1), rs10843361(1), rs11050151(1), rs5797316(1), rs3032975(1), rs11050152(1), rs11050153(1), rs140676085(1), rs7131987(1), rs10843366(1), rs10843367(1), rs10047562(1), rs2042511(1), rs11050157(1), rs7299861(1), rs10771507(1), rs7303980(1), rs7316…	PDW, P-LCR, H-IPF, MPV, IPF#, IPF%, PLT-FSC, PLT-SSC, PLT-SFL	2.2e-12	0	PLT-FSC	0.0003	1	PLT-SSC	7.1e-10	1	RBC-SFL-DW, PDW, P-LCR, H-IPF, MPV, IPF#, IPF%, MO-FSC, PLT-SSC-DW, PLT-SFL-DW, PLT-FSC, PLT-SSC, PLT-SFL, PLT#, PLT-FSC-DW	2.2e-12	0	PLT-FSC	0.7	1	MO-FSC	1.3e-06	1	0.57	0.43	0.96	0.34	0.6	0.83	0.6	0.63	0.84	0.55	0.52	0.88	0.92	0.6	0.77	0.97	0.9	0.97	0.95	0.98	9.1e-12	2.2e-12	0.0003	2.4e-11
12	29477931	rs199994645	0.309813	ML5	1.1e-09	0	NONE	PDW, P-LCR, H-IPF, MPV, IPF#, IPF%, PLT-FSC, PLT-SSC, PLT-SFL	5.2e-09	1	P-LCR	0.00024	1	PLT-SSC	2.8e-08	1	RBC-SFL-DW, PDW, P-LCR, H-IPF, MPV, IPF#, IPF%, MO-FSC, PLT-SSC-DW, PLT-SFL-DW, PLT-FSC, PLT-SSC, PLT-SFL, PLT#, PLT-FSC-DW	5.2e-09	1	P-LCR	0.81	1	RBC-SFL-DW	4.6e-06	1	0.41	0.32	0.84	0.81	0.9	0.72	0.7	0.87	0.68	0.88	0.23	0.5	0.55	0.31	0.43	0.85	0.79	0.78	0.82	0.82	1.3e-08	8.2e-09	0.00024	5.2e-09
12	29540984	rs6487815	0.438453	ML5	1.3e-10	60	rs140259257(1), rs11050170(1), rs10843377(1), rs4331146(1), rs3782506(1), rs67146951(1), rs10843382(1), rs3782509(1), rs7301398(1), rs7301188(1), rs7957339(1), rs6487805(1), rs57257605(1), rs7954278(1), rs7954871(1), rs7973786(1), rs7976961(1), rs6487808(1), rs397953251(1), rs11050181(1), rs35945379(1), rs12231498(1), rs10843384(1), rs11050187(1), rs11050188(1), rs12366505(1), rs12366527(1), rs73…	PDW, P-LCR, H-IPF, MPV, IPF#, IPF%, PLT-FSC, PLT-SSC, PLT-SFL	3.2e-11	0	PLT-FSC	1.3e-05	1	PLT-SSC	1.5e-07	1	RBC-SFL-DW, PDW, P-LCR, H-IPF, MPV, IPF#, IPF%, MO-FSC, PLT-SSC-DW, PLT-SFL-DW, PLT-FSC, PLT-SSC, PLT-SFL, PLT#, PLT-FSC-DW	3.2e-11	0	PLT-FSC	0.89	1	RBC-SFL-DW	2.1e-06	1	0.66	0.77	0.19	0.89	0.32	0.61	0.46	0.33	0.65	0.58	0.54	0.84	0.75	0.29	0.5	0.99	1	0.95	0.95	0.99	4.3e-10	3.2e-11	1.3e-05	1.5e-07
12	40502321	rs5797652	0.474638	ML16	3.5e-08	2	rs10784353(1), rs1586038(1)	MO-FSC	0.003	1	MO-FSC	0.003	1	MO-FSC	0.003	1	LY-SFL, LY-FSC-DW, MO-SFL, LY-FSC, PDW, P-LCR, H-IPF, MPV, IPF#, IPF%, MO-FSC, MO-SSC, PLT-SSC-DW, PLT-SFL-DW, EO-FSC, PLT-FSC, PLT-SSC, PLT-FSC-DW	1.6e-05	1	PLT-SSC-DW	0.95	1	PLT-SFL-DW	0.235	1	0.95	0.58	0.69	0.53	0.22	0.11	0.04	0.21	0.097	0.18	0.075	0.079	0.15	0.32	0.67	0.39	0.45	0.37	0.37	0.38	0.23	0.002	0.0049	0.31
12	40592388	rs2708419	0.332598	ML16	1e-09	25	rs2708418(1), rs2708420(1), rs2708422(1), rs2708423(1), rs2708424(1), rs2638233(1), rs1491940(1), rs2708427(1), rs5797662(1), rs2723259(1), rs2723261(1), rs1491932(1), rs2279535(1), rs2638229(1), rs2638230(1), rs2263419(1), rs2263420(1), rs141392914(1), rs2201141(1), rs7973254(1), rs7970326(1), rs2638272(1), rs2708435(1), rs1491941(1), rs4567538(1)	MO-FSC	0.0023	1	MO-FSC	0.0023	1	MO-FSC	0.0023	1	LY-SFL, LY-FSC-DW, MO-SFL, LY-FSC, PDW, P-LCR, H-IPF, MPV, IPF#, IPF%, MO-FSC, MO-SSC, PLT-SSC-DW, PLT-SFL-DW, EO-FSC, PLT-FSC, PLT-SSC, PLT-FSC-DW	7e-08	1	PLT-SSC-DW	0.98	1	LY-FSC-DW	0.25	1	0.72	0.84	0.91	0.94	0.29	0.25	0.044	0.28	0.26	0.44	0.14	0.24	0.35	0.44	0.74	0.56	0.67	0.56	0.56	0.56	0.6	0.0018	0.00044	0.044
12	40613997	rs1602578	0.473669	ML16	2.4e-10	19	rs7132203(1), rs2404573(1), rs7965653(1), rs10878113(1), rs1031996(1), rs12230710(1), rs10784386(1), rs11175275(1), rs937109(1), rs11175327(1), rs4768221(1), rs4767967(1), rs10784428(1), rs10878220(1), rs12827541(1), rs10878222(1), rs10878224(1), rs10748014(1), rs11175656(1)	MO-FSC	0.00096	1	MO-FSC	0.00096	1	MO-FSC	0.00096	1	LY-SFL, LY-FSC-DW, MO-SFL, LY-FSC, PDW, P-LCR, H-IPF, MPV, IPF#, IPF%, MO-FSC, MO-SSC, PLT-SSC-DW, PLT-SFL-DW, EO-FSC, PLT-FSC, PLT-SSC, PLT-FSC-DW	3.1e-09	1	PLT-SSC-DW	0.99	1	H-IPF	0.1295	1	0.62	0.51	0.82	0.7	0.42	0.19	0.36	0.39	0.18	0.26	0.15	0.33	0.3	0.26	0.81	0.49	0.6	0.5	0.5	0.49	0.91	0.011	0.0021	0.0085
12	40639901	rs2404581	0.38864	ML16	3.3e-10	8	rs10878245(1), rs10878247(1), rs954884(1), rs10784444(1), rs6581622(1), rs2404580(1), rs12371502(1), rs1491938(1)	MO-FSC	3.8e-06	1	MO-FSC	3.8e-06	1	MO-FSC	3.8e-06	1	LY-SFL, LY-FSC-DW, MO-SFL, LY-FSC, PDW, P-LCR, H-IPF, MPV, IPF#, IPF%, MO-FSC, MO-SSC, PLT-SSC-DW, PLT-SFL-DW, EO-FSC, PLT-FSC, PLT-SSC, PLT-FSC-DW	3.8e-06	1	MO-FSC	1	1	LY-FSC	0.095	1	0.49	0.2	0.59	0.49	0.02	0.033	0.13	0.018	0.038	0.052	0.19	0.16	0.11	0.66	0.89	0.84	0.68	0.77	0.77	0.84	0.78	0.013	0.0069	0.03
12	49601989	rs4898527	0.049112	ML5	6.7e-09	6	rs4898507(1), rs7139233(1), rs57895687(1), rs58610458(1), rs74091020(1), rs56128772(1)	PDW, P-LCR, H-IPF, MPV, IPF#, IPF%, PLT-FSC, PLT-SSC, PLT-SFL	1.2e-11	0	IPF%	0.027	1	PLT-SSC	1.1e-07	1	RBC-SFL-DW, PDW, P-LCR, H-IPF, MPV, IPF#, IPF%, MO-FSC, PLT-SSC-DW, PLT-SFL-DW, PLT-FSC, PLT-SSC, PLT-SFL, PLT#, PLT-FSC-DW	7.8e-12	0	PLT-SFL-DW	0.81	1	RBC-SFL-DW	4.8e-07	1	0.48	0.51	0.73	0.81	0.76	0.85	0.42	0.8	0.88	0.7	0.95	0.71	0.98	0.37	0.95	0.7	0.83	0.79	0.8	0.7	8.9e-06	0.0012	0.027	2.2e-07
12	49631531	rs7974597	0.076246	ML5	2.5e-10	3	rs113543437(1), rs7958679(1), rs80012730(1)	PDW, P-LCR, H-IPF, MPV, IPF#, IPF%, PLT-FSC, PLT-SSC, PLT-SFL	2.2e-13	0	IPF%	0.0047	1	PLT-SSC	9e-09	1	RBC-SFL-DW, PDW, P-LCR, H-IPF, MPV, IPF#, IPF%, MO-FSC, PLT-SSC-DW, PLT-SFL-DW, PLT-FSC, PLT-SSC, PLT-SFL, PLT#, PLT-FSC-DW	6.2e-14	0	PLT-SFL-DW	0.48	1	MO-FSC	6.7e-07	1	0.81	0.75	0.99	0.47	0.74	0.48	0.98	0.78	0.49	0.31	0.6	0.92	0.64	0.92	0.41	0.59	0.49	0.5	0.51	0.57	1.5e-06	0.00011	0.0047	1.1e-08
12	54596619	rs9739357	0.289358	ML5	2.4e-12	0	NONE	PDW, P-LCR, H-IPF, MPV, IPF#, IPF%, PLT-FSC, PLT-SSC, PLT-SFL	1e-13	0	IPF%	2.2e-08	1	PDW	5.5e-10	1	RBC-SFL-DW, PDW, P-LCR, H-IPF, MPV, IPF#, IPF%, MO-FSC, PLT-SSC-DW, PLT-SFL-DW, PLT-FSC, PLT-SSC, PLT-SFL, PLT#, PLT-FSC-DW	1e-13	0	IPF%	1	1	RBC-SFL-DW	1.3e-08	1	0.31	0.68	0.88	1	0.26	0.13	0.51	0.25	0.13	0.14	0.093	0.0015	0.12	0.47	0.43	0.8	0.72	0.85	0.84	0.81	5.5e-10	1.3e-08	2.4e-11	4.3e-09
12	54630517	rs4759348	0.28546	ML5	1.9e-10	0	NONE	PDW, P-LCR, H-IPF, MPV, IPF#, IPF%, PLT-FSC, PLT-SSC, PLT-SFL	8.8e-11	0	IPF%	5.8e-08	1	P-LCR	8.4e-09	1	RBC-SFL-DW, PDW, P-LCR, H-IPF, MPV, IPF#, IPF%, MO-FSC, PLT-SSC-DW, PLT-SFL-DW, PLT-FSC, PLT-SSC, PLT-SFL, PLT#, PLT-FSC-DW	8.8e-11	0	IPF%	0.32	1	MO-FSC	3.8e-08	1	0.67	0.13	0.58	0.085	0.65	0.89	0.62	0.65	0.89	0.71	0.39	0.48	0.87	0.68	0.78	0.75	0.74	0.79	0.77	0.76	2.5e-08	3.8e-08	2.8e-09	5.8e-08
12	54652654	rs10219739	0.451368	ML5	2.3e-09	0	NONE	PDW, P-LCR, H-IPF, MPV, IPF#, IPF%, PLT-FSC, PLT-SSC, PLT-SFL	5.6e-11	0	H-IPF	1.6e-05	1	PDW	7.3e-08	1	RBC-SFL-DW, PDW, P-LCR, H-IPF, MPV, IPF#, IPF%, MO-FSC, PLT-SSC-DW, PLT-SFL-DW, PLT-FSC, PLT-SSC, PLT-SFL, PLT#, PLT-FSC-DW	5.6e-11	0	H-IPF	0.36	1	MO-FSC	1e-06	1	0.17	0.4	0.24	0.17	0.48	0.38	0.22	0.47	0.35	0.38	0.96	0.16	0.46	0.93	0.97	0.9	0.96	0.87	0.86	0.91	4.9e-07	7.3e-08	6.5e-09	1e-06
12	54685880	rs35979828	0.07332	ML5	1.7e-08	0	NONE	PDW, P-LCR, H-IPF, MPV, IPF#, IPF%, PLT-FSC, PLT-SSC, PLT-SFL	2.9e-09	0	IPF%	3.3e-05	1	PLT-FSC	2.2e-07	1	RBC-SFL-DW, PDW, P-LCR, H-IPF, MPV, IPF#, IPF%, MO-FSC, PLT-SSC-DW, PLT-SFL-DW, PLT-FSC, PLT-SSC, PLT-SFL, PLT#, PLT-FSC-DW	2.9e-09	0	IPF%	0.4	1	MO-FSC	7.7e-06	1	0.057	0.17	0.38	0.36	0.14	0.015	0.81	0.14	0.014	0.015	0.00051	0.00024	0.0069	0.026	0.58	0.15	0.26	0.14	0.14	0.14	5.6e-06	3.3e-05	4.1e-09	9.4e-07
12	54702966	rs112025184	0.363403	ML5	1.1e-12	25	rs58905411(1), rs1056010(1), rs60127327(1), rs2293602(1), rs4759349(1), rs112226891(1), rs11616073(1), rs6580979(1), rs1140681(1), rs4759073(1), rs59957074(1), rs57281063(1), rs17109902(1), rs4759074(1), rs4759075(1), rs1920046(1), rs1920045(1), rs4237798(1), rs3809162(1), rs77736809(1), rs55947153(1), rs57073684(1), rs11170861(1), rs10876549(1), rs7299922(1)	PDW, P-LCR, H-IPF, MPV, IPF#, IPF%, PLT-FSC, PLT-SSC, PLT-SFL	3.2e-13	0	H-IPF	6e-08	1	PDW	9.1e-10	1	RBC-SFL-DW, PDW, P-LCR, H-IPF, MPV, IPF#, IPF%, MO-FSC, PLT-SSC-DW, PLT-SFL-DW, PLT-FSC, PLT-SSC, PLT-SFL, PLT#, PLT-FSC-DW	3.2e-13	0	H-IPF	0.26	1	RBC-SFL-DW	5.2e-09	1	0.21	0.99	0.51	0.26	0.7	0.56	1	0.67	0.53	0.97	0.71	0.26	0.56	0.39	0.71	0.52	0.5	0.61	0.61	0.51	5.2e-09	3.1e-09	9.1e-10	1.2e-09
12	54712308	rs10876550	0.438928	ML5	2.4e-25	25	rs7964426(1), rs7967622(1), rs11829252(1), rs10506328(1), rs7304860(1), rs6580980(1), rs11559982(1), rs11451044(1), rs397761327(1), rs7297265(1), rs35785237(1), rs6580981(1), rs4759076(1), rs4326844(1), rs12827788(1), rs10534532(1), rs11170882(1), rs3809161(1), rs10876556(1), rs2370872(1), rs34572824(1), rs10876557(1), rs141363535(1), rs7968720(1), rs2124530(1)	PDW, P-LCR, H-IPF, MPV, IPF#, IPF%, PLT-FSC, PLT-SSC, PLT-SFL	6.8e-26	0	IPF%	2.7e-17	1	PLT-FSC	2.1e-20	1	RBC-SFL-DW, PDW, P-LCR, H-IPF, MPV, IPF#, IPF%, MO-FSC, PLT-SSC-DW, PLT-SFL-DW, PLT-FSC, PLT-SSC, PLT-SFL, PLT#, PLT-FSC-DW	6.8e-26	0	IPF%	0.67	1	PLT-FSC-DW	8.4e-19	1	0.18	0.49	0.41	0.36	0.027	0.022	0.044	0.028	0.022	0.036	0.099	0.001	0.021	0.61	0.78	0.98	0.87	1	0.99	1	6.4e-19	2.7e-17	2.1e-20	3.2e-20
12	54717453	rs12812148	0.364305	ML5	1.1e-14	0	NONE	PDW, P-LCR, H-IPF, MPV, IPF#, IPF%, PLT-FSC, PLT-SSC, PLT-SFL	2e-15	0	PLT-SSC	9e-10	1	PDW	2.6e-11	1	RBC-SFL-DW, PDW, P-LCR, H-IPF, MPV, IPF#, IPF%, MO-FSC, PLT-SSC-DW, PLT-SFL-DW, PLT-FSC, PLT-SSC, PLT-SFL, PLT#, PLT-FSC-DW	2e-15	0	PLT-SSC	0.42	1	RBC-SFL-DW	4.5e-11	1	0.062	0.33	0.41	0.42	0.044	0.021	0.0096	0.043	0.021	0.00097	0.01	0.0018	0.018	0.83	0.31	0.47	0.38	0.39	0.38	0.47	3.4e-12	4.4e-11	2e-15	4.5e-11
12	54720424	rs370722209	0.371858	ML5	1.1e-13	0	NONE	PDW, P-LCR, H-IPF, MPV, IPF#, IPF%, PLT-FSC, PLT-SSC, PLT-SFL	7.7e-14	0	IPF%	1.5e-08	1	PLT-FSC	2.1e-11	1	RBC-SFL-DW, PDW, P-LCR, H-IPF, MPV, IPF#, IPF%, MO-FSC, PLT-SSC-DW, PLT-SFL-DW, PLT-FSC, PLT-SSC, PLT-SFL, PLT#, PLT-FSC-DW	7.7e-14	0	IPF%	0.53	1	PLT-FSC-DW	1.4e-09	1	0.17	0.37	0.34	0.46	0.021	0.014	0.083	0.023	0.014	0.0046	0.011	0.0023	0.011	0.45	0.78	0.91	0.95	0.97	0.98	0.91	1.2e-11	1.5e-08	1.8e-13	9.9e-11
12	54726475	rs11170874	0.332541	ML5	3.2e-15	0	NONE	PDW, P-LCR, H-IPF, MPV, IPF#, IPF%, PLT-FSC, PLT-SSC, PLT-SFL	7.3e-17	0	PLT-SSC	2.7e-10	1	H-IPF	4.2e-12	1	RBC-SFL-DW, PDW, P-LCR, H-IPF, MPV, IPF#, IPF%, MO-FSC, PLT-SSC-DW, PLT-SFL-DW, PLT-FSC, PLT-SSC, PLT-SFL, PLT#, PLT-FSC-DW	7.3e-17	0	PLT-SSC	0.75	1	MO-FSC	3.2e-11	1	0.29	0.57	0.84	0.37	0.071	0.076	0.014	0.081	0.085	0.0047	0.019	0.0023	0.092	0.74	0.45	0.66	0.62	0.63	0.63	0.66	3.6e-12	3.2e-11	7.3e-17	6.7e-12
12	54734522	rs35078728	0.212313	ML5	8.3e-09	0	NONE	PDW, P-LCR, H-IPF, MPV, IPF#, IPF%, PLT-FSC, PLT-SSC, PLT-SFL	4.4e-09	0	IPF#	0.00011	1	PDW	4.4e-07	1	RBC-SFL-DW, PDW, P-LCR, H-IPF, MPV, IPF#, IPF%, MO-FSC, PLT-SSC-DW, PLT-SFL-DW, PLT-FSC, PLT-SSC, PLT-SFL, PLT#, PLT-FSC-DW	4.4e-09	0	IPF#	0.82	1	PLT#	1.3e-05	1	0.097	0.35	0.56	0.67	0.2	0.052	0.2	0.2	0.052	0.012	0.016	0.002	0.046	0.3	0.97	0.57	0.53	0.58	0.56	0.58	4.4e-07	2.7e-07	1.6e-08	1.3e-05
12	54736637	rs11321130	0.292769	ML5	4.4e-09	0	NONE	PDW, P-LCR, H-IPF, MPV, IPF#, IPF%, PLT-FSC, PLT-SSC, PLT-SFL	1.1e-09	0	IPF#	9.3e-06	1	PDW	9.4e-07	1	RBC-SFL-DW, PDW, P-LCR, H-IPF, MPV, IPF#, IPF%, MO-FSC, PLT-SSC-DW, PLT-SFL-DW, PLT-FSC, PLT-SSC, PLT-SFL, PLT#, PLT-FSC-DW	1.1e-09	0	IPF#	0.95	1	RBC-SFL-DW	3.5e-06	1	0.15	0.74	0.66	0.95	0.1	0.14	0.13	0.11	0.15	0.043	0.29	0.015	0.15	0.36	0.97	0.71	0.81	0.68	0.68	0.72	9.4e-07	3.5e-06	2.5e-07	1.9e-06
12	54749111	rs145614754	0.38385	ML5	1.2e-09	0	NONE	PDW, P-LCR, H-IPF, MPV, IPF#, IPF%, PLT-FSC, PLT-SSC, PLT-SFL	1.1e-11	0	IPF%	1.6e-06	1	PDW	1.8e-07	1	RBC-SFL-DW, PDW, P-LCR, H-IPF, MPV, IPF#, IPF%, MO-FSC, PLT-SSC-DW, PLT-SFL-DW, PLT-FSC, PLT-SSC, PLT-SFL, PLT#, PLT-FSC-DW	1.1e-11	0	IPF%	0.5	1	MO-FSC	4.7e-07	1	0.26	0.84	0.6	0.027	0.044	0.2	0.02	0.045	0.18	0.38	0.77	0.14	0.19	0.28	0.66	0.4	0.5	0.4	0.38	0.42	3e-07	4.7e-07	1.1e-07	4.2e-07
12	54762150	rs2605492	0.455538	ML5	3.6e-14	1	rs2124531(1)	PDW, P-LCR, H-IPF, MPV, IPF#, IPF%, PLT-FSC, PLT-SSC, PLT-SFL	7.1e-14	1	PLT-SSC	5.1e-09	1	PDW	8.5e-12	1	RBC-SFL-DW, PDW, P-LCR, H-IPF, MPV, IPF#, IPF%, MO-FSC, PLT-SSC-DW, PLT-SFL-DW, PLT-FSC, PLT-SSC, PLT-SFL, PLT#, PLT-FSC-DW	7.1e-14	1	PLT-SSC	0.49	1	MO-FSC	4.1e-10	1	0.38	0.64	0.13	0.43	0.021	0.026	0.0032	0.021	0.026	0.021	0.11	0.0031	0.033	0.66	0.63	0.58	0.54	0.58	0.58	0.57	8.5e-12	2e-12	7.1e-14	4.1e-10
12	54767443	rs2700152	0.258643	ML5	5.8e-09	2	rs7960765(1), rs7294656(1)	PDW, P-LCR, H-IPF, MPV, IPF#, IPF%, PLT-FSC, PLT-SSC, PLT-SFL	1.1e-09	0	IPF%	4.8e-05	1	PLT-SSC	1.5e-07	1	RBC-SFL-DW, PDW, P-LCR, H-IPF, MPV, IPF#, IPF%, MO-FSC, PLT-SSC-DW, PLT-SFL-DW, PLT-FSC, PLT-SSC, PLT-SFL, PLT#, PLT-FSC-DW	1.1e-09	0	IPF%	0.81	1	PLT-FSC-DW	1e-05	1	0.59	0.53	0.55	0.047	0.73	0.76	0.87	0.78	0.7	0.99	0.35	0.78	0.48	0.89	0.07	0.22	0.2	0.24	0.23	0.23	3.3e-06	1e-05	4.8e-05	1.2e-07
12	56987179	rs10783794	0.385468	ML5	1.5e-14	26	rs2463181(1), rs941209(1), rs9368(1), rs2242497(1), rs7973618(1), rs2950387(1), rs2958124(1), rs2255074(1), rs1107479(1), rs12229457(1), rs2950393(1), rs11171914(1), rs10876913(1), rs11171916(1), rs11835120(1), rs2950390(1), rs2958146(1), rs2926740(1), rs1020848(1), rs2958154(1), rs7972420(1), rs7303216(1), rs7297289(1), rs4759028(1), rs5798393(1), rs1563896(1)	PDW, P-LCR, H-IPF, MPV, IPF#, IPF%, PLT-FSC, PLT-SSC, PLT-SFL	6.6e-17	0	MPV	8e-06	1	PLT-SSC	1.5e-14	1	RBC-SFL-DW, PDW, P-LCR, H-IPF, MPV, IPF#, IPF%, MO-FSC, PLT-SSC-DW, PLT-SFL-DW, PLT-FSC, PLT-SSC, PLT-SFL, PLT#, PLT-FSC-DW	6.6e-17	0	MPV	0.78	1	RBC-SFL-DW	9.9e-09	1	0.44	0.36	0.26	0.78	0.2	0.11	0.039	0.18	0.097	0.018	0.26	0.16	0.22	0.15	0.62	0.31	0.36	0.33	0.32	0.31	9.9e-09	1.7e-07	8e-06	6.9e-16
12	56989352	rs35486450	0.259705	ML5	6.7e-10	6	rs10450(1), rs2256341(1), rs2958139(1), rs34107563(1), rs941207(1), rs534098177(1)	PDW, P-LCR, H-IPF, MPV, IPF#, IPF%, PLT-FSC, PLT-SSC, PLT-SFL	1.9e-11	0	MPV	4.2e-05	1	PLT-SSC	1.4e-09	1	RBC-SFL-DW, PDW, P-LCR, H-IPF, MPV, IPF#, IPF%, MO-FSC, PLT-SSC-DW, PLT-SFL-DW, PLT-FSC, PLT-SSC, PLT-SFL, PLT#, PLT-FSC-DW	1.9e-11	0	MPV	0.49	1	RBC-SFL-DW	4.2e-06	1	0.91	0.26	0.0063	0.49	0.03	0.0039	0.017	0.026	0.0038	0.022	0.024	0.017	0.0083	0.031	0.25	0.064	0.091	0.067	0.063	0.066	4.2e-06	1.4e-05	4.2e-05	7.9e-11
12	57017515	rs11171911	0.478923	ML5	6.9e-11	1	rs7314487(1)	PDW, P-LCR, H-IPF, MPV, IPF#, IPF%, PLT-FSC, PLT-SSC, PLT-SFL	1e-13	0	MPV	4.1e-05	1	PLT-SSC	2.3e-11	0	RBC-SFL-DW, PDW, P-LCR, H-IPF, MPV, IPF#, IPF%, MO-FSC, PLT-SSC-DW, PLT-SFL-DW, PLT-FSC, PLT-SSC, PLT-SFL, PLT#, PLT-FSC-DW	1e-13	0	MPV	0.56	1	RBC-SFL-DW	3.3e-06	1	0.99	0.089	0.05	0.56	0.11	0.037	0.0098	0.12	0.038	0.056	0.14	0.098	0.094	0.66	0.85	0.88	0.95	0.81	0.8	0.87	1e-05	2.3e-05	4.1e-05	1.3e-12
12	57151329	rs2958137	0.481914	ML5	4.3e-08	0	NONE	PDW, P-LCR, H-IPF, MPV, IPF#, IPF%, PLT-FSC, PLT-SSC, PLT-SFL	2.8e-10	0	MPV	0.0017	1	PLT-SSC	8.3e-09	0	RBC-SFL-DW, PDW, P-LCR, H-IPF, MPV, IPF#, IPF%, MO-FSC, PLT-SSC-DW, PLT-SFL-DW, PLT-FSC, PLT-SSC, PLT-SFL, PLT#, PLT-FSC-DW	2.8e-10	0	MPV	0.61	1	RBC-SFL-DW	2.1e-06	1	0.7	0.049	0.022	0.61	0.086	0.013	0.14	0.08	0.014	0.038	0.032	0.0075	0.043	0.083	0.55	0.65	0.89	0.71	0.7	0.65	0.00029	0.00017	0.0017	1.2e-09
12	57151403	rs56091631	0.354593	ML5	3.8e-12	114	rs2950388(1), rs9634246(1), rs9634277(1), rs9634247(1), rs10716881(1), rs2950394(1), rs7315472(1), rs10876914(1), rs67046307(1), rs370477615(1), rs73337030(1), rs36012661(1), rs10876915(1), rs7973157(1), rs1465082(1), rs1465081(1), rs11171917(1), rs34354463(1), rs2950392(1), rs11837319(1), rs2958145(1), rs2958123(1), rs1962963(1), rs2958155(1), rs9989034(1), rs7311160(1), rs56183434(1), rs7980378…	PDW, P-LCR, H-IPF, MPV, IPF#, IPF%, PLT-FSC, PLT-SSC, PLT-SFL	2.1e-14	0	MPV	5.4e-06	1	PLT-SSC	2.5e-12	0	RBC-SFL-DW, PDW, P-LCR, H-IPF, MPV, IPF#, IPF%, MO-FSC, PLT-SSC-DW, PLT-SFL-DW, PLT-FSC, PLT-SSC, PLT-SFL, PLT#, PLT-FSC-DW	2.1e-14	0	MPV	0.84	1	RBC-SFL-DW	5.6e-07	1	0.65	0.98	0.065	0.84	0.13	0.024	0.048	0.11	0.026	0.0094	0.06	0.039	0.096	0.061	0.9	0.3	0.44	0.37	0.36	0.31	6.7e-07	1.8e-06	5.4e-06	9.4e-14
12	6124666	rs216308	0.415378	ML18	3.4e-08	0	NONE	PLT-SSC-DW, PLT-SFL-DW, PLT-FSC-DW	1.3e-08	0	PLT-FSC-DW	0.035	1	PLT-SSC-DW	1.3e-05	1	LY-FSC-DW, PDW, P-LCR, H-IPF, MPV, IPF#, IPF%, MO-FSC, PLT-SSC-DW, PLT-SFL-DW, PLT-FSC, PLT-SSC, PLT-SFL, PLT#, PLT-FSC-DW	1.3e-08	0	PLT-FSC-DW	0.31	1	PLT#	0.0011	1	0.8	0.82	0.37	0.54	0.72	0.97	0.98	0.7	0.95	0.67	0.97	0.75	0.74	0.39	0.5	0.97	0.88	0.97	0.97	0.98	1.1e-05	3.2e-06	0.0001	0.00041
12	6126927	rs216309	0.481264	ML18	9.1e-12	10	rs542993(1), rs216305(1), rs216306(1), rs216307(1), rs216310(1), rs216311(1), rs216312(1), rs216316(1), rs216319(1), rs216326(1)	PLT-SSC-DW, PLT-SFL-DW, PLT-FSC-DW	3.6e-10	1	PLT-FSC-DW	0.00037	1	PLT-SSC-DW	1.9e-07	1	LY-FSC-DW, PDW, P-LCR, H-IPF, MPV, IPF#, IPF%, MO-FSC, PLT-SSC-DW, PLT-SFL-DW, PLT-FSC, PLT-SSC, PLT-SFL, PLT#, PLT-FSC-DW	3.6e-10	1	PLT-FSC-DW	0.79	1	LY-FSC-DW	0.14	1	0.26	0.51	0.66	0.64	0.66	0.47	0.54	0.7	0.48	0.58	0.24	0.79	0.7	0.85	0.36	0.6	0.69	0.74	0.73	0.61	0.00084	1.8e-05	0.0037	0.11
12	6147056	rs216332	0.354149	ML18	2.3e-10	14	rs10656576(1), rs216322(1), rs216323(1), rs216325(1), rs216327(1), rs216328(1), rs216329(1), rs216330(1), rs216331(1), rs216333(1), rs216334(1), rs216336(1), rs216337(1), rs216338(1)	PLT-SSC-DW, PLT-SFL-DW, PLT-FSC-DW	6.5e-09	1	PLT-SFL-DW	0.0027	1	PLT-SSC-DW	6.1e-08	1	LY-FSC-DW, PDW, P-LCR, H-IPF, MPV, IPF#, IPF%, MO-FSC, PLT-SSC-DW, PLT-SFL-DW, PLT-FSC, PLT-SSC, PLT-SFL, PLT#, PLT-FSC-DW	6.5e-09	1	PLT-SFL-DW	0.95	1	IPF%	0.043	1	0.68	0.21	0.41	0.44	0.14	0.1	0.32	0.14	0.1	0.084	0.16	0.47	0.19	0.53	0.77	0.87	0.82	0.84	0.88	0.84	0.00058	2.6e-05	0.0019	0.023
12	6153659	rs216293	0.467475	ML18	2.7e-08	2	rs216291(1), rs216292(1)	PLT-SSC-DW, PLT-SFL-DW, PLT-FSC-DW	8.7e-09	0	PLT-SFL-DW	0.00037	1	PLT-SSC-DW	9.9e-06	1	LY-FSC-DW, PDW, P-LCR, H-IPF, MPV, IPF#, IPF%, MO-FSC, PLT-SSC-DW, PLT-SFL-DW, PLT-FSC, PLT-SSC, PLT-SFL, PLT#, PLT-FSC-DW	8.7e-09	0	PLT-SFL-DW	0.93	1	MPV	0.12	1	0.71	0.2	0.18	0.53	0.096	0.042	0.29	0.097	0.04	0.026	0.046	0.11	0.078	0.18	0.4	0.96	0.98	0.96	0.98	0.95	0.17	0.028	0.076	0.7
12	6215634	rs7306706	0.432235	ML5	6.8e-13	0	NONE	PDW, P-LCR, H-IPF, MPV, IPF#, IPF%, PLT-FSC, PLT-SSC, PLT-SFL	1.5e-11	1	PLT-SFL	3.4e-05	1	PLT-SSC	5.1e-10	1	RBC-SFL-DW, PDW, P-LCR, H-IPF, MPV, IPF#, IPF%, MO-FSC, PLT-SSC-DW, PLT-SFL-DW, PLT-FSC, PLT-SSC, PLT-SFL, PLT#, PLT-FSC-DW	1.5e-11	1	PLT-SFL	0.84	1	RBC-SFL-DW	4.1e-08	1	0.54	0.17	0.68	0.84	0.44	0.59	0.94	0.43	0.57	0.98	0.45	0.2	0.57	0.8	0.31	0.39	0.44	0.5	0.46	0.41	1.5e-11	1.2e-09	3.4e-05	6.3e-11
12	6223914	rs1582297	0.354083	ML5	3.3e-13	1	rs3837511(1)	PDW, P-LCR, H-IPF, MPV, IPF#, IPF%, PLT-FSC, PLT-SSC, PLT-SFL	1.1e-11	1	PLT-SFL	1.2e-05	1	PLT-SSC	2.5e-10	1	RBC-SFL-DW, PDW, P-LCR, H-IPF, MPV, IPF#, IPF%, MO-FSC, PLT-SSC-DW, PLT-SFL-DW, PLT-FSC, PLT-SSC, PLT-SFL, PLT#, PLT-FSC-DW	1.1e-11	1	PLT-SFL	0.56	1	MO-FSC	4.3e-09	1	0.5	0.47	0.19	0.29	0.96	0.63	0.74	0.97	0.64	0.96	0.91	0.99	0.86	0.94	0.72	0.83	0.95	0.96	0.99	0.85	1.1e-11	4.2e-10	1.2e-05	2.5e-10
12	6237866	rs368008926	0.446835	ML5	4.1e-09	0	NONE	PDW, P-LCR, H-IPF, MPV, IPF#, IPF%, PLT-FSC, PLT-SSC, PLT-SFL	8.6e-09	1	IPF%	0.0076	1	PLT-SSC	5.3e-07	1	RBC-SFL-DW, PDW, P-LCR, H-IPF, MPV, IPF#, IPF%, MO-FSC, PLT-SSC-DW, PLT-SFL-DW, PLT-FSC, PLT-SSC, PLT-SFL, PLT#, PLT-FSC-DW	8.6e-09	1	IPF%	0.53	1	MO-FSC	6.1e-06	1	0.59	0.67	0.66	0.49	0.37	0.15	0.91	0.38	0.15	0.032	0.5	0.48	0.24	0.4	0.78	0.53	0.54	0.64	0.62	0.54	6.7e-07	6.1e-06	0.0076	4.4e-08
12	6241320	rs397696732	0.243899	ML5	8.9e-09	0	NONE	PDW, P-LCR, H-IPF, MPV, IPF#, IPF%, PLT-FSC, PLT-SSC, PLT-SFL	3.1e-08	1	MPV	0.021	1	PLT-SSC	1.6e-07	1	RBC-SFL-DW, PDW, P-LCR, H-IPF, MPV, IPF#, IPF%, MO-FSC, PLT-SSC-DW, PLT-SFL-DW, PLT-FSC, PLT-SSC, PLT-SFL, PLT#, PLT-FSC-DW	3.1e-08	1	MPV	0.94	1	RBC-SFL-DW	8.8e-06	1	0.43	0.89	0.4	0.94	0.91	0.51	0.84	0.9	0.52	0.15	0.66	0.98	0.61	0.21	0.18	0.12	0.14	0.15	0.14	0.13	1.4e-07	8.8e-06	0.021	4.8e-08
12	6277311	rs10774403	0.374713	ML5	1.1e-19	125	rs6489692(1), rs7975429(1), rs4586226(1), rs3782716(1), rs11064031(1), rs12306928(1), rs12307072(1), rs7961844(1), rs12826041(1), rs11064033(1), rs10849385(1), rs2885753(1), rs917569(1), rs917568(1), rs6489693(1), rs1814250(1), rs2013307(1), rs1814249(1), rs7314208(1), rs2286608(1), rs7965413(1), rs7954855(1), rs7964777(1), rs7966230(1), rs77732466(1), rs34047650(1), rs10849387(1), rs10774394(1),…	PDW, P-LCR, H-IPF, MPV, IPF#, IPF%, PLT-FSC, PLT-SSC, PLT-SFL	4.8e-19	1	PLT-SFL	9e-08	1	PLT-SSC	2.9e-15	1	RBC-SFL-DW, PDW, P-LCR, H-IPF, MPV, IPF#, IPF%, MO-FSC, PLT-SSC-DW, PLT-SFL-DW, PLT-FSC, PLT-SSC, PLT-SFL, PLT#, PLT-FSC-DW	4.8e-19	1	PLT-SFL	0.72	1	PLT-SFL-DW	1e-12	1	0.67	0.66	0.55	0.46	0.34	0.89	0.11	0.32	0.95	0.64	0.59	0.69	0.82	0.73	0.28	0.36	0.41	0.45	0.43	0.38	4.8e-19	2.9e-16	9e-08	2.7e-17
12	6280347	rs10849409	0.451178	ML5	1.3e-13	2	rs7963818(1), rs60649124(1)	PDW, P-LCR, H-IPF, MPV, IPF#, IPF%, PLT-FSC, PLT-SSC, PLT-SFL	3.1e-14	0	PLT-SFL	3.4e-07	1	PDW	3.8e-10	1	RBC-SFL-DW, PDW, P-LCR, H-IPF, MPV, IPF#, IPF%, MO-FSC, PLT-SSC-DW, PLT-SFL-DW, PLT-FSC, PLT-SSC, PLT-SFL, PLT#, PLT-FSC-DW	3.1e-14	0	PLT-SFL	0.84	1	RBC-SFL-DW	1e-08	1	0.52	0.58	0.42	0.84	0.14	0.28	0.027	0.13	0.25	1	0.13	0.27	0.13	0.36	0.086	0.091	0.073	0.082	0.081	0.09	3.1e-14	6.1e-14	3.8e-10	6.1e-09
12	6280434	rs11064073	0.167281	ML5	1.8e-08	0	NONE	PDW, P-LCR, H-IPF, MPV, IPF#, IPF%, PLT-FSC, PLT-SSC, PLT-SFL	1.6e-08	0	PLT-FSC	0.00013	1	PDW	3.2e-06	1	RBC-SFL-DW, PDW, P-LCR, H-IPF, MPV, IPF#, IPF%, MO-FSC, PLT-SSC-DW, PLT-SFL-DW, PLT-FSC, PLT-SSC, PLT-SFL, PLT#, PLT-FSC-DW	1.6e-08	0	PLT-FSC	0.95	1	RBC-SFL-DW	4.3e-05	1	0.6	0.65	0.53	0.95	0.75	0.83	0.27	0.74	0.82	0.7	0.55	0.6	0.67	0.84	0.67	0.84	0.75	0.78	0.76	0.85	3.3e-08	1.6e-08	3.7e-06	5.3e-05
12	6280584	rs10744699	0.308453	ML5	5.9e-16	0	NONE	PDW, P-LCR, H-IPF, MPV, IPF#, IPF%, PLT-FSC, PLT-SSC, PLT-SFL	2.9e-16	0	PLT-SFL	8.7e-10	1	PLT-SSC	7.2e-12	1	RBC-SFL-DW, PDW, P-LCR, H-IPF, MPV, IPF#, IPF%, MO-FSC, PLT-SSC-DW, PLT-SFL-DW, PLT-FSC, PLT-SSC, PLT-SFL, PLT#, PLT-FSC-DW	2.9e-16	0	PLT-SFL	0.82	1	MO-FSC	6.8e-10	1	0.58	0.71	0.084	0.25	0.75	0.61	0.4	0.71	0.63	0.29	0.51	0.44	0.93	0.075	0.099	0.063	0.074	0.082	0.075	0.068	2.9e-16	1.9e-14	8.7e-10	9e-13
12	6280732	rs10849410	0.48715	ML5	6e-20	0	NONE	PDW, P-LCR, H-IPF, MPV, IPF#, IPF%, PLT-FSC, PLT-SSC, PLT-SFL	5.5e-21	0	PLT-SFL	1.7e-11	1	PLT-SSC	2.4e-15	1	RBC-SFL-DW, PDW, P-LCR, H-IPF, MPV, IPF#, IPF%, MO-FSC, PLT-SSC-DW, PLT-SFL-DW, PLT-FSC, PLT-SSC, PLT-SFL, PLT#, PLT-FSC-DW	5.5e-21	0	PLT-SFL	0.92	1	PLT-SFL-DW	1.9e-12	1	1	0.64	0.16	0.75	0.74	0.46	0.29	0.73	0.53	0.62	0.96	0.75	0.71	0.55	0.34	0.36	0.38	0.41	0.39	0.36	5.5e-21	1.1e-16	1.7e-11	7.5e-17
12	6281127	rs118123626	0.06521	ML5	1.2e-09	0	NONE	PDW, P-LCR, H-IPF, MPV, IPF#, IPF%, PLT-FSC, PLT-SSC, PLT-SFL	1e-08	1	IPF%	4e-06	1	PLT-SSC	1.6e-07	1	RBC-SFL-DW, PDW, P-LCR, H-IPF, MPV, IPF#, IPF%, MO-FSC, PLT-SSC-DW, PLT-SFL-DW, PLT-FSC, PLT-SSC, PLT-SFL, PLT#, PLT-FSC-DW	1e-08	1	IPF%	0.83	1	RBC-SFL-DW	3e-07	1	0.32	0.6	0.88	0.83	0.35	0.29	0.58	0.36	0.3	0.79	0.36	0.27	0.3	0.27	0.38	0.98	0.79	0.99	0.96	0.99	1.4e-08	2.4e-07	4e-06	1.6e-07
12	6290246	rs137977108	0.0812259	ML5	2.7e-09	0	NONE	PDW, P-LCR, H-IPF, MPV, IPF#, IPF%, PLT-FSC, PLT-SSC, PLT-SFL	4.4e-09	1	PLT-SFL	1e-05	1	PDW	2.2e-07	1	RBC-SFL-DW, PDW, P-LCR, H-IPF, MPV, IPF#, IPF%, MO-FSC, PLT-SSC-DW, PLT-SFL-DW, PLT-FSC, PLT-SSC, PLT-SFL, PLT#, PLT-FSC-DW	4.4e-09	1	PLT-SFL	0.8	1	PLT-SFL-DW	2.6e-06	1	0.95	0.97	0.8	0.6	0.6	0.9	0.35	0.6	0.9	0.9	0.79	0.78	0.57	0.14	0.65	0.35	0.41	0.4	0.4	0.36	4.4e-09	6.2e-09	1.4e-06	1.3e-06
12	6290448	rs4991924	0.481498	ML5	1.1e-35	102	rs11064074(1), rs7970830(1), rs1362213(1), rs1362214(1), rs6489702(1), rs10774405(1), rs10774406(1), rs10849411(1), rs10849412(1), rs10849413(1), rs34720922(1), rs10774407(1), rs10774408(1), rs10849414(1), rs11064076(1), rs11064077(1), rs10849415(1), rs10774409(1), rs1558328(1), rs1558327(1), rs1558326(1), rs1558325(1), rs1558324(1), rs10774410(1), rs797767(1), rs1076415(1), rs562209889(1), rs499…	PDW, P-LCR, H-IPF, MPV, IPF#, IPF%, PLT-FSC, PLT-SSC, PLT-SFL	1e-33	1	PLT-SFL	3.3e-19	1	PLT-SSC	1.7e-27	1	RBC-SFL-DW, PDW, P-LCR, H-IPF, MPV, IPF#, IPF%, MO-FSC, PLT-SSC-DW, PLT-SFL-DW, PLT-FSC, PLT-SSC, PLT-SFL, PLT#, PLT-FSC-DW	1e-33	1	PLT-SFL	0.85	1	MO-FSC	1.6e-23	1	0.19	0.9	0.34	0.82	0.65	0.58	0.88	0.62	0.58	0.27	0.61	0.8	0.76	0.61	0.039	0.1	0.073	0.11	0.11	0.1	1e-33	3.8e-29	3.3e-19	5.7e-30
12	6297585	rs12370455	0.147329	ML5	4.3e-10	0	NONE	PDW, P-LCR, H-IPF, MPV, IPF#, IPF%, PLT-FSC, PLT-SSC, PLT-SFL	2.7e-09	1	PLT-SFL	6e-05	1	PLT-SSC	2.4e-08	1	RBC-SFL-DW, PDW, P-LCR, H-IPF, MPV, IPF#, IPF%, MO-FSC, PLT-SSC-DW, PLT-SFL-DW, PLT-FSC, PLT-SSC, PLT-SFL, PLT#, PLT-FSC-DW	2.7e-09	1	PLT-SFL	0.71	1	PLT-SFL-DW	1.5e-06	1	0.67	0.99	0.44	0.68	0.75	0.72	0.5	0.73	0.69	0.51	0.5	0.79	0.95	0.38	0.46	0.32	0.37	0.35	0.36	0.31	2.7e-09	2.4e-08	6e-05	1.1e-08
12	6300301	rs797769	0.393865	ML5	7.7e-11	0	NONE	PDW, P-LCR, H-IPF, MPV, IPF#, IPF%, PLT-FSC, PLT-SSC, PLT-SFL	5.9e-10	1	MPV	7.1e-07	1	PLT-SSC	2.7e-08	1	RBC-SFL-DW, PDW, P-LCR, H-IPF, MPV, IPF#, IPF%, MO-FSC, PLT-SSC-DW, PLT-SFL-DW, PLT-FSC, PLT-SSC, PLT-SFL, PLT#, PLT-FSC-DW	5.9e-10	1	MPV	0.95	1	MO-FSC	3.6e-07	1	0.0035	0.39	0.53	0.23	0.34	0.93	0.65	0.33	0.91	0.81	0.27	0.5	0.75	0.59	0.48	0.8	0.75	0.84	0.82	0.81	7.8e-10	2.9e-09	7.1e-07	6.3e-10
12	6302741	rs59336572	0.189178	ML5	7.1e-12	0	NONE	PDW, P-LCR, H-IPF, MPV, IPF#, IPF%, PLT-FSC, PLT-SSC, PLT-SFL	2.8e-11	1	MPV	6.3e-06	1	PLT-SSC	8.1e-09	1	RBC-SFL-DW, PDW, P-LCR, H-IPF, MPV, IPF#, IPF%, MO-FSC, PLT-SSC-DW, PLT-SFL-DW, PLT-FSC, PLT-SSC, PLT-SFL, PLT#, PLT-FSC-DW	2.8e-11	1	MPV	0.92	1	MO-FSC	2.5e-07	1	0.9	0.51	0.76	0.77	0.79	0.81	0.47	0.79	0.81	1	0.31	0.43	0.77	0.76	0.027	0.11	0.054	0.097	0.092	0.11	2.9e-10	4.5e-09	6.3e-06	4.3e-11
12	6491256	rs5796229	0.309575	ML9	7.7e-10	0	NONE	NEUT%, LYMPH#, LYMPH%	7.9e-09	1	LYMPH#	0.59	1	NEUT%	0.0024	1	LY-SFL, LY-FSC-DW, MO-SFL, LY-SFL-DW, RBC-SFL-DW, NEUT%, WBC#, MO-SSC-DW, RE-LYMP%, LY-SSC, MONO%, MO-SSC, LYMPH#, RE-LYMP#, BASO-SFL, BASO%, IG%, MONO#, RE-LYMP(L)%, LYMPH%, MO-SFL-DW, GRAN%MYELOID	2.7e-11	0	LY-SSC	0.94	1	MO-SSC	0.0815	1	0.32	0.037	0.13	0.78	0.0066	0.018	0.12	0.0063	0.018	0.19	0.11	0.047	0.011	0.59	6.9e-05	0.0088	0.041	0.014	0.013	0.0091	0.16	0.17	0.26	0.7
12	6492649	rs11064157	0.258542	ML23	2.6e-09	1	rs10849448(1)	LY-SFL, MO-SFL, LY-FSC, MO-SSC-DW, LY-SSC, LY-SSC-DW, MO-FSC, MO-SSC	1.8e-16	0	LY-SSC	0.78	1	MO-SSC	0.175455	1	LY-SFL, LY-FSC-DW, MO-SFL, LY-SFL-DW, RBC-SFL-DW, LY-FSC, MO-SSC-DW, RE-LYMP%, NE-SSC, LY-SSC, RBC-SFL, LY-SSC-DW, MO-FSC, MO-SSC, RE-LYMP#, NE-SFL, IG%, RE-LYMP(L)%, RBC#, HGB, MCHC	1.8e-16	0	LY-SSC	0.97	1	RBC-SFL-DW	0.082	1	0.88	0.15	0.25	0.97	0.049	0.064	0.31	0.046	0.068	0.43	0.16	0.11	0.021	0.14	0.0013	0.11	0.29	0.13	0.12	0.12	0.62	0.65	0.98	0.76
12	6492649	rs11064157	0.258542	ML9	1.5e-10	11	rs10849448(1), rs2364480(1), rs2364481(1), rs12354(1), rs4301834(1), rs11064159(1), rs10744706(1), rs9669611(1), rs9668139(1), rs10774430(1), rs12425441(1)	NEUT%, LYMPH#, LYMPH%	3.8e-09	1	LYMPH#	0.14	1	NEUT%	8.5e-05	1	LY-SFL, LY-FSC-DW, MO-SFL, LY-SFL-DW, RBC-SFL-DW, NEUT%, WBC#, MO-SSC-DW, RE-LYMP%, LY-SSC, MONO%, MO-SSC, LYMPH#, RE-LYMP#, BASO-SFL, BASO%, IG%, MONO#, RE-LYMP(L)%, LYMPH%, MO-SFL-DW, GRAN%MYELOID	1.8e-16	0	LY-SSC	0.97	1	RBC-SFL-DW	0.011	1	0.88	0.15	0.25	0.97	0.049	0.064	0.31	0.046	0.068	0.43	0.16	0.11	0.021	0.14	0.0013	0.11	0.29	0.13	0.12	0.12	0.62	0.65	0.98	0.76
12	64973108	rs398076704	0.480483	ML5	3e-08	1	rs17763843(1)	PDW, P-LCR, H-IPF, MPV, IPF#, IPF%, PLT-FSC, PLT-SSC, PLT-SFL	2.9e-09	0	PLT-FSC	0.00021	1	PLT-SSC	9.8e-07	1	RBC-SFL-DW, PDW, P-LCR, H-IPF, MPV, IPF#, IPF%, MO-FSC, PLT-SSC-DW, PLT-SFL-DW, PLT-FSC, PLT-SSC, PLT-SFL, PLT#, PLT-FSC-DW	2.9e-09	0	PLT-FSC	0.93	1	PLT-SFL-DW	4.7e-05	1	0.43	0.11	0.38	0.78	0.082	0.057	0.17	0.07	0.055	0.078	0.16	0.16	0.054	0.47	0.59	0.47	0.42	0.48	0.48	0.48	2.9e-09	2.9e-09	0.00021	1.3e-07
12	64976049	rs1245035	0.369009	ML5	9.1e-09	0	NONE	PDW, P-LCR, H-IPF, MPV, IPF#, IPF%, PLT-FSC, PLT-SSC, PLT-SFL	1.7e-09	0	PLT-SFL	0.00025	1	PLT-SSC	1.2e-07	1	RBC-SFL-DW, PDW, P-LCR, H-IPF, MPV, IPF#, IPF%, MO-FSC, PLT-SSC-DW, PLT-SFL-DW, PLT-FSC, PLT-SSC, PLT-SFL, PLT#, PLT-FSC-DW	1.7e-09	0	PLT-SFL	0.98	1	RBC-SFL-DW	3.6e-05	1	0.074	0.084	0.048	0.98	0.028	0.02	0.15	0.027	0.024	0.068	0.11	0.2	0.038	0.1	0.4	0.17	0.17	0.22	0.22	0.18	1.7e-09	6.6e-09	0.00025	8.6e-08
12	65067189	rs4964087	0.323557	ML5	3.3e-08	0	NONE	PDW, P-LCR, H-IPF, MPV, IPF#, IPF%, PLT-FSC, PLT-SSC, PLT-SFL	4.4e-09	0	PLT-SFL	0.00016	1	IPF#	2e-06	1	RBC-SFL-DW, PDW, P-LCR, H-IPF, MPV, IPF#, IPF%, MO-FSC, PLT-SSC-DW, PLT-SFL-DW, PLT-FSC, PLT-SSC, PLT-SFL, PLT#, PLT-FSC-DW	4.4e-09	0	PLT-SFL	0.95	1	PLT-SSC-DW	5.2e-05	1	0.57	0.69	0.76	0.6	0.46	0.38	0.86	0.43	0.37	0.45	0.41	0.42	0.54	0.2	0.45	0.26	0.23	0.31	0.32	0.25	4.4e-09	6.6e-09	5.2e-05	1.1e-07
12	66693686	rs3045298	0.4592	ML8	1.8e-10	54	rs12371662(1), rs12822967(1), rs6581669(1), rs10748037(1), rs7137005(1), rs724742(1), rs724739(1), rs289065(1), rs7959802(1), rs7972934(1), rs141979552(1), rs7315361(1), rs12423377(1), rs1168324(1), rs10784519(1), rs10878396(1), rs10784520(1), rs10878397(1), rs1816562(1), rs12146776(1), rs2904497(1), rs11176125(1), rs7306114(1), rs11176126(1), rs6421217(1), rs6581672(1), rs7968129(1), rs2028095(1…	BASO-FSC, BASO%, BASO-FSC-DW, BASO#, BASO%GRAN, BASO-SFL-DW	1.6e-09	1	BASO%	0.6	1	BASO-FSC	7e-05	1	MO-SFL, LY-SFL-DW, EO-SSC-DW, NEUT%GRAN, NEUT%, EO%GRAN, (EO+BASO)#, EO#, EO%, BASO-FSC, LYMPH#, EO-FSC, BASO-SFL, BASO%, BASO-FSC-DW, EO-SSC, PCT, BASO#, BASO%GRAN, PLT#, EO-FSC-DW, BASO-SFL-DW	1.6e-09	1	BASO%	0.95	1	LYMPH#	0.475	1	0.96	0.55	0.39	0.16	0.41	0.67	0.61	0.4	0.67	0.97	0.71	0.28	0.73	0.5	0.45	0.37	0.39	0.42	0.37	0.43	0.6	0.5	0.56	0.74
12	66732458	rs1168290	0.447336	ML8	9.3e-09	52	rs1168292(1), rs1168294(1), rs1168295(1), rs1183272(1), rs1168297(1), rs1168298(1), rs1168300(1), rs1168304(1), rs1168306(1), rs1060724(1), rs35666319(1), rs1168308(1), rs1168322(1), rs1168321(1), rs1168320(1), rs1168319(1), rs201684616(1), rs903590(1), rs903589(1), rs1168317(1), rs1168316(1), rs1168315(1), rs1168314(1), rs1168358(1), rs1168357(1), rs1168356(1), rs1168355(1), rs1168353(1), rs1168…	BASO-FSC, BASO%, BASO-FSC-DW, BASO#, BASO%GRAN, BASO-SFL-DW	3.3e-08	1	BASO%	0.5	1	BASO-FSC	0.0003417	1	MO-SFL, LY-SFL-DW, EO-SSC-DW, NEUT%GRAN, NEUT%, EO%GRAN, (EO+BASO)#, EO#, EO%, BASO-FSC, LYMPH#, EO-FSC, BASO-SFL, BASO%, BASO-FSC-DW, EO-SSC, PCT, BASO#, BASO%GRAN, PLT#, EO-FSC-DW, BASO-SFL-DW	3.3e-08	1	BASO%	0.9	1	LYMPH#	0.48	1	0.59	0.36	0.26	0.57	0.22	0.29	0.12	0.25	0.3	0.53	0.46	0.42	0.27	0.31	0.3	0.21	0.24	0.24	0.2	0.24	0.89	0.99	0.94	0.77
12	66750892	rs1168354	0.203977	ML8	1.1e-08	0	NONE	BASO-FSC, BASO%, BASO-FSC-DW, BASO#, BASO%GRAN, BASO-SFL-DW	1.9e-07	1	BASO%	0.13	1	BASO-FSC	0.0001506	1	MO-SFL, LY-SFL-DW, EO-SSC-DW, NEUT%GRAN, NEUT%, EO%GRAN, (EO+BASO)#, EO#, EO%, BASO-FSC, LYMPH#, EO-FSC, BASO-SFL, BASO%, BASO-FSC-DW, EO-SSC, PCT, BASO#, BASO%GRAN, PLT#, EO-FSC-DW, BASO-SFL-DW	1.9e-07	1	BASO%	0.95	1	PLT#	0.41	1	0.46	0.42	0.89	0.22	0.77	0.8	0.82	0.77	0.84	0.63	0.98	0.89	0.74	0.32	0.96	0.57	0.63	0.61	0.55	0.63	0.57	0.59	0.48	0.3
12	69744014	rs1800973	0.061226	ML22	8.6e-10	1	rs113638533(1)	EO-SFL, NE-SSC, NE-FSC, EO-FSC, NE-SFL, EO-SSC	4.8e-09	1	NE-SFL	0.91	1	EO-FSC	0.135	1	LY-FSC-DW, MO-SFL, EO-SSC-DW, EO-SFL, MO-SSC-DW, NE-SSC, BASO-FSC, MO-SSC, NE-FSC, NE-SSC-DW, EO-FSC, BASO-SFL, NE-SFL, EO-SSC	7.3e-74	0	MO-SFL	0.97	1	EO-SSC-DW	0.08	1	0.73	0.38	0.083	0.95	0.16	0.028	0.72	0.14	0.027	0.019	0.032	0.12	0.062	0.21	0.75	0.46	0.58	0.35	0.36	0.45	0.88	0.7	0.077	0.15
12	69766606	rs113800324	0.040199	ML22	2.5e-08	0	NONE	EO-SFL, NE-SSC, NE-FSC, EO-FSC, NE-SFL, EO-SSC	6.7e-08	1	NE-FSC	0.9	1	EO-SFL	0.12965	1	LY-FSC-DW, MO-SFL, EO-SSC-DW, EO-SFL, MO-SSC-DW, NE-SSC, BASO-FSC, MO-SSC, NE-FSC, NE-SSC-DW, EO-FSC, BASO-SFL, NE-SFL, EO-SSC	1.1e-43	0	MO-SFL	0.9	1	EO-SFL	0.042	1	0.51	0.93	0.04	0.6	0.1	0.016	0.21	0.1	0.017	0.078	0.0087	0.082	0.02	0.83	0.5	0.66	0.55	0.73	0.71	0.67	0.85	0.82	0.26	0.32
12	7073805	rs16933011	0.077903	ML13	4.3e-10	44	rs2110073(1), rs2041601(1), rs12579775(1), rs56157656(1), rs61170325(1), rs1984564(1), rs3764031(1), rs112095288(1), rs57438850(1), rs370183244(1), rs16933023(1), rs7952839(1), rs57301478(1), rs60015123(1), rs73264659(1), rs34962575(1), rs12578175(1), rs7311050(1), rs58845597(1), rs12579960(1), rs12580233(1), rs7296933(1), rs55645776(1), rs73264674(1), rs73264678(1), rs73264679(1), rs113094203(1)…	RET#, RET%, RPI	8.9e-06	1	RET%	0.0012	1	RPI	2e-05	1	BASO-SFL, RET-SFL, RET#, RET%, HLSR#, RPI, HLSR%	1.6e-10	0	RET-SFL	0.22	1	BASO-SFL	0.0012	1	0.23	4.1e-24	0.62	2.5e-05	0.96	0.89	0.13	0.92	0.82	0.82	0.23	0.69	0.96	0.073	0.18	0.079	0.082	0.079	0.07	0.087	0.19	0.39	0.59	0.49
12	7073905	rs142771572	0.040657	ML8	7.7e-10	0	NONE	BASO-FSC, BASO%, BASO-FSC-DW, BASO#, BASO%GRAN, BASO-SFL-DW	1.7e-10	0	BASO%	0.6	1	BASO-FSC	0.00055002	1	MO-SFL, LY-SFL-DW, EO-SSC-DW, NEUT%GRAN, NEUT%, EO%GRAN, (EO+BASO)#, EO#, EO%, BASO-FSC, LYMPH#, EO-FSC, BASO-SFL, BASO%, BASO-FSC-DW, EO-SSC, PCT, BASO#, BASO%GRAN, PLT#, EO-FSC-DW, BASO-SFL-DW	1.7e-10	0	BASO%	0.97	1	EO-SSC-DW	0.235	1	0.44	0.27	0.87	0.031	0.56	0.76	0.77	0.59	0.76	0.55	0.69	0.6	0.6	0.77	0.35	0.6	0.88	0.81	0.73	0.68	0.84	0.57	0.93	0.76
12	7111062	rs3867477	0.283656	ML8	1.2e-10	2	rs112052022(1), rs9668071(1)	BASO-FSC, BASO%, BASO-FSC-DW, BASO#, BASO%GRAN, BASO-SFL-DW	1.9e-09	1	BASO%	0.01	1	BASO-FSC	0.00019501	1	MO-SFL, LY-SFL-DW, EO-SSC-DW, NEUT%GRAN, NEUT%, EO%GRAN, (EO+BASO)#, EO#, EO%, BASO-FSC, LYMPH#, EO-FSC, BASO-SFL, BASO%, BASO-FSC-DW, EO-SSC, PCT, BASO#, BASO%GRAN, PLT#, EO-FSC-DW, BASO-SFL-DW	1.9e-09	1	BASO%	0.78	1	EO-SSC-DW	0.31	1	0.13	1.1e-07	0.63	0.58	0.82	0.82	0.46	0.78	0.76	0.97	0.35	0.56	0.95	0.072	0.85	0.34	0.51	0.41	0.34	0.41	0.77	0.76	0.66	0.77
12	9849144	rs117671496	0.264559	ML9	3.4e-09	0	NONE	NEUT%, LYMPH#, LYMPH%	7e-09	1	LYMPH#	0.00074	1	NEUT%	4.1e-05	1	LY-SFL, LY-FSC-DW, MO-SFL, LY-SFL-DW, RBC-SFL-DW, NEUT%, WBC#, MO-SSC-DW, RE-LYMP%, LY-SSC, MONO%, MO-SSC, LYMPH#, RE-LYMP#, BASO-SFL, BASO%, IG%, MONO#, RE-LYMP(L)%, LYMPH%, MO-SFL-DW, GRAN%MYELOID	7e-09	1	LYMPH#	1	1	LY-SFL	0.325	1	0.33	0.63	0.53	0.35	0.7	0.83	0.48	0.69	0.8	0.47	0.99	0.47	0.47	0.00074	0.012	0.8	0.58	0.61	0.63	0.78	0.21	0.26	0.13	0.12
12	9864975	rs4763283	0.404208	ML9	1.8e-10	2	rs2080211(1), rs7964018(1)	NEUT%, LYMPH#, LYMPH%	1e-09	1	LYMPH#	0.00019	1	NEUT%	4e-06	1	LY-SFL, LY-FSC-DW, MO-SFL, LY-SFL-DW, RBC-SFL-DW, NEUT%, WBC#, MO-SSC-DW, RE-LYMP%, LY-SSC, MONO%, MO-SSC, LYMPH#, RE-LYMP#, BASO-SFL, BASO%, IG%, MONO#, RE-LYMP(L)%, LYMPH%, MO-SFL-DW, GRAN%MYELOID	1e-09	1	LYMPH#	0.95	1	MO-SFL-DW	0.3	1	0.51	0.71	0.95	0.61	0.51	0.49	0.35	0.53	0.5	0.61	0.29	0.23	0.68	0.00019	0.022	0.97	0.83	0.82	0.85	0.99	0.43	0.48	0.28	0.44
12	9876780	rs71045296	0.481494	ML9	4.6e-11	51	rs58691816(1), rs3764021(1), rs138612994(1), rs149143626(1), rs7968401(1), rs77724586(1), rs7960328(1), rs61915472(1), rs12424826(1), rs11052552(1), rs61915473(1), rs11052582(1), rs917913(1), rs2012643(1), rs2098298(1), rs35396177(1), rs12427310(1), rs7974396(1), rs7977720(1), rs2080206(1), rs2268146(1), rs741200(1), rs10844597(1), rs34774966(1), rs370690379(1), rs10466829(1), rs11052710(1), rs10…	NEUT%, LYMPH#, LYMPH%	2.9e-09	1	LYMPH#	4.9e-06	1	NEUT%	2.6e-08	1	LY-SFL, LY-FSC-DW, MO-SFL, LY-SFL-DW, RBC-SFL-DW, NEUT%, WBC#, MO-SSC-DW, RE-LYMP%, LY-SSC, MONO%, MO-SSC, LYMPH#, RE-LYMP#, BASO-SFL, BASO%, IG%, MONO#, RE-LYMP(L)%, LYMPH%, MO-SFL-DW, GRAN%MYELOID	2.9e-09	1	LYMPH#	0.98	1	MO-SFL-DW	0.245	1	0.032	0.54	0.18	0.25	0.081	0.047	0.4	0.077	0.047	0.096	0.052	0.091	0.0075	4.9e-06	0.22	0.2	0.27	0.26	0.25	0.22	0.38	0.26	0.44	0.75
12	9905690	rs11052877	0.376061	ML9	2.4e-17	68	rs2114870(1), rs10844380(1), rs11052372(1), rs3764022(1), rs10844427(1), rs11052423(1), rs11052426(1), rs17806710(1), rs10844456(1), rs10844468(1), rs11052488(1), rs35143816(1), rs10772046(1), rs10844503(1), rs10844537(1), rs11052604(1), rs10772062(1), rs10844562(1), rs12227655(1), rs12228641(1), rs10772070(1), rs10772071(1), rs10772072(1), rs10772073(1), rs10772074(1), rs10844569(1), rs138451214…	NEUT%, LYMPH#, LYMPH%	8.3e-17	1	LYMPH#	1.6e-06	1	NEUT%	3.6e-09	1	LY-SFL, LY-FSC-DW, MO-SFL, LY-SFL-DW, RBC-SFL-DW, NEUT%, WBC#, MO-SSC-DW, RE-LYMP%, LY-SSC, MONO%, MO-SSC, LYMPH#, RE-LYMP#, BASO-SFL, BASO%, IG%, MONO#, RE-LYMP(L)%, LYMPH%, MO-SFL-DW, GRAN%MYELOID	8.3e-17	1	LYMPH#	0.93	1	LY-FSC-DW	0.18	1	0.2	0.92	0.86	0.69	0.91	0.78	0.8	0.87	0.78	0.78	0.37	0.27	0.7	1.6e-06	0.00039	0.72	0.47	0.47	0.5	0.69	0.35	0.43	0.55	0.2
12	9910449	rs61163981	0.358291	ML9	2.7e-13	10	rs2895988(1), rs7977940(1), rs10844472(1), rs2894(1), rs1985788(1), rs10772083(1), rs4763839(1), rs4763840(1), rs917911(1), rs4763879(1)	NEUT%, LYMPH#, LYMPH%	1.1e-11	1	LYMPH#	1.9e-06	1	NEUT%	2e-09	1	LY-SFL, LY-FSC-DW, MO-SFL, LY-SFL-DW, RBC-SFL-DW, NEUT%, WBC#, MO-SSC-DW, RE-LYMP%, LY-SSC, MONO%, MO-SSC, LYMPH#, RE-LYMP#, BASO-SFL, BASO%, IG%, MONO#, RE-LYMP(L)%, LYMPH%, MO-SFL-DW, GRAN%MYELOID	1.1e-11	1	LYMPH#	0.99	1	RE-LYMP#	0.275	1	0.44	0.68	0.36	0.32	0.72	0.73	0.55	0.7	0.75	0.83	0.69	0.8	0.47	1.9e-06	0.072	0.37	0.43	0.44	0.42	0.39	0.62	0.93	0.88	0.49
12	9911588	rs2268142	0.315366	ML9	1.2e-11	29	rs3176789(1), rs2071647(1), rs3136559(1), rs10844737(1), rs724668(1), rs724667(1), rs724666(1), rs200861768(1), rs370475698(1), rs199546043(1), rs151177564(1), rs10772132(1), rs201758905(1), rs4519175(1), rs4385980(1), rs4519176(1), rs7488011(1), rs1029994(1), rs1029993(1), rs1029992(1), rs1029991(1), rs1029990(1), rs10844749(1), rs1540356(1), rs1540355(1), rs10844750(1), rs12582052(1), rs1861090…	NEUT%, LYMPH#, LYMPH%	3.3e-10	1	LYMPH#	0.00014	1	NEUT%	1.2e-07	1	LY-SFL, LY-FSC-DW, MO-SFL, LY-SFL-DW, RBC-SFL-DW, NEUT%, WBC#, MO-SSC-DW, RE-LYMP%, LY-SSC, MONO%, MO-SSC, LYMPH#, RE-LYMP#, BASO-SFL, BASO%, IG%, MONO#, RE-LYMP(L)%, LYMPH%, MO-SFL-DW, GRAN%MYELOID	3.3e-10	1	LYMPH#	0.99	1	MO-SFL-DW	0.16	1	0.61	0.96	0.45	0.55	0.73	0.99	0.98	0.74	0.94	0.58	0.89	0.53	0.75	0.00014	0.057	0.71	0.65	0.72	0.69	0.73	0.55	0.45	0.54	0.56
12	9939224	rs12423545	0.330079	ML9	1.9e-09	1	rs12423554(1)	NEUT%, LYMPH#, LYMPH%	5.2e-08	1	LYMPH#	0.00073	1	NEUT%	3.2e-07	1	LY-SFL, LY-FSC-DW, MO-SFL, LY-SFL-DW, RBC-SFL-DW, NEUT%, WBC#, MO-SSC-DW, RE-LYMP%, LY-SSC, MONO%, MO-SSC, LYMPH#, RE-LYMP#, BASO-SFL, BASO%, IG%, MONO#, RE-LYMP(L)%, LYMPH%, MO-SFL-DW, GRAN%MYELOID	5.2e-08	1	LYMPH#	0.89	1	LY-FSC-DW	0.185	1	0.92	0.058	0.25	0.48	0.18	0.079	0.063	0.17	0.077	0.56	0.15	0.15	0.14	0.00073	0.25	0.44	0.32	0.39	0.38	0.45	0.66	0.94	0.79	0.42
13	114008744	rs4907616	0.392418	ML5	9.2e-13	2	rs531800610(1), rs58518538(1)	PDW, P-LCR, H-IPF, MPV, IPF#, IPF%, PLT-FSC, PLT-SSC, PLT-SFL	1.9e-15	0	IPF%	3.7e-06	1	P-LCR	1.3e-09	1	RBC-SFL-DW, PDW, P-LCR, H-IPF, MPV, IPF#, IPF%, MO-FSC, PLT-SSC-DW, PLT-SFL-DW, PLT-FSC, PLT-SSC, PLT-SFL, PLT#, PLT-FSC-DW	1.9e-15	0	IPF%	0.99	1	PLT-FSC-DW	1.6e-06	1	0.47	0.13	0.1	0.19	0.027	0.0025	0.019	0.027	0.0025	0.25	0.035	0.014	0.0057	0.4	0.51	0.99	0.89	0.89	0.89	1	1.1e-11	1.3e-09	8.3e-08	3.7e-06
13	114010154	rs2295960	0.391761	ML5	1.6e-10	0	NONE	PDW, P-LCR, H-IPF, MPV, IPF#, IPF%, PLT-FSC, PLT-SSC, PLT-SFL	2.8e-12	0	IPF%	0.00022	1	PLT-SSC	3.2e-07	1	RBC-SFL-DW, PDW, P-LCR, H-IPF, MPV, IPF#, IPF%, MO-FSC, PLT-SSC-DW, PLT-SFL-DW, PLT-FSC, PLT-SSC, PLT-SFL, PLT#, PLT-FSC-DW	2.8e-12	0	IPF%	0.84	1	PLT-FSC-DW	2.3e-06	1	0.8	0.22	0.31	0.35	0.097	0.011	0.08	0.097	0.012	0.19	0.027	0.016	0.018	0.76	0.46	0.74	0.73	0.7	0.7	0.75	2.7e-09	2e-06	0.00022	2.3e-06
13	114010861	rs60194586	0.247049	ML5	1.3e-09	1	rs58802645(1)	PDW, P-LCR, H-IPF, MPV, IPF#, IPF%, PLT-FSC, PLT-SSC, PLT-SFL	4.5e-12	0	IPF#	4.9e-05	1	PLT-SSC	6.1e-06	1	RBC-SFL-DW, PDW, P-LCR, H-IPF, MPV, IPF#, IPF%, MO-FSC, PLT-SSC-DW, PLT-SFL-DW, PLT-FSC, PLT-SSC, PLT-SFL, PLT#, PLT-FSC-DW	4.5e-12	0	IPF#	0.87	1	PLT-FSC-DW	2.7e-05	1	0.55	0.76	0.53	0.2	0.82	0.16	0.68	0.79	0.16	0.49	0.11	0.08	0.19	0.19	0.063	0.058	0.063	0.047	0.045	0.062	7.6e-09	6.1e-06	4.9e-05	2.7e-05
13	114016012	rs80014372	0.063696	ML5	1.9e-08	0	NONE	PDW, P-LCR, H-IPF, MPV, IPF#, IPF%, PLT-FSC, PLT-SSC, PLT-SFL	3.5e-10	0	IPF%	0.0013	1	PLT-SSC	1.3e-06	1	RBC-SFL-DW, PDW, P-LCR, H-IPF, MPV, IPF#, IPF%, MO-FSC, PLT-SSC-DW, PLT-SFL-DW, PLT-FSC, PLT-SSC, PLT-SFL, PLT#, PLT-FSC-DW	3.5e-10	0	IPF%	0.8	1	MO-FSC	1.4e-05	1	0.58	0.89	0.3	0.52	0.19	0.11	0.17	0.19	0.11	0.22	0.35	0.17	0.088	0.23	0.089	0.067	0.077	0.066	0.068	0.067	6.3e-07	6.1e-06	0.0013	1.4e-05
13	114016886	rs4907622	0.470385	ML5	4.6e-13	13	rs2018093(1), rs7317038(1), rs7317764(1), rs4907617(1), rs4907618(1), rs75590443(1), rs61966631(1), rs34591910(1), rs10874472(1), rs9549753(1), rs11164132(1), rs111400454(1), rs59255646(1)	PDW, P-LCR, H-IPF, MPV, IPF#, IPF%, PLT-FSC, PLT-SSC, PLT-SFL	4.7e-15	0	IPF%	0.00033	1	PLT-SSC	2e-10	1	RBC-SFL-DW, PDW, P-LCR, H-IPF, MPV, IPF#, IPF%, MO-FSC, PLT-SSC-DW, PLT-SFL-DW, PLT-FSC, PLT-SSC, PLT-SFL, PLT#, PLT-FSC-DW	4.7e-15	0	IPF%	0.7	1	PLT-FSC-DW	4.8e-07	1	0.78	0.71	0.69	0.32	0.27	0.031	0.32	0.25	0.031	0.25	0.014	0.012	0.033	0.5	0.8	0.93	0.91	0.97	0.95	0.96	8.5e-11	4.8e-07	0.00033	2.3e-08
13	28513538	rs117808697	0.082754	ML7	2.3e-09	0	NONE	MONO%, MONO#, MO-SFL-DW, GRAN%MYELOID	4.5e-08	1	MONO#	0.33	1	MO-SFL-DW	1.8e-06	1	LY-FSC-DW, LY-SFL-DW, RBC-SFL-DW, NEUT%, WBC#, NE-SSC, LY-SSC, MONO%, MO-FSC, LYMPH#, MO-FSC-DW, MONO#, MO-SFL-DW, GRAN%MYELOID	4.5e-08	1	MONO#	0.88	1	LY-SFL-DW	0.1245	1	0.81	0.22	0.26	0.18	0.89	0.64	0.62	0.93	0.74	0.96	0.98	0.81	0.77	0.095	0.15	0.81	0.32	0.8	0.8	0.8	0.89	0.54	0.43	0.54
13	28604007	rs76428106	0.017126	ML7	2.6e-22	0	NONE	MONO%, MONO#, MO-SFL-DW, GRAN%MYELOID	2.4e-18	1	MONO#	0.85	1	MO-SFL-DW	2.65e-10	1	LY-FSC-DW, LY-SFL-DW, RBC-SFL-DW, NEUT%, WBC#, NE-SSC, LY-SSC, MONO%, MO-FSC, LYMPH#, MO-FSC-DW, MONO#, MO-SFL-DW, GRAN%MYELOID	2.4e-18	1	MONO#	0.85	1	MO-SFL-DW	0.157	1	0.94	0.66	0.037	0.27	0.16	0.081	0.041	0.16	0.088	0.91	0.097	0.16	0.083	0.59	0.065	0.099	0.0095	0.12	0.12	0.094	0.98	0.86	0.8	0.76
13	28612690	rs531655558	0.004806	ML7	9.9e-09	0	NONE	MONO%, MONO#, MO-SFL-DW, GRAN%MYELOID	3.3e-08	1	MONO#	0.72	1	MO-SFL-DW	0.0005506	1	LY-FSC-DW, LY-SFL-DW, RBC-SFL-DW, NEUT%, WBC#, NE-SSC, LY-SSC, MONO%, MO-FSC, LYMPH#, MO-FSC-DW, MONO#, MO-SFL-DW, GRAN%MYELOID	3.3e-08	1	MONO#	0.78	1	LY-SSC	0.21	1	0.98	0.4	0.18	0.46	0.22	0.19	0.15	0.2	0.18	0.59	0.3	0.17	0.24	0.29	0.13	0.1	0.026	0.1	0.11	0.095	0.48	0.41	0.58	0.31
13	28623048	rs79490353	0.026559	ML7	1.3e-15	0	NONE	MONO%, MONO#, MO-SFL-DW, GRAN%MYELOID	8.4e-14	1	MONO#	0.82	1	MO-SFL-DW	4.9e-07	1	LY-FSC-DW, LY-SFL-DW, RBC-SFL-DW, NEUT%, WBC#, NE-SSC, LY-SSC, MONO%, MO-FSC, LYMPH#, MO-FSC-DW, MONO#, MO-SFL-DW, GRAN%MYELOID	8.4e-14	1	MONO#	0.94	1	LY-SFL-DW	0.345	1	0.49	0.8	0.077	0.33	0.04	0.037	0.083	0.038	0.038	0.4	0.036	0.018	0.034	0.45	0.03	0.054	0.0068	0.063	0.063	0.053	0.81	0.92	0.65	0.46
13	28761592	rs145096717	0.014672	ML7	2.7e-16	1	rs144937240(1)	MONO%, MONO#, MO-SFL-DW, GRAN%MYELOID	9e-14	1	MONO#	0.44	1	MO-SFL-DW	4.36e-09	1	LY-FSC-DW, LY-SFL-DW, RBC-SFL-DW, NEUT%, WBC#, NE-SSC, LY-SSC, MONO%, MO-FSC, LYMPH#, MO-FSC-DW, MONO#, MO-SFL-DW, GRAN%MYELOID	9e-14	1	MONO#	0.95	1	MO-FSC	0.16	1	0.68	0.17	0.018	0.11	0.047	0.032	0.14	0.05	0.036	0.41	0.052	0.061	0.021	0.26	0.03	0.32	0.062	0.35	0.36	0.31	0.83	0.81	0.64	0.33
13	30191192	rs694120	0.0976649	ML23	3.9e-08	0	NONE	LY-SFL, MO-SFL, LY-FSC, MO-SSC-DW, LY-SSC, LY-SSC-DW, MO-FSC, MO-SSC	5.8e-10	0	LY-SSC	0.86	1	MO-SSC-DW	0.0708	1	LY-SFL, LY-FSC-DW, MO-SFL, LY-SFL-DW, RBC-SFL-DW, LY-FSC, MO-SSC-DW, RE-LYMP%, NE-SSC, LY-SSC, RBC-SFL, LY-SSC-DW, MO-FSC, MO-SSC, RE-LYMP#, NE-SFL, IG%, RE-LYMP(L)%, RBC#, HGB, MCHC	5.8e-10	0	LY-SSC	1	1	LY-SFL-DW	0.39	1	0.39	0.39	0.36	0.58	0.83	0.97	0.8	0.84	0.97	0.87	0.93	0.77	0.9	0.26	0.4	1	0.8	0.93	0.94	1	0.026	0.02	0.054	0.065
13	41002641	rs1892548	0.342729	ML7	7.3e-09	0	NONE	MONO%, MONO#, MO-SFL-DW, GRAN%MYELOID	3.6e-07	1	MONO%	0.059	1	MO-SFL-DW	1.27e-06	1	LY-FSC-DW, LY-SFL-DW, RBC-SFL-DW, NEUT%, WBC#, NE-SSC, LY-SSC, MONO%, MO-FSC, LYMPH#, MO-FSC-DW, MONO#, MO-SFL-DW, GRAN%MYELOID	3.6e-07	1	MONO%	0.85	1	LY-FSC-DW	0.2	1	0.41	0.0028	0.03	0.03	0.059	0.021	0.27	0.066	0.021	0.18	0.019	0.16	0.019	0.097	0.45	0.69	0.69	0.75	0.76	0.68	0.59	0.97	0.68	0.94
13	41254104	rs9549260	0.211928	ML8	2.7e-09	22	rs61963264(1), rs398056311(1), rs61963266(1), rs4943794(1), rs1986649(1), rs9549238(1), rs10507486(1), rs113377887(1), rs4583096(1), rs9549243(1), rs9549246(1), rs1334241(1), rs9532576(1), rs61963289(1), rs2297628(1), rs9549254(1), rs9532578(1), rs35594717(1), rs35240899(1), rs139810505(1), rs35658794(1), rs2297014(1)	BASO-FSC, BASO%, BASO-FSC-DW, BASO#, BASO%GRAN, BASO-SFL-DW	5e-10	0	BASO#	0.34	1	BASO-FSC	9.33e-06	1	MO-SFL, LY-SFL-DW, EO-SSC-DW, NEUT%GRAN, NEUT%, EO%GRAN, (EO+BASO)#, EO#, EO%, BASO-FSC, LYMPH#, EO-FSC, BASO-SFL, BASO%, BASO-FSC-DW, EO-SSC, PCT, BASO#, BASO%GRAN, PLT#, EO-FSC-DW, BASO-SFL-DW	5e-10	0	BASO#	0.98	1	PLT#	0.16	1	0.4	0.46	0.53	0.011	0.27	0.16	0.69	0.26	0.16	0.12	0.3	0.2	0.14	0.54	0.19	0.2	0.13	0.13	0.15	0.17	0.036	0.033	0.025	0.55
13	41581930	rs9566656	0.19676	ML8	8.3e-10	10	rs73176930(1), rs397960902(1), rs7323613(1), rs9525441(1), rs140514209(1), rs59018815(1), rs574593869(1), rs9805742(1), rs9594480(1), rs73176938(1)	BASO-FSC, BASO%, BASO-FSC-DW, BASO#, BASO%GRAN, BASO-SFL-DW	1.6e-10	0	BASO-FSC-DW	0.18	1	BASO-FSC	1.45e-07	1	MO-SFL, LY-SFL-DW, EO-SSC-DW, NEUT%GRAN, NEUT%, EO%GRAN, (EO+BASO)#, EO#, EO%, BASO-FSC, LYMPH#, EO-FSC, BASO-SFL, BASO%, BASO-FSC-DW, EO-SSC, PCT, BASO#, BASO%GRAN, PLT#, EO-FSC-DW, BASO-SFL-DW	1.6e-10	0	BASO-FSC-DW	0.93	1	EO-SSC-DW	0.155	1	0.16	0.00032	0.2	0.011	0.047	0.024	0.22	0.044	0.023	0.078	0.088	0.0046	0.0071	0.63	0.082	0.25	0.16	0.16	0.2	0.2	0.85	0.78	0.29	0.61
13	47148843	rs7319949	0.224821	ML18	5e-09	6	rs2405413(1), rs7994252(1), rs4941561(1), rs1012628(1), rs4941563(1), rs9534425(1)	PLT-SSC-DW, PLT-SFL-DW, PLT-FSC-DW	7.2e-09	1	PLT-SFL-DW	0.00017	1	PLT-SSC-DW	2.1e-08	1	LY-FSC-DW, PDW, P-LCR, H-IPF, MPV, IPF#, IPF%, MO-FSC, PLT-SSC-DW, PLT-SFL-DW, PLT-FSC, PLT-SSC, PLT-SFL, PLT#, PLT-FSC-DW	7.2e-09	1	PLT-SFL-DW	0.98	1	IPF#	0.11	1	0.62	0.39	0.45	0.72	0.3	0.48	0.11	0.34	0.55	0.54	0.36	0.78	0.56	0.49	0.74	0.58	0.41	0.39	0.4	0.56	0.0055	0.0019	0.0044	0.092
13	47167418	rs34821427	0.171999	ML18	2.3e-10	0	NONE	PLT-SSC-DW, PLT-SFL-DW, PLT-FSC-DW	8.4e-12	0	PLT-FSC-DW	2.3e-06	1	PLT-SSC-DW	1.4e-09	1	LY-FSC-DW, PDW, P-LCR, H-IPF, MPV, IPF#, IPF%, MO-FSC, PLT-SSC-DW, PLT-SFL-DW, PLT-FSC, PLT-SSC, PLT-SFL, PLT#, PLT-FSC-DW	8.4e-12	0	PLT-FSC-DW	0.81	1	LY-FSC-DW	0.032	1	0.57	0.86	0.5	0.21	0.53	0.91	0.39	0.59	0.99	0.89	0.69	0.22	0.89	0.52	0.9	0.94	0.72	0.72	0.74	0.92	7.7e-05	3.8e-05	0.00019	0.029
13	47197754	rs9534442	0.47831	ML18	5.9e-09	17	rs61949287(1), rs1008849(1), rs1142184(1), rs79154774(1), rs9567710(1), rs398022615(1), rs12427491(1), rs9534445(1), rs9316219(1), rs11313499(1), rs1747228(1), rs1773132(1), rs1747226(1), rs1747224(1), rs1773126(1), rs842411(1), rs842410(1)	PLT-SSC-DW, PLT-SFL-DW, PLT-FSC-DW	2.8e-09	0	PLT-SFL-DW	9e-07	1	PLT-SSC-DW	5e-09	0	LY-FSC-DW, PDW, P-LCR, H-IPF, MPV, IPF#, IPF%, MO-FSC, PLT-SSC-DW, PLT-SFL-DW, PLT-FSC, PLT-SSC, PLT-SFL, PLT#, PLT-FSC-DW	2.8e-09	0	PLT-SFL-DW	0.72	1	IPF#	0.2	1	0.88	0.72	0.4	0.67	0.4	0.95	0.29	0.41	0.99	0.54	0.85	0.34	0.93	0.9	0.57	0.67	0.74	0.88	0.87	0.68	0.036	0.038	0.03	0.12
13	47238684	rs7333028	0.236234	ML18	2.9e-11	62	rs1535793(1), rs4942553(1), rs572205411(1), rs7337752(1), rs9316214(1), rs9534432(1), rs9534433(1), rs10568199(1), rs7328294(1), rs1886220(1), rs1886219(1), rs6561321(1), rs139602811(1), rs1535792(1), rs1535791(1), rs1123028(1), rs4942557(1), rs6561323(1), rs35503529(1), rs35433062(1), rs912434(1), rs9316216(1), rs7335684(1), rs2181786(1), rs7318686(1), rs9526207(1), rs79884924(1), rs1570620(1), …	PLT-SSC-DW, PLT-SFL-DW, PLT-FSC-DW	9e-12	0	PLT-FSC-DW	1.3e-06	1	PLT-SSC-DW	5.6e-11	1	LY-FSC-DW, PDW, P-LCR, H-IPF, MPV, IPF#, IPF%, MO-FSC, PLT-SSC-DW, PLT-SFL-DW, PLT-FSC, PLT-SSC, PLT-SFL, PLT#, PLT-FSC-DW	9e-12	0	PLT-FSC-DW	0.95	1	IPF#	0.14	1	0.29	0.8	0.64	0.11	0.15	0.42	0.088	0.18	0.47	0.24	0.34	0.95	0.52	0.72	0.24	0.48	0.53	0.59	0.58	0.49	0.0051	0.0027	0.00065	0.14
13	47245644	rs7983902	0.3467	ML18	7.8e-15	54	rs4942562(1), rs12864576(1), rs4942564(1), rs1408224(1), rs9526209(1), rs1773133(1), rs9526210(1), rs837(1), rs1773128(1), rs1747221(1), rs34704437(1), rs842412(1), rs842408(1), rs9534453(1), rs11148012(1), rs1216859(1), rs1216860(1), rs1216863(1), rs1216864(1), rs767851(1), rs4942568(1), rs9534458(1), rs9590974(1), rs9534459(1), rs8001925(1), rs7986036(1), rs9534460(1), rs7987387(1), rs7986467(1…	PLT-SSC-DW, PLT-SFL-DW, PLT-FSC-DW	1e-15	0	PLT-FSC-DW	1.7e-06	1	PLT-SSC-DW	5.2e-14	1	LY-FSC-DW, PDW, P-LCR, H-IPF, MPV, IPF#, IPF%, MO-FSC, PLT-SSC-DW, PLT-SFL-DW, PLT-FSC, PLT-SSC, PLT-SFL, PLT#, PLT-FSC-DW	1e-15	0	PLT-FSC-DW	0.93	1	PLT#	0.0011	1	0.7	0.67	0.91	0.87	0.17	0.63	0.2	0.19	0.7	0.32	0.35	0.91	0.82	0.86	0.8	0.82	0.99	0.95	0.98	0.85	1.7e-06	1.8e-06	1.9e-07	0.00049
13	47250344	rs11620465	0.469239	ML18	2.9e-09	4	rs9562676(1), rs9562677(1), rs842368(1), rs842367(1)	PLT-SSC-DW, PLT-SFL-DW, PLT-FSC-DW	2.6e-09	0	PLT-FSC-DW	0.00068	1	PLT-SSC-DW	1.3e-07	1	LY-FSC-DW, PDW, P-LCR, H-IPF, MPV, IPF#, IPF%, MO-FSC, PLT-SSC-DW, PLT-SFL-DW, PLT-FSC, PLT-SSC, PLT-SFL, PLT#, PLT-FSC-DW	2.6e-09	0	PLT-FSC-DW	0.68	1	LY-FSC-DW	0.045	1	0.56	0.71	0.77	0.26	0.28	0.76	0.69	0.31	0.78	0.62	0.72	0.97	0.84	0.65	0.69	0.92	0.99	0.99	0.98	0.94	0.00012	5.4e-05	2.2e-06	0.033
13	47252742	rs9567718	0.374964	ML18	2.2e-08	0	NONE	PLT-SSC-DW, PLT-SFL-DW, PLT-FSC-DW	6.4e-08	1	PLT-FSC-DW	0.0017	1	PLT-SSC-DW	6.7e-08	1	LY-FSC-DW, PDW, P-LCR, H-IPF, MPV, IPF#, IPF%, MO-FSC, PLT-SSC-DW, PLT-SFL-DW, PLT-FSC, PLT-SSC, PLT-SFL, PLT#, PLT-FSC-DW	6.4e-08	1	PLT-FSC-DW	0.89	1	IPF%	0.076	1	0.37	0.44	0.21	0.82	0.7	0.48	0.65	0.61	0.45	0.87	0.86	0.53	0.28	0.71	0.22	0.28	0.39	0.42	0.41	0.3	0.0025	0.0036	0.00052	0.063
14	101166944	rs8020868	0.324914	ML10	3.3e-08	3	rs8021301(1), rs17099614(1), rs10145513(1)	PCT, PLT#	9.6e-09	0	PCT	8.6e-08	1	PLT#	4.78e-08	1	LY-FSC-DW, MO-SFL, RBC-SFL-DW, EO-SFL, IPF#, MO-SSC, LYMPH#, PLT-SSC-DW, BASO-SFL, PLT-FSC, PCT, PLT#	9.6e-09	0	PCT	0.99	1	MO-SSC	0.505	1	0.72	0.98	0.98	0.69	0.31	0.78	0.5	0.34	0.78	0.52	0.074	0.49	0.99	0.67	0.58	0.81	0.83	0.89	0.91	0.79	0.96	0.82	0.47	0.54
14	101176769	rs1555405	0.251668	ML10	2.6e-10	8	rs10146962(1), rs7141110(1), rs7142089(1), rs10144381(1), rs147352336(1), rs10151519(1), rs10873520(1), rs72698722(1)	PCT, PLT#	5.5e-10	1	PCT	2e-08	1	PLT#	1.03e-08	1	LY-FSC-DW, MO-SFL, RBC-SFL-DW, EO-SFL, IPF#, MO-SSC, LYMPH#, PLT-SSC-DW, BASO-SFL, PLT-FSC, PCT, PLT#	5.5e-10	1	PCT	0.87	1	BASO-SFL	0.26	1	0.67	0.31	0.47	0.16	0.25	0.54	0.78	0.27	0.53	0.52	0.47	0.89	0.42	0.4	0.95	0.75	0.82	0.79	0.75	0.78	0.61	0.34	0.97	0.85
14	103076928	rs4906234	0.293312	ML10	4.5e-09	51	rs138419543(1), rs33964648(1), rs2146429(1), rs2146430(1), rs2146431(1), rs11464849(1), rs2403067(1), rs2403068(1), rs1951630(1), rs4906235(1), rs4906236(1), rs11357036(1), rs4906237(1), rs4906238(1), rs4906239(1), rs2403069(1), rs4509953(1), rs11382616(1), rs12887440(1), rs10144272(1), rs7153340(1), rs4906245(1), rs11447626(1), rs10150990(1), rs2403070(1), rs12884793(1), rs9324049(1), rs11627756…	PCT, PLT#	1.7e-06	1	PLT#	9.6e-06	1	PCT	5.65e-06	1	LY-FSC-DW, MO-SFL, RBC-SFL-DW, EO-SFL, IPF#, MO-SSC, LYMPH#, PLT-SSC-DW, BASO-SFL, PLT-FSC, PCT, PLT#	1.7e-06	1	PLT#	0.74	1	PLT-FSC	0.18	1	0.51	0.44	0.16	0.075	0.93	0.9	0.57	0.91	0.84	0.57	0.77	0.69	0.53	0.24	0.22	0.17	0.12	0.12	0.14	0.15	0.24	0.74	0.51	0.0083
14	23584265	rs10143875	0.263974	ML8	5e-18	6	rs4982729(1), rs9743723(1), rs71115597(1), rs8007237(1), rs56031127(1), rs8014370(1)	BASO-FSC, BASO%, BASO-FSC-DW, BASO#, BASO%GRAN, BASO-SFL-DW	1.3e-16	1	BASO%	0.88	1	BASO-FSC	3.55e-10	1	MO-SFL, LY-SFL-DW, EO-SSC-DW, NEUT%GRAN, NEUT%, EO%GRAN, (EO+BASO)#, EO#, EO%, BASO-FSC, LYMPH#, EO-FSC, BASO-SFL, BASO%, BASO-FSC-DW, EO-SSC, PCT, BASO#, BASO%GRAN, PLT#, EO-FSC-DW, BASO-SFL-DW	1.3e-16	1	BASO%	0.98	1	EO-FSC	0.34	1	0.081	0.97	0.46	0.56	0.11	0.11	0.38	0.11	0.12	0.015	0.2	0.23	0.043	0.5	0.72	0.57	0.98	0.64	0.54	0.68	0.31	0.49	0.99	0.66
14	23587555	rs1474920	0.201849	ML8	6e-24	4	rs10137088(1), rs141170458(1), rs2144827(1), rs6572981(1)	BASO-FSC, BASO%, BASO-FSC-DW, BASO#, BASO%GRAN, BASO-SFL-DW	3.3e-21	1	BASO%	0.89	1	BASO-FSC	1.45e-10	1	MO-SFL, LY-SFL-DW, EO-SSC-DW, NEUT%GRAN, NEUT%, EO%GRAN, (EO+BASO)#, EO#, EO%, BASO-FSC, LYMPH#, EO-FSC, BASO-SFL, BASO%, BASO-FSC-DW, EO-SSC, PCT, BASO#, BASO%GRAN, PLT#, EO-FSC-DW, BASO-SFL-DW	3.3e-21	1	BASO%	0.94	1	LY-SFL-DW	0.14	1	0.2	0.67	0.49	0.55	0.34	0.17	0.72	0.35	0.18	0.69	0.3	0.3	0.24	0.092	0.24	0.086	0.1	0.087	0.061	0.12	0.2	0.22	0.18	0.5
14	23588731	rs2239635	0.291611	ML8	5.2e-20	2	rs4982731(1), rs8015478(1)	BASO-FSC, BASO%, BASO-FSC-DW, BASO#, BASO%GRAN, BASO-SFL-DW	9.1e-20	1	BASO%	0.36	1	BASO-FSC	6e-10	1	MO-SFL, LY-SFL-DW, EO-SSC-DW, NEUT%GRAN, NEUT%, EO%GRAN, (EO+BASO)#, EO#, EO%, BASO-FSC, LYMPH#, EO-FSC, BASO-SFL, BASO%, BASO-FSC-DW, EO-SSC, PCT, BASO#, BASO%GRAN, PLT#, EO-FSC-DW, BASO-SFL-DW	9.1e-20	1	BASO%	0.97	1	LYMPH#	0.0865	1	0.24	0.15	0.76	0.95	0.11	0.08	0.97	0.12	0.093	0.018	0.19	0.2	0.05	0.018	0.77	0.15	0.69	0.29	0.22	0.21	0.3	0.89	0.94	0.37
14	23589349	rs2239630	0.439742	ML7	2.6e-10	0	NONE	MONO%, MONO#, MO-SFL-DW, GRAN%MYELOID	1.8e-10	0	MONO%	0.0065	1	MO-SFL-DW	4.19e-08	1	LY-FSC-DW, LY-SFL-DW, RBC-SFL-DW, NEUT%, WBC#, NE-SSC, LY-SSC, MONO%, MO-FSC, LYMPH#, MO-FSC-DW, MONO#, MO-SFL-DW, GRAN%MYELOID	1.8e-10	0	MONO%	0.97	1	LYMPH#	0.12	1	0.62	0.58	0.38	0.54	0.17	0.082	0.97	0.17	0.099	0.15	0.21	0.21	0.075	0.054	0.48	0.63	0.4	0.98	0.94	0.71	0.66	0.36	0.39	0.63
14	23589586	rs7155790	0.30604	ML8	1.2e-11	0	NONE	BASO-FSC, BASO%, BASO-FSC-DW, BASO#, BASO%GRAN, BASO-SFL-DW	2.9e-10	1	BASO%	0.17	1	BASO-FSC	0.00070009	1	MO-SFL, LY-SFL-DW, EO-SSC-DW, NEUT%GRAN, NEUT%, EO%GRAN, (EO+BASO)#, EO#, EO%, BASO-FSC, LYMPH#, EO-FSC, BASO-SFL, BASO%, BASO-FSC-DW, EO-SSC, PCT, BASO#, BASO%GRAN, PLT#, EO-FSC-DW, BASO-SFL-DW	2.9e-10	1	BASO%	0.92	1	LYMPH#	0.058	1	0.2	0.31	0.44	0.51	0.91	0.92	0.52	0.9	0.95	0.37	0.69	0.81	0.86	0.31	0.087	0.091	0.04	0.06	0.048	0.11	0.95	0.95	0.91	0.31
14	23592491	rs17256058	0.133137	ML8	3e-09	0	NONE	BASO-FSC, BASO%, BASO-FSC-DW, BASO#, BASO%GRAN, BASO-SFL-DW	5.4e-08	1	BASO%	0.17	1	BASO-FSC	1.24e-05	1	MO-SFL, LY-SFL-DW, EO-SSC-DW, NEUT%GRAN, NEUT%, EO%GRAN, (EO+BASO)#, EO#, EO%, BASO-FSC, LYMPH#, EO-FSC, BASO-SFL, BASO%, BASO-FSC-DW, EO-SSC, PCT, BASO#, BASO%GRAN, PLT#, EO-FSC-DW, BASO-SFL-DW	5.4e-08	1	BASO%	0.93	1	NEUT%GRAN	0.3	1	0.78	0.77	0.08	0.13	0.7	0.65	0.47	0.66	0.6	0.23	0.75	0.85	0.74	0.67	0.84	0.71	0.68	0.69	0.77	0.63	0.83	0.46	0.78	0.62
14	23592517	rs28479481	0.062418	ML8	8.5e-22	5	rs17198995(1), rs145546499(1), rs10132060(1), rs6572982(1), rs6572983(1)	BASO-FSC, BASO%, BASO-FSC-DW, BASO#, BASO%GRAN, BASO-SFL-DW	1.9e-20	1	BASO%	0.19	1	BASO-FSC	4.9e-11	1	MO-SFL, LY-SFL-DW, EO-SSC-DW, NEUT%GRAN, NEUT%, EO%GRAN, (EO+BASO)#, EO#, EO%, BASO-FSC, LYMPH#, EO-FSC, BASO-SFL, BASO%, BASO-FSC-DW, EO-SSC, PCT, BASO#, BASO%GRAN, PLT#, EO-FSC-DW, BASO-SFL-DW	1.9e-20	1	BASO%	0.99	1	BASO-SFL	0.1395	1	0.82	0.89	0.15	0.88	0.82	0.88	0.72	0.91	0.9	0.69	0.91	0.79	0.87	0.051	0.56	0.16	0.43	0.23	0.17	0.22	0.42	0.4	0.61	0.88
14	23593442	rs17794251	0.255314	ML8	5.5e-13	3	rs8010847(1), rs10622298(1), rs12436035(1)	BASO-FSC, BASO%, BASO-FSC-DW, BASO#, BASO%GRAN, BASO-SFL-DW	7.3e-13	1	BASO%GRAN	0.78	1	BASO-FSC	2.7e-06	1	MO-SFL, LY-SFL-DW, EO-SSC-DW, NEUT%GRAN, NEUT%, EO%GRAN, (EO+BASO)#, EO#, EO%, BASO-FSC, LYMPH#, EO-FSC, BASO-SFL, BASO%, BASO-FSC-DW, EO-SSC, PCT, BASO#, BASO%GRAN, PLT#, EO-FSC-DW, BASO-SFL-DW	7.3e-13	1	BASO%GRAN	0.98	1	EO#	0.455	1	0.29	0.36	0.073	0.17	0.35	0.063	0.94	0.35	0.066	0.069	0.11	0.26	0.041	0.029	0.35	0.085	0.21	0.11	0.089	0.11	0.75	0.27	0.13	0.86
14	23593815	rs139273128	0.033321	ML8	3.9e-10	1	rs200704673(1)	BASO-FSC, BASO%, BASO-FSC-DW, BASO#, BASO%GRAN, BASO-SFL-DW	4e-08	1	BASO#	0.69	1	BASO-FSC	3.61e-05	1	MO-SFL, LY-SFL-DW, EO-SSC-DW, NEUT%GRAN, NEUT%, EO%GRAN, (EO+BASO)#, EO#, EO%, BASO-FSC, LYMPH#, EO-FSC, BASO-SFL, BASO%, BASO-FSC-DW, EO-SSC, PCT, BASO#, BASO%GRAN, PLT#, EO-FSC-DW, BASO-SFL-DW	4e-08	1	BASO#	0.87	1	PCT	0.205	1	0.63	0.86	0.69	0.97	0.48	0.55	0.5	0.58	0.58	0.61	0.59	0.8	0.71	0.61	0.65	0.95	0.86	0.99	0.9	0.87	0.026	0.034	0.14	0.23
14	23598849	rs7157207	0.279713	ML8	1.1e-13	1	rs60820638(1)	BASO-FSC, BASO%, BASO-FSC-DW, BASO#, BASO%GRAN, BASO-SFL-DW	9.7e-11	1	BASO%	0.8	1	BASO-FSC	1.65e-06	1	MO-SFL, LY-SFL-DW, EO-SSC-DW, NEUT%GRAN, NEUT%, EO%GRAN, (EO+BASO)#, EO#, EO%, BASO-FSC, LYMPH#, EO-FSC, BASO-SFL, BASO%, BASO-FSC-DW, EO-SSC, PCT, BASO#, BASO%GRAN, PLT#, EO-FSC-DW, BASO-SFL-DW	9.7e-11	1	BASO%	0.98	1	PCT	0.112	1	0.011	0.19	0.039	0.92	0.04	0.073	0.037	0.038	0.066	0.051	0.071	0.13	0.048	0.42	0.53	0.39	0.21	0.3	0.25	0.45	0.68	0.75	0.98	0.47
14	24887024	rs72694395	0.128681	ML17	2.2e-08	2	rs72694396(1), rs201911127(1)	LY-SFL, LY-SFL-DW, RE-LYMP%, RE-LYMP#, RE-LYMP(L)%	8.3e-08	1	RE-LYMP(L)%	0.015	1	LY-SFL	1.5e-07	1	LY-SFL, LY-FSC-DW, MO-SFL, LY-SFL-DW, EO-SFL, LY-FSC, MO-SSC-DW, RE-LYMP%, LY-SSC, RBC-SFL, LY-SSC-DW, MO-FSC, RE-LYMP#, RE-LYMP(L)%	8.3e-08	1	RE-LYMP(L)%	0.7	1	MO-FSC	0.24	1	0.32	0.62	0.29	0.42	0.22	0.14	0.23	0.23	0.13	0.26	0.11	0.23	0.12	0.93	0.79	0.84	0.83	0.72	0.73	0.85	0.93	0.96	0.83	0.57
14	24901433	rs17795094	0.134476	ML17	5.8e-10	2	rs7154785(1), rs3825588(1)	LY-SFL, LY-SFL-DW, RE-LYMP%, RE-LYMP#, RE-LYMP(L)%	1.1e-09	1	RE-LYMP(L)%	0.00076	1	LY-SFL-DW	2.8e-07	1	LY-SFL, LY-FSC-DW, MO-SFL, LY-SFL-DW, EO-SFL, LY-FSC, MO-SSC-DW, RE-LYMP%, LY-SSC, RBC-SFL, LY-SSC-DW, MO-FSC, RE-LYMP#, RE-LYMP(L)%	1.1e-09	1	RE-LYMP(L)%	0.97	1	RBC-SFL	0.1375	1	0.25	0.97	0.56	0.46	0.78	0.91	0.25	0.8	0.93	0.81	0.7	0.52	0.76	0.39	0.6	0.45	0.38	0.49	0.48	0.46	0.23	0.094	0.62	0.45
14	65487694	rs11627485	0.440782	ML2	2.6e-09	0	NONE	RBC-SFL-DW, RBC-SFL, RBC-SSC, Hyper-He, Delta-HGB, MCV, MCH, IRF-FSC, RDW, RBC-He, RBC-FSC-DW, RBC-FSC, RET-FSC, RET-He, MicroR, RBC#, MCHC	4.1e-09	1	MCH	0.97	1	RDW	3.3e-05	1	RBC-SFL-DW, NE-SSC, BASO-FSC, RBC-SFL, RBC-SSC, Hyper-He, Delta-HGB, MCV, BASO-SFL, EO-SSC, RET-SFL, MCH, IRF-FSC, RDW, RBC-He, RBC-FSC-DW, RBC-FSC, RET-FSC, RET-He, MicroR, MO-SFL-DW, RBC#, HGB, RET%, MacroR, MCHC, RPI	4.1e-09	1	MCH	0.97	1	RDW	0.037	1	0.047	0.037	3.3e-05	0.57	1.1e-08	4.9e-09	1.8e-07	1e-08	5.2e-09	1.5e-07	9.3e-05	1.8e-06	4.1e-09	0.83	0.17	0.4	0.45	0.36	0.36	0.4	0.0017	0.031	0.017	0.0056
14	69471613	rs117125696	0.010587	ML5	2.7e-08	0	NONE	PDW, P-LCR, H-IPF, MPV, IPF#, IPF%, PLT-FSC, PLT-SSC, PLT-SFL	6e-09	0	IPF%	3.8e-05	1	PLT-SSC	3.2e-07	1	RBC-SFL-DW, PDW, P-LCR, H-IPF, MPV, IPF#, IPF%, MO-FSC, PLT-SSC-DW, PLT-SFL-DW, PLT-FSC, PLT-SSC, PLT-SFL, PLT#, PLT-FSC-DW	6e-09	0	IPF%	0.84	1	PLT-FSC-DW	2.2e-06	1	0.26	0.11	0.00023	0.73	0.0079	0.046	0.029	0.0097	0.046	0.086	0.32	0.45	0.022	0.61	0.057	0.11	0.057	0.086	0.085	0.11	6.4e-07	2.2e-06	3.8e-05	9e-07
14	69488622	rs3861669	0.110964	ML5	2.5e-10	4	rs10136273(1), rs10142364(1), rs28535566(1), rs73275566(1)	PDW, P-LCR, H-IPF, MPV, IPF#, IPF%, PLT-FSC, PLT-SSC, PLT-SFL	6e-11	0	PLT-SSC	5.8e-06	1	PDW	2.1e-09	1	RBC-SFL-DW, PDW, P-LCR, H-IPF, MPV, IPF#, IPF%, MO-FSC, PLT-SSC-DW, PLT-SFL-DW, PLT-FSC, PLT-SSC, PLT-SFL, PLT#, PLT-FSC-DW	6e-11	0	PLT-SSC	0.85	1	MO-FSC	2.5e-06	1	0.62	0.74	0.11	0.17	0.11	0.18	0.12	0.11	0.21	0.67	0.095	0.13	0.086	0.56	0.51	0.88	0.64	0.79	0.79	0.88	3e-08	4.1e-10	6e-11	2.5e-06
14	69529825	rs76035513	0.032953	ML5	3.4e-11	38	rs114714793(1), rs149710582(1), rs117021899(1), rs10135626(1), rs75587412(1), rs150949672(1), rs189346564(1), rs148306485(1), rs76559814(1), rs139599792(1), rs115357654(1), rs114857623(1), rs75183997(1), rs76700614(1), rs117823369(1), rs75434331(1), rs116735454(1), rs76640185(1), rs117948349(1), rs78616683(1), rs372508205(1), rs80123288(1), rs77327054(1), rs146026140(1), rs11846184(1), rs14147231…	PDW, P-LCR, H-IPF, MPV, IPF#, IPF%, PLT-FSC, PLT-SSC, PLT-SFL	1.6e-11	0	IPF#	1.2e-07	1	P-LCR	2.7e-09	1	RBC-SFL-DW, PDW, P-LCR, H-IPF, MPV, IPF#, IPF%, MO-FSC, PLT-SSC-DW, PLT-SFL-DW, PLT-FSC, PLT-SSC, PLT-SFL, PLT#, PLT-FSC-DW	1.6e-11	0	IPF#	0.48	1	PLT-FSC-DW	2.2e-08	1	0.96	0.29	0.094	0.11	0.4	0.61	0.29	0.41	0.57	0.83	0.58	0.48	0.54	0.77	0.65	0.86	0.62	0.75	0.74	0.86	1.9e-08	2.7e-09	1.3e-09	1.2e-07
15	40322124	rs937213	0.425359	ML18	2e-08	0	NONE	PLT-SSC-DW, PLT-SFL-DW, PLT-FSC-DW	1.1e-10	0	PLT-SFL-DW	5.9e-05	1	PLT-FSC-DW	6.4e-06	1	LY-FSC-DW, PDW, P-LCR, H-IPF, MPV, IPF#, IPF%, MO-FSC, PLT-SSC-DW, PLT-SFL-DW, PLT-FSC, PLT-SSC, PLT-SFL, PLT#, PLT-FSC-DW	1.1e-10	0	PLT-SFL-DW	0.76	1	MO-FSC	0.017	1	0.97	0.83	0.52	0.48	0.63	0.97	0.41	0.67	0.95	0.1	0.16	0.53	0.96	0.022	0.28	0.057	0.092	0.075	0.07	0.059	0.12	0.29	0.64	0.029
15	40331699	rs72731415	0.346204	ML18	3.1e-08	1	rs16924528(1)	PLT-SSC-DW, PLT-SFL-DW, PLT-FSC-DW	8e-10	0	PLT-SFL-DW	0.00024	1	PLT-SSC-DW	0.00012	1	LY-FSC-DW, PDW, P-LCR, H-IPF, MPV, IPF#, IPF%, MO-FSC, PLT-SSC-DW, PLT-SFL-DW, PLT-FSC, PLT-SSC, PLT-SFL, PLT#, PLT-FSC-DW	8e-10	0	PLT-SFL-DW	0.95	1	LY-FSC-DW	0.027	1	0.78	0.98	0.47	0.81	0.17	0.11	0.55	0.19	0.11	0.48	0.0021	0.063	0.26	0.94	0.97	0.93	0.98	0.96	0.98	0.94	0.17	0.36	0.69	0.04
15	56374118	rs59601805	0.058748	ML17	1.8e-09	0	NONE	LY-SFL, LY-SFL-DW, RE-LYMP%, RE-LYMP#, RE-LYMP(L)%	1.1e-09	0	RE-LYMP%	0.0011	1	LY-SFL-DW	3e-08	1	LY-SFL, LY-FSC-DW, MO-SFL, LY-SFL-DW, EO-SFL, LY-FSC, MO-SSC-DW, RE-LYMP%, LY-SSC, RBC-SFL, LY-SSC-DW, MO-FSC, RE-LYMP#, RE-LYMP(L)%	1.1e-09	0	RE-LYMP%	0.85	1	MO-SFL	0.056	1	0.89	0.34	0.37	0.34	0.6	0.96	0.67	0.63	0.96	0.2	0.88	0.61	0.79	0.22	0.49	0.95	0.85	0.94	0.93	0.95	0.24	0.17	0.021	0.67
15	56397002	rs58659248	0.14482	ML17	3.6e-08	0	NONE	LY-SFL, LY-SFL-DW, RE-LYMP%, RE-LYMP#, RE-LYMP(L)%	6.2e-09	0	RE-LYMP(L)%	0.0047	1	LY-SFL-DW	4.9e-07	1	LY-SFL, LY-FSC-DW, MO-SFL, LY-SFL-DW, EO-SFL, LY-FSC, MO-SSC-DW, RE-LYMP%, LY-SSC, RBC-SFL, LY-SSC-DW, MO-FSC, RE-LYMP#, RE-LYMP(L)%	6.2e-09	0	RE-LYMP(L)%	0.94	1	MO-SSC-DW	0.1075	1	1	0.73	0.64	0.61	0.55	0.59	0.59	0.55	0.57	0.36	0.38	0.44	0.46	0.44	0.5	0.36	0.25	0.41	0.41	0.36	0.00034	0.0053	0.0023	0.01
15	56429932	rs201519136	0.211749	ML17	4.6e-08	0	NONE	LY-SFL, LY-SFL-DW, RE-LYMP%, RE-LYMP#, RE-LYMP(L)%	3.1e-08	0	RE-LYMP#	0.0012	1	LY-SFL	2.7e-07	1	LY-SFL, LY-FSC-DW, MO-SFL, LY-SFL-DW, EO-SFL, LY-FSC, MO-SSC-DW, RE-LYMP%, LY-SSC, RBC-SFL, LY-SSC-DW, MO-FSC, RE-LYMP#, RE-LYMP(L)%	3.1e-08	0	RE-LYMP#	0.89	1	MO-SSC-DW	0.111	1	0.87	0.2	0.87	0.42	0.51	0.71	0.6	0.49	0.69	0.67	0.71	0.98	0.45	0.055	0.99	0.37	0.69	0.4	0.38	0.38	0.47	0.24	0.039	0.95
15	56454223	rs764014	0.124851	ML17	7.7e-18	291	rs143249309(1), rs11630710(1), rs1553737(1), rs1553738(1), rs57310185(1), rs7175969(1), rs72736464(1), rs72736465(1), rs58036957(1), rs57001170(1), rs201010922(1), rs55946012(1), rs66670902(1), rs12592690(1), rs58509950(1), rs34907422(1), rs61072507(1), rs11071246(1), rs35371323(1), rs68187092(1), rs16976734(1), rs3803459(1), rs4142481(1), rs61373424(1), rs17238607(1), rs72736479(1), rs61500930(1…	LY-SFL, LY-SFL-DW, RE-LYMP%, RE-LYMP#, RE-LYMP(L)%	7.6e-18	0	RE-LYMP%	2.6e-07	1	LY-SFL-DW	1.4e-16	1	LY-SFL, LY-FSC-DW, MO-SFL, LY-SFL-DW, EO-SFL, LY-FSC, MO-SSC-DW, RE-LYMP%, LY-SSC, RBC-SFL, LY-SSC-DW, MO-FSC, RE-LYMP#, RE-LYMP(L)%	7.6e-18	0	RE-LYMP%	0.85	1	RBC-SFL	0.0407	1	0.6	0.85	0.53	0.44	0.47	0.79	0.44	0.49	0.77	0.64	0.81	0.91	0.51	0.31	0.83	0.81	0.91	0.81	0.8	0.81	0.13	0.17	0.13	0.46
15	56544577	rs3050136	0.131647	ML17	1.1e-08	0	NONE	LY-SFL, LY-SFL-DW, RE-LYMP%, RE-LYMP#, RE-LYMP(L)%	4e-09	0	RE-LYMP%	0.0014	1	LY-SFL-DW	1.7e-07	1	LY-SFL, LY-FSC-DW, MO-SFL, LY-SFL-DW, EO-SFL, LY-FSC, MO-SSC-DW, RE-LYMP%, LY-SSC, RBC-SFL, LY-SSC-DW, MO-FSC, RE-LYMP#, RE-LYMP(L)%	4e-09	0	RE-LYMP%	0.96	1	LY-FSC-DW	0.235	1	0.77	0.76	0.58	0.8	0.69	0.94	0.95	0.69	0.92	0.91	0.75	0.97	0.61	0.16	0.99	0.55	0.68	0.55	0.54	0.55	0.28	0.27	0.24	0.29
15	56569206	rs190495392	0.075515	ML17	7.2e-11	4	rs79028033(1), rs78361209(1), rs11631500(1), rs74616684(1)	LY-SFL, LY-SFL-DW, RE-LYMP%, RE-LYMP#, RE-LYMP(L)%	3.2e-11	0	RE-LYMP%	3.6e-05	1	LY-SFL	2.2e-10	1	LY-SFL, LY-FSC-DW, MO-SFL, LY-SFL-DW, EO-SFL, LY-FSC, MO-SSC-DW, RE-LYMP%, LY-SSC, RBC-SFL, LY-SSC-DW, MO-FSC, RE-LYMP#, RE-LYMP(L)%	3.2e-11	0	RE-LYMP%	0.89	1	MO-FSC	0.1065	1	0.56	0.2	0.74	0.56	0.29	0.34	0.14	0.29	0.33	0.39	0.35	0.39	0.21	0.3	0.38	0.85	0.53	0.81	0.83	0.84	0.14	0.28	0.17	0.53
15	56771872	rs143559701	0.188696	ML17	4.7e-10	0	NONE	LY-SFL, LY-SFL-DW, RE-LYMP%, RE-LYMP#, RE-LYMP(L)%	2.2e-10	0	RE-LYMP%	8.6e-06	1	LY-SFL-DW	2e-09	1	LY-SFL, LY-FSC-DW, MO-SFL, LY-SFL-DW, EO-SFL, LY-FSC, MO-SSC-DW, RE-LYMP%, LY-SSC, RBC-SFL, LY-SSC-DW, MO-FSC, RE-LYMP#, RE-LYMP(L)%	2.2e-10	0	RE-LYMP%	0.74	1	MO-FSC	0.01715	1	0.79	0.71	0.51	0.12	0.26	0.56	0.39	0.28	0.55	0.28	0.78	0.65	0.36	0.54	0.6	0.94	0.64	0.96	0.96	0.95	0.33	0.19	0.059	0.9
15	65117197	rs12905739	0.39863	ML16	6.7e-10	45	rs8041527(1), rs8040326(1), rs1872592(1), rs549613089(1), rs11633478(1), rs55675018(1), rs12904029(1), rs113828774(1), rs12905737(1), rs11636149(1), rs11637329(1), rs55869686(1), rs112729666(1), rs11638669(1), rs4777615(1), rs113749270(1), rs55800924(1), rs79793025(1), rs56184999(1), rs113818297(1), rs75454665(1), rs79385562(1), rs74749044(1), rs1684048(1), rs1719288(1), rs1684036(1), rs1522748(1…	MO-FSC	0.0096	1	MO-FSC	0.0096	1	MO-FSC	0.0096	1	LY-SFL, LY-FSC-DW, MO-SFL, LY-FSC, PDW, P-LCR, H-IPF, MPV, IPF#, IPF%, MO-FSC, MO-SSC, PLT-SSC-DW, PLT-SFL-DW, EO-FSC, PLT-FSC, PLT-SSC, PLT-FSC-DW	5.3e-05	1	PLT-SSC	1	1	EO-FSC	0.1445	1	0.52	0.83	0.88	0.74	0.25	0.75	0.081	0.28	0.73	0.32	0.55	0.55	0.48	0.31	0.91	0.56	0.7	0.73	0.69	0.59	0.31	0.022	5.3e-05	0.56
15	65185904	rs1719262	0.160537	ML16	8e-12	29	rs16948306(1), rs832885(1), rs832886(1), rs371213556(1), rs60128101(1), rs59001897(1), rs8026531(1), rs12905925(1), rs3985663(1), rs1684037(1), rs1403328(1), rs1684039(1), rs1719260(1), rs1684040(1), rs1719265(1), rs2687524(1), rs4776251(1), rs113127382(1), rs1719285(1), rs1719269(1), rs1719270(1), rs1719272(1), rs1684032(1), rs1522744(1), rs1002311(1), rs2630502(1), rs1684053(1), rs1625856(1), r…	MO-FSC	0.011	1	MO-FSC	0.011	1	MO-FSC	0.011	1	LY-SFL, LY-FSC-DW, MO-SFL, LY-FSC, PDW, P-LCR, H-IPF, MPV, IPF#, IPF%, MO-FSC, MO-SSC, PLT-SSC-DW, PLT-SFL-DW, EO-FSC, PLT-FSC, PLT-SSC, PLT-FSC-DW	3.7e-19	0	H-IPF	0.98	1	PLT-SSC-DW	0.0055405	1	0.99	0.11	0.41	0.79	0.025	0.04	0.051	0.031	0.047	0.043	0.18	0.023	0.043	0.59	0.7	0.64	0.57	0.63	0.64	0.63	2.5e-07	7.5e-07	6.2e-19	8.1e-05
15	65198511	rs1684052	0.143561	ML5	5.9e-15	73	rs8036568(1), rs34788172(1), rs36026376(1), rs12905711(1), rs150091804(1), rs2899704(1), rs146964435(1), rs58254794(1), rs35854011(1), rs4776637(1), rs4776249(1), rs35646705(1), rs5813326(1), rs1107529(1), rs16948306(1), rs832885(1), rs12595292(1), rs16948311(1), rs34715969(1), rs56785790(1), rs832886(1), rs371213556(1), rs2010875(1), rs1043690(1), rs3183338(1), rs12591067(1), rs60128101(1), rs59…	PDW, P-LCR, H-IPF, MPV, IPF#, IPF%, PLT-FSC, PLT-SSC, PLT-SFL	8.8e-22	0	H-IPF	1.6e-08	1	PLT-FSC	2.3e-10	1	RBC-SFL-DW, PDW, P-LCR, H-IPF, MPV, IPF#, IPF%, MO-FSC, PLT-SSC-DW, PLT-SFL-DW, PLT-FSC, PLT-SSC, PLT-SFL, PLT#, PLT-FSC-DW	8.8e-22	0	H-IPF	0.48	1	RBC-SFL-DW	1.8e-09	1	0.41	0.21	0.27	0.48	0.051	0.048	0.2	0.064	0.057	0.095	0.093	0.025	0.044	0.8	0.45	0.61	0.58	0.59	0.58	0.62	6.1e-10	1.6e-08	6.7e-18	1.4e-08
15	65814944	rs11451585	0.123961	ML2	1.2e-08	0	NONE	RBC-SFL-DW, RBC-SFL, RBC-SSC, Hyper-He, Delta-HGB, MCV, MCH, IRF-FSC, RDW, RBC-He, RBC-FSC-DW, RBC-FSC, RET-FSC, RET-He, MicroR, RBC#, MCHC	3.8e-09	0	RET-He	0.7	1	RBC-FSC-DW	4.5e-05	1	RBC-SFL-DW, NE-SSC, BASO-FSC, RBC-SFL, RBC-SSC, Hyper-He, Delta-HGB, MCV, BASO-SFL, EO-SSC, RET-SFL, MCH, IRF-FSC, RDW, RBC-He, RBC-FSC-DW, RBC-FSC, RET-FSC, RET-He, MicroR, MO-SFL-DW, RBC#, HGB, RET%, MacroR, MCHC, RPI	3.8e-09	0	RET-He	0.97	1	MO-SFL-DW	0.0032	1	0.0032	0.11	0.00019	0.0073	4.6e-09	6.1e-08	1.8e-07	3.8e-09	7.4e-08	3.9e-08	0.00085	1.5e-05	1.3e-08	0.47	0.89	0.68	0.55	0.64	0.64	0.67	0.82	0.41	0.15	0.13
15	66016719	rs35006844	0.262869	ML2	4.5e-09	0	NONE	RBC-SFL-DW, RBC-SFL, RBC-SSC, Hyper-He, Delta-HGB, MCV, MCH, IRF-FSC, RDW, RBC-He, RBC-FSC-DW, RBC-FSC, RET-FSC, RET-He, MicroR, RBC#, MCHC	1.3e-09	0	RBC-FSC	0.94	1	RBC-FSC-DW	3.4e-07	1	RBC-SFL-DW, NE-SSC, BASO-FSC, RBC-SFL, RBC-SSC, Hyper-He, Delta-HGB, MCV, BASO-SFL, EO-SSC, RET-SFL, MCH, IRF-FSC, RDW, RBC-He, RBC-FSC-DW, RBC-FSC, RET-FSC, RET-He, MicroR, MO-SFL-DW, RBC#, HGB, RET%, MacroR, MCHC, RPI	1.3e-09	0	RBC-FSC	0.94	1	RBC-FSC-DW	0.013	1	0.0082	0.044	9.9e-09	0.32	1.4e-08	1.3e-09	3.4e-07	1.3e-08	1.6e-09	1.9e-09	0.0025	0.0003	3.9e-09	0.69	0.083	0.32	0.37	0.37	0.37	0.33	0.018	0.0016	0.011	0.35
15	66049600	rs557277320	0.441017	ML2	1.4e-09	54	rs8023716(1), rs397773214(1), rs7496335(1), rs352476(1), rs34004289(1), rs2456009(1), rs142295927(1), rs368777(1), rs6494528(1), rs11637431(1), rs11632310(1), rs12906196(1), rs7165102(1), rs6494529(1), rs4366668(1), rs7178686(1), rs12101597(1), rs8035639(1), rs8031179(1), rs8027260(1), rs8030562(1), rs6494531(1), rs7167657(1), rs398043443(1), rs6494532(1), rs7172335(1), rs8032745(1), rs28444423(1…	RBC-SFL-DW, RBC-SFL, RBC-SSC, Hyper-He, Delta-HGB, MCV, MCH, IRF-FSC, RDW, RBC-He, RBC-FSC-DW, RBC-FSC, RET-FSC, RET-He, MicroR, RBC#, MCHC	2e-10	0	RET-FSC	0.9	1	RDW	4.9e-08	1	RBC-SFL-DW, NE-SSC, BASO-FSC, RBC-SFL, RBC-SSC, Hyper-He, Delta-HGB, MCV, BASO-SFL, EO-SSC, RET-SFL, MCH, IRF-FSC, RDW, RBC-He, RBC-FSC-DW, RBC-FSC, RET-FSC, RET-He, MicroR, MO-SFL-DW, RBC#, HGB, RET%, MacroR, MCHC, RPI	2e-10	0	RET-FSC	0.9	1	RET-SFL	0.0053	1	0.00092	0.18	4.9e-08	0.053	2e-10	1.2e-09	2.1e-10	2.7e-10	1.7e-09	3e-10	0.0053	6.9e-05	1.8e-09	0.011	0.00017	0.0001	0.00059	0.00025	0.00023	0.00012	0.11	0.0076	0.0041	0.4
15	66067206	rs397854207	0.26504	ML2	1.4e-09	26	rs35558920(1), rs58152544(1), rs613439(1), rs688223(1), rs113968785(1), rs629182(1), rs7227(1), rs11455(1), rs34511941(1), rs600664(1), rs603267(1), rs618073(1), rs581694(1), rs660931(1), rs200315715(1), rs7176565(1), rs28687655(1), rs7497961(1), rs28574874(1), rs28552840(1), rs28498859(1), rs2572207(1), rs2437145(1), rs11326570(1), rs11857609(1), rs11315539(1)	RBC-SFL-DW, RBC-SFL, RBC-SSC, Hyper-He, Delta-HGB, MCV, MCH, IRF-FSC, RDW, RBC-He, RBC-FSC-DW, RBC-FSC, RET-FSC, RET-He, MicroR, RBC#, MCHC	1e-10	0	Hyper-He	0.83	1	RBC-FSC-DW	2e-07	1	RBC-SFL-DW, NE-SSC, BASO-FSC, RBC-SFL, RBC-SSC, Hyper-He, Delta-HGB, MCV, BASO-SFL, EO-SSC, RET-SFL, MCH, IRF-FSC, RDW, RBC-He, RBC-FSC-DW, RBC-FSC, RET-FSC, RET-He, MicroR, MO-SFL-DW, RBC#, HGB, RET%, MacroR, MCHC, RPI	1e-10	0	Hyper-He	0.83	1	RBC-FSC-DW	0.0048	1	5.5e-05	0.093	3.9e-08	0.052	9.3e-10	3.5e-09	2.6e-08	1.2e-09	4e-09	1e-10	0.004	1.9e-05	1.5e-09	0.8	0.0075	0.058	0.084	0.078	0.076	0.061	0.0049	0.0022	0.0022	0.093
15	66113563	rs62014433	0.153516	ML14	3.2e-08	2	rs6494539(1), rs11631567(1)	RDW, RDW-SD, MacroR	3.2e-06	1	RDW-SD	0.0047	1	RDW	0.00049	1	RBC-SSC, MO-FSC, Delta-HGB, MCV, RDW, RBC-FSC-DW, RDW-SD, MicroR, MacroR, MCHC	3.2e-06	1	RDW-SD	0.87	1	RBC-FSC-DW	0.0017	1	0.0015	0.14	6e-05	0.75	2.1e-05	2.7e-05	3.7e-05	2.8e-05	3.3e-05	4.7e-05	0.19	0.0019	2.2e-05	0.91	0.012	0.072	0.086	0.088	0.088	0.072	0.00018	0.00026	0.0039	0.0052
15	70734678	rs6494869	0.378708	ML8	9.2e-13	67	rs35026629(1), rs1398199(1), rs7174946(1), rs12440661(1), rs8030830(1), rs13379923(1), rs12441135(1), rs12907505(1), rs28478161(1), rs13379715(1), rs8038707(1), rs8039758(1), rs1877420(1), rs55742662(1), rs61622671(1), rs12900617(1), rs11632933(1), rs11638195(1), rs11632948(1), rs8043098(1), rs34721663(1), rs11322251(1), rs11072176(1), rs11072177(1), rs11072178(1), rs4777276(1), rs8033773(1), rs8…	BASO-FSC, BASO%, BASO-FSC-DW, BASO#, BASO%GRAN, BASO-SFL-DW	5.3e-11	1	BASO%	0.35	1	BASO-FSC	2.69e-08	1	MO-SFL, LY-SFL-DW, EO-SSC-DW, NEUT%GRAN, NEUT%, EO%GRAN, (EO+BASO)#, EO#, EO%, BASO-FSC, LYMPH#, EO-FSC, BASO-SFL, BASO%, BASO-FSC-DW, EO-SSC, PCT, BASO#, BASO%GRAN, PLT#, EO-FSC-DW, BASO-SFL-DW	5.3e-11	1	BASO%	0.83	1	NEUT%	0.335	1	0.11	0.44	0.34	0.66	0.4	0.59	0.83	0.43	0.61	0.56	0.78	0.25	0.65	0.83	0.69	0.81	0.8	0.77	0.85	0.72	0.97	0.7	0.57	0.32
15	75337426	rs8039755	0.482216	ML20	1.1e-11	61	rs34063670(1), rs12912343(1), rs35556055(1), rs397688129(1), rs35269287(1), rs34307821(1), rs34799293(1), rs56338926(1), rs35882241(1), rs11630087(1), rs62029217(1), rs4886413(1), rs11636892(1), rs144724908(1), rs35103257(1), rs34965545(1), rs142913404(1), rs35116156(1), rs34793996(1), rs12898551(1), rs35168296(1), rs12900072(1), rs4886648(1), rs4886417(1), rs1867148(1), rs1867149(1), rs2304902(1…	Delta-HGB	0.18	1	Delta-HGB	0.18	1	Delta-HGB	0.18	1	MO-SFL, RBC-SSC, Delta-HGB, MCV, MCH, MicroR	0.0019	1	MCV	0.83	1	MO-SFL	0.024	1	0.18	0.042	0.022	0.093	0.0023	6.3e-05	0.024	0.0025	7.5e-05	0.019	0.026	0.0019	0.014	0.042	0.3	0.85	0.98	0.88	0.85	0.89	0.27	0.38	0.42	0.98
15	75357340	rs112043495	0.18065	ML8	4.3e-08	0	NONE	BASO-FSC, BASO%, BASO-FSC-DW, BASO#, BASO%GRAN, BASO-SFL-DW	2.1e-07	1	BASO#	1	1	BASO-FSC	0.00080145	1	MO-SFL, LY-SFL-DW, EO-SSC-DW, NEUT%GRAN, NEUT%, EO%GRAN, (EO+BASO)#, EO#, EO%, BASO-FSC, LYMPH#, EO-FSC, BASO-SFL, BASO%, BASO-FSC-DW, EO-SSC, PCT, BASO#, BASO%GRAN, PLT#, EO-FSC-DW, BASO-SFL-DW	2.1e-07	1	BASO#	1	1	BASO-FSC	0.425	1	0.76	0.88	0.23	0.78	0.055	0.073	0.4	0.062	0.084	0.44	0.13	0.2	0.14	0.02	0.077	0.83	0.61	0.78	0.86	0.75	0.46	0.47	0.84	0.49
15	75361539	rs67544533	0.188326	ML20	3.5e-09	47	rs8030089(1), rs35154717(1), rs9672995(1), rs35875065(1), rs59094290(1), rs8036573(1), rs2289582(1), rs8033925(1), rs13056(1), rs34713999(1), rs2304903(1), rs2120020(1), rs3850093(1), rs1867150(1), rs8028632(1), rs35911108(1), rs5020842(1), rs61093639(1), rs34835684(1), rs35736167(1), rs34584428(1), rs2415255(1), rs2415254(1), rs60425110(1), rs2120019(1), rs67324798(1), rs7175720(1), rs12185078(1…	Delta-HGB	0.046	1	Delta-HGB	0.046	1	Delta-HGB	0.046	1	MO-SFL, RBC-SSC, Delta-HGB, MCV, MCH, MicroR	0.0026	1	RBC-SSC	0.62	1	MO-SFL	0.039	1	0.046	0.00033	0.0026	0.00032	0.012	0.00054	0.026	0.011	0.0005	0.0092	0.11	0.0049	0.032	0.44	0.41	0.32	0.34	0.33	0.34	0.31	0.77	0.82	0.34	0.52
15	75386472	rs200546807	0.115156	ML20	2.7e-08	6	rs12899456(1), rs201615325(1), rs36087283(1), rs12912206(1), rs71401675(1), rs71401677(1)	Delta-HGB	0.00024	1	Delta-HGB	0.00024	1	Delta-HGB	0.00024	1	MO-SFL, RBC-SSC, Delta-HGB, MCV, MCH, MicroR	0.00024	1	Delta-HGB	0.91	1	MO-SFL	0.36	1	0.00024	0.012	0.065	0.01	0.13	0.07	0.088	0.12	0.068	0.12	0.89	0.13	0.59	0.36	0.25	0.18	0.16	0.17	0.17	0.18	0.94	0.82	0.54	0.11
15	75396809	rs12910558	0.38605	ML20	2.2e-08	0	NONE	Delta-HGB	0.21	1	Delta-HGB	0.21	1	Delta-HGB	0.21	1	MO-SFL, RBC-SSC, Delta-HGB, MCV, MCH, MicroR	0.011	1	MCV	0.77	1	MO-SFL	0.057	1	0.21	0.0025	0.015	0.028	0.017	0.00074	0.06	0.018	0.001	0.044	0.065	0.011	0.049	0.088	0.96	0.45	0.49	0.48	0.45	0.48	0.78	0.9	0.83	0.57
15	75414896	rs375179887	0.466386	ML20	4.3e-08	0	NONE	Delta-HGB	0.02	1	Delta-HGB	0.02	1	Delta-HGB	0.02	1	MO-SFL, RBC-SSC, Delta-HGB, MCV, MCH, MicroR	0.02	1	Delta-HGB	0.85	1	MO-SFL	0.62	1	0.02	0.96	0.45	0.11	0.17	0.13	0.071	0.17	0.15	0.41	0.79	0.41	0.83	0.17	0.7	0.73	0.68	0.66	0.64	0.75	0.86	0.96	0.78	0.33
15	75450557	rs8040372	0.371783	ML20	5e-08	0	NONE	Delta-HGB	0.0065	1	Delta-HGB	0.0065	1	Delta-HGB	0.0065	1	MO-SFL, RBC-SSC, Delta-HGB, MCV, MCH, MicroR	0.0065	1	Delta-HGB	0.98	1	MO-SFL	0.096	1	0.0065	0.25	0.042	0.92	0.0073	0.0047	0.032	0.0076	0.0056	0.085	0.15	0.013	0.15	0.16	0.49	0.24	0.29	0.27	0.25	0.25	0.8	0.81	0.44	0.086
15	75485373	rs12442583	0.321088	ML20	1.7e-10	1	rs11634836(1)	Delta-HGB	0.0087	1	Delta-HGB	0.0087	1	Delta-HGB	0.0087	1	MO-SFL, RBC-SSC, Delta-HGB, MCV, MCH, MicroR	0.0087	1	Delta-HGB	0.78	1	MCH	0.465	1	0.0087	0.082	0.24	0.26	0.1	0.07	0.17	0.099	0.08	0.31	0.77	0.43	0.78	0.18	0.81	0.68	0.68	0.72	0.67	0.72	0.97	0.37	0.16	0.7
15	78516591	rs111897806	0.378088	ML14	9.4e-17	4	rs34820253(1), rs2139443(1), rs12591998(1), rs7179157(1)	RDW, RDW-SD, MacroR	9.3e-14	1	RDW-SD	2.7e-06	1	MacroR	1.8e-08	1	RBC-SSC, MO-FSC, Delta-HGB, MCV, RDW, RBC-FSC-DW, RDW-SD, MicroR, MacroR, MCHC	9.3e-14	1	RDW-SD	0.52	1	RBC-FSC-DW	0.1225	1	0.28	0.029	0.21	0.28	0.3	0.38	0.29	0.3	0.39	0.51	0.33	0.035	0.63	0.32	0.26	0.22	0.24	0.19	0.19	0.22	0.97	0.54	0.99	0.04
15	78521646	rs4887020	0.426178	ML14	2.7e-10	7	rs7182829(1), rs6495283(1), rs6495284(1), rs4887018(1), rs8034758(1), rs4887019(1), rs6495285(1)	RDW, RDW-SD, MacroR	5.3e-08	1	RDW-SD	0.00029	1	MacroR	5.8e-06	1	RBC-SSC, MO-FSC, Delta-HGB, MCV, RDW, RBC-FSC-DW, RDW-SD, MicroR, MacroR, MCHC	5.3e-08	1	RDW-SD	0.57	1	Delta-HGB	0.0725	1	0.57	0.036	0.11	0.23	0.39	0.29	0.76	0.42	0.3	0.2	0.3	0.21	0.41	0.37	0.084	0.096	0.099	0.11	0.11	0.1	0.36	0.41	0.82	0.21
15	78533132	rs528830936	0.361492	ML14	2.4e-12	0	NONE	RDW, RDW-SD, MacroR	1.1e-08	1	RDW-SD	2.7e-05	1	MacroR	4e-06	1	RBC-SSC, MO-FSC, Delta-HGB, MCV, RDW, RBC-FSC-DW, RDW-SD, MicroR, MacroR, MCHC	1.1e-08	1	RDW-SD	0.97	1	RBC-FSC-DW	0.237	1	0.41	0.78	0.95	0.42	0.43	0.85	0.18	0.45	0.84	0.84	0.48	0.064	0.96	0.11	0.064	0.037	0.029	0.035	0.033	0.039	0.99	0.99	0.36	0.046
15	78538552	rs34985617	0.439525	ML14	1.4e-15	16	rs939243(1), rs77835988(1), rs8025227(1), rs2139444(1), rs2176752(1), rs201825062(1), rs74410899(1), rs62007805(1), rs55718582(1), rs10152846(1), rs4887025(1), rs62007834(1), rs12442418(1), rs3813576(1), rs10152977(1), rs12050695(1)	RDW, RDW-SD, MacroR	4.2e-12	1	RDW-SD	9.7e-06	1	MacroR	8e-08	1	RBC-SSC, MO-FSC, Delta-HGB, MCV, RDW, RBC-FSC-DW, RDW-SD, MicroR, MacroR, MCHC	4.2e-12	1	RDW-SD	0.56	1	MO-FSC	0.058	1	0.085	0.063	0.2	0.95	1	0.73	0.99	0.98	0.8	0.54	0.29	0.031	0.9	0.53	0.32	0.29	0.29	0.23	0.22	0.31	0.61	0.16	0.69	0.018
15	78539406	rs11853080	0.319386	ML14	4.6e-23	21	rs12910114(1), rs8039539(1), rs8039541(1), rs12904618(1), rs11854210(1), rs35901171(1), rs12916024(1), rs12915370(1), rs7183674(1), rs7182947(1), rs12916463(1), rs34917880(1), rs11072748(1), rs35785359(1), rs12905862(1), rs11633014(1), rs4461038(1), rs12907308(1), rs8039884(1), rs144832769(1), rs12900109(1)	RDW, RDW-SD, MacroR	4.2e-18	1	RDW-SD	1.7e-08	1	MacroR	4.3e-10	1	RBC-SSC, MO-FSC, Delta-HGB, MCV, RDW, RBC-FSC-DW, RDW-SD, MicroR, MacroR, MCHC	4.2e-18	1	RDW-SD	0.92	1	MicroR	0.047765	1	0.36	0.0033	0.095	0.89	0.79	0.73	0.73	0.8	0.76	0.78	0.92	0.00053	0.99	0.58	0.067	0.13	0.087	0.078	0.076	0.13	0.42	0.2	0.37	0.11
15	78541769	rs1519819	0.394984	ML14	4.3e-15	10	rs1519818(1), rs4887027(1), rs7170960(1), rs2280366(1), rs4887029(1), rs567199286(1), rs34757410(1), rs6495287(1), rs1996625(1), rs870731(1)	RDW, RDW-SD, MacroR	1.7e-12	1	RDW-SD	2.6e-06	1	RDW	5.7e-07	1	RBC-SSC, MO-FSC, Delta-HGB, MCV, RDW, RBC-FSC-DW, RDW-SD, MicroR, MacroR, MCHC	1.7e-12	1	RDW-SD	0.76	1	MicroR	0.0606	1	0.31	0.2	0.12	0.98	0.68	0.81	0.96	0.72	0.81	0.8	0.76	0.0012	0.51	0.21	0.027	0.038	0.023	0.02	0.02	0.038	0.98	0.88	0.29	0.89
15	78550383	rs141936812	0.409192	ML14	7.7e-11	0	NONE	RDW, RDW-SD, MacroR	1.2e-08	1	RDW-SD	0.0043	1	MacroR	4.5e-06	1	RBC-SSC, MO-FSC, Delta-HGB, MCV, RDW, RBC-FSC-DW, RDW-SD, MicroR, MacroR, MCHC	1.2e-08	1	RDW-SD	0.62	1	RBC-FSC-DW	0.085	1	0.04	0.22	0.3	0.51	0.86	0.58	0.58	0.84	0.59	0.4	0.21	0.13	0.63	0.3	0.17	0.14	0.12	0.094	0.095	0.14	0.4	0.074	0.089	0.067
15	78552790	rs56291632	0.173467	ML14	6.1e-12	8	rs28445860(1), rs11635166(1), rs62007799(1), rs11633732(1), rs34833901(1), rs62007802(1), rs11639191(1), rs11639195(1)	RDW, RDW-SD, MacroR	2.1e-09	1	RDW-SD	7.9e-05	1	RDW	1.9e-05	1	RBC-SSC, MO-FSC, Delta-HGB, MCV, RDW, RBC-FSC-DW, RDW-SD, MicroR, MacroR, MCHC	2.1e-09	1	RDW-SD	0.84	1	MO-FSC	0.2075	1	0.48	0.29	0.4	0.6	0.37	0.58	0.19	0.37	0.54	0.97	0.72	0.0043	0.3	1	0.077	0.21	0.16	0.17	0.16	0.21	0.85	0.5	0.4	0.99
15	78556250	rs78827644	0.106323	ML14	2.2e-21	30	rs76487698(1), rs75369292(1), rs79827225(1), rs77185764(1), rs79052265(1), rs200375873(1), rs117636273(1), rs113594982(1), rs145247997(1), rs11853189(1), rs11856774(1), rs78994386(1), rs2867933(1), rs75281351(1), rs2277551(1), rs1879152(1), rs2280364(1), rs77056929(1), rs11855111(1), rs11854322(1), rs16969703(1), rs78151008(1), rs16969705(1), rs16969707(1), rs139430935(1), rs2090679(1), rs7489410…	RDW, RDW-SD, MacroR	8.8e-18	1	RDW-SD	0.00014	1	MacroR	1.3e-12	1	RBC-SSC, MO-FSC, Delta-HGB, MCV, RDW, RBC-FSC-DW, RDW-SD, MicroR, MacroR, MCHC	8.8e-18	1	RDW-SD	0.94	1	RBC-FSC-DW	0.04	1	0.8	0.00049	0.037	0.79	0.09	0.069	0.15	0.085	0.074	0.17	0.23	0.043	0.089	0.48	0.79	0.61	0.87	0.78	0.8	0.6	0.92	0.97	0.52	0.7
15	78557720	rs62007832	0.21044	ML14	6.8e-09	0	NONE	RDW, RDW-SD, MacroR	9.3e-07	1	RDW-SD	0.0016	1	RDW	4.8e-05	1	RBC-SSC, MO-FSC, Delta-HGB, MCV, RDW, RBC-FSC-DW, RDW-SD, MicroR, MacroR, MCHC	9.3e-07	1	RDW-SD	0.81	1	MicroR	0.223	1	0.52	0.2	0.42	0.72	0.53	0.68	0.79	0.58	0.63	0.9	0.81	0.0074	0.27	0.39	0.017	0.035	0.031	0.019	0.019	0.036	0.72	0.46	0.16	0.9
15	78559807	rs398118999	0.413136	ML14	1.4e-25	21	rs4886565(1), rs4887023(1), rs12591810(1), rs12904669(1), rs12439043(1), rs12439144(1), rs4643281(1), rs1879154(1), rs58119220(1), rs3053061(1), rs2903880(1), rs28497914(1), rs7166069(1), rs8032081(1), rs11638511(1), rs34002784(1), rs3169166(1), rs2867932(1), rs4491475(1), rs4887030(1), rs2013580(1)	RDW, RDW-SD, MacroR	1.4e-19	1	RDW-SD	4.7e-09	1	MacroR	9.9e-13	1	RBC-SSC, MO-FSC, Delta-HGB, MCV, RDW, RBC-FSC-DW, RDW-SD, MicroR, MacroR, MCHC	1.4e-19	1	RDW-SD	0.65	1	MO-FSC	0.0286	1	0.46	0.047	0.051	0.8	0.43	0.33	0.25	0.41	0.34	0.31	0.3	0.0062	0.53	0.038	0.015	0.0066	0.0039	0.0028	0.0028	0.0065	0.57	0.26	0.23	0.14
15	78563103	rs3169166	0.414459	ML13	2.7e-08	7	rs4886565(1), rs4887023(1), rs12591810(1), rs12904669(1), rs12439043(1), rs1879154(1), rs3053061(1)	RET#, RET%, RPI	0.0052	1	RPI	0.15	1	RET%	0.088	1	BASO-SFL, RET-SFL, RET#, RET%, HLSR#, RPI, HLSR%	0.00026	1	RET-SFL	0.83	1	BASO-SFL	0.056	1	0.47	0.028	0.057	0.85	0.42	0.33	0.23	0.4	0.35	0.22	0.27	0.0072	0.55	0.017	0.012	0.0035	0.0022	0.0016	0.0016	0.0035	0.8	0.4	0.4	0.072
15	78565841	rs11853191	0.155998	ML14	2e-12	0	NONE	RDW, RDW-SD, MacroR	9.1e-11	1	RDW-SD	0.012	1	MacroR	2.5e-07	1	RBC-SSC, MO-FSC, Delta-HGB, MCV, RDW, RBC-FSC-DW, RDW-SD, MicroR, MacroR, MCHC	9.1e-11	1	RDW-SD	0.99	1	Delta-HGB	0.128	1	0.99	0.0015	0.086	0.95	0.25	0.24	0.23	0.25	0.27	0.3	0.3	0.17	0.31	0.24	0.89	0.54	0.71	0.65	0.66	0.53	0.96	0.99	0.39	0.85
15	78576072	rs201028505	0.367636	ML14	1.2e-10	0	NONE	RDW, RDW-SD, MacroR	9.1e-08	1	RDW-SD	0.00015	1	RDW	2.3e-06	1	RBC-SSC, MO-FSC, Delta-HGB, MCV, RDW, RBC-FSC-DW, RDW-SD, MicroR, MacroR, MCHC	9.1e-08	1	RDW-SD	0.9	1	Delta-HGB	0.15765	1	0.9	0.14	0.31	0.47	0.92	0.94	0.71	0.87	0.96	0.39	0.81	0.0053	0.62	0.045	0.00077	0.0012	0.0006	0.00058	0.00061	0.0011	0.84	0.87	0.28	0.84
15	78587743	rs539142439	0.46484	ML14	6.2e-13	0	NONE	RDW, RDW-SD, MacroR	6.3e-11	1	RDW-SD	0.00029	1	MacroR	2.4e-06	1	RBC-SSC, MO-FSC, Delta-HGB, MCV, RDW, RBC-FSC-DW, RDW-SD, MicroR, MacroR, MCHC	6.3e-11	1	RDW-SD	0.98	1	MO-FSC	0.229	1	0.89	0.26	0.44	0.57	0.3	0.37	0.9	0.29	0.39	0.16	0.83	0.018	0.63	0.2	0.032	0.033	0.017	0.019	0.02	0.031	0.6	0.77	0.32	0.37
15	78596313	rs73467147	0.219618	ML14	8.7e-12	17	rs7176976(1), rs11629630(1), rs3813574(1), rs967821(1), rs6996(1), rs3832993(1), rs66994426(1), rs11635815(1), rs2280365(1), rs56299741(1), rs17402697(1), rs11635324(1), rs11636560(1), rs56094647(1), rs7183765(1), rs113415057(1), rs72736745(1)	RDW, RDW-SD, MacroR	8.8e-10	1	RDW-SD	5.7e-06	1	MacroR	1.4e-07	1	RBC-SSC, MO-FSC, Delta-HGB, MCV, RDW, RBC-FSC-DW, RDW-SD, MicroR, MacroR, MCHC	8.8e-10	1	RDW-SD	0.57	1	MO-FSC	0.1335	1	0.5	0.086	0.057	0.3	0.18	0.12	0.11	0.18	0.1	0.19	0.26	0.21	0.22	0.33	0.071	0.1	0.062	0.076	0.077	0.098	0.78	0.62	0.81	0.94
15	78622088	rs149925812	0.166638	ML14	1.2e-09	0	NONE	RDW, RDW-SD, MacroR	1.7e-08	1	RDW-SD	0.06	1	MacroR	4.3e-06	1	RBC-SSC, MO-FSC, Delta-HGB, MCV, RDW, RBC-FSC-DW, RDW-SD, MicroR, MacroR, MCHC	1.7e-08	1	RDW-SD	0.72	1	MO-FSC	0.33	1	0.44	0.055	0.51	0.75	0.31	0.23	0.24	0.3	0.24	0.22	0.27	0.39	0.24	0.43	0.26	0.76	0.48	0.6	0.6	0.76	0.56	0.58	0.3	0.71
15	78666311	rs9920189	0.445752	ML14	3.8e-09	0	NONE	RDW, RDW-SD, MacroR	2e-08	1	RDW-SD	0.0012	1	RDW	3.8e-05	1	RBC-SSC, MO-FSC, Delta-HGB, MCV, RDW, RBC-FSC-DW, RDW-SD, MicroR, MacroR, MCHC	2e-08	1	RDW-SD	0.84	1	RBC-FSC-DW	0.2	1	0.81	0.59	0.28	0.84	0.12	0.12	0.13	0.13	0.11	0.6	0.17	0.0012	0.064	0.96	0.43	0.57	0.63	0.61	0.57	0.59	0.93	0.71	0.8	0.95
15	80251294	rs2562751	0.245243	ML7	1.4e-12	6	rs2562750(1), rs2733095(1), rs576871100(1), rs142312981(1), rs34912222(1), rs2562753(1)	MONO%, MONO#, MO-SFL-DW, GRAN%MYELOID	4.9e-11	1	MONO%	9.5e-05	1	MO-SFL-DW	6.6e-09	1	LY-FSC-DW, LY-SFL-DW, RBC-SFL-DW, NEUT%, WBC#, NE-SSC, LY-SSC, MONO%, MO-FSC, LYMPH#, MO-FSC-DW, MONO#, MO-SFL-DW, GRAN%MYELOID	4.9e-11	1	MONO%	0.99	1	MO-FSC	0.075	1	0.88	0.35	0.12	0.11	0.53	0.53	0.92	0.53	0.52	0.54	0.88	0.78	0.31	0.0098	0.92	0.26	0.99	0.44	0.43	0.27	0.29	0.43	0.34	0.64
15	80259159	rs147934515	0.257097	ML7	3.6e-16	42	rs2562754(1), rs8033923(1), rs7180804(1), rs16971619(1), rs8026803(1), rs8025803(1), rs8025805(1), rs76648483(1), rs8026767(1), rs67760360(1), rs3826007(1), rs1138358(1), rs1138357(1), rs62025493(1), rs16971626(1), rs201385724(1), rs1987102(1), rs58966963(1), rs7177355(1), rs11632488(1), rs1879894(1), rs1879893(1), rs62025494(1), rs11631733(1), rs11631810(1), rs11631974(1), rs67122419(1), rs71694…	MONO%, MONO#, MO-SFL-DW, GRAN%MYELOID	2.3e-14	1	MONO%	0.00021	1	MO-SFL-DW	2.9e-10	1	LY-FSC-DW, LY-SFL-DW, RBC-SFL-DW, NEUT%, WBC#, NE-SSC, LY-SSC, MONO%, MO-FSC, LYMPH#, MO-FSC-DW, MONO#, MO-SFL-DW, GRAN%MYELOID	2.3e-14	1	MONO%	0.85	1	WBC#	0.0505	1	0.81	0.35	0.55	0.16	0.38	0.35	0.54	0.39	0.33	0.49	0.63	0.54	0.26	0.051	0.85	0.33	0.79	0.6	0.6	0.33	0.97	0.89	0.82	0.36
15	80283039	rs2586156	0.316423	ML7	6.3e-10	3	rs2586160(1), rs12905084(1), rs2461647(1)	MONO%, MONO#, MO-SFL-DW, GRAN%MYELOID	2.3e-09	1	MONO%	0.24	1	MO-SFL-DW	2.82e-06	1	LY-FSC-DW, LY-SFL-DW, RBC-SFL-DW, NEUT%, WBC#, NE-SSC, LY-SSC, MONO%, MO-FSC, LYMPH#, MO-FSC-DW, MONO#, MO-SFL-DW, GRAN%MYELOID	2.3e-09	1	MONO%	0.75	1	LYMPH#	0.155	1	0.82	0.75	0.51	0.14	0.071	0.057	0.0086	0.073	0.05	0.27	0.26	0.065	0.037	0.028	0.48	0.17	0.64	0.29	0.28	0.17	0.77	0.79	0.5	0.42
15	91502383	rs1105291	0.139639	ML14	7.3e-09	13	rs79548680(1), rs12595025(1), rs12594925(1), rs113343095(1), rs8026714(1), rs2301825(1), rs150333865(1), rs60290423(1), rs12594752(1), rs76119208(1), rs78029804(1), rs3826033(1), rs79253100(1)	RDW, RDW-SD, MacroR	8.3e-08	1	RDW	0.0018	1	MacroR	2.2e-07	1	RBC-SSC, MO-FSC, Delta-HGB, MCV, RDW, RBC-FSC-DW, RDW-SD, MicroR, MacroR, MCHC	8.3e-08	1	RDW	0.99	1	MCV	0.0125	1	0.025	0.034	0.014	0.82	0.073	0.28	0.87	0.076	0.28	0.0092	0.013	0.99	0.19	0.28	0.58	0.38	0.36	0.33	0.32	0.38	0.026	0.37	0.58	0.0037
15	91502849	rs8038661	0.13928	ML12	2.1e-08	4	rs1105291(1), rs113343095(1), rs8026714(1), rs3826033(1)	MCHC	0.0067	1	MCHC	0.0067	1	MCHC	0.0067	1	RBC-SFL-DW, RBC-SFL, RBC-SSC, MO-FSC, MO-SSC, Hyper-He, MCV, BASO-SFL, MCH, RDW, RDW-SD, HCT, MicroR, HGB, MacroR, MCHC	4.5e-07	1	RDW	0.88	1	MCV	0.074	1	0.055	0.018	0.008	0.82	0.07	0.25	0.9	0.073	0.26	0.0079	0.013	0.88	0.19	0.3	0.5	0.35	0.31	0.3	0.29	0.34	0.015	0.28	0.54	0.0028
16	149539	rs570013781	0.003002	ML2	1.6e-10	0	NONE	RBC-SFL-DW, RBC-SFL, RBC-SSC, Hyper-He, Delta-HGB, MCV, MCH, IRF-FSC, RDW, RBC-He, RBC-FSC-DW, RBC-FSC, RET-FSC, RET-He, MicroR, RBC#, MCHC	2.9e-11	0	MCH	0.64	1	RBC-FSC-DW	5.3e-07	1	RBC-SFL-DW, NE-SSC, BASO-FSC, RBC-SFL, RBC-SSC, Hyper-He, Delta-HGB, MCV, BASO-SFL, EO-SSC, RET-SFL, MCH, IRF-FSC, RDW, RBC-He, RBC-FSC-DW, RBC-FSC, RET-FSC, RET-He, MicroR, MO-SFL-DW, RBC#, HGB, RET%, MacroR, MCHC, RPI	2.9e-11	0	MCH	0.86	1	NE-SSC	0.0054	1	0.048	0.0054	5.2e-06	0.48	9.8e-09	1.3e-10	1.2e-07	1.2e-08	1.6e-10	5.3e-07	8e-08	6.7e-09	2.9e-11	0.84	0.97	0.91	0.69	0.72	0.73	0.91	0.09	0.22	0.36	0.082
16	150876	rs12918306	0.280635	ML2	1.6e-10	0	NONE	RBC-SFL-DW, RBC-SFL, RBC-SSC, Hyper-He, Delta-HGB, MCV, MCH, IRF-FSC, RDW, RBC-He, RBC-FSC-DW, RBC-FSC, RET-FSC, RET-He, MicroR, RBC#, MCHC	5.6e-10	1	MCH	0.7	1	RDW	6.3e-06	1	RBC-SFL-DW, NE-SSC, BASO-FSC, RBC-SFL, RBC-SSC, Hyper-He, Delta-HGB, MCV, BASO-SFL, EO-SSC, RET-SFL, MCH, IRF-FSC, RDW, RBC-He, RBC-FSC-DW, RBC-FSC, RET-FSC, RET-He, MicroR, MO-SFL-DW, RBC#, HGB, RET%, MacroR, MCHC, RPI	5.6e-10	1	MCH	0.85	1	RET-SFL	0.0052	1	0.0052	0.021	2e-08	0.54	1.4e-09	9.2e-10	8.8e-06	1.7e-09	7e-10	6.3e-06	3.4e-06	1.7e-07	5.6e-10	0.54	0.91	0.84	0.87	0.89	0.91	0.82	0.21	0.38	0.88	0.027
16	157592	rs60992881	0.401876	ML2	7.8e-11	0	NONE	RBC-SFL-DW, RBC-SFL, RBC-SSC, Hyper-He, Delta-HGB, MCV, MCH, IRF-FSC, RDW, RBC-He, RBC-FSC-DW, RBC-FSC, RET-FSC, RET-He, MicroR, RBC#, MCHC	2.1e-10	1	MCH	0.88	1	RDW	8.4e-07	1	RBC-SFL-DW, NE-SSC, BASO-FSC, RBC-SFL, RBC-SSC, Hyper-He, Delta-HGB, MCV, BASO-SFL, EO-SSC, RET-SFL, MCH, IRF-FSC, RDW, RBC-He, RBC-FSC-DW, RBC-FSC, RET-FSC, RET-He, MicroR, MO-SFL-DW, RBC#, HGB, RET%, MacroR, MCHC, RPI	2.1e-10	1	MCH	0.9	1	NE-SSC	0.04	1	0.079	0.22	1.7e-07	0.61	6.6e-09	2.2e-10	1e-06	7e-09	2.2e-10	6.1e-09	8.4e-07	1.3e-08	2.1e-10	0.55	0.49	0.45	0.57	0.66	0.64	0.46	0.19	0.29	0.55	0.039
16	159210	rs12149703	0.482298	ML2	1.2e-13	21	rs6600233(1), rs3216332(1), rs12918303(1), rs12927713(1), rs7199157(1), rs8055187(1), rs12931752(1), rs11316789(1), rs146967241(1), rs11248850(1), rs11865131(1), rs10573551(1), rs7185768(1), rs11248853(1), rs11866877(1), rs2238368(1), rs8051955(1), rs8047658(1), rs62032626(1), rs12925761(1), rs60125383(1)	RBC-SFL-DW, RBC-SFL, RBC-SSC, Hyper-He, Delta-HGB, MCV, MCH, IRF-FSC, RDW, RBC-He, RBC-FSC-DW, RBC-FSC, RET-FSC, RET-He, MicroR, RBC#, MCHC	1.1e-12	1	MCH	0.67	1	RDW	1.1e-08	1	RBC-SFL-DW, NE-SSC, BASO-FSC, RBC-SFL, RBC-SSC, Hyper-He, Delta-HGB, MCV, BASO-SFL, EO-SSC, RET-SFL, MCH, IRF-FSC, RDW, RBC-He, RBC-FSC-DW, RBC-FSC, RET-FSC, RET-He, MicroR, MO-SFL-DW, RBC#, HGB, RET%, MacroR, MCHC, RPI	1.1e-12	1	MCH	0.88	1	RET-SFL	0.0083	1	0.0083	0.041	1.1e-08	0.16	1.6e-11	3.9e-12	3.5e-08	1.6e-11	3.1e-12	3.1e-10	8.5e-09	6e-12	1.1e-12	0.57	0.42	0.74	0.57	0.61	0.63	0.73	0.13	0.19	0.55	0.037
16	173947	rs11284029	0.0582303	ML2	1.5e-10	0	NONE	RBC-SFL-DW, RBC-SFL, RBC-SSC, Hyper-He, Delta-HGB, MCV, MCH, IRF-FSC, RDW, RBC-He, RBC-FSC-DW, RBC-FSC, RET-FSC, RET-He, MicroR, RBC#, MCHC	8.5e-11	0	MCH	0.52	1	RBC-SFL-DW	1.8e-06	1	RBC-SFL-DW, NE-SSC, BASO-FSC, RBC-SFL, RBC-SSC, Hyper-He, Delta-HGB, MCV, BASO-SFL, EO-SSC, RET-SFL, MCH, IRF-FSC, RDW, RBC-He, RBC-FSC-DW, RBC-FSC, RET-FSC, RET-He, MicroR, MO-SFL-DW, RBC#, HGB, RET%, MacroR, MCHC, RPI	8.5e-11	0	MCH	0.96	1	EO-SSC	0.072	1	0.072	0.44	8.9e-05	0.52	2.3e-09	4.6e-10	1.8e-06	3.3e-09	4.4e-10	6.5e-07	3.4e-06	1.3e-07	8.5e-11	0.46	0.62	0.91	0.95	0.97	0.95	0.93	0.32	0.77	0.68	0.21
16	190968	rs2541604	0.400603	ML2	7.9e-10	1	rs2541605(1)	RBC-SFL-DW, RBC-SFL, RBC-SSC, Hyper-He, Delta-HGB, MCV, MCH, IRF-FSC, RDW, RBC-He, RBC-FSC-DW, RBC-FSC, RET-FSC, RET-He, MicroR, RBC#, MCHC	2.4e-09	1	MCH	0.44	1	RBC-SFL-DW	1.3e-06	1	RBC-SFL-DW, NE-SSC, BASO-FSC, RBC-SFL, RBC-SSC, Hyper-He, Delta-HGB, MCV, BASO-SFL, EO-SSC, RET-SFL, MCH, IRF-FSC, RDW, RBC-He, RBC-FSC-DW, RBC-FSC, RET-FSC, RET-He, MicroR, MO-SFL-DW, RBC#, HGB, RET%, MacroR, MCHC, RPI	2.4e-09	1	MCH	0.93	1	RPI	0.011	1	0.011	0.17	7.5e-07	0.44	1.3e-08	9.5e-09	3e-05	1.6e-08	8.3e-09	1.3e-06	2.4e-07	5.2e-08	2.4e-09	0.53	0.57	0.5	0.56	0.59	0.58	0.52	0.58	0.78	0.74	0.68
16	201754	rs113613943	0.094945	ML2	2.6e-11	1	rs73478371(1)	RBC-SFL-DW, RBC-SFL, RBC-SSC, Hyper-He, Delta-HGB, MCV, MCH, IRF-FSC, RDW, RBC-He, RBC-FSC-DW, RBC-FSC, RET-FSC, RET-He, MicroR, RBC#, MCHC	8.1e-13	0	MCH	0.63	1	RBC-FSC-DW	1.6e-06	1	RBC-SFL-DW, NE-SSC, BASO-FSC, RBC-SFL, RBC-SSC, Hyper-He, Delta-HGB, MCV, BASO-SFL, EO-SSC, RET-SFL, MCH, IRF-FSC, RDW, RBC-He, RBC-FSC-DW, RBC-FSC, RET-FSC, RET-He, MicroR, MO-SFL-DW, RBC#, HGB, RET%, MacroR, MCHC, RPI	8.1e-13	0	MCH	0.95	1	NE-SSC	0.047	1	0.047	0.1	8.5e-08	0.49	1.9e-10	3.8e-11	3.8e-06	3.6e-10	4.6e-11	4.9e-07	3.2e-05	1.6e-06	8.1e-13	0.38	0.47	0.98	0.89	0.95	0.96	0.96	0.96	0.3	0.038	0.99
16	213142	rs2858934	0.103949	ML2	7.8e-10	0	NONE	RBC-SFL-DW, RBC-SFL, RBC-SSC, Hyper-He, Delta-HGB, MCV, MCH, IRF-FSC, RDW, RBC-He, RBC-FSC-DW, RBC-FSC, RET-FSC, RET-He, MicroR, RBC#, MCHC	5.7e-11	0	RBC-He	0.49	1	RBC-SFL-DW	2.2e-06	1	RBC-SFL-DW, NE-SSC, BASO-FSC, RBC-SFL, RBC-SSC, Hyper-He, Delta-HGB, MCV, BASO-SFL, EO-SSC, RET-SFL, MCH, IRF-FSC, RDW, RBC-He, RBC-FSC-DW, RBC-FSC, RET-FSC, RET-He, MicroR, MO-SFL-DW, RBC#, HGB, RET%, MacroR, MCHC, RPI	5.7e-11	0	RBC-He	0.62	1	EO-SSC	0.011	1	0.0042	0.38	1.4e-08	0.49	5.2e-08	6.5e-11	4.8e-06	6.1e-08	5.7e-11	1.6e-08	0.0016	2.2e-06	1.3e-10	0.0085	0.76	0.33	0.46	0.41	0.4	0.33	0.44	0.9	0.47	0.27
16	215106	rs7194649	0.10635	ML12	1.9e-08	1	rs3785309(1)	MCHC	7.6e-09	0	MCHC	7.6e-09	0	MCHC	7.6e-09	0	RBC-SFL-DW, RBC-SFL, RBC-SSC, MO-FSC, MO-SSC, Hyper-He, MCV, BASO-SFL, MCH, RDW, RDW-SD, HCT, MicroR, HGB, MacroR, MCHC	7.6e-09	0	MCHC	0.42	1	MO-SSC	0.0625	1	0.024	0.089	2.2e-08	0.076	5.2e-08	5.4e-09	1.5e-07	5.2e-08	5.7e-09	1.4e-07	0.012	0.0011	1.1e-08	0.24	0.65	0.79	0.88	0.9	0.9	0.78	0.67	0.64	0.21	0.79
16	215106	rs7194649	0.10635	ML2	4.3e-08	0	NONE	RBC-SFL-DW, RBC-SFL, RBC-SSC, Hyper-He, Delta-HGB, MCV, MCH, IRF-FSC, RDW, RBC-He, RBC-FSC-DW, RBC-FSC, RET-FSC, RET-He, MicroR, RBC#, MCHC	5.4e-09	0	RBC-FSC	0.27	1	RBC-FSC-DW	1.5e-07	1	RBC-SFL-DW, NE-SSC, BASO-FSC, RBC-SFL, RBC-SSC, Hyper-He, Delta-HGB, MCV, BASO-SFL, EO-SSC, RET-SFL, MCH, IRF-FSC, RDW, RBC-He, RBC-FSC-DW, RBC-FSC, RET-FSC, RET-He, MicroR, MO-SFL-DW, RBC#, HGB, RET%, MacroR, MCHC, RPI	5.4e-09	0	RBC-FSC	0.91	1	EO-SSC	0.023	1	0.024	0.089	2.2e-08	0.076	5.2e-08	5.4e-09	1.5e-07	5.2e-08	5.7e-09	1.4e-07	0.012	0.0011	1.1e-08	0.24	0.65	0.79	0.88	0.9	0.9	0.78	0.67	0.64	0.21	0.79
16	215379	rs2541677	0.184504	ML2	4.3e-12	17	rs2541639(1), rs2858922(1), rs2858923(1), rs11641876(1), rs2685131(1), rs1203833(1), rs11639532(1), rs2685118(1), rs376928985(1), rs11641118(1), rs11641681(1), rs3760047(1), rs1203972(1), rs4984855(1), rs59428751(1), rs199754290(1), rs35652570(1)	RBC-SFL-DW, RBC-SFL, RBC-SSC, Hyper-He, Delta-HGB, MCV, MCH, IRF-FSC, RDW, RBC-He, RBC-FSC-DW, RBC-FSC, RET-FSC, RET-He, MicroR, RBC#, MCHC	6.3e-14	0	MCH	0.81	1	RBC-FSC-DW	1.5e-07	1	RBC-SFL-DW, NE-SSC, BASO-FSC, RBC-SFL, RBC-SSC, Hyper-He, Delta-HGB, MCV, BASO-SFL, EO-SSC, RET-SFL, MCH, IRF-FSC, RDW, RBC-He, RBC-FSC-DW, RBC-FSC, RET-FSC, RET-He, MicroR, MO-SFL-DW, RBC#, HGB, RET%, MacroR, MCHC, RPI	6.3e-14	0	MCH	0.92	1	NE-SSC	0.0032	1	0.0011	0.36	7.5e-09	0.45	2.7e-10	6.3e-13	1.8e-07	4.3e-10	7.4e-13	1.1e-10	0.00018	1.5e-07	6.3e-14	0.035	0.49	0.63	0.84	0.76	0.75	0.65	0.052	0.31	0.95	0.024
16	235490	rs56304909	0.22685	ML2	1.8e-08	0	NONE	RBC-SFL-DW, RBC-SFL, RBC-SSC, Hyper-He, Delta-HGB, MCV, MCH, IRF-FSC, RDW, RBC-He, RBC-FSC-DW, RBC-FSC, RET-FSC, RET-He, MicroR, RBC#, MCHC	1.9e-09	0	MCH	0.92	1	RDW	3e-06	1	RBC-SFL-DW, NE-SSC, BASO-FSC, RBC-SFL, RBC-SSC, Hyper-He, Delta-HGB, MCV, BASO-SFL, EO-SSC, RET-SFL, MCH, IRF-FSC, RDW, RBC-He, RBC-FSC-DW, RBC-FSC, RET-FSC, RET-He, MicroR, MO-SFL-DW, RBC#, HGB, RET%, MacroR, MCHC, RPI	1.9e-09	0	MCH	0.92	1	RDW	0.013	1	0.022	0.13	5e-08	0.14	9.1e-08	8e-09	2.1e-06	1.1e-07	7.4e-09	3e-06	0.0024	0.00015	1.9e-09	0.075	0.6	0.2	0.25	0.21	0.21	0.21	0.27	0.68	0.59	0.34
16	235660	rs2685118	0.185247	ML12	2.2e-13	14	rs2541677(1), rs1203833(1), rs11639532(1), rs376928985(1), rs11641118(1), rs11641681(1), rs3760047(1), rs1203972(1), rs4984855(1), rs59428751(1), rs199754290(1), rs35652570(1), rs56007737(1), rs72247169(1)	MCHC	8e-13	1	MCHC	8e-13	1	MCHC	8e-13	1	RBC-SFL-DW, RBC-SFL, RBC-SSC, MO-FSC, MO-SSC, Hyper-He, MCV, BASO-SFL, MCH, RDW, RDW-SD, HCT, MicroR, HGB, MacroR, MCHC	8e-13	1	MCHC	0.98	1	HCT	0.0077	1	0.023	0.59	9.5e-10	0.77	4.3e-09	1e-10	2.1e-07	6.2e-09	9.2e-11	1.7e-09	0.013	0.00042	4.1e-11	0.082	0.55	0.19	0.25	0.2	0.2	0.2	0.53	0.64	0.5	0.59
16	246103	rs113858900	0.066102	ML12	5.9e-09	0	NONE	MCHC	9e-11	0	MCHC	9e-11	0	MCHC	9e-11	0	RBC-SFL-DW, RBC-SFL, RBC-SSC, MO-FSC, MO-SSC, Hyper-He, MCV, BASO-SFL, MCH, RDW, RDW-SD, HCT, MicroR, HGB, MacroR, MCHC	9e-11	0	MCHC	0.99	1	HCT	0.053	1	0.014	0.42	6.1e-07	0.86	1e-07	7.2e-09	0.0002	1.7e-07	1e-08	1.8e-08	0.0016	0.00052	1.1e-09	0.067	0.87	0.42	0.58	0.5	0.5	0.44	0.3	0.74	0.94	0.37
16	251812	rs113967662	0.066237	ML2	1.4e-09	11	rs111332387(1), rs10153124(1), rs111775488(1), rs111355434(1), rs61149004(1), rs113858900(1), rs7189975(1), rs113604211(1), rs9972706(1), rs113186640(1), rs8055546(1)	RBC-SFL-DW, RBC-SFL, RBC-SSC, Hyper-He, Delta-HGB, MCV, MCH, IRF-FSC, RDW, RBC-He, RBC-FSC-DW, RBC-FSC, RET-FSC, RET-He, MicroR, RBC#, MCHC	7.1e-11	0	MCH	0.83	1	RDW	2.6e-05	1	RBC-SFL-DW, NE-SSC, BASO-FSC, RBC-SFL, RBC-SSC, Hyper-He, Delta-HGB, MCV, BASO-SFL, EO-SSC, RET-SFL, MCH, IRF-FSC, RDW, RBC-He, RBC-FSC-DW, RBC-FSC, RET-FSC, RET-He, MicroR, MO-SFL-DW, RBC#, HGB, RET%, MacroR, MCHC, RPI	7.1e-11	0	MCH	0.95	1	BASO-SFL	0.018	1	0.011	0.2	6.2e-08	0.55	3.2e-09	7.5e-10	2.6e-05	5.2e-09	8.9e-10	3.9e-09	0.00029	6.2e-05	7.1e-11	0.081	0.79	0.49	0.64	0.57	0.56	0.5	0.41	0.87	0.71	0.32
16	28280918	rs111341598	0.081074	ML5	6.7e-11	0	NONE	PDW, P-LCR, H-IPF, MPV, IPF#, IPF%, PLT-FSC, PLT-SSC, PLT-SFL	1.4e-11	0	H-IPF	5.3e-06	1	PLT-SSC	1.8e-08	1	RBC-SFL-DW, PDW, P-LCR, H-IPF, MPV, IPF#, IPF%, MO-FSC, PLT-SSC-DW, PLT-SFL-DW, PLT-FSC, PLT-SSC, PLT-SFL, PLT#, PLT-FSC-DW	1.4e-11	0	H-IPF	0.96	1	MO-FSC	2.6e-07	1	0.13	0.4	0.023	0.47	0.39	0.19	0.65	0.36	0.2	0.37	0.12	0.49	0.18	0.71	0.25	0.28	0.23	0.25	0.25	0.28	1.8e-08	2.8e-08	5.3e-06	1.8e-08
16	28504356	rs33983835	0.0773031	ML5	1.1e-09	0	NONE	PDW, P-LCR, H-IPF, MPV, IPF#, IPF%, PLT-FSC, PLT-SSC, PLT-SFL	6.2e-10	0	H-IPF	5.8e-07	1	PDW	1.1e-07	1	RBC-SFL-DW, PDW, P-LCR, H-IPF, MPV, IPF#, IPF%, MO-FSC, PLT-SSC-DW, PLT-SFL-DW, PLT-FSC, PLT-SSC, PLT-SFL, PLT#, PLT-FSC-DW	6.2e-10	0	H-IPF	0.77	1	RBC-SFL-DW	2.8e-07	1	0.89	0.68	0.59	0.77	0.68	0.72	0.54	0.7	0.7	0.22	0.18	0.36	0.48	0.049	0.21	0.069	0.082	0.081	0.081	0.068	2.8e-08	1e-07	2.7e-07	1.5e-07
16	28505660	rs151234	0.135747	ML5	2.4e-16	22	rs151233(1), rs231972(1), rs231974(1), rs231975(1), rs151227(1), rs151225(1), rs231970(1), rs151320(1), rs508022(1), rs373017817(1), rs529163249(1), rs554206(1), rs143139252(1), rs151230(1), rs151229(1), rs11641853(1), rs10521145(1), rs11644791(1), rs3194168(1), rs11647881(1), rs10797300(1), rs11074908(1)	PDW, P-LCR, H-IPF, MPV, IPF#, IPF%, PLT-FSC, PLT-SSC, PLT-SFL	2.7e-20	0	H-IPF	1.8e-08	1	PDW	1.2e-13	1	RBC-SFL-DW, PDW, P-LCR, H-IPF, MPV, IPF#, IPF%, MO-FSC, PLT-SSC-DW, PLT-SFL-DW, PLT-FSC, PLT-SSC, PLT-SFL, PLT#, PLT-FSC-DW	2.7e-20	0	H-IPF	0.26	1	RBC-SFL-DW	6e-09	1	0.062	0.33	0.29	0.26	0.35	0.35	0.36	0.36	0.37	0.12	0.95	0.1	0.37	0.31	0.021	0.032	0.0089	0.018	0.019	0.03	3.2e-15	8.8e-14	6e-09	5.8e-10
16	28575962	rs199784506	0.083241	ML5	1.1e-10	4	rs234889(1), rs231971(1), rs17639997(1), rs149679728(1)	PDW, P-LCR, H-IPF, MPV, IPF#, IPF%, PLT-FSC, PLT-SSC, PLT-SFL	8.2e-14	0	H-IPF	6.2e-06	1	PDW	1.7e-08	1	RBC-SFL-DW, PDW, P-LCR, H-IPF, MPV, IPF#, IPF%, MO-FSC, PLT-SSC-DW, PLT-SFL-DW, PLT-FSC, PLT-SSC, PLT-SFL, PLT#, PLT-FSC-DW	8.2e-14	0	H-IPF	0.45	1	MO-FSC	9e-07	1	0.84	0.61	0.57	0.29	0.34	0.48	0.54	0.36	0.47	0.28	0.81	0.27	0.6	0.17	0.019	0.022	0.012	0.018	0.019	0.021	1.1e-08	1.7e-08	1.9e-07	9e-07
16	28602991	rs11401	0.162502	ML5	4.5e-08	0	NONE	PDW, P-LCR, H-IPF, MPV, IPF#, IPF%, PLT-FSC, PLT-SSC, PLT-SFL	9.5e-11	0	H-IPF	0.00045	1	PLT-SSC	8.3e-06	1	RBC-SFL-DW, PDW, P-LCR, H-IPF, MPV, IPF#, IPF%, MO-FSC, PLT-SSC-DW, PLT-SFL-DW, PLT-FSC, PLT-SSC, PLT-SFL, PLT#, PLT-FSC-DW	9.5e-11	0	H-IPF	0.55	1	RBC-SFL-DW	8.6e-05	1	0.16	0.82	0.86	0.55	0.12	0.22	0.28	0.13	0.24	0.025	0.84	0.099	0.31	0.4	0.73	0.5	0.41	0.49	0.48	0.5	3.5e-06	1.3e-05	0.00045	1.2e-05
16	28615708	rs11074904	0.126443	ML5	6.8e-11	2	rs369741491(1), rs9924471(1)	PDW, P-LCR, H-IPF, MPV, IPF#, IPF%, PLT-FSC, PLT-SSC, PLT-SFL	2.6e-14	0	H-IPF	5.7e-06	1	PDW	1.8e-08	1	RBC-SFL-DW, PDW, P-LCR, H-IPF, MPV, IPF#, IPF%, MO-FSC, PLT-SSC-DW, PLT-SFL-DW, PLT-FSC, PLT-SSC, PLT-SFL, PLT#, PLT-FSC-DW	2.6e-14	0	H-IPF	0.68	1	RBC-SFL-DW	2.1e-06	1	0.13	0.36	0.6	0.68	0.16	0.24	0.34	0.15	0.26	0.065	0.67	0.056	0.24	0.43	0.021	0.037	0.013	0.026	0.025	0.037	1.5e-09	1.8e-08	2.1e-06	8.6e-07
16	30495657	rs7197010	0.453293	ML9	7.9e-09	4	rs7196129(1), rs537083500(1), rs2285459(1), rs4630562(1)	NEUT%, LYMPH#, LYMPH%	8.5e-09	1	LYMPH#	0.42	1	NEUT%	0.031	1	LY-SFL, LY-FSC-DW, MO-SFL, LY-SFL-DW, RBC-SFL-DW, NEUT%, WBC#, MO-SSC-DW, RE-LYMP%, LY-SSC, MONO%, MO-SSC, LYMPH#, RE-LYMP#, BASO-SFL, BASO%, IG%, MONO#, RE-LYMP(L)%, LYMPH%, MO-SFL-DW, GRAN%MYELOID	8.5e-09	1	LYMPH#	0.9	1	MO-SFL	0.225	1	0.63	0.11	0.0046	0.69	0.1	0.098	0.14	0.12	0.11	0.37	0.51	0.081	0.12	0.42	1.8e-06	0.0023	0.0025	0.0022	0.0021	0.0023	0.89	0.71	0.9	0.76
16	30969485	rs201675920	0.258312	ML23	4e-08	0	NONE	LY-SFL, MO-SFL, LY-FSC, MO-SSC-DW, LY-SSC, LY-SSC-DW, MO-FSC, MO-SSC	7.9e-11	0	LY-SSC	0.96	1	MO-FSC	0.1315	1	LY-SFL, LY-FSC-DW, MO-SFL, LY-SFL-DW, RBC-SFL-DW, LY-FSC, MO-SSC-DW, RE-LYMP%, NE-SSC, LY-SSC, RBC-SFL, LY-SSC-DW, MO-FSC, MO-SSC, RE-LYMP#, NE-SFL, IG%, RE-LYMP(L)%, RBC#, HGB, MCHC	7.9e-11	0	LY-SSC	1	1	LY-SFL-DW	0.32	1	0.78	0.0012	0.044	0.61	0.017	0.44	0.098	0.02	0.47	0.82	0.3	0.95	0.43	0.95	0.99	0.98	0.92	0.94	0.91	0.97	0.32	0.85	0.88	0.086
16	329768	rs28760382	0.057206	ML2	2e-08	1	rs75289488(1)	RBC-SFL-DW, RBC-SFL, RBC-SSC, Hyper-He, Delta-HGB, MCV, MCH, IRF-FSC, RDW, RBC-He, RBC-FSC-DW, RBC-FSC, RET-FSC, RET-He, MicroR, RBC#, MCHC	9.7e-10	0	MCH	0.91	1	RDW	4.4e-06	1	RBC-SFL-DW, NE-SSC, BASO-FSC, RBC-SFL, RBC-SSC, Hyper-He, Delta-HGB, MCV, BASO-SFL, EO-SSC, RET-SFL, MCH, IRF-FSC, RDW, RBC-He, RBC-FSC-DW, RBC-FSC, RET-FSC, RET-He, MicroR, MO-SFL-DW, RBC#, HGB, RET%, MacroR, MCHC, RPI	9.7e-10	0	MCH	0.91	1	RDW	0.016	1	0.0053	0.072	7.6e-07	0.19	5.9e-08	3e-08	0.00026	9.9e-08	3.2e-08	1.8e-06	4.6e-05	4.4e-06	9.7e-10	0.59	0.86	0.59	0.54	0.58	0.57	0.58	0.25	0.1	0.049	0.32
16	342908	rs139648595	0.045268	ML2	4.1e-08	0	NONE	RBC-SFL-DW, RBC-SFL, RBC-SSC, Hyper-He, Delta-HGB, MCV, MCH, IRF-FSC, RDW, RBC-He, RBC-FSC-DW, RBC-FSC, RET-FSC, RET-He, MicroR, RBC#, MCHC	9.2e-08	1	MCH	0.36	1	RDW	4.8e-05	1	RBC-SFL-DW, NE-SSC, BASO-FSC, RBC-SFL, RBC-SSC, Hyper-He, Delta-HGB, MCV, BASO-SFL, EO-SSC, RET-SFL, MCH, IRF-FSC, RDW, RBC-He, RBC-FSC-DW, RBC-FSC, RET-FSC, RET-He, MicroR, MO-SFL-DW, RBC#, HGB, RET%, MacroR, MCHC, RPI	9.2e-08	1	MCH	0.91	1	BASO-SFL	0.015	1	0.077	0.014	3.8e-05	0.02	1.3e-07	7.4e-07	2.2e-05	1.7e-07	6e-07	6.1e-05	4.8e-05	1.6e-07	9.2e-08	0.18	0.065	0.041	0.044	0.046	0.046	0.042	0.39	0.033	0.034	0.66
16	81843286	rs72834754	0.184314	ML16	4e-09	0	NONE	MO-FSC	0.5	1	MO-FSC	0.5	1	MO-FSC	0.5	1	LY-SFL, LY-FSC-DW, MO-SFL, LY-FSC, PDW, P-LCR, H-IPF, MPV, IPF#, IPF%, MO-FSC, MO-SSC, PLT-SSC-DW, PLT-SFL-DW, EO-FSC, PLT-FSC, PLT-SSC, PLT-FSC-DW	2.8e-08	1	PLT-FSC-DW	1	1	LY-FSC	0.32	1	0.069	0.17	0.98	0.054	0.16	0.25	0.86	0.16	0.22	0.38	0.18	0.13	0.23	0.51	0.44	0.38	0.34	0.39	0.39	0.38	0.32	0.00036	2.9e-05	0.015
16	81864284	rs80332679	0.15059	ML16	1.9e-09	0	NONE	MO-FSC	0.69	1	MO-FSC	0.69	1	MO-FSC	0.69	1	LY-SFL, LY-FSC-DW, MO-SFL, LY-FSC, PDW, P-LCR, H-IPF, MPV, IPF#, IPF%, MO-FSC, MO-SSC, PLT-SSC-DW, PLT-SFL-DW, EO-FSC, PLT-FSC, PLT-SSC, PLT-FSC-DW	3.9e-09	1	PLT-FSC-DW	0.96	1	IPF%	0.39	1	0.13	0.12	0.11	0.24	0.018	0.012	0.21	0.018	0.011	0.039	0.026	0.06	0.026	0.86	0.35	0.45	0.41	0.39	0.39	0.45	0.23	5.5e-05	5e-07	0.01
16	81868968	rs62044142	0.143635	ML18	1.4e-11	17	rs113973665(1), rs62044137(1), rs199526555(1), rs8047437(1), rs62044141(1), rs4547325(1), rs12445050(1), rs28734133(1), rs7196980(1), rs13338037(1), rs13334290(1), rs151098660(1), rs13335344(1), rs13339274(1), rs62045701(1), rs62045702(1), rs74029252(1)	PLT-SSC-DW, PLT-SFL-DW, PLT-FSC-DW	5e-14	0	PLT-FSC-DW	0.0046	1	PLT-SFL-DW	2.2e-11	1	LY-FSC-DW, PDW, P-LCR, H-IPF, MPV, IPF#, IPF%, MO-FSC, PLT-SSC-DW, PLT-SFL-DW, PLT-FSC, PLT-SSC, PLT-SFL, PLT#, PLT-FSC-DW	5e-14	0	PLT-FSC-DW	0.71	1	MO-FSC	0.011	1	0.043	0.12	0.067	0.0082	0.0028	0.0029	0.043	0.0029	0.0026	0.0016	0.0096	0.016	0.0044	0.39	0.22	0.16	0.15	0.14	0.15	0.16	0.028	9.4e-09	6.4e-11	0.0095
16	81870969	rs12445050	0.136406	ML16	5.4e-16	19	rs6564923(1), rs62044136(1), rs113973665(1), rs62044137(1), rs199526555(1), rs8047437(1), rs62044141(1), rs4547325(1), rs62044142(1), rs28734133(1), rs7196980(1), rs13338037(1), rs13334290(1), rs151098660(1), rs13335344(1), rs13339274(1), rs62045701(1), rs62045702(1), rs74029252(1)	MO-FSC	0.92	1	MO-FSC	0.92	1	MO-FSC	0.92	1	LY-SFL, LY-FSC-DW, MO-SFL, LY-FSC, PDW, P-LCR, H-IPF, MPV, IPF#, IPF%, MO-FSC, MO-SSC, PLT-SSC-DW, PLT-SFL-DW, EO-FSC, PLT-FSC, PLT-SSC, PLT-FSC-DW	3.2e-14	1	PLT-FSC-DW	0.94	1	LY-FSC	0.19	1	0.023	0.071	0.09	0.0019	0.0025	0.0027	0.08	0.0026	0.0023	0.0018	0.01	0.0085	0.0036	0.53	0.47	0.36	0.32	0.31	0.32	0.36	0.028	1.8e-09	6.1e-12	0.0053
16	81875483	rs13334419	0.229242	ML16	8e-09	0	NONE	MO-FSC	0.62	1	MO-FSC	0.62	1	MO-FSC	0.62	1	LY-SFL, LY-FSC-DW, MO-SFL, LY-FSC, PDW, P-LCR, H-IPF, MPV, IPF#, IPF%, MO-FSC, MO-SSC, PLT-SSC-DW, PLT-SFL-DW, EO-FSC, PLT-FSC, PLT-SSC, PLT-FSC-DW	8.3e-06	1	PLT-SSC	0.67	1	EO-FSC	0.12	1	0.077	0.059	0.49	0.062	0.07	0.073	0.28	0.074	0.075	0.027	0.19	0.18	0.089	0.094	0.68	0.26	0.42	0.3	0.3	0.26	0.13	0.0001	8.3e-06	0.11
16	81877990	rs57345006	0.48333	ML18	3.1e-11	9	rs4073295(1), rs6564924(1), rs72832063(1), rs12921791(1), rs12923488(1), rs4998545(1), rs5818357(1), rs4888181(1), rs4888182(1)	PLT-SSC-DW, PLT-SFL-DW, PLT-FSC-DW	4.1e-12	0	PLT-FSC-DW	0.00036	1	PLT-SFL-DW	2.2e-05	1	LY-FSC-DW, PDW, P-LCR, H-IPF, MPV, IPF#, IPF%, MO-FSC, PLT-SSC-DW, PLT-SFL-DW, PLT-FSC, PLT-SSC, PLT-SFL, PLT#, PLT-FSC-DW	4.1e-12	0	PLT-FSC-DW	0.91	1	IPF%	0.2	1	0.046	0.41	0.67	0.14	0.054	0.083	0.019	0.052	0.077	0.05	0.018	0.036	0.077	0.46	0.32	0.62	0.46	0.55	0.58	0.59	0.011	1.1e-06	7.8e-06	0.44
16	81878481	rs8182116	0.207384	ML16	2.6e-13	13	rs79446864(1), rs62045704(1), rs62045706(1), rs7188868(1), rs7193477(1), rs56188311(1), rs10580524(1), rs55856197(1), rs7500467(1), rs4072683(1), rs55829397(1), rs41309272(1), rs56943275(1)	MO-FSC	0.41	1	MO-FSC	0.41	1	MO-FSC	0.41	1	LY-SFL, LY-FSC-DW, MO-SFL, LY-FSC, PDW, P-LCR, H-IPF, MPV, IPF#, IPF%, MO-FSC, MO-SSC, PLT-SSC-DW, PLT-SFL-DW, EO-FSC, PLT-FSC, PLT-SSC, PLT-FSC-DW	1.4e-11	1	PLT-FSC-DW	0.7	1	LY-SFL	0.135	1	0.54	0.37	0.46	0.01	0.011	0.016	0.071	0.01	0.014	0.0026	0.042	0.035	0.051	0.65	0.14	0.17	0.18	0.17	0.17	0.17	0.015	1.3e-09	7.8e-11	0.031
16	81879273	rs12926234	0.380998	ML18	1e-11	42	rs12596494(1), rs12918716(1), rs12932903(1), rs12933380(1), rs12933526(1), rs397722927(1), rs4072831(1), rs4522412(1), rs4072830(1), rs1143686(1), rs4072828(1), rs7184243(1), rs7186146(1), rs7191743(1), rs7192115(1), rs7192266(1), rs7185362(1), rs12922252(1), rs12930505(1), rs12926118(1), rs35386949(1), rs34107670(1), rs35554443(1), rs28668056(1), rs12931199(1), rs12930443(1), rs12917936(1), rs12…	PLT-SSC-DW, PLT-SFL-DW, PLT-FSC-DW	9.8e-14	0	PLT-FSC-DW	0.0009	1	PLT-SFL-DW	3.8e-07	1	LY-FSC-DW, PDW, P-LCR, H-IPF, MPV, IPF#, IPF%, MO-FSC, PLT-SSC-DW, PLT-SFL-DW, PLT-FSC, PLT-SSC, PLT-SFL, PLT#, PLT-FSC-DW	9.8e-14	0	PLT-FSC-DW	0.88	1	MO-FSC	0.24	1	0.017	0.77	0.36	0.4	0.0036	0.018	0.004	0.0035	0.016	0.011	0.021	0.047	0.02	0.85	0.047	0.15	0.09	0.11	0.13	0.14	0.0093	6e-08	1.6e-07	0.24
16	81879774	rs9673682	0.343587	ML18	3e-08	0	NONE	PLT-SSC-DW, PLT-SFL-DW, PLT-FSC-DW	1.5e-08	0	PLT-FSC-DW	0.0012	1	PLT-SFL-DW	8.4e-06	1	LY-FSC-DW, PDW, P-LCR, H-IPF, MPV, IPF#, IPF%, MO-FSC, PLT-SSC-DW, PLT-SFL-DW, PLT-FSC, PLT-SSC, PLT-SFL, PLT#, PLT-FSC-DW	1.5e-08	0	PLT-FSC-DW	0.83	1	MO-FSC	0.062	1	0.49	0.3	0.12	1	0.017	0.1	0.0083	0.016	0.091	0.14	0.12	0.37	0.086	0.56	0.19	0.18	0.16	0.15	0.17	0.17	0.26	0.00099	0.00061	0.062
16	81887372	rs7500467	0.208677	ML18	1.3e-09	10	rs8182116(1), rs79446864(1), rs62045706(1), rs7188868(1), rs7193477(1), rs56188311(1), rs55856197(1), rs4072683(1), rs55829397(1), rs41309272(1)	PLT-SSC-DW, PLT-SFL-DW, PLT-FSC-DW	8.9e-12	0	PLT-FSC-DW	0.14	1	PLT-SFL-DW	9.8e-09	1	LY-FSC-DW, PDW, P-LCR, H-IPF, MPV, IPF#, IPF%, MO-FSC, PLT-SSC-DW, PLT-SFL-DW, PLT-FSC, PLT-SSC, PLT-SFL, PLT#, PLT-FSC-DW	8.9e-12	0	PLT-FSC-DW	0.9	1	LY-FSC-DW	0.082	1	0.47	0.46	0.6	0.017	0.016	0.053	0.15	0.017	0.05	0.007	0.073	0.087	0.16	0.83	0.14	0.21	0.22	0.22	0.22	0.21	0.012	1.7e-09	2.5e-11	0.041
16	81889094	rs12922252	0.3229	ML16	9.1e-09	8	rs4522412(1), rs4072830(1), rs1143686(1), rs7192115(1), rs7192266(1), rs35386949(1), rs34107670(1), rs35554443(1)	MO-FSC	0.39	1	MO-FSC	0.39	1	MO-FSC	0.39	1	LY-SFL, LY-FSC-DW, MO-SFL, LY-FSC, PDW, P-LCR, H-IPF, MPV, IPF#, IPF%, MO-FSC, MO-SSC, PLT-SSC-DW, PLT-SFL-DW, EO-FSC, PLT-FSC, PLT-SSC, PLT-FSC-DW	1.6e-13	0	PLT-FSC-DW	0.67	1	MO-SFL	0.225	1	0.15	0.94	0.75	0.093	0.023	0.13	0.031	0.023	0.13	0.1	0.12	0.13	0.19	0.71	0.069	0.11	0.09	0.1	0.11	0.11	0.0081	7.4e-09	3.8e-09	0.18
16	85888214	rs72805157	0.136102	ML7	1.6e-08	0	NONE	MONO%, MONO#, MO-SFL-DW, GRAN%MYELOID	5.9e-08	1	GRAN%MYELOID	0.57	1	MO-SFL-DW	4.61e-06	1	LY-FSC-DW, LY-SFL-DW, RBC-SFL-DW, NEUT%, WBC#, NE-SSC, LY-SSC, MONO%, MO-FSC, LYMPH#, MO-FSC-DW, MONO#, MO-SFL-DW, GRAN%MYELOID	5.9e-08	1	GRAN%MYELOID	0.97	1	WBC#	0.2	1	0.29	0.51	0.45	0.8	0.91	0.55	0.8	0.88	0.57	0.83	0.29	0.3	0.25	0.0021	0.97	0.15	0.42	0.16	0.16	0.15	0.88	0.31	0.076	0.57
16	85895541	rs4843319	0.383288	ML7	4.8e-10	0	NONE	MONO%, MONO#, MO-SFL-DW, GRAN%MYELOID	2.4e-08	1	MONO#	0.032	1	MO-SFL-DW	7.55e-06	1	LY-FSC-DW, LY-SFL-DW, RBC-SFL-DW, NEUT%, WBC#, NE-SSC, LY-SSC, MONO%, MO-FSC, LYMPH#, MO-FSC-DW, MONO#, MO-SFL-DW, GRAN%MYELOID	2.4e-08	1	MONO#	0.86	1	MO-FSC	0.25	1	0.73	0.77	0.64	0.26	0.83	0.61	0.87	0.85	0.61	0.49	0.76	0.71	0.65	0.77	0.24	0.44	0.19	0.49	0.5	0.43	0.56	0.41	0.064	0.84
16	85901039	rs11864884	0.279624	ML7	2.9e-11	26	rs143695651(1), rs12935659(1), rs35527206(1), rs9929675(1), rs9929701(1), rs9924234(1), rs9930043(1), rs9932359(1), rs9932524(1), rs12711489(1), rs13332875(1), rs13332912(1), rs7194726(1), rs7195289(1), rs7200266(1), rs80187659(1), rs79982002(1), rs76516287(1), rs13336885(1), rs28481949(1), rs34237794(1), rs7200396(1), rs9932159(1), rs9936199(1), rs2017161(1), rs5818562(1)	MONO%, MONO#, MO-SFL-DW, GRAN%MYELOID	2.3e-09	1	MONO#	0.00034	1	MO-SFL-DW	2.65e-06	1	LY-FSC-DW, LY-SFL-DW, RBC-SFL-DW, NEUT%, WBC#, NE-SSC, LY-SSC, MONO%, MO-FSC, LYMPH#, MO-FSC-DW, MONO#, MO-SFL-DW, GRAN%MYELOID	2.3e-09	1	MONO#	0.97	1	NEUT%	0.625	1	0.37	0.91	0.34	0.62	0.93	0.91	0.79	0.91	0.86	0.45	0.24	0.23	0.86	0.97	0.25	0.38	0.14	0.4	0.41	0.37	0.64	0.97	0.26	0.32
16	85902557	rs4843856	0.474147	ML7	2.1e-16	16	rs11117410(1), rs34762231(1), rs72805162(1), rs60842698(1), rs7196809(1), rs4843854(1), rs35478753(1), rs141122205(1), rs750669(1), rs397855851(1), rs55967832(1), rs55764989(1), rs34318854(1), rs34723871(1), rs56143130(1), rs6540231(1)	MONO%, MONO#, MO-SFL-DW, GRAN%MYELOID	8.6e-15	1	MONO%	0.088	1	MO-SFL-DW	9e-11	1	LY-FSC-DW, LY-SFL-DW, RBC-SFL-DW, NEUT%, WBC#, NE-SSC, LY-SSC, MONO%, MO-FSC, LYMPH#, MO-FSC-DW, MONO#, MO-SFL-DW, GRAN%MYELOID	8.6e-15	1	MONO%	0.94	1	LY-FSC-DW	0.41	1	0.39	0.62	0.65	0.7	0.3	0.14	0.71	0.29	0.13	0.8	0.052	0.064	0.15	0.21	0.76	0.43	0.97	0.42	0.42	0.43	0.21	0.12	0.021	0.17
16	85906132	rs72805168	0.097306	ML7	1.8e-09	0	NONE	MONO%, MONO#, MO-SFL-DW, GRAN%MYELOID	2.8e-09	1	MONO%	0.012	1	MO-SFL-DW	5.5e-06	1	LY-FSC-DW, LY-SFL-DW, RBC-SFL-DW, NEUT%, WBC#, NE-SSC, LY-SSC, MONO%, MO-FSC, LYMPH#, MO-FSC-DW, MONO#, MO-SFL-DW, GRAN%MYELOID	2.8e-09	1	MONO%	0.75	1	LY-FSC-DW	0.205	1	0.2	0.3	0.6	0.44	0.25	0.22	0.38	0.23	0.22	0.43	0.064	0.3	0.12	0.0067	0.48	0.079	0.26	0.072	0.074	0.078	0.32	0.16	0.051	0.074
16	85926260	rs10692801	0.297959	ML7	2e-16	6	rs9936406(1), rs6540232(1), rs9308363(1), rs3066853(1), rs7193803(1), rs896263(1)	MONO%, MONO#, MO-SFL-DW, GRAN%MYELOID	4.7e-18	0	MONO%	0.27	1	MO-SFL-DW	1e-09	1	LY-FSC-DW, LY-SFL-DW, RBC-SFL-DW, NEUT%, WBC#, NE-SSC, LY-SSC, MONO%, MO-FSC, LYMPH#, MO-FSC-DW, MONO#, MO-SFL-DW, GRAN%MYELOID	4.7e-18	0	MONO%	0.98	1	RBC-SFL-DW	0.19	1	0.014	0.58	0.67	0.98	0.59	0.46	0.47	0.6	0.43	0.85	0.76	0.9	0.55	0.00036	0.097	0.0049	0.086	0.0079	0.0077	0.0051	0.71	0.68	0.29	0.99
16	85927628	rs403605	0.088924	ML7	3.4e-15	0	NONE	MONO%, MONO#, MO-SFL-DW, GRAN%MYELOID	3.3e-14	1	MONO#	0.0001	1	MO-SFL-DW	1.3e-10	1	LY-FSC-DW, LY-SFL-DW, RBC-SFL-DW, NEUT%, WBC#, NE-SSC, LY-SSC, MONO%, MO-FSC, LYMPH#, MO-FSC-DW, MONO#, MO-SFL-DW, GRAN%MYELOID	3.3e-14	1	MONO#	0.99	1	LY-SFL-DW	0.111	1	0.19	0.046	0.31	0.14	0.29	0.13	0.69	0.32	0.12	0.58	0.13	0.11	0.1	0.043	0.082	0.75	0.17	0.61	0.64	0.73	0.09	0.17	0.075	0.35
16	85928621	rs391855	0.426225	ML7	8.7e-26	27	rs428578(1), rs447377(1), rs439390(1), rs438968(1), rs370703(1), rs448136(1), rs421710(1), rs433322(1), rs395498(1), rs434216(1), rs572967(1), rs391023(1), rs375288(1), rs369173(1), rs398114(1), rs113899791(1), rs305080(1), rs391525(1), rs1519976(1), rs768410(1), rs147968(1), rs424971(1), rs11649318(1), rs8051462(1), rs8047999(1), rs903202(1), rs305069(1)	MONO%, MONO#, MO-SFL-DW, GRAN%MYELOID	6.2e-27	0	MONO%	0.0023	1	MO-SFL-DW	2.75e-17	1	LY-FSC-DW, LY-SFL-DW, RBC-SFL-DW, NEUT%, WBC#, NE-SSC, LY-SSC, MONO%, MO-FSC, LYMPH#, MO-FSC-DW, MONO#, MO-SFL-DW, GRAN%MYELOID	6.2e-27	0	MONO%	0.97	1	RBC-SFL-DW	0.305	1	0.0021	0.75	0.72	0.97	0.35	0.87	0.042	0.35	0.9	0.67	0.81	0.69	0.96	1e-06	0.32	0.0029	0.12	0.0068	0.0065	0.003	0.91	0.59	0.11	0.61
16	85932652	rs56177354	0.065793	ML7	1.3e-13	0	NONE	MONO%, MONO#, MO-SFL-DW, GRAN%MYELOID	7.2e-12	1	MONO%	0.00088	1	MO-SFL-DW	4.51e-09	1	LY-FSC-DW, LY-SFL-DW, RBC-SFL-DW, NEUT%, WBC#, NE-SSC, LY-SSC, MONO%, MO-FSC, LYMPH#, MO-FSC-DW, MONO#, MO-SFL-DW, GRAN%MYELOID	7.2e-12	1	MONO%	0.98	1	LY-SFL-DW	0.36	1	0.74	0.93	0.43	0.53	0.68	0.85	0.94	0.69	0.85	0.98	0.99	0.89	1	0.017	0.86	0.18	0.55	0.16	0.16	0.18	0.39	0.79	0.93	0.16
16	85933038	rs2270502	0.058862	ML7	3.9e-22	19	rs9937847(1), rs67362108(1), rs12922615(1), rs12149363(1), rs386098(1), rs369597(1), rs9924391(1), rs9932449(1), rs371391(1), rs388405(1), rs381139(1), rs393512(1), rs416515(1), rs398229(1), rs170033(1), rs8058349(1), rs188602(1), rs422186(1), rs34993178(1)	MONO%, MONO#, MO-SFL-DW, GRAN%MYELOID	7.6e-22	1	MONO%	0.00014	1	MO-SFL-DW	2.13e-17	1	LY-FSC-DW, LY-SFL-DW, RBC-SFL-DW, NEUT%, WBC#, NE-SSC, LY-SSC, MONO%, MO-FSC, LYMPH#, MO-FSC-DW, MONO#, MO-SFL-DW, GRAN%MYELOID	7.6e-22	1	MONO%	0.96	1	LY-FSC-DW	0.14	1	0.34	0.13	0.9	0.12	0.49	0.39	0.98	0.5	0.38	0.9	0.35	0.42	0.42	0.00021	0.82	0.12	0.77	0.17	0.16	0.12	0.29	0.52	0.52	0.65
16	85934224	rs12447817	0.116349	ML7	1.4e-11	0	NONE	MONO%, MONO#, MO-SFL-DW, GRAN%MYELOID	1.3e-12	0	MONO%	0.27	1	MO-SFL-DW	8.6e-08	1	LY-FSC-DW, LY-SFL-DW, RBC-SFL-DW, NEUT%, WBC#, NE-SSC, LY-SSC, MONO%, MO-FSC, LYMPH#, MO-FSC-DW, MONO#, MO-SFL-DW, GRAN%MYELOID	1.3e-12	0	MONO%	0.55	1	NE-SSC	0.22	1	0.77	0.017	0.13	0.19	0.34	0.42	0.11	0.32	0.45	0.6	0.48	0.21	0.33	0.16	0.27	0.17	0.49	0.16	0.16	0.17	0.7	0.66	0.2	0.63
16	85935211	rs1519978	0.170317	ML7	4.4e-13	16	rs16882(1), rs11649549(1), rs305083(1), rs305082(1), rs11642583(1), rs9940980(1), rs9926664(1), rs11646550(1), rs62052556(1), rs8052064(1), rs8064111(1), rs11649271(1), rs403038(1), rs8054513(1), rs305070(1), rs305068(1)	MONO%, MONO#, MO-SFL-DW, GRAN%MYELOID	7.3e-12	1	MONO%	0.00013	1	MO-SFL-DW	6.45e-10	1	LY-FSC-DW, LY-SFL-DW, RBC-SFL-DW, NEUT%, WBC#, NE-SSC, LY-SSC, MONO%, MO-FSC, LYMPH#, MO-FSC-DW, MONO#, MO-SFL-DW, GRAN%MYELOID	7.3e-12	1	MONO%	0.77	1	LY-SSC	0.375	1	0.2	0.98	0.8	0.36	0.087	0.72	0.047	0.096	0.68	0.63	0.61	0.57	0.57	0.028	0.62	0.5	0.83	0.59	0.57	0.52	0.55	0.3	0.63	0.49
16	85945249	rs16939945	0.031308	ML7	7.1e-18	1	rs16939877(1)	MONO%, MONO#, MO-SFL-DW, GRAN%MYELOID	1.1e-15	1	MONO#	6.4e-07	1	MO-SFL-DW	4.02e-14	1	LY-FSC-DW, LY-SFL-DW, RBC-SFL-DW, NEUT%, WBC#, NE-SSC, LY-SSC, MONO%, MO-FSC, LYMPH#, MO-FSC-DW, MONO#, MO-SFL-DW, GRAN%MYELOID	1.1e-15	1	MONO#	0.97	1	LY-SFL-DW	0.103	1	0.94	0.17	0.96	0.47	0.71	0.37	0.66	0.69	0.36	0.97	0.46	0.36	0.49	0.0008	0.16	0.61	0.49	0.8	0.78	0.63	0.97	0.58	0.72	0.94
16	85947104	rs150611258	0.100559	ML7	2.1e-14	1	rs13338943(1)	MONO%, MONO#, MO-SFL-DW, GRAN%MYELOID	1.4e-13	1	MONO%	0.0047	1	MO-SFL-DW	1.05e-10	1	LY-FSC-DW, LY-SFL-DW, RBC-SFL-DW, NEUT%, WBC#, NE-SSC, LY-SSC, MONO%, MO-FSC, LYMPH#, MO-FSC-DW, MONO#, MO-SFL-DW, GRAN%MYELOID	1.4e-13	1	MONO%	0.93	1	WBC#	0.0775	1	0.84	0.96	0.84	0.91	0.75	0.54	0.77	0.75	0.54	0.96	0.72	0.63	0.55	0.00086	0.93	0.11	0.49	0.12	0.12	0.11	0.44	0.5	0.47	0.66
16	85952929	rs7185022	0.496494	ML7	7e-14	6	rs8054065(1), rs2280378(1), rs1568391(1), rs28368118(1), rs6638(1), rs305075(1)	MONO%, MONO#, MO-SFL-DW, GRAN%MYELOID	8e-14	1	MONO%	0.25	1	MO-SFL-DW	4.17e-10	1	LY-FSC-DW, LY-SFL-DW, RBC-SFL-DW, NEUT%, WBC#, NE-SSC, LY-SSC, MONO%, MO-FSC, LYMPH#, MO-FSC-DW, MONO#, MO-SFL-DW, GRAN%MYELOID	8e-14	1	MONO%	0.92	1	RBC-SFL-DW	0.34	1	0.016	0.69	0.61	0.92	0.74	0.7	0.19	0.73	0.73	0.98	0.87	0.99	0.73	0.0014	0.76	0.1	0.54	0.14	0.14	0.1	0.54	0.65	0.23	0.78
16	85961459	rs4843862	0.476518	ML7	3e-17	0	NONE	MONO%, MONO#, MO-SFL-DW, GRAN%MYELOID	4.1e-17	1	MONO%	0.024	1	MO-SFL-DW	2.3e-12	1	LY-FSC-DW, LY-SFL-DW, RBC-SFL-DW, NEUT%, WBC#, NE-SSC, LY-SSC, MONO%, MO-FSC, LYMPH#, MO-FSC-DW, MONO#, MO-SFL-DW, GRAN%MYELOID	4.1e-17	1	MONO%	0.91	1	LY-SFL-DW	0.26	1	0.27	0.77	0.82	0.68	0.91	0.72	0.28	0.88	0.74	0.84	0.71	0.58	0.98	0.05	0.73	0.26	0.99	0.36	0.36	0.27	0.26	0.47	0.15	0.36
16	85966548	rs76121846	0.154441	ML7	1.8e-21	19	rs366078(1), rs2172625(1), rs2970094(1), rs2970093(1), rs399280(1), rs56183467(1), rs523642(1), rs524432(1), rs388988(1), rs2361770(1), rs411221(1), rs58980382(1), rs13332649(1), rs11117422(1), rs11644034(1), rs13335265(1), rs11641153(1), rs11641155(1), rs7205434(1)	MONO%, MONO#, MO-SFL-DW, GRAN%MYELOID	2.1e-18	1	MONO%	6.2e-05	1	MO-SFL-DW	2.42e-13	1	LY-FSC-DW, LY-SFL-DW, RBC-SFL-DW, NEUT%, WBC#, NE-SSC, LY-SSC, MONO%, MO-FSC, LYMPH#, MO-FSC-DW, MONO#, MO-SFL-DW, GRAN%MYELOID	2.1e-18	1	MONO%	0.92	1	WBC#	0.43	1	0.12	0.025	0.29	0.072	0.051	0.12	0.00059	0.041	0.13	0.12	0.25	0.032	0.037	0.42	0.92	0.79	0.58	0.68	0.66	0.8	0.8	0.49	0.39	0.82
16	85973866	rs305065	0.355381	ML7	9.6e-09	5	rs305067(1), rs305064(1), rs305091(1), rs305090(1), rs305089(1)	MONO%, MONO#, MO-SFL-DW, GRAN%MYELOID	3.6e-09	0	MONO%	0.79	1	MO-SFL-DW	0.00011012	1	LY-FSC-DW, LY-SFL-DW, RBC-SFL-DW, NEUT%, WBC#, NE-SSC, LY-SSC, MONO%, MO-FSC, LYMPH#, MO-FSC-DW, MONO#, MO-SFL-DW, GRAN%MYELOID	3.6e-09	0	MONO%	0.79	1	MO-SFL-DW	0.145	1	0.17	0.96	0.8	0.58	0.19	0.55	0.57	0.2	0.57	0.68	0.49	0.84	0.48	0.13	0.1	0.062	0.2	0.059	0.059	0.062	0.91	0.56	0.57	0.49
16	85974507	rs13330932	0.30868	ML7	2.7e-09	0	NONE	MONO%, MONO#, MO-SFL-DW, GRAN%MYELOID	9.6e-09	1	MONO%	0.27	1	MO-SFL-DW	1.97e-05	1	LY-FSC-DW, LY-SFL-DW, RBC-SFL-DW, NEUT%, WBC#, NE-SSC, LY-SSC, MONO%, MO-FSC, LYMPH#, MO-FSC-DW, MONO#, MO-SFL-DW, GRAN%MYELOID	9.6e-09	1	MONO%	0.87	1	LY-SFL-DW	0.285	1	0.62	0.07	0.52	0.62	0.4	0.14	0.14	0.36	0.14	0.44	0.36	0.15	0.07	0.52	0.3	0.32	0.51	0.22	0.22	0.31	0.2	0.031	0.12	0.35
16	85980534	rs731708	0.220972	ML7	7.1e-20	12	rs12444221(1), rs9936079(1), rs4843865(1), rs11347703(1), rs8052690(1), rs543640120(1), rs11117420(1), rs12711490(1), rs4843868(1), rs4843323(1), rs4843869(1), rs7202472(1)	MONO%, MONO#, MO-SFL-DW, GRAN%MYELOID	1.2e-17	1	MONO%	2.3e-05	1	MO-SFL-DW	1.65e-12	1	LY-FSC-DW, LY-SFL-DW, RBC-SFL-DW, NEUT%, WBC#, NE-SSC, LY-SSC, MONO%, MO-FSC, LYMPH#, MO-FSC-DW, MONO#, MO-SFL-DW, GRAN%MYELOID	1.2e-17	1	MONO%	0.86	1	MO-FSC-DW	0.25	1	0.38	0.36	0.6	0.57	0.29	0.34	0.057	0.26	0.34	0.56	0.22	0.11	0.18	0.31	0.63	0.4	1	0.35	0.35	0.4	0.16	0.076	0.16	0.27
16	85980968	rs731707	0.486506	ML7	7.8e-15	1	rs965773(1)	MONO%, MONO#, MO-SFL-DW, GRAN%MYELOID	4e-13	1	MONO%	0.2	1	MO-SFL-DW	2.36e-09	1	LY-FSC-DW, LY-SFL-DW, RBC-SFL-DW, NEUT%, WBC#, NE-SSC, LY-SSC, MONO%, MO-FSC, LYMPH#, MO-FSC-DW, MONO#, MO-SFL-DW, GRAN%MYELOID	4e-13	1	MONO%	0.75	1	LY-FSC-DW	0.255	1	0.28	0.76	0.55	0.6	0.42	0.57	0.77	0.43	0.58	0.67	0.98	0.64	0.64	0.16	0.69	0.33	0.94	0.36	0.37	0.33	0.92	1	0.62	0.34
16	85983056	rs6540234	0.287077	ML7	7.3e-11	0	NONE	MONO%, MONO#, MO-SFL-DW, GRAN%MYELOID	5e-09	1	MONO%	0.32	1	MO-SFL-DW	1.77e-06	1	LY-FSC-DW, LY-SFL-DW, RBC-SFL-DW, NEUT%, WBC#, NE-SSC, LY-SSC, MONO%, MO-FSC, LYMPH#, MO-FSC-DW, MONO#, MO-SFL-DW, GRAN%MYELOID	5e-09	1	MONO%	0.96	1	LYMPH#	0.32	1	0.12	0.42	0.54	0.52	0.34	0.35	0.94	0.36	0.39	0.4	0.75	0.82	0.48	0.56	0.47	0.72	0.29	0.7	0.73	0.71	0.42	0.37	0.49	0.35
16	85983326	rs8062690	0.295566	ML7	9e-13	0	NONE	MONO%, MONO#, MO-SFL-DW, GRAN%MYELOID	1.6e-13	0	MONO%	0.46	1	MO-SFL-DW	3.73e-08	1	LY-FSC-DW, LY-SFL-DW, RBC-SFL-DW, NEUT%, WBC#, NE-SSC, LY-SSC, MONO%, MO-FSC, LYMPH#, MO-FSC-DW, MONO#, MO-SFL-DW, GRAN%MYELOID	1.6e-13	0	MONO%	0.99	1	NE-SSC	0.315	1	0.9	0.8	0.52	0.76	0.62	0.69	0.99	0.66	0.7	0.69	0.72	0.41	0.74	0.23	0.26	0.18	0.62	0.21	0.21	0.19	0.056	0.016	0.015	0.065
16	85984600	rs908988	0.298064	ML7	2.1e-11	38	rs908987(1), rs908986(1), rs908985(1), rs908984(1), rs1915034(1), rs4240807(1), rs1915033(1), rs4843871(1), rs4843872(1), rs10863201(1), rs10863202(1), rs8060960(1), rs8048151(1), rs6540235(1), rs7186247(1), rs7199472(1), rs4843873(1), rs4843874(1), rs925993(1), rs925992(1), rs6540236(1), rs6540238(1), rs4843876(1), rs2361764(1), rs2885364(1), rs4843877(1), rs9933690(1), rs10863203(1), rs11428284…	MONO%, MONO#, MO-SFL-DW, GRAN%MYELOID	2.8e-09	1	MONO%	0.18	1	MO-SFL-DW	1.98e-07	1	LY-FSC-DW, LY-SFL-DW, RBC-SFL-DW, NEUT%, WBC#, NE-SSC, LY-SSC, MONO%, MO-FSC, LYMPH#, MO-FSC-DW, MONO#, MO-SFL-DW, GRAN%MYELOID	2.8e-09	1	MONO%	0.98	1	LY-FSC-DW	0.18	1	0.0046	0.19	0.98	0.65	0.9	0.55	0.5	0.94	0.59	0.55	0.66	0.72	0.71	0.12	0.32	0.95	0.35	0.82	0.84	0.94	0.54	0.49	0.58	0.49
16	85989464	rs11640143	0.080486	ML7	2.4e-18	5	rs113646461(1), rs72807046(1), rs2885363(1), rs2361755(1), rs10521318(1)	MONO%, MONO#, MO-SFL-DW, GRAN%MYELOID	2.3e-17	1	MONO%	0.052	1	MO-SFL-DW	8.55e-13	1	LY-FSC-DW, LY-SFL-DW, RBC-SFL-DW, NEUT%, WBC#, NE-SSC, LY-SSC, MONO%, MO-FSC, LYMPH#, MO-FSC-DW, MONO#, MO-SFL-DW, GRAN%MYELOID	2.3e-17	1	MONO%	0.99	1	NE-SSC	0.155	1	0.37	0.76	0.96	0.33	0.98	0.76	0.79	0.99	0.73	0.43	0.55	0.31	0.8	0.12	0.98	0.42	0.78	0.5	0.51	0.42	0.76	0.93	0.89	0.2
16	85991269	rs12445476	0.209688	ML7	3e-24	12	rs11117426(1), rs11117427(1), rs11642873(1), rs34912238(1), rs9929885(1), rs9938016(1), rs142105922(1), rs34825241(1), rs1401884(1), rs11649485(1), rs11641016(1), rs11117431(1)	MONO%, MONO#, MO-SFL-DW, GRAN%MYELOID	9.7e-25	0	MONO%	0.26	1	MO-SFL-DW	4.06e-15	1	LY-FSC-DW, LY-SFL-DW, RBC-SFL-DW, NEUT%, WBC#, NE-SSC, LY-SSC, MONO%, MO-FSC, LYMPH#, MO-FSC-DW, MONO#, MO-SFL-DW, GRAN%MYELOID	9.7e-25	0	MONO%	0.91	1	LY-SFL-DW	0.2	1	0.16	0.7	0.94	0.31	0.43	0.75	0.96	0.46	0.75	0.88	0.8	0.25	0.93	0.097	0.22	0.083	0.57	0.1	0.097	0.087	0.24	0.074	0.11	0.042
16	85993134	rs2361763	0.473792	ML7	9e-11	0	NONE	MONO%, MONO#, MO-SFL-DW, GRAN%MYELOID	7.7e-10	1	MONO%	0.74	1	MO-SFL-DW	2e-07	1	LY-FSC-DW, LY-SFL-DW, RBC-SFL-DW, NEUT%, WBC#, NE-SSC, LY-SSC, MONO%, MO-FSC, LYMPH#, MO-FSC-DW, MONO#, MO-SFL-DW, GRAN%MYELOID	7.7e-10	1	MONO%	0.93	1	WBC#	0.41	1	0.69	0.73	0.21	0.5	0.13	0.39	0.097	0.14	0.44	0.62	0.78	0.62	0.52	0.29	0.93	0.71	0.73	0.74	0.73	0.72	0.6	0.63	0.57	0.33
[truncated: 2,636 more rows]
[truncated: 75 more columns]
