# Supplementary material for: Improved genetic discovery and fine-mapping resolution through multivariate latent factor analysis of high-dimensional traits
Source: Cell Genom. 2025 Apr 11;5(5):100847. doi: 10.1016/j.xgen.2025.100847 (PMC12143322; doi:10.1016/j.xgen.2025.100847)
Supplement: Table S6. Counts of unique clumps with GWS variants identified by blood cell traits and/or latent factors, related to Figure 3, STAR Methods [file mmc7.xlsx]

## Sheet: S6-Blood Cell Variant Count Com
Table S6. Counts of unique clumps with GWS variants identified by blood cell traits and/or latent factors. Related to Figure 3, STAR Methods.
(A) - Supplement to Figure 3: The count of unique clumps (MAF>0.003, LD clumped based on r²>=0.6) with GWS signals on each chromosome
Chromosome	Unique clumps with GWS variants in 99 Blood Cell Traits	Unique clumps with GWS variants in 25 Latent Factors	Overlap between unique clumps with GWS variants in 99 Blood Cell Traits and in 25 Latent Factors	Unique clumps with GWS variants in Blood Cell Traits only (not in Latent Factors)	Unique clumps with GWS variants in Latent Factors only (not in Blood Cell Traits)
Chr1	72	57	50	22	7
Chr2	55	30	30	25	0
Chr3	65	47	47	18	0
Chr4	24	20	18	6	2
Chr5	41	32	30	11	2
Chr6	119	83	83	36	0
Chr7	44	27	25	19	2
Chr8	68	43	41	27	2
Chr9	35	30	28	7	2
Chr10	33	23	21	12	2
Chr11	23	12	10	13	2
Chr12	49	36	36	13	0
Chr13	12	9	8	4	1
Chr14	25	10	9	16	1
Chr15	18	14	13	5	1
Chr16	32	28	28	4	0
Chr17	46	27	25	21	2
Chr18	9	8	8	1	0
Chr19	53	46	43	10	3
Chr20	43	38	37	6	1
Chr21	2	3	2	0	1
Chr22	19	16	16	3	0
Total	887	639	608	279	31
(B) - Supplement to Figure 3: The count of unique clumps (MAF>0.003, LD clumped r²>=0.6) with GWS variants associated with a particular number of blood cell traits. The number of unique clumps with GWS variants identified only by latent factors and not by any blood cell traits is also provided (i.e. 0 blood cell trait). This is the source data of Figure 2.
Exact number of blood cell traits that have associated clumps with GWS variants	Number of unique clumps with GWS variants identifed by a pre-specified number of blood cell traits	Overlapping number of unique clumps with GWS variants identified by a pre-specified number of blood cell traits and by at least one of the 25 latent factors
0	0	31
1	301	96
2	146	98
3	119	102
4	68	62
5	51	49
6	41	40
7	28	28
8	31	31
9	24	24
10	29	29
11	14	14
12	9	9
13	5	5
14	7	7
15	4	4
16	3	3
17	2	2
18	2	2
19	1	1
20	1	1
21	1	1
Total	887	639
