# Supplementary material for: Improved genetic discovery and fine-mapping resolution through multivariate latent factor analysis of high-dimensional traits
Source: Cell Genom. 2025 Apr 11;5(5):100847. doi: 10.1016/j.xgen.2025.100847 (PMC12143322; doi:10.1016/j.xgen.2025.100847)
Supplement: Table S7. Details of conditional lead variants associated with latent factors of blood cell traits, related to Table 1, Figure 4, STAR Methods [file mmc8.xlsx]

## Sheet: S7-Blood Cell Conditional Laten
Table S7. Details of conditional lead variants associated with latent factors of blood cell traits. Related to Figure 4, STAR Methods. Variants detected as genome-wide associated with latent factors, were assessed for association conditional on published lead variants. The variants that remain as conditionally associated are provided with more detail than in Table 1. Here, we include results from…
CHR	BP	rsID	MAF	Min p-value Latent Factor	Latent Factor with Min p-value	Cell Type	Blood cell traits that have a contribution of at least 20% from the latent factors	Min p-value Blood Cell Trait	Blood Cell Trait with Min p-value	In Vuckovic D, et al., 2020, Cell. (PMID: 32888494)	In Chen M-H, et al., 2020, Cell. (PMID: 32888493)	In Jurgens SJ, Pirrucello JP, et al., 2023, Nat. Genet. (PMID: 36959364)	Closest Genes	Most serious VEP consequence of variant
3	3101825	rs9310935	0.476211	6.5e-09	ML8	Compound white cell / Myeloid white cell / Basophil	BASO%/BASO#/BASO%_GRAN#/BASO-SFL-DW/BASO-FSC-DW/BASO-FSC	2.3e-07	BASO%	0.000018 (BASO%)	1.11e-9 (BASO#)	0.00000583 (BASO%)	CNTN4	downstream_gene_variant, intron_variant,non_coding_transcript_variant
5	40975803	rs540446526	0.00355	1e-08	ML18	Platelet	PLT-FSC-DW/PLT-SFL-DW/PLT-SSC-DW	7e-07	PLT-FSC-DW	0.2 (PLT#)	0.132544 (PLT#)	0.369295 (PLT#) or 0.328837 (PDW)	C7	intron_variant, non_coding_transcript_variant, upstream_gene_variant, downstream_gene_variant
5	41018263	rs559314725	0.00305	2.2e-08	ML18	Platelet	PLT-FSC-DW/PLT-SFL-DW/PLT-SSC-DW	4.8e-07	PLT-FSC-DW	0.57 (PLT#)	0.566256 (PLT#)	0.166402 (PDW)	MROH2B	intron_variant,non_coding_transcript_variant
18	23024328	rs72878322	0.358678	1.8e-08	ML8	Compound white cell / Myeloid white cell / Basophil	BASO%/BASO#/BASO%_GRAN#/BASO-SFL-DW/BASO-FSC-DW/BASO-FSC	2.8e-07	BASO%	0.15 (BASO%) or 0.49 (BASO#)	0.0000595 (BASO#) or 0.15 (BASO%)	0.306943 (BASO%) or 0.722552 (BASO#)	ZNF521	intergenic_variant
20	54884793	rs6064377	0.327743	4.4e-08	ML6	Mature red cell/Basophil/Compound red cell	HCT/HGB/RBC#/BASO-SFL/RPI	1.8e-07	HCT	0.063 (HCT)	0.000649 (HCT)-EUR; 0.005253-TA or 0.004093(RBC#)	0.161211 (RET#) or 0.48275(RBC#)	MC3R	intergenic_variant
21	23426550	rs117617749	0.064159	4.1e-08	ML6	Mature red cell/Basophil/Compound red cell	HCT/HGB/RBC#/BASO-SFL/RPI	2.9e-07	RBC#	0.27 (HCT)	0.033371 (HCT) or 0.036507(HGB)	0.0314094(RDW) or 0.289198(HCT)	AP000472.2	intron_variant,non_coding_transcript_variant
