# Supplementary material for: Improved genetic discovery and fine-mapping resolution through multivariate latent factor analysis of high-dimensional traits
Source: Cell Genom. 2025 Apr 11;5(5):100847. doi: 10.1016/j.xgen.2025.100847 (PMC12143322; doi:10.1016/j.xgen.2025.100847)
Supplement: Table S8. Details of INTERVAL blood cell trait fine-mapping results (18k sample) and comparisons with published UK Biobank fine-mapping results, related to Figures 5 and 6, STAR Methods [file mmc9.xlsx]

## Sheet: S8-Blood Cell Fine-mapping-18k
Table S8. Details of INTERVAL blood cell trait fine-mapping results (18k sample) and comparisons with published UK Biobank fine-mapping results. Related to Figures 5-6, STAR Methods. Single blood cell trait (JAM-blood-cell-trait), single latent factor (JAM-latent-factor), and our zero-correlation flashfmZero multiple latent factor (flashfm-latent-factor) results are given. In each region, we list…
Approach	Trait	Region is also prioritized in Vuckovic, et al. (2020) as indicated by 1.	Chromosome	Region Start	Region End	99% credible set size (CS99 Size)	SNP name with the top MPP	MPP	SNP group contains the top MPP	Size (number of variants in group) of this SNP Group	MPPg	SNP Groups (MPPg > 0.90)	Size of SNP Groups (MPPg > 0.90)	Total Size of SNP Groups (MPPg > 0.90)	SNP Groups (MPPg > 0.80)	Size of SNP Groups (MPPg > 0.80)	Total Size of SNP Groups (MPPg > 0.80)	SNP Groups (MPPg > 0.70)	Size of SNP Groups (MPPg > 0.70)	Total Size of SNP Groups (MPPg > 0.0)	SNP Group Size	Variants with MPP>0.90	Variants with MPP>0.80	Variants with MPP>0.70	Nearest genes of variants with MPP>0.90)	Latent factors that have a contribution at least 20% to the blood cell trait	The amount of contributions from the latent factors	Latent factor that has the highest contribution to the blood cell trait	Top variant's MPP of blood cell trait minus MPP of its related latent factor based on JAM (in Column_J) in each region	Top variant's MPP of blood cell trait minus MPP of its related latent factor based on flashfm (in Column_J) in each region	Top variant's MPP of latent factor based on flashfm minus MPP of the same latent factor based on JAM (in Column_J) in each region	Traits are also fine-mapped in Vuckovic, et al. (2020)	The top variant based on all three methods (JAM-blood-cell-trait, JAM-latent-factor, flashfm-latent-factor) is also in Vuckovic, et al. (2020) as indicated by 1.	The top variant in blood cell traits based on JAM is also in Vuckovic, et al. (2020) as indicated by 1.	The top variant in latent factors based on JAM is also in Vuckovic, et al. (2020) as indicated by 1.	The top variant in latent factors based on flashfm is also in Vuckovic, et al. (2020) as indicated by 1.	99% credible set size (CS99 Size) of JAM-blood-cell-trait minus CS99 Size of its related JAM-latent-factor in each region (see Column_G)	99% credible set size (CS99 Size) of JAM-blood-cell-trait minus CS99 Size of its related flashfm-latent-factor in each region (see Column_G)	99% credible set size (CS99 Size) of JAM-latent-factor minus CS99 Size of flashfm-latent-factor in each region (see Column_G)
JAM-blood-cell-trait	H-IPF	1	1	2723433	3354972	26	chr1_bp2996602_rsidrs1569419	1	D_obs	1	D-1	D	1	1	D	1	1	D	1	1	A-1, B-1, C-1, D-1, E-4, F-1, G-1, H-1, I-1	chr1_bp2996602_rsidrs1569419	chr1_bp2996602_rsidrs1569419	chr1_bp2996602_rsidrs1569419	DDX11L1,WASH7P,MIR6859-1,MIR6859-2,FAM138A,FAM138F,LOC100132062,LOC100132287,LOC100133331,LINC00982,PRDM16,MIR4251	ML5	0.847	ML5	-0.0009472	NA	NA	MSCV, MRV, PLT#, RBC#, MCV, MCH, PCT	1	1	0	NA	25
JAM-blood-cell-trait	IPF%	1	1	2723433	3354972	9	chr1_bp2996602_rsidrs1569419	1	D_obs	1	D-1	D	1	1	D	1	1	D	1	1	A-1, B-1, C-1, D-1, E-4, F-1, G-1, H-1, I-1	chr1_bp2996602_rsidrs1569419	chr1_bp2996602_rsidrs1569419	chr1_bp2996602_rsidrs1569419	DDX11L1,WASH7P,MIR6859-1,MIR6859-2,FAM138A,FAM138F,LOC100132062,LOC100132287,LOC100133331,LINC00982,PRDM16,MIR4251	ML5	0.898	ML5	-0.0009472	NA	NA	MSCV, MRV, PLT#, RBC#, MCV, MCH, PCT	1	1	0	NA	8
JAM-blood-cell-trait	IPF#	1	1	2723433	3354972	15	chr1_bp2996602_rsidrs1569419	1	D_obs	1	D-1	D	1	1	D	1	1	D	1	1	A-1, B-1, C-1, D-1, E-4, F-1, G-1, H-1, I-1	chr1_bp2996602_rsidrs1569419	chr1_bp2996602_rsidrs1569419	chr1_bp2996602_rsidrs1569419	DDX11L1,WASH7P,MIR6859-1,MIR6859-2,FAM138A,FAM138F,LOC100132062,LOC100132287,LOC100133331,LINC00982,PRDM16,MIR4251	ML5	0.793	ML5	-0.0009472	NA	NA	MSCV, MRV, PLT#, RBC#, MCV, MCH, PCT	1	1	0	NA	14
JAM-blood-cell-trait	MPV	1	1	2723433	3354972	19	chr1_bp2996602_rsidrs1569419	0.819598	D_obs	1	D-0.82	NA	NA	NA	D	1	1	D	1	1	A-1, B-1, C-1, D-1, E-4, F-1, G-1, H-1, I-1	NA	chr1_bp2996602_rsidrs1569419	chr1_bp2996602_rsidrs1569419	NA	ML5	0.84	ML5	0.179454	NA	NA	0	0	0	0	NA	18
JAM-blood-cell-trait	PDW	1	1	2723433	3354972	68	chr1_bp2996602_rsidrs1569419	0.67264	D_obs	1	D-0.673	NA	NA	NA	NA	NA	NA	NA	NA	NA	A-1, B-1, C-1, D-1, E-4, F-1, G-1, H-1, I-1	NA	NA	NA	NA	ML5	0.831	ML5	0.326413	NA	NA	0	0	0	0	NA	67
JAM-blood-cell-trait	PLT-SFL	1	1	2723433	3354972	3	chr1_bp2996602_rsidrs1569419	0.984786	D_obs	1	D-0.985	D	1	1	D	1	1	D	1	1	A-1, B-1, C-1, D-1, E-4, F-1, G-1, H-1, I-1	chr1_bp2996602_rsidrs1569419	chr1_bp2996602_rsidrs1569419	chr1_bp2996602_rsidrs1569419	DDX11L1,WASH7P,MIR6859-1,MIR6859-2,FAM138A,FAM138F,LOC100132062,LOC100132287,LOC100133331,LINC00982,PRDM16,MIR4251	ML5	0.926	ML5	0.0142666	NA	NA	MSCV, MRV, PLT#, RBC#, MCV, MCH, PCT	1	1	0	NA	2
JAM-blood-cell-trait	PLT-FSC	1	1	2723433	3354972	1	chr1_bp2996602_rsidrs1569419	0.993568	D_obs	1	D-0.994	D	1	1	D	1	1	D	1	1	A-1, B-1, C-1, D-1, E-4, F-1, G-1, H-1, I-1	chr1_bp2996602_rsidrs1569419	chr1_bp2996602_rsidrs1569419	chr1_bp2996602_rsidrs1569419	DDX11L1,WASH7P,MIR6859-1,MIR6859-2,FAM138A,FAM138F,LOC100132062,LOC100132287,LOC100133331,LINC00982,PRDM16,MIR4251	ML5	0.729	ML5	0.00548451	NA	NA	MSCV, MRV, PLT#, RBC#, MCV, MCH, PCT	1	1	0	NA	0
JAM-blood-cell-trait	PLT-SSC	1	1	2723433	3354972	5	chr1_bp2996602_rsidrs1569419	0.996861	D_obs	1	D-0.997	D	1	1	D	1	1	D	1	1	A-1, B-1, C-1, D-1, E-4, F-1, G-1, H-1, I-1	chr1_bp2996602_rsidrs1569419	chr1_bp2996602_rsidrs1569419	chr1_bp2996602_rsidrs1569419	DDX11L1,WASH7P,MIR6859-1,MIR6859-2,FAM138A,FAM138F,LOC100132062,LOC100132287,LOC100133331,LINC00982,PRDM16,MIR4251	ML5	0.746	ML5	0.00219225	NA	NA	MSCV, MRV, PLT#, RBC#, MCV, MCH, PCT	1	1	0	NA	4
JAM-latent-factor	ML5	1	1	2723433	3354972	1	chr1_bp2996602_rsidrs1569419	0.999053	A_lat	1	A-0.999	A	1	1	A	1	1	A	1	1	A-1	chr1_bp2996602_rsidrs1569419	chr1_bp2996602_rsidrs1569419	chr1_bp2996602_rsidrs1569419	DDX11L1,WASH7P,MIR6859-1,MIR6859-2,FAM138A,FAM138F,LOC100132062,LOC100132287,LOC100133331,LINC00982,PRDM16,MIR4251		NA	NA	-0.0009472	NA	NA	MSCV, MRV, PLT#, RBC#, MCV, MCH, PCT	1	0	1	NA
JAM-blood-cell-trait	HLSR#	1	1	3441528	3959487	30	chr1_bp3691528_rsidrs1175550	0.383964	D_obs	15	D-0.969	D	15	15	D	15	15	D	15	15	A-1, B-3, C-1, D-15	NA	NA	NA	NA	ML4	0.859	ML4	0.037781	0.613922	NA	0	0	0	0	0	15	29
JAM-blood-cell-trait	HLSR%	1	1	3441528	3959487	49	chr1_bp3691528_rsidrs1175550	0.296876	D_obs	15	D-0.911	D	15	15	D	15	15	D	15	15	A-1, B-3, C-1, D-15	NA	NA	NA	NA	ML4	0.871	ML4	0.124869	0.70101	NA	0	0	0	0	0	34	48
JAM-blood-cell-trait	IRF	1	1	3441528	3959487	49	chr1_bp3691727_rsidrs1175549	0.253092	D_obs	15	D-0.855	NA	NA	NA	D	15	15	D	15	15	A-1, B-3, C-1, D-15	NA	NA	NA	NA	ML4	0.985	ML4	0.168654	0.744795	NA	0	0	0	0	0	34	48
JAM-blood-cell-trait	LFR	1	1	3441528	3959487	51	chr1_bp3691727_rsidrs1175549	0.267715	D_obs	15	D-0.844	NA	NA	NA	D	15	15	D	15	15	A-1, B-3, C-1, D-15	NA	NA	NA	NA	ML4	0.985	ML4	0.15403	0.730171	NA	0	0	0	0	0	36	50
JAM-blood-cell-trait	MCHC	1	1	3441528	3959487	58	chr1_bp3691528_rsidrs1175550	0.586291	D_obs	15	D-0.902	D	15	15	D	15	15	D	15	15	A-1, B-3, C-1, D-15	NA	NA	NA	NA	ML2, ML12	0.273, 0.579	ML12	0.334664	0.411886	NA	0	0	0	0	0	53	57
JAM-blood-cell-trait	MFR	1	1	3441528	3959487	51	chr1_bp3691528_rsidrs1175550	0.243573	D_obs	15	D-0.882	NA	NA	NA	D	15	15	D	15	15	A-1, B-3, C-1, D-15	NA	NA	NA	NA	ML4	0.961	ML4	0.178173	0.754313	NA	0	0	0	0	0	36	50
JAM-blood-cell-trait	RDW-SD	1	1	3441528	3959487	33	chr1_bp3709487_rsidrs7513053	0.438659	D_obs	15	D-0.937	D	15	15	D	15	15	D	15	15	A-1, B-3, C-1, D-15	NA	NA	NA	NA	ML14	0.919	ML14	-0.10757	0.55931	NA	0	0	0	0	0	6	32
JAM-blood-cell-trait	RET-SFL	1	1	3441528	3959487	46	chr1_bp3693032_rsidrs1175548	0.326326	B_obs	3	B-0.808	NA	NA	NA	B	3	3	B	3	3	A-1, B-3, C-1, D-15	NA	NA	NA	NA	ML4	0.876	ML4	0.0954193	0.67156	NA	0	0	0	0	0	31	45
JAM-latent-factor	ML12	1	1	3441528	3959487	5	chr1_bp3691528_rsidrs1175550	0.920955	A_lat	15	A-1	A	15	15	A	15	15	A	15	15	A-15	chr1_bp3691528_rsidrs1175550	chr1_bp3691528_rsidrs1175550	chr1_bp3691528_rsidrs1175550	DDX11L1,WASH7P,MIR6859-1,MIR6859-2,FAM138A,FAM138F,LOC100132062,LOC100132287,LOC100133331,OR4F16,OR4F29,OR4F3,TP73,TP73-AS1,CCDC27,SMIM1,LRRC47,CEP104,OSCP1,MRPS15,CSF3R		NA	NA	0.334664	NA	NA	RBC#, RET%, HLSR%, HGB, RET#, HLSR#, IRF, MCHC, MSCV	1	0	1	0			4
JAM-latent-factor	ML14	1	1	3441528	3959487	27	chr1_bp3709487_rsidrs7513053	0.331088	A_lat	15	A-0.954	A	15	15	A	15	15	A	15	15	A-15	NA	NA	NA	NA		NA	NA	-0.10757	NA	NA	0	0	0	0	0			26
JAM-latent-factor	ML4	1	1	3441528	3959487	15	chr1_bp3691528_rsidrs1175550	0.421745	A_lat	15	A-0.975	A	15	15	A	15	15	A	15	15	A-15	NA	NA	NA	NA		NA	NA	0.037781	NA	NA	0	0	0	0	0			14
flashfm-latent-factor	ML12	1	1	3441528	3959487	1	chr1_bp3691528_rsidrs1175550	0.998177	A_lat	1	A-0.998	A	1	1	A	1	1	A	1	1	A-1	chr1_bp3691528_rsidrs1175550	chr1_bp3691528_rsidrs1175550	chr1_bp3691528_rsidrs1175550	DDX11L1,WASH7P,MIR6859-1,MIR6859-2,FAM138A,FAM138F,LOC100132062,LOC100132287,LOC100133331,OR4F16,OR4F29,OR4F3,TP73,TP73-AS1,CCDC27,SMIM1,LRRC47,CEP104,OSCP1,MRPS15,CSF3R		NA	NA	NA	0.411886	0.077222	RBC#, RET%, HLSR%, HGB, RET#, HLSR#, IRF, MCHC, MSCV	1	0	0	1
flashfm-latent-factor	ML14	1	1	3441528	3959487	1	chr1_bp3691528_rsidrs1175550	0.997968	A_lat	1	A-0.998	A	1	1	A	1	1	A	1	1	A-1	chr1_bp3691528_rsidrs1175550	chr1_bp3691528_rsidrs1175550	chr1_bp3691528_rsidrs1175550	DDX11L1,WASH7P,MIR6859-1,MIR6859-2,FAM138A,FAM138F,LOC100132062,LOC100132287,LOC100133331,OR4F16,OR4F29,OR4F3,TP73,TP73-AS1,CCDC27,SMIM1,LRRC47,CEP104,OSCP1,MRPS15,CSF3R		NA	NA	NA	0.55931	0.66688	RBC#, RET%, HLSR%, HGB, RET#, HLSR#, IRF, MCHC, MSCV	1	0	0	1
flashfm-latent-factor	ML4	1	1	3441528	3959487	1	chr1_bp3691528_rsidrs1175550	0.997886	A_lat	1	A-0.998	A	1	1	A	1	1	A	1	1	A-1	chr1_bp3691528_rsidrs1175550	chr1_bp3691528_rsidrs1175550	chr1_bp3691528_rsidrs1175550	DDX11L1,WASH7P,MIR6859-1,MIR6859-2,FAM138A,FAM138F,LOC100132062,LOC100132287,LOC100133331,OR4F16,OR4F29,OR4F3,TP73,TP73-AS1,CCDC27,SMIM1,LRRC47,CEP104,OSCP1,MRPS15,CSF3R		NA	NA	NA	0.613922	0.576141	RBC#, RET%, HLSR%, HGB, RET#, HLSR#, IRF, MCHC, MSCV	1	0	0	1
JAM-blood-cell-trait	P-LCR	1	1	10021688	10733167	53	chr1_bp10319211_rsidrs572251659	0.314549	D_obs	1	D-0.315	NA	NA	NA	NA	NA	NA	NA	NA	NA	A-1, B-1, C-45, D-1	NA	NA	NA	NA	ML5	0.836	ML5	0.0638791	NA	NA	0	0	0	0	NA	2
JAM-blood-cell-trait	PLT-SFL	1	1	10021688	10733167	48	chr1_bp10271688_rsidrs11121529	0.371145	C_obs	45	C-0.909	C	45	45	C	45	45	C	45	45	A-1, B-1, C-45, D-1	NA	NA	NA	NA	ML5	0.926	ML5	0.00728326	NA	NA	0	0	0	0	NA	-3
JAM-blood-cell-trait	PLT-FSC	1	1	10021688	10733167	50	chr1_bp10271688_rsidrs11121529	0.173716	C_obs	45	C-0.89	NA	NA	NA	C	45	45	C	45	45	A-1, B-1, C-45, D-1	NA	NA	NA	NA	ML5	0.729	ML5	0.204712	NA	NA	0	0	0	0	NA	-1
JAM-latent-factor	ML5	1	1	10021688	10733167	51	chr1_bp10319211_rsidrs572251659	0.378428	D_lat	1	D-0.378	NA	NA	NA	NA	NA	NA	NA	NA	NA	A-1, B-1, C-22, D-1	NA	NA	NA	NA		NA	NA	0.00728326	NA	NA	0	0	0	0	NA
JAM-blood-cell-trait	HFR	0	1	21741235	22264471	6	chr1_bp22014471_rsidrs17423390	0.404546	A_obs	6	A-1	A	6	6	A	6	6	A	6	6	A-6	NA	NA	NA	NA	ML4, ML19	0.59, 0.396	ML4	0.144581	NA	NA	0	0	0	0	NA	0
JAM-blood-cell-trait	HLSR#	0	1	21741235	22264471	8	chr1_bp22009660_rsidrs1341557	0.307289	A_obs	6	A-0.986	A	6	6	A	6	6	A	6	6	A-6	NA	NA	NA	NA	ML4	0.859	ML4	0.241839	NA	NA	0	0	0	0	NA	2
JAM-blood-cell-trait	HLSR%	0	1	21741235	22264471	6	chr1_bp22009660_rsidrs1341557	0.318283	A_obs	6	A-0.992	A	6	6	A	6	6	A	6	6	A-6	NA	NA	NA	NA	ML4	0.871	ML4	0.230844	NA	NA	0	0	0	0	NA	0
JAM-blood-cell-trait	IRF	0	1	21741235	22264471	6	chr1_bp22014471_rsidrs17423390	0.550394	A_obs	6	A-0.999	A	6	6	A	6	6	A	6	6	A-6	NA	NA	NA	NA	ML4	0.985	ML4	-0.0012668	NA	NA	0	0	0	0	NA	0
JAM-blood-cell-trait	LFR	0	1	21741235	22264471	6	chr1_bp22014471_rsidrs17423390	0.549843	A_obs	6	A-0.999	A	6	6	A	6	6	A	6	6	A-6	NA	NA	NA	NA	ML4	0.985	ML4	-0.0007155	NA	NA	0	0	0	0	NA	0
JAM-blood-cell-trait	MFR	0	1	21741235	22264471	6	chr1_bp22014471_rsidrs17423390	0.536765	A_obs	6	A-0.994	A	6	6	A	6	6	A	6	6	A-6	NA	NA	NA	NA	ML4	0.961	ML4	0.0123621	NA	NA	0	0	0	0	NA	0
JAM-blood-cell-trait	RET-SFL	0	1	21741235	22264471	7	chr1_bp22014471_rsidrs17423390	0.306882	A_obs	6	A-0.99	A	6	6	A	6	6	A	6	6	A-6	NA	NA	NA	NA	ML4	0.876	ML4	0.242245	NA	NA	0	0	0	0	NA	1
JAM-latent-factor	ML4	0	1	21741235	22264471	6	chr1_bp22014471_rsidrs17423390	0.549127	A_lat	6	A-1	A	6	6	A	6	6	A	6	6	A-6	NA	NA	NA	NA		NA	NA	-0.0012668	NA	NA	0	0	0	0	NA
JAM-blood-cell-trait	Delta-HGB	1	1	25001923	26068182	6	chr1_bp25754025_rsidrs909832	0.677929	A_obs	2	A-0.875	NA	NA	NA	A	2	2	A	2	2	A-2, B-2, C-1, D-3	NA	NA	NA	NA	ML2, ML20	0.647, 0.202	ML2	NA	NA	NA	0	0	0	0	0	2	2
JAM-blood-cell-trait	RE-LYMP#	1	1	25001923	26068182	6	chr1_bp25296563_rsidrs528040561	0.694442	D_obs	3	D-0.944	D	3	3	D	3	3	D	3	3	A-2, B-2, C-1, D-3	NA	NA	NA	NA	ML17	0.868	ML17	-0.115086	-0.115086	NA	0	0	0	0	0	1	1
JAM-latent-factor	ML17	1	1	25001923	26068182	5	chr1_bp25296563_rsidrs528040561	0.579356	D_lat	4	D-0.953	D	4	4	D	4	4	D	4	4	A-1, B-2, C-1, D-4	NA	NA	NA	NA		NA	NA	-0.115086	NA	NA	0	0	0	0	0			0
JAM-latent-factor	ML20	1	1	25001923	26068182	4	chr1_bp25583610_rsidrs72660908	0.604125	B_lat	2	B-0.97	B	2	2	B	2	2	B	2	2	A-1, B-2, C-1, D-4	NA	NA	NA	NA		NA	NA	Inf	NA	NA	0	0	0	0	0			0
flashfm-latent-factor	ML17	1	1	25001923	26068182	5	chr1_bp25296563_rsidrs528040561	0.579356	D_lat	4	D-0.953	D	4	4	D	4	4	D	4	4	A-1, B-2, C-1, D-4	NA	NA	NA	NA		NA	NA	NA	-0.115086	0	0	0	0	0	0
flashfm-latent-factor	ML20	1	1	25001923	26068182	4	chr1_bp25583610_rsidrs72660908	0.603399	B_lat	2	B-0.968	B	2	2	B	2	2	B	2	2	A-1, B-2, C-1, D-4	NA	NA	NA	NA		NA	NA	NA	Inf	-0.0007266	0	0	0	0	0
JAM-blood-cell-trait	Delta-He	0	1	43058263	43686369	46	chr1_bp43415346_rsidrs710220	0.0684821	A_obs	29	A-0.871	NA	NA	NA	A	29	29	A	29	29	A-29	NA	NA	NA	NA	ML15	0.981	ML15	0.0112188	NA	NA	0	0	0	0	NA	-1
JAM-latent-factor	ML15	0	1	43058263	43686369	47	chr1_bp43415346_rsidrs710220	0.0797009	B_lat	29	B-0.846	NA	NA	NA	B	29	29	B	29	29	A-2, B-29	NA	NA	NA	NA		NA	NA	0.0112188	NA	NA	0	0	0	0	NA
JAM-blood-cell-trait	NE-FSC	0	1	54492471	55176524	26	chr1_bp54889010_rsidrs56293542	0.17284	A_obs	24	A-0.977	A	24	24	A	24	24	A	24	24	A-24	NA	NA	NA	NA	ML22	0.911	ML22	0.0229263	NA	NA	0	0	0	0	NA	3
JAM-blood-cell-trait	NE-SFL	0	1	54492471	55176524	23	chr1_bp54883003_rsidrs4927101	0.127853	A_obs	24	A-0.995	A	24	24	A	24	24	A	24	24	A-24	NA	NA	NA	NA	ML22	0.881	ML22	0.0679134	NA	NA	0	0	0	0	NA	0
JAM-latent-factor	ML22	0	1	54492471	55176524	23	chr1_bp54889010_rsidrs56293542	0.195767	A_lat	23	A-0.994	A	23	23	A	23	23	A	23	23	A-23	NA	NA	NA	NA		NA	NA	0.0229263	NA	NA	0	0	0	0	NA
JAM-blood-cell-trait	BASO#	0	1	87502000	88002271	19	chr1_bp87751406_rsidrs1888342	0.217784	A_obs	18	A-0.97	A	18	18	A	18	18	A	18	18	A-18, B-1	NA	NA	NA	NA	ML8	0.889	ML8	0.0383887	NA	NA	0	0	0	0	NA	8
JAM-blood-cell-trait	BASO%	0	1	87502000	88002271	22	chr1_bp87757861_rsidrs11811308	0.177048	B_obs	1	B-0.177	NA	NA	NA	A	18	18	A	18	18	A-18, B-1	NA	NA	NA	NA	ML8	0.905	ML8	0.0791252	NA	NA	0	0	0	0	NA	11
JAM-blood-cell-trait	BASO%GRAN	0	1	87502000	88002271	27	chr1_bp87751490_rsidrs1888343	0.153265	A_obs	18	A-0.905	A	18	18	A	18	18	A	18	18	A-18, B-1	NA	NA	NA	NA	ML8	0.8	ML8	0.102908	NA	NA	0	0	0	0	NA	16
JAM-blood-cell-trait	BASO-SFL-DW	0	1	87502000	88002271	27	chr1_bp87751490_rsidrs1888343	0.136384	A_obs	18	A-0.856	NA	NA	NA	A	18	18	A	18	18	A-18, B-1	NA	NA	NA	NA	ML8	0.868	ML8	0.119789	NA	NA	0	0	0	0	NA	16
JAM-latent-factor	ML8	0	1	87502000	88002271	11	chr1_bp87752000_rsidrs6684992	0.256173	B_lat	8	B-0.955	B	8	8	B	8	8	B	8	8	A-1, B-8	NA	NA	NA	NA		NA	NA	0.0383887	NA	NA	0	0	0	0	NA
JAM-blood-cell-trait	GRAN%MYELOID	1	1	92065896	93305941	3	chr1_bp92925654_rsidrs150649461	0.580079	A_obs	3	A-1	A	3	3	A	3	3	A	3	3	A-3	NA	NA	NA	NA	ML1, ML7	0.318, 0.635	ML7	-0.0324379	NA	NA	0	0	0	0	NA	1
JAM-blood-cell-trait	MONO#	1	1	92065896	93305941	2	chr1_bp92753336_rsidrs141094656	0.921651	A_obs	3	A-1	A	3	3	A	3	3	A	3	3	A-3	chr1_bp92753336_rsidrs141094656	chr1_bp92753336_rsidrs141094656	chr1_bp92753336_rsidrs141094656	SAMD11,NOC2L,KLHL17,PLEKHN1,PERM1,HES4,ISG15,H6PD,C1orf146,GLMN,RPAP2	ML7	0.74	ML7	-0.37401	NA	NA	0	0	0	0	NA	0
JAM-blood-cell-trait	MONO%	1	1	92065896	93305941	3	chr1_bp92925654_rsidrs150649461	0.853572	A_obs	3	A-1	A	3	3	A	3	3	A	3	3	A-3	NA	chr1_bp92925654_rsidrs150649461	chr1_bp92925654_rsidrs150649461	NA	ML7	0.822	ML7	-0.305931	NA	NA	0	0	0	0	NA	1
JAM-latent-factor	ML7	1	1	92065896	93305941	2	chr1_bp92753336_rsidrs141094656	0.547641	A_lat	2	A-1	A	2	2	A	2	2	A	2	2	A-2	NA	NA	NA	NA		NA	NA	-0.37401	NA	NA	0	0	0	0	NA
JAM-blood-cell-trait	GRAN%MYELOID	1	1	93054584	93928968	1	chr1_bp93138990_rsidrs549803996	0.999691	B_obs	1	B-1	B	1	1	B	1	1	B	1	1	A-1, B-1, C-1	chr1_bp93138990_rsidrs549803996	chr1_bp93138990_rsidrs549803996	chr1_bp93138990_rsidrs549803996	NOC2L,KLHL17,PLEKHN1,PERM1,HES4,ISG15,H6PD,SPSB1,EVI5	ML1, ML7	0.318, 0.635	ML7	0.00030856	NA	NA	0	0	0	0	NA	-2
JAM-blood-cell-trait	MONO#	1	1	93054584	93928968	74	chr1_bp93138990_rsidrs549803996	1	B_obs	1	B-1	B	1	1	B	1	1	B	1	1	A-1, B-1, C-1	chr1_bp93138990_rsidrs549803996	chr1_bp93138990_rsidrs549803996	chr1_bp93138990_rsidrs549803996	NOC2L,KLHL17,PLEKHN1,PERM1,HES4,ISG15,H6PD,SPSB1,EVI5	ML7	0.74	ML7	0	NA	NA	0	0	0	0	NA	71
JAM-blood-cell-trait	MONO%	1	1	93054584	93928968	4	chr1_bp93138990_rsidrs549803996	1	B_obs	1	B-1	B	1	1	B	1	1	B	1	1	A-1, B-1, C-1	chr1_bp93138990_rsidrs549803996	chr1_bp93138990_rsidrs549803996	chr1_bp93138990_rsidrs549803996	NOC2L,KLHL17,PLEKHN1,PERM1,HES4,ISG15,H6PD,SPSB1,EVI5	ML7	0.822	ML7	0	NA	NA	0	0	0	0	NA	1
JAM-latent-factor	ML7	1	1	93054584	93928968	3	chr1_bp93138990_rsidrs549803996	1	B_lat	1	B-1	B	1	1	B	1	1	B, C	2024-01-01	2	A-1, B-1, C-1	chr1_bp93138990_rsidrs549803996	chr1_bp93138990_rsidrs549803996	chr1_bp93138990_rsidrs549803996, chr1_bp93405519_rsidrs116050500	NOC2L,KLHL17,PLEKHN1,PERM1,HES4,ISG15,H6PD,SPSB1,EVI5		NA	NA	0	NA	NA	0	0	0	0	NA
JAM-blood-cell-trait	MONO#	0	1	93564411	94591489	6	chr1_bp94170228_rsidrs151040034	0.524307	C_obs	1	C-0.524	NA	NA	NA	NA	NA	NA	NA	NA	NA	A-1, B-3, C-1, D-1	NA	NA	NA	NA	ML7	0.74	ML7	-0.21234	NA	NA	0	0	0	0	NA	-2
JAM-latent-factor	ML7	0	1	93564411	94591489	8	chr1_bp94011588_rsidrs80170470	0.311967	B_lat	5	B-0.492	NA	NA	NA	NA	NA	NA	NA	NA	NA	A-1, B-5, C-1, D-1	NA	NA	NA	NA		NA	NA	-0.21234	NA	NA	0	0	0	0	NA
JAM-blood-cell-trait	H-IPF	0	1	112859274	113486087	39	chr1_bp113236087_rsidrs902289	0.0583162	B_obs	56	B-0.99	B	56	56	B	56	56	B	56	56	A-1, B-56, C-1	NA	NA	NA	NA	ML5	0.847	ML5	-0.0184285	-0.0108837	NA	0	0	0	0	0	-23	-10
JAM-blood-cell-trait	IPF%	0	1	112859274	113486087	47	chr1_bp113236087_rsidrs902289	0.053838	B_obs	56	B-0.988	B	56	56	B	56	56	B	56	56	A-1, B-56, C-1	NA	NA	NA	NA	ML5	0.898	ML5	-0.0139504	-0.0064056	NA	0	0	0	0	0	-15	-2
JAM-blood-cell-trait	IPF#	0	1	112859274	113486087	63	chr1_bp113236087_rsidrs902289	0.0392986	B_obs	56	B-0.938	B	56	56	B	56	56	B	56	56	A-1, B-56, C-1	NA	NA	NA	NA	ML5	0.793	ML5	0.00058902	0.00813387	NA	0	0	0	0	0	1	14
JAM-blood-cell-trait	PLT-SSC	0	1	112859274	113486087	78	chr1_bp113206852_rsidrs570249032	0.0736078	A_obs	1	A-0.074	NA	NA	NA	B	56	56	B	56	56	A-1, B-56, C-1	NA	NA	NA	NA	ML5	0.746	ML5	-0.0337202	-0.0261753	NA	0	0	0	0	0	16	29
JAM-latent-factor	ML16	0	1	112859274	113486087	42	chr1_bp113109274_rsidrs11102497	0.0466719	A_lat	57	A-0.967	A	57	57	A	57	57	A	57	57	A-57, B-1	NA	NA	NA	NA		NA	NA	Inf	NA	NA	0	0	0	0	0			4
JAM-latent-factor	ML5	0	1	112859274	113486087	62	chr1_bp113176262_rsidrs11584092	0.0398876	A_lat	57	A-0.957	A	57	57	A	57	57	A	57	57	A-57, B-1	NA	NA	NA	NA		NA	NA	-0.0337202	NA	NA	0	0	0	0	0			13
flashfm-latent-factor	ML16	0	1	112859274	113486087	38	chr1_bp113109274_rsidrs11102497	0.0492411	A_lat	37	A-0.987	A	37	37	A	37	37	A	37	37	A-37	NA	NA	NA	NA		NA	NA	NA	Inf	0.00256919	0	0	0	0	0
flashfm-latent-factor	ML5	0	1	112859274	113486087	49	chr1_bp113109274_rsidrs11102497	0.0474325	A_lat	37	A-0.965	A	37	37	A	37	37	A	37	37	A-37	NA	NA	NA	NA		NA	NA	NA	-0.0261753	0.00754485	0	0	0	0	0
JAM-blood-cell-trait	NE-FSC	1	1	117889540	118501175	23	chr1_bp118164771_rsidrs10923357	0.196127	C_obs	22	C-0.957	C	22	22	C	22	22	C	22	22	A-1, B-2, C-22	NA	NA	NA	NA	ML22	0.911	ML22	-0.0389738	NA	NA	0	0	0	0	NA	1
JAM-blood-cell-trait	NE-SFL	1	1	117889540	118501175	28	chr1_bp118155103_rsidrs34039852	0.125497	C_obs	22	C-0.96	C	22	22	C	22	22	C	22	22	A-1, B-2, C-22	NA	NA	NA	NA	ML22	0.881	ML22	0.0316558	NA	NA	0	0	0	0	NA	6
JAM-blood-cell-trait	NE-SSC	1	1	117889540	118501175	37	chr1_bp118168826_rsidrs11581122	0.278295	C_obs	22	C-0.934	C	22	22	C	22	22	C	22	22	A-1, B-2, C-22	NA	NA	NA	NA	ML22	0.689	ML22	-0.121142	NA	NA	0	0	0	0	NA	15
JAM-latent-factor	ML22	1	1	117889540	118501175	22	chr1_bp118166096_rsidrs2884587	0.157153	A_lat	22	A-1	A	22	22	A	22	22	A	22	22	A-22	NA	NA	NA	NA		NA	NA	-0.121142	NA	NA	0	0	0	0	NA
JAM-blood-cell-trait	GRAN%MYELOID	1	1	150106929	151367010	27	chr1_bp150584103_rsidrs4970966	0.315661	A_obs	7	A-0.945	A	7	7	A	7	7	A	7	7	A-7	NA	NA	NA	NA	ML1, ML7	0.318, 0.635	ML7	0.0860922	NA	NA	0	0	0	0	NA	20
JAM-blood-cell-trait	MONO#	1	1	150106929	151367010	7	chr1_bp150544093_rsidrs6665912	0.367162	A_obs	7	A-1	A	7	7	A	7	7	A	7	7	A-7	NA	NA	NA	NA	ML7	0.74	ML7	0.0345914	NA	NA	0	0	0	0	NA	0
JAM-blood-cell-trait	MONO%	1	1	150106929	151367010	7	chr1_bp150584103_rsidrs4970966	0.384235	A_obs	7	A-0.993	A	7	7	A	7	7	A	7	7	A-7	NA	NA	NA	NA	ML7	0.822	ML7	0.0175177	NA	NA	0	0	0	0	NA	0
JAM-latent-factor	ML7	1	1	150106929	151367010	7	chr1_bp150584103_rsidrs4970966	0.401753	A_lat	7	A-1	A	7	7	A	7	7	A	7	7	A-7	NA	NA	NA	NA		NA	NA	0.0175177	NA	NA	0	0	0	0	NA
JAM-blood-cell-trait	RET#	1	1	158134566	158888260	30	chr1_bp158576100_rsidrs860772	0.12186	B_obs	26	B-0.872	NA	NA	NA	B	26	26	B	26	26	A-1, B-26	NA	NA	NA	NA	ML4, ML13	0.262, 0.619	ML13	0.518175	NA	NA	0	0	0	0	NA	8
JAM-blood-cell-trait	RET%	1	1	158134566	158888260	34	chr1_bp158521533_rsidrs144175888	0.303627	A_obs	1	A-0.304	NA	NA	NA	NA	NA	NA	NA	NA	NA	A-1, B-26	NA	NA	NA	NA	ML4, ML13	0.299, 0.637	ML13	0.336408	NA	NA	0	0	0	0	NA	12
JAM-blood-cell-trait	RPI	1	1	158134566	158888260	42	chr1_bp158576100_rsidrs860772	0.0893272	B_obs	26	B-0.894	NA	NA	NA	B	26	26	B	26	26	A-1, B-26	NA	NA	NA	NA	ML6, ML13	0.381, 0.402	ML13	0.550708	NA	NA	0	0	0	0	NA	20
JAM-latent-factor	ML13	1	1	158134566	158888260	22	chr1_bp158556301_rsidrs857693	0.640035	B_lat	10	B-0.909	B	10	10	B	10	10	B	10	10	A-1, B-10	NA	NA	NA	NA		NA	NA	0.336408	NA	NA	0	0	0	0	NA
JAM-blood-cell-trait	H-IPF	1	1	171275905	172417226	8	chr1_bp171949750_rsidrs10914144	0.550532	A_obs	8	A-1	A	8	8	A	8	8	A	8	8	A-8, B-3	NA	NA	NA	NA	ML5	0.847	ML5	-0.31102	-0.0306587	NA	0	0	0	0	0	0	0
JAM-blood-cell-trait	IPF%	1	1	171275905	172417226	8	chr1_bp171949750_rsidrs10914144	0.463238	A_obs	8	A-1	A	8	8	A	8	8	A	8	8	A-8, B-3	NA	NA	NA	NA	ML5	0.898	ML5	-0.223726	0.0566353	NA	0	0	0	0	0	0	0
JAM-blood-cell-trait	IPF#	1	1	171275905	172417226	8	chr1_bp171949750_rsidrs10914144	0.388073	A_obs	8	A-1	A	8	8	A	8	8	A	8	8	A-8, B-3	NA	NA	NA	NA	ML5	0.793	ML5	-0.148561	0.1318	NA	0	0	0	0	0	0	0
JAM-blood-cell-trait	MPV	1	1	171275905	172417226	8	chr1_bp171949750_rsidrs10914144	0.162178	A_obs	8	A-1	A	8	8	A	8	8	A	8	8	A-8, B-3	NA	NA	NA	NA	ML5	0.84	ML5	0.0773344	0.357696	NA	0	0	0	0	0	0	0
JAM-blood-cell-trait	P-LCR	1	1	171275905	172417226	8	chr1_bp171939641_rsidrs2038480	0.175249	A_obs	8	A-1	A	8	8	A	8	8	A	8	8	A-8, B-3	NA	NA	NA	NA	ML5	0.836	ML5	0.0642631	0.344624	NA	0	0	0	0	0	0	0
JAM-blood-cell-trait	PDW	1	1	171275905	172417226	8	chr1_bp171949750_rsidrs10914144	0.167729	A_obs	8	A-1	A	8	8	A	8	8	A	8	8	A-8, B-3	NA	NA	NA	NA	ML5	0.831	ML5	0.071783	0.352144	NA	0	0	0	0	0	0	0
JAM-blood-cell-trait	PLT-SFL-DW	1	1	171275905	172417226	8	chr1_bp171949999_rsidrs12037133	0.382753	A_obs	8	A-1	A	8	8	A	8	8	A	8	8	A-8, B-3	NA	NA	NA	NA	ML18	0.861	ML18	0.00526134	0.137353	NA	0	0	0	0	0	0	0
JAM-blood-cell-trait	PLT-FSC-DW	1	1	171275905	172417226	12	chr1_bp171949999_rsidrs12037133	0.272141	A_obs	8	A-0.912	A	8	8	A	8	8	A	8	8	A-8, B-3	NA	NA	NA	NA	ML18	0.9	ML18	0.115874	0.247965	NA	0	0	0	0	0	4	4
JAM-blood-cell-trait	PLT-SSC-DW	1	1	171275905	172417226	8	chr1_bp171949999_rsidrs12037133	0.201837	A_obs	8	A-0.996	A	8	8	A	8	8	A	8	8	A-8, B-3	NA	NA	NA	NA	ML18	0.824	ML18	0.186178	0.318269	NA	0	0	0	0	0	0	0
JAM-blood-cell-trait	PLT-SFL	1	1	171275905	172417226	8	chr1_bp171939641_rsidrs2038480	0.168649	A_obs	8	A-1	A	8	8	A	8	8	A	8	8	A-8, B-3	NA	NA	NA	NA	ML5	0.926	ML5	0.0708639	0.351225	NA	0	0	0	0	0	0	0
JAM-blood-cell-trait	PLT-FSC	1	1	171275905	172417226	8	chr1_bp171944242_rsidrs6662263	0.150613	A_obs	8	A-1	A	8	8	A	8	8	A	8	8	A-8, B-3	NA	NA	NA	NA	ML5	0.729	ML5	0.0888998	0.369261	NA	0	0	0	0	0	0	0
JAM-blood-cell-trait	PLT-SSC	1	1	171275905	172417226	8	chr1_bp171943948_rsidrs10914127	0.171016	A_obs	8	A-1	A	8	8	A	8	8	A	8	8	A-8, B-3	NA	NA	NA	NA	ML5	0.746	ML5	0.0684962	0.348857	NA	0	0	0	0	0	0	0
JAM-latent-factor	ML18	1	1	171275905	172417226	8	chr1_bp171949999_rsidrs12037133	0.388014	A_lat	8	A-1	A	8	8	A	8	8	A	8	8	A-8	NA	NA	NA	NA		NA	NA	0.00526134	NA	NA	0	0	0	0	0			0
JAM-latent-factor	ML5	1	1	171275905	172417226	8	chr1_bp171949750_rsidrs10914144	0.239512	A_lat	8	A-1	A	8	8	A	8	8	A	8	8	A-8	NA	NA	NA	NA		NA	NA	-0.31102	NA	NA	0	0	0	0	0			0
flashfm-latent-factor	ML18	1	1	171275905	172417226	8	chr1_bp171949750_rsidrs10914144	0.520106	A_lat	8	A-1	A	8	8	A	8	8	A	8	8	A-8	NA	NA	NA	NA		NA	NA	NA	0.137353	0.132091	0	0	0	0	0
flashfm-latent-factor	ML5	1	1	171275905	172417226	8	chr1_bp171949750_rsidrs10914144	0.519874	A_lat	8	A-1	A	8	8	A	8	8	A	8	8	A-8	NA	NA	NA	NA		NA	NA	NA	-0.0306587	0.280361	0	0	0	0	0
JAM-blood-cell-trait	PCT	1	1	198554309	199262478	8	chr1_bp198994619_rsidrs6667939	0.667712	A_obs	6	A-0.979	A	6	6	A	6	6	A	6	6	A-6	NA	NA	NA	NA	ML10	0.885	ML10	-0.141884	NA	NA	0	0	0	0	NA	3
JAM-latent-factor	ML10	1	1	198554309	199262478	5	chr1_bp198994619_rsidrs6667939	0.525827	A_lat	5	A-0.996	A	5	5	A	5	5	A	5	5	A-5	NA	NA	NA	NA		NA	NA	-0.141884	NA	NA	0	0	0	0	NA
JAM-blood-cell-trait	MCHC	0	1	203399716	203917409	58	chr1_bp203650945_rsidrs10751450	0.0507902	A_obs	57	A-0.979	A	57	57	A	57	57	A	57	57	A-57	NA	NA	NA	NA	ML2, ML12	0.273, 0.579	ML12	0.00373047	0.0883054	NA	0	0	0	0	0	2	2
JAM-blood-cell-trait	RDW-SD	0	1	203399716	203917409	60	chr1_bp203654024_rsidrs10900585	0.0622582	A_obs	57	A-0.967	A	57	57	A	57	57	A	57	57	A-57	NA	NA	NA	NA	ML14	0.919	ML14	-0.0151264	0.0764977	NA	0	0	0	0	0	0	4
JAM-latent-factor	ML12	0	1	203399716	203917409	56	chr1_bp203654024_rsidrs10900585	0.0545207	A_lat	60	A-1	A	60	60	A	60	60	A	60	60	A-60	NA	NA	NA	NA		NA	NA	0.00373047	NA	NA	0	0	0	0	0			0
JAM-latent-factor	ML14	0	1	203399716	203917409	60	chr1_bp203654024_rsidrs10900585	0.0471318	A_lat	60	A-0.993	A	60	60	A	60	60	A	60	60	A-60	NA	NA	NA	NA		NA	NA	-0.0151264	NA	NA	0	0	0	0	0			4
flashfm-latent-factor	ML12	0	1	203399716	203917409	56	chr1_bp203654024_rsidrs10900585	0.139096	A_lat	49	A-0.943	A	49	49	A	49	49	A	49	49	A-49	NA	NA	NA	NA		NA	NA	NA	0.0883054	0.0845749	0	0	0	0	0
flashfm-latent-factor	ML14	0	1	203399716	203917409	56	chr1_bp203654024_rsidrs10900585	0.138756	A_lat	49	A-0.941	A	49	49	A	49	49	A	49	49	A-49	NA	NA	NA	NA		NA	NA	NA	0.0764977	0.091624	0	0	0	0	0
JAM-blood-cell-trait	BASO#	1	1	204845291	206032718	18	chr1_bp205672187_rsidrs11285952	0.872479	B_obs	1	B-0.872	NA	NA	NA	B	1	1	B	1	1	A-15, B-1, C-9	NA	chr1_bp205672187_rsidrs11285952	chr1_bp205672187_rsidrs11285952	NA	ML8	0.889	ML8	0.0526609	0.0526609	NA	0	0	0	0	0	6	6
JAM-blood-cell-trait	BASO%	1	1	204845291	206032718	18	chr1_bp205672187_rsidrs11285952	0.882534	B_obs	1	B-0.883	NA	NA	NA	B	1	1	B	1	1	A-15, B-1, C-9	NA	chr1_bp205672187_rsidrs11285952	chr1_bp205672187_rsidrs11285952	NA	ML8	0.905	ML8	0.0426055	0.0426055	NA	0	0	0	0	0	6	6
JAM-blood-cell-trait	BASO%GRAN	1	1	204845291	206032718	19	chr1_bp205672187_rsidrs11285952	0.748011	B_obs	1	B-0.748	NA	NA	NA	NA	NA	NA	B	1	1	A-15, B-1, C-9	NA	NA	chr1_bp205672187_rsidrs11285952	NA	ML8	0.8	ML8	0.177129	0.177129	NA	0	0	0	0	0	7	7
JAM-blood-cell-trait	H-IPF	1	1	204845291	206032718	49	chr1_bp205228321_rsidrs11344770	0.235864	A_obs	15	A-0.875	NA	NA	NA	A	15	15	A	15	15	A-15, B-1, C-9	NA	NA	NA	NA	ML5	0.847	ML5	-0.0106553	-0.0106553	NA	0	0	0	0	0	41	41
JAM-blood-cell-trait	IPF%	1	1	204845291	206032718	42	chr1_bp205228321_rsidrs11344770	0.203103	A_obs	15	A-0.929	A	15	15	A	15	15	A	15	15	A-15, B-1, C-9	NA	NA	NA	NA	ML5	0.898	ML5	0.0221056	0.0221056	NA	0	0	0	0	0	34	34
JAM-blood-cell-trait	IPF#	1	1	204845291	206032718	44	chr1_bp205244953_rsidrs1172130	0.214435	A_obs	15	A-0.917	A	15	15	A	15	15	A	15	15	A-15, B-1, C-9	NA	NA	NA	NA	ML5	0.793	ML5	0.0107743	0.0107743	NA	0	0	0	0	0	36	36
JAM-blood-cell-trait	MPV	1	1	204845291	206032718	16	chr1_bp205228321_rsidrs11344770	0.343275	A_obs	15	A-0.983	A	15	15	A	15	15	A	15	15	A-15, B-1, C-9	NA	NA	NA	NA	ML5	0.84	ML5	-0.118066	-0.118066	NA	0	0	0	0	0	8	8
JAM-blood-cell-trait	P-LCR	1	1	204845291	206032718	19	chr1_bp205228321_rsidrs11344770	0.333577	A_obs	15	A-0.98	A	15	15	A	15	15	A	15	15	A-15, B-1, C-9	NA	NA	NA	NA	ML5	0.836	ML5	-0.108368	-0.108368	NA	0	0	0	0	0	11	11
JAM-blood-cell-trait	PDW	1	1	204845291	206032718	36	chr1_bp205240145_rsidrs1768584	0.255747	A_obs	15	A-0.95	A	15	15	A	15	15	A	15	15	A-15, B-1, C-9	NA	NA	NA	NA	ML5	0.831	ML5	-0.0305383	-0.0305383	NA	0	0	0	0	0	28	28
JAM-blood-cell-trait	PLT-SFL	1	1	204845291	206032718	16	chr1_bp205244953_rsidrs1172130	0.202008	A_obs	15	A-0.988	A	15	15	A	15	15	A	15	15	A-15, B-1, C-9	NA	NA	NA	NA	ML5	0.926	ML5	0.0232008	0.0232008	NA	0	0	0	0	0	8	8
JAM-blood-cell-trait	PLT-FSC	1	1	204845291	206032718	17	chr1_bp205244953_rsidrs1172130	0.229685	A_obs	15	A-0.988	A	15	15	A	15	15	A	15	15	A-15, B-1, C-9	NA	NA	NA	NA	ML5	0.729	ML5	-0.0044758	-0.0044758	NA	0	0	0	0	0	9	9
JAM-blood-cell-trait	PLT-SSC	1	1	204845291	206032718	52	chr1_bp205244953_rsidrs1172130	0.162583	A_obs	15	A-0.816	NA	NA	NA	A	15	15	A	15	15	A-15, B-1, C-9	NA	NA	NA	NA	ML5	0.746	ML5	0.0626258	0.0626258	NA	0	0	0	0	0	44	44
JAM-latent-factor	ML5	1	1	204845291	206032718	8	chr1_bp205244953_rsidrs1172130	0.225209	A_lat	8	A-1	A	8	8	A	8	8	A	8	8	A-8, B-1, C-1	NA	NA	NA	NA		NA	NA	-0.118066	NA	NA	0	0	0	0	0			0
JAM-latent-factor	ML8	1	1	204845291	206032718	12	chr1_bp205672187_rsidrs11285952	0.92514	B_lat	1	B-0.925	B	1	1	B	1	1	B	1	1	A-8, B-1, C-1	chr1_bp205672187_rsidrs11285952	chr1_bp205672187_rsidrs11285952	chr1_bp205672187_rsidrs11285952	DDX11L1,WASH7P,MIR6859-1,MIR6859-2,FAM138A,FAM138F,PRKCZ,UBXN10,SLC45A3,NUCKS1		NA	NA	0.0426055	NA	NA	0	0	0	0	0			0
flashfm-latent-factor	ML5	1	1	204845291	206032718	8	chr1_bp205244953_rsidrs1172130	0.225209	A_lat	8	A-1	A	8	8	A	8	8	A	8	8	A-8, B-1, C-1	NA	NA	NA	NA		NA	NA	NA	-0.118066	0	0	0	0	0	0
flashfm-latent-factor	ML8	1	1	204845291	206032718	12	chr1_bp205672187_rsidrs11285952	0.92514	B_lat	1	B-0.925	B	1	1	B	1	1	B	1	1	A-8, B-1, C-1	chr1_bp205672187_rsidrs11285952	chr1_bp205672187_rsidrs11285952	chr1_bp205672187_rsidrs11285952	DDX11L1,WASH7P,MIR6859-1,MIR6859-2,FAM138A,FAM138F,PRKCZ,UBXN10,SLC45A3,NUCKS1		NA	NA	NA	0.0426055	0	0	0	0	0	0
JAM-blood-cell-trait	NE-FSC	0	1	235847743	236455704	16	chr1_bp236116239_rsidrs9786948	0.382208	B_obs	14	B-0.977	B	14	14	B	14	14	B	14	14	A-1, B-14	NA	NA	NA	NA	ML22	0.911	ML22	0.0289935	NA	NA	0	0	0	0	NA	3
JAM-blood-cell-trait	NE-SFL	0	1	235847743	236455704	8	chr1_bp236107241_rsidrs6429432	0.330871	B_obs	14	B-1	B	14	14	B	14	14	B	14	14	A-1, B-14	NA	NA	NA	NA	ML22	0.881	ML22	0.0803306	NA	NA	0	0	0	0	NA	-5
JAM-blood-cell-trait	NE-SSC	0	1	235847743	236455704	12	chr1_bp236105910_rsidrs1886654	0.421589	B_obs	14	B-0.994	B	14	14	B	14	14	B	14	14	A-1, B-14	NA	NA	NA	NA	ML22	0.689	ML22	-0.0103868	NA	NA	0	0	0	0	NA	-1
JAM-latent-factor	ML22	0	1	235847743	236455704	13	chr1_bp236116239_rsidrs9786948	0.411202	A_lat	12	A-0.985	A	12	12	A	12	12	A	12	12	A-12	NA	NA	NA	NA		NA	NA	-0.0103868	NA	NA	0	0	0	0	NA
JAM-blood-cell-trait	Delta-He	1	1	247144642	248574116	9	chr1_bp248039451_rsidrs3811444	0.949257	F_obs	1	F-0.949	F	1	1	F	1	1	F	1	1	A-1, B-2, C-1, D-1, E-2, F-1, G-2, H-1, I-5	chr1_bp248039451_rsidrs3811444	chr1_bp248039451_rsidrs3811444	chr1_bp248039451_rsidrs3811444	DDX11L1,WASH7P,MIR6859-1,MIR6859-2,FAM138A,FAM138F,PLCH2,PANK4,HES5,LOC115110,LOC100133445,TNFRSF14,FAM213B,MMEL1,NIPAL3,RCAN3AS,RCAN3,OR11L1,TRIM58,OR2W3,OR2T8	ML15	0.981	ML15	0.0451225	0.0507428	NA	MCH, LYMPH#, HGB, NEUT#, WBC#, RBC#, HLSR#, MCV, MRV, HLSR%, MSCV, MCHC, RDW-CV, IRF	1	1	0	0	7	7
JAM-blood-cell-trait	HFR	1	1	247144642	248574116	2	chr1_bp248039451_rsidrs3811444	1	F_obs	1	F-1	F	1	1	F	1	1	F	1	1	A-1, B-2, C-1, D-1, E-2, F-1, G-2, H-1, I-5	chr1_bp248039451_rsidrs3811444	chr1_bp248039451_rsidrs3811444	chr1_bp248039451_rsidrs3811444	DDX11L1,WASH7P,MIR6859-1,MIR6859-2,FAM138A,FAM138F,PLCH2,PANK4,HES5,LOC115110,LOC100133445,TNFRSF14,FAM213B,MMEL1,NIPAL3,RCAN3AS,RCAN3,OR11L1,TRIM58,OR2W3,OR2T8	ML4, ML19	0.59, 0.396	ML4	0	0	NA	MCH, LYMPH#, HGB, NEUT#, WBC#, RBC#, HLSR#, MCV, MRV, HLSR%, MSCV, MCHC, RDW-CV, IRF	1	1	0	0	-2	-2
JAM-blood-cell-trait	HLSR#	1	1	247144642	248574116	8	chr1_bp248037277_rsidrs150693069	0.790634	I_obs	5	I-0.914	I	5	5	I	5	5	I	5	5	A-1, B-2, C-1, D-1, E-2, F-1, G-2, H-1, I-5	NA	NA	chr1_bp248037277_rsidrs150693069	NA	ML4	0.859	ML4	0.209366	0.209366	NA	0	0	0	0	0	4	4
JAM-blood-cell-trait	HLSR%	1	1	247144642	248574116	8	chr1_bp248037277_rsidrs150693069	0.739668	I_obs	5	I-0.914	I	5	5	I	5	5	I	5	5	A-1, B-2, C-1, D-1, E-2, F-1, G-2, H-1, I-5	NA	NA	chr1_bp248037277_rsidrs150693069	NA	ML4	0.871	ML4	0.260332	0.260332	NA	0	0	0	0	0	4	4
JAM-blood-cell-trait	IRF	1	1	247144642	248574116	5	chr1_bp248039451_rsidrs3811444	1	F_obs	1	F-1	F	1	1	F	1	1	F	1	1	A-1, B-2, C-1, D-1, E-2, F-1, G-2, H-1, I-5	chr1_bp248039451_rsidrs3811444	chr1_bp248039451_rsidrs3811444	chr1_bp248039451_rsidrs3811444	DDX11L1,WASH7P,MIR6859-1,MIR6859-2,FAM138A,FAM138F,PLCH2,PANK4,HES5,LOC115110,LOC100133445,TNFRSF14,FAM213B,MMEL1,NIPAL3,RCAN3AS,RCAN3,OR11L1,TRIM58,OR2W3,OR2T8	ML4	0.985	ML4	0	0	NA	MCH, LYMPH#, HGB, NEUT#, WBC#, RBC#, HLSR#, MCV, MRV, HLSR%, MSCV, MCHC, RDW-CV, IRF	1	1	0	0	1	1
JAM-blood-cell-trait	LFR	1	1	247144642	248574116	4	chr1_bp248039451_rsidrs3811444	1	F_obs	1	F-1	F	1	1	F	1	1	F	1	1	A-1, B-2, C-1, D-1, E-2, F-1, G-2, H-1, I-5	chr1_bp248039451_rsidrs3811444	chr1_bp248039451_rsidrs3811444	chr1_bp248039451_rsidrs3811444	DDX11L1,WASH7P,MIR6859-1,MIR6859-2,FAM138A,FAM138F,PLCH2,PANK4,HES5,LOC115110,LOC100133445,TNFRSF14,FAM213B,MMEL1,NIPAL3,RCAN3AS,RCAN3,OR11L1,TRIM58,OR2W3,OR2T8	ML4	0.985	ML4	0	0	NA	MCH, LYMPH#, HGB, NEUT#, WBC#, RBC#, HLSR#, MCV, MRV, HLSR%, MSCV, MCHC, RDW-CV, IRF	1	1	0	0	0	0
JAM-blood-cell-trait	MCHC	1	1	247144642	248574116	2	chr1_bp248039451_rsidrs3811444	0.985518	F_obs	1	F-0.986	F	1	1	F	1	1	F	1	1	A-1, B-2, C-1, D-1, E-2, F-1, G-2, H-1, I-5	chr1_bp248039451_rsidrs3811444	chr1_bp248039451_rsidrs3811444	chr1_bp248039451_rsidrs3811444	DDX11L1,WASH7P,MIR6859-1,MIR6859-2,FAM138A,FAM138F,PLCH2,PANK4,HES5,LOC115110,LOC100133445,TNFRSF14,FAM213B,MMEL1,NIPAL3,RCAN3AS,RCAN3,OR11L1,TRIM58,OR2W3,OR2T8	ML2, ML12	0.273, 0.579	ML12	0.0144819	0.0144819	NA	MCH, LYMPH#, HGB, NEUT#, WBC#, RBC#, HLSR#, MCV, MRV, HLSR%, MSCV, MCHC, RDW-CV, IRF	1	1	0	0	0	0
JAM-blood-cell-trait	MFR	1	1	247144642	248574116	6	chr1_bp248039451_rsidrs3811444	1	F_obs	1	F-1	F	1	1	F	1	1	F	1	1	A-1, B-2, C-1, D-1, E-2, F-1, G-2, H-1, I-5	chr1_bp248039451_rsidrs3811444	chr1_bp248039451_rsidrs3811444	chr1_bp248039451_rsidrs3811444	DDX11L1,WASH7P,MIR6859-1,MIR6859-2,FAM138A,FAM138F,PLCH2,PANK4,HES5,LOC115110,LOC100133445,TNFRSF14,FAM213B,MMEL1,NIPAL3,RCAN3AS,RCAN3,OR11L1,TRIM58,OR2W3,OR2T8	ML4	0.961	ML4	0	0	NA	MCH, LYMPH#, HGB, NEUT#, WBC#, RBC#, HLSR#, MCV, MRV, HLSR%, MSCV, MCHC, RDW-CV, IRF	1	1	0	0	2	2
JAM-blood-cell-trait	PCT	1	1	247144642	248574116	2	chr1_bp247712303_rsidrs41315846	0.979782	A_obs	1	A-0.98	A	1	1	A	1	1	A	1	1	A-1, B-2, C-1, D-1, E-2, F-1, G-2, H-1, I-5	chr1_bp247712303_rsidrs41315846	chr1_bp247712303_rsidrs41315846	chr1_bp247712303_rsidrs41315846	DDX11L1,WASH7P,MIR6859-1,MIR6859-2,FAM138A,FAM138F,PLCH2,PANK4,HES5,LOC115110,LOC100133445,TNFRSF14,FAM213B,MMEL1,STPG1,NIPAL3,GCSAML,GCSAML-AS1,OR2C3,OR2G2	ML10	0.885	ML10	-0.0060888	-0.0133864	NA	MCV, PCT, MSCV, PLT#, PDW, MPV	1	1	0	0	0	0
JAM-blood-cell-trait	PLT-SFL-DW	1	1	247144642	248574116	2	chr1_bp248040104_rsidrs4925753	0.688365	G_obs	2	G-1	G	2	2	G	2	2	G	2	2	A-1, B-2, C-1, D-1, E-2, F-1, G-2, H-1, I-5	NA	NA	NA	NA	ML18	0.861	ML18	0.101716	0.12323	NA	0	0	0	0	0	0	0
JAM-blood-cell-trait	PLT-FSC-DW	1	1	247144642	248574116	2	chr1_bp248040104_rsidrs4925753	0.953235	G_obs	2	G-1	G	2	2	G	2	2	G	2	2	A-1, B-2, C-1, D-1, E-2, F-1, G-2, H-1, I-5	chr1_bp248040104_rsidrs4925753	chr1_bp248040104_rsidrs4925753	chr1_bp248040104_rsidrs4925753	DDX11L1,WASH7P,MIR6859-1,MIR6859-2,FAM138A,FAM138F,PLCH2,PANK4,HES5,LOC115110,LOC100133445,TNFRSF14,FAM213B,MMEL1,NIPAL3,RCAN3AS,RCAN3,OR11L1,TRIM58,OR2W3,OR2T8	ML18	0.9	ML18	-0.163155	-0.141641	NA	0	0	0	0	0	0	0
JAM-blood-cell-trait	PLT-SSC-DW	1	1	247144642	248574116	2	chr1_bp248040104_rsidrs4925753	0.854522	G_obs	2	G-1	G	2	2	G	2	2	G	2	2	A-1, B-2, C-1, D-1, E-2, F-1, G-2, H-1, I-5	NA	chr1_bp248040104_rsidrs4925753	chr1_bp248040104_rsidrs4925753	NA	ML18	0.824	ML18	-0.0644416	-0.0429276	NA	0	0	0	0	0	0	0
JAM-blood-cell-trait	PLT#	1	1	247144642	248574116	5	chr1_bp247712303_rsidrs41315846	0.993446	A_obs	1	A-0.993	A	1	1	A	1	1	A	1	1	A-1, B-2, C-1, D-1, E-2, F-1, G-2, H-1, I-5	chr1_bp247712303_rsidrs41315846	chr1_bp247712303_rsidrs41315846	chr1_bp247712303_rsidrs41315846	DDX11L1,WASH7P,MIR6859-1,MIR6859-2,FAM138A,FAM138F,PLCH2,PANK4,HES5,LOC115110,LOC100133445,TNFRSF14,FAM213B,MMEL1,STPG1,NIPAL3,GCSAML,GCSAML-AS1,OR2C3,OR2G2	ML10	0.745	ML10	-0.019752	-0.0270496	NA	MCV, PCT, MSCV, PLT#, PDW, MPV	1	1	0	0	3	3
JAM-blood-cell-trait	RET#	1	1	247144642	248574116	2	chr1_bp248040104_rsidrs4925753	0.720773	G_obs	2	G-1	G	2	2	G	2	2	G	2	2	A-1, B-2, C-1, D-1, E-2, F-1, G-2, H-1, I-5	NA	NA	chr1_bp248040104_rsidrs4925753	NA	ML4, ML13	0.262, 0.619	ML13	-0.0102206	0.0917256	NA	0	0	0	0	0	0	0
JAM-blood-cell-trait	RET%	1	1	247144642	248574116	2	chr1_bp248039294_rsidrs1339847	0.607973	G_obs	2	G-1	G	2	2	G	2	2	G	2	2	A-1, B-2, C-1, D-1, E-2, F-1, G-2, H-1, I-5	NA	NA	NA	NA	ML4, ML13	0.299, 0.637	ML13	0.10258	0.204526	NA	0	0	0	0	0	0	0
JAM-blood-cell-trait	RPI	1	1	247144642	248574116	2	chr1_bp248040104_rsidrs4925753	0.766817	G_obs	2	G-0.991	G	2	2	G	2	2	G	2	2	A-1, B-2, C-1, D-1, E-2, F-1, G-2, H-1, I-5	NA	NA	chr1_bp248040104_rsidrs4925753	NA	ML6, ML13	0.381, 0.402	ML13	-0.0562639	0.0456822	NA	0	0	0	0	0	0	0
JAM-latent-factor	ML10	1	1	247144642	248574116	2	chr1_bp247712303_rsidrs41315846	0.973694	C_lat	1	C-0.974	C	1	1	C	1	1	C	1	1	A-1, B-2, C-1, D-4, E-1, F-2	chr1_bp247712303_rsidrs41315846	chr1_bp247712303_rsidrs41315846	chr1_bp247712303_rsidrs41315846	DDX11L1,WASH7P,MIR6859-1,MIR6859-2,FAM138A,FAM138F,PLCH2,PANK4,HES5,LOC115110,LOC100133445,TNFRSF14,FAM213B,MMEL1,STPG1,NIPAL3,GCSAML,GCSAML-AS1,OR2C3,OR2G2		NA	NA	-0.019752	NA	NA	MCV, PCT, MSCV, PLT#, PDW, MPV	1	0	1	0			0
JAM-latent-factor	ML12	1	1	247144642	248574116	2	chr1_bp248039451_rsidrs3811444	1	E_lat	1	E-1	E	1	1	E	1	1	E	1	1	A-1, B-2, C-1, D-4, E-1, F-2	chr1_bp248039451_rsidrs3811444	chr1_bp248039451_rsidrs3811444	chr1_bp248039451_rsidrs3811444	DDX11L1,WASH7P,MIR6859-1,MIR6859-2,FAM138A,FAM138F,PLCH2,PANK4,HES5,LOC115110,LOC100133445,TNFRSF14,FAM213B,MMEL1,NIPAL3,RCAN3AS,RCAN3,OR11L1,TRIM58,OR2W3,OR2T8		NA	NA	0.0144819	NA	NA	MCH, LYMPH#, HGB, NEUT#, WBC#, RBC#, HLSR#, MCV, MRV, HLSR%, MSCV, MCHC, RDW-CV, IRF	1	0	1	0			0
JAM-latent-factor	ML13	1	1	247144642	248574116	2	chr1_bp248040104_rsidrs4925753	0.710553	D_lat	4	D-1	D	4	4	D	4	4	D	4	4	A-1, B-2, C-1, D-4, E-1, F-2	NA	NA	chr1_bp248040104_rsidrs4925753	NA		NA	NA	-0.0562639	NA	NA	0	0	0	0	0			0
JAM-latent-factor	ML15	1	1	247144642	248574116	2	chr1_bp248039451_rsidrs3811444	0.99438	E_lat	1	E-0.994	E	1	1	E	1	1	E	1	1	A-1, B-2, C-1, D-4, E-1, F-2	chr1_bp248039451_rsidrs3811444	chr1_bp248039451_rsidrs3811444	chr1_bp248039451_rsidrs3811444	DDX11L1,WASH7P,MIR6859-1,MIR6859-2,FAM138A,FAM138F,PLCH2,PANK4,HES5,LOC115110,LOC100133445,TNFRSF14,FAM213B,MMEL1,NIPAL3,RCAN3AS,RCAN3,OR11L1,TRIM58,OR2W3,OR2T8		NA	NA	0.0451225	NA	NA	MCH, LYMPH#, HGB, NEUT#, WBC#, RBC#, HLSR#, MCV, MRV, HLSR%, MSCV, MCHC, RDW-CV, IRF	1	0	1	0			0
JAM-latent-factor	ML16	1	1	247144642	248574116	4	chr1_bp248039294_rsidrs1339847	0.695649	D_lat	4	D-1	D	4	4	D	4	4	D	4	4	A-1, B-2, C-1, D-4, E-1, F-2	NA	NA	NA	NA		NA	NA	Inf	NA	NA	0	0	0	0	0			2
JAM-latent-factor	ML18	1	1	247144642	248574116	2	chr1_bp248040104_rsidrs4925753	0.790081	D_lat	4	D-1	D	4	4	D	4	4	D	4	4	A-1, B-2, C-1, D-4, E-1, F-2	NA	NA	chr1_bp248040104_rsidrs4925753	NA		NA	NA	-0.163155	NA	NA	0	0	0	0	0			0
JAM-latent-factor	ML20	1	1	247144642	248574116	2	chr1_bp248043791_rsidrs398090063	0.930437	F_lat	2	F-1	F	2	2	F	2	2	F	2	2	A-1, B-2, C-1, D-4, E-1, F-2	chr1_bp248043791_rsidrs398090063	chr1_bp248043791_rsidrs398090063	chr1_bp248043791_rsidrs398090063	DDX11L1,WASH7P,MIR6859-1,MIR6859-2,FAM138A,FAM138F,PLCH2,PANK4,HES5,LOC115110,LOC100133445,TNFRSF14,FAM213B,MMEL1,NIPAL3,RCAN3AS,RCAN3,OR11L1,TRIM58,OR2W3,OR2T8		NA	NA	Inf	NA	NA	0	0	0	0	0			0
JAM-latent-factor	ML21	1	1	247144642	248574116	2	chr1_bp248039451_rsidrs3811444	0.998109	E_lat	1	E-0.998	E	1	1	E	1	1	E	1	1	A-1, B-2, C-1, D-4, E-1, F-2	chr1_bp248039451_rsidrs3811444	chr1_bp248039451_rsidrs3811444	chr1_bp248039451_rsidrs3811444	DDX11L1,WASH7P,MIR6859-1,MIR6859-2,FAM138A,FAM138F,PLCH2,PANK4,HES5,LOC115110,LOC100133445,TNFRSF14,FAM213B,MMEL1,NIPAL3,RCAN3AS,RCAN3,OR11L1,TRIM58,OR2W3,OR2T8		NA	NA	Inf	NA	NA	MCH, LYMPH#, HGB, NEUT#, WBC#, RBC#, HLSR#, MCV, MRV, HLSR%, MSCV, MCHC, RDW-CV, IRF	1	0	1	0			0
JAM-latent-factor	ML4	1	1	247144642	248574116	4	chr1_bp248039451_rsidrs3811444	1	E_lat	1	E-1	E	1	1	E	1	1	E	1	1	A-1, B-2, C-1, D-4, E-1, F-2	chr1_bp248039451_rsidrs3811444	chr1_bp248039451_rsidrs3811444	chr1_bp248039451_rsidrs3811444	DDX11L1,WASH7P,MIR6859-1,MIR6859-2,FAM138A,FAM138F,PLCH2,PANK4,HES5,LOC115110,LOC100133445,TNFRSF14,FAM213B,MMEL1,NIPAL3,RCAN3AS,RCAN3,OR11L1,TRIM58,OR2W3,OR2T8		NA	NA	0	NA	NA	MCH, LYMPH#, HGB, NEUT#, WBC#, RBC#, HLSR#, MCV, MRV, HLSR%, MSCV, MCHC, RDW-CV, IRF	1	0	1	0			0
flashfm-latent-factor	ML10	1	1	247144642	248574116	2	chr1_bp247712303_rsidrs41315846	0.966396	C_lat	1	C-0.966	C	1	1	C	1	1	C	1	1	A-1, B-2, C-1, D-2, E-1, F-2	chr1_bp247712303_rsidrs41315846	chr1_bp247712303_rsidrs41315846	chr1_bp247712303_rsidrs41315846	DDX11L1,WASH7P,MIR6859-1,MIR6859-2,FAM138A,FAM138F,PLCH2,PANK4,HES5,LOC115110,LOC100133445,TNFRSF14,FAM213B,MMEL1,STPG1,NIPAL3,GCSAML,GCSAML-AS1,OR2C3,OR2G2		NA	NA	NA	-0.0270496	-0.0072976	MCV, PCT, MSCV, PLT#, PDW, MPV	1	0	0	1
flashfm-latent-factor	ML12	1	1	247144642	248574116	2	chr1_bp248039451_rsidrs3811444	1	E_lat	1	E-1	E	1	1	E	1	1	E	1	1	A-1, B-2, C-1, D-2, E-1, F-2	chr1_bp248039451_rsidrs3811444	chr1_bp248039451_rsidrs3811444	chr1_bp248039451_rsidrs3811444	DDX11L1,WASH7P,MIR6859-1,MIR6859-2,FAM138A,FAM138F,PLCH2,PANK4,HES5,LOC115110,LOC100133445,TNFRSF14,FAM213B,MMEL1,NIPAL3,RCAN3AS,RCAN3,OR11L1,TRIM58,OR2W3,OR2T8		NA	NA	NA	0.0144819	0	MCH, LYMPH#, HGB, NEUT#, WBC#, RBC#, HLSR#, MCV, MRV, HLSR%, MSCV, MCHC, RDW-CV, IRF	1	0	0	1
flashfm-latent-factor	ML13	1	1	247144642	248574116	2	chr1_bp248039294_rsidrs1339847	0.812499	D_lat	2	D-1	D	2	2	D	2	2	D	2	2	A-1, B-2, C-1, D-2, E-1, F-2	NA	chr1_bp248039294_rsidrs1339847	chr1_bp248039294_rsidrs1339847	NA		NA	NA	NA	0.0456822	0.101946	0	0	0	0	0
flashfm-latent-factor	ML15	1	1	247144642	248574116	2	chr1_bp248039451_rsidrs3811444	1	E_lat	1	E-1	E	1	1	E	1	1	E	1	1	A-1, B-2, C-1, D-2, E-1, F-2	chr1_bp248039451_rsidrs3811444	chr1_bp248039451_rsidrs3811444	chr1_bp248039451_rsidrs3811444	DDX11L1,WASH7P,MIR6859-1,MIR6859-2,FAM138A,FAM138F,PLCH2,PANK4,HES5,LOC115110,LOC100133445,TNFRSF14,FAM213B,MMEL1,NIPAL3,RCAN3AS,RCAN3,OR11L1,TRIM58,OR2W3,OR2T8		NA	NA	NA	0.0507428	0.00562034	MCH, LYMPH#, HGB, NEUT#, WBC#, RBC#, HLSR#, MCV, MRV, HLSR%, MSCV, MCHC, RDW-CV, IRF	1	0	0	1
flashfm-latent-factor	ML16	1	1	247144642	248574116	2	chr1_bp248039294_rsidrs1339847	0.850018	D_lat	2	D-1	D	2	2	D	2	2	D	2	2	A-1, B-2, C-1, D-2, E-1, F-2	NA	chr1_bp248039294_rsidrs1339847	chr1_bp248039294_rsidrs1339847	NA		NA	NA	NA	Inf	0.154369	0	0	0	0	0
flashfm-latent-factor	ML18	1	1	247144642	248574116	2	chr1_bp248039294_rsidrs1339847	0.811595	D_lat	2	D-1	D	2	2	D	2	2	D	2	2	A-1, B-2, C-1, D-2, E-1, F-2	NA	chr1_bp248039294_rsidrs1339847	chr1_bp248039294_rsidrs1339847	NA		NA	NA	NA	-0.141641	0.021514	0	0	0	0	0
flashfm-latent-factor	ML20	1	1	247144642	248574116	2	chr1_bp248043791_rsidrs398090063	0.930437	F_lat	2	F-1	F	2	2	F	2	2	F	2	2	A-1, B-2, C-1, D-2, E-1, F-2	chr1_bp248043791_rsidrs398090063	chr1_bp248043791_rsidrs398090063	chr1_bp248043791_rsidrs398090063	DDX11L1,WASH7P,MIR6859-1,MIR6859-2,FAM138A,FAM138F,PLCH2,PANK4,HES5,LOC115110,LOC100133445,TNFRSF14,FAM213B,MMEL1,NIPAL3,RCAN3AS,RCAN3,OR11L1,TRIM58,OR2W3,OR2T8		NA	NA	NA	Inf	0	0	0	0	0	0
flashfm-latent-factor	ML21	1	1	247144642	248574116	2	chr1_bp248039451_rsidrs3811444	1	E_lat	1	E-1	E	1	1	E	1	1	E	1	1	A-1, B-2, C-1, D-2, E-1, F-2	chr1_bp248039451_rsidrs3811444	chr1_bp248039451_rsidrs3811444	chr1_bp248039451_rsidrs3811444	DDX11L1,WASH7P,MIR6859-1,MIR6859-2,FAM138A,FAM138F,PLCH2,PANK4,HES5,LOC115110,LOC100133445,TNFRSF14,FAM213B,MMEL1,NIPAL3,RCAN3AS,RCAN3,OR11L1,TRIM58,OR2W3,OR2T8		NA	NA	NA	Inf	0.00189053	MCH, LYMPH#, HGB, NEUT#, WBC#, RBC#, HLSR#, MCV, MRV, HLSR%, MSCV, MCHC, RDW-CV, IRF	1	0	0	1
flashfm-latent-factor	ML4	1	1	247144642	248574116	4	chr1_bp248039451_rsidrs3811444	1	E_lat	1	E-1	E	1	1	E	1	1	E	1	1	A-1, B-2, C-1, D-2, E-1, F-2	chr1_bp248039451_rsidrs3811444	chr1_bp248039451_rsidrs3811444	chr1_bp248039451_rsidrs3811444	DDX11L1,WASH7P,MIR6859-1,MIR6859-2,FAM138A,FAM138F,PLCH2,PANK4,HES5,LOC115110,LOC100133445,TNFRSF14,FAM213B,MMEL1,NIPAL3,RCAN3AS,RCAN3,OR11L1,TRIM58,OR2W3,OR2T8		NA	NA	NA	0	0	MCH, LYMPH#, HGB, NEUT#, WBC#, RBC#, HLSR#, MCV, MRV, HLSR%, MSCV, MCHC, RDW-CV, IRF	1	0	0	1
JAM-blood-cell-trait	EO#	1	2	8188693	9012414	26	chr2_bp8439629_rsidrs10165200	0.113316	B_obs	16	B-0.759	NA	NA	NA	NA	NA	NA	B	16	16	A-16, B-16, C-7	NA	NA	NA	NA	ML3	0.958	ML3	-0.0086578	-0.009012	NA	0	0	0	0	0	2	2
JAM-blood-cell-trait	EO%	1	2	8188693	9012414	23	chr2_bp8438693_rsidrs346835	0.150156	C_obs	7	C-0.384	NA	NA	NA	NA	NA	NA	NA	NA	NA	A-16, B-16, C-7	NA	NA	NA	NA	ML3	0.946	ML3	-0.0454977	-0.0458519	NA	0	0	0	0	0	-1	-1
JAM-blood-cell-trait	EO%GRAN	1	2	8188693	9012414	23	chr2_bp8439629_rsidrs10165200	0.137337	B_obs	16	B-0.694	NA	NA	NA	NA	NA	NA	NA	NA	NA	A-16, B-16, C-7	NA	NA	NA	NA	ML3	0.886	ML3	-0.0326794	-0.0330336	NA	0	0	0	0	0	-1	-1
JAM-blood-cell-trait	NEUT%GRAN	1	2	8188693	9012414	24	chr2_bp8439629_rsidrs10165200	0.1583	B_obs	16	B-0.751	NA	NA	NA	NA	NA	NA	B	16	16	A-16, B-16, C-7	NA	NA	NA	NA	ML3	0.782	ML3	-0.0536418	-0.053996	NA	0	0	0	0	0	0	0
JAM-blood-cell-trait	RET#	1	2	8188693	9012414	15	chr2_bp8762414_rsidrs3896594	0.32282	A_obs	16	A-0.997	A	16	16	A	16	16	A	16	16	A-16, B-16, C-7	NA	NA	NA	NA	ML4, ML13	0.262, 0.619	ML13	0.280914	0.280914	NA	0	0	0	0	0	7	7
JAM-blood-cell-trait	RET%	1	2	8188693	9012414	16	chr2_bp8762414_rsidrs3896594	0.257274	A_obs	16	A-0.994	A	16	16	A	16	16	A	16	16	A-16, B-16, C-7	NA	NA	NA	NA	ML4, ML13	0.299, 0.637	ML13	0.34646	0.34646	NA	0	0	0	0	0	8	8
JAM-blood-cell-trait	RPI	1	2	8188693	9012414	15	chr2_bp8762414_rsidrs3896594	0.373235	A_obs	16	A-0.996	A	16	16	A	16	16	A	16	16	A-16, B-16, C-7	NA	NA	NA	NA	ML6, ML13	0.381, 0.402	ML13	0.230499	0.230499	NA	0	0	0	0	0	7	7
JAM-latent-factor	ML13	1	2	8188693	9012414	8	chr2_bp8762414_rsidrs3896594	0.603733	A_lat	5	A-0.97	A	5	5	A	5	5	A	5	5	A-5, B-1, C-16, D-6	NA	NA	NA	NA		NA	NA	0.230499	NA	NA	0	0	0	0	0			0
JAM-latent-factor	ML3	1	2	8188693	9012414	24	chr2_bp8439629_rsidrs10165200	0.104658	C_lat	16	C-0.738	NA	NA	NA	NA	NA	NA	C	16	16	A-5, B-1, C-16, D-6	NA	NA	NA	NA		NA	NA	-0.0536418	NA	NA	0	0	0	0	0			0
flashfm-latent-factor	ML13	1	2	8188693	9012414	8	chr2_bp8762414_rsidrs3896594	0.603733	A_lat	5	A-0.97	A	5	5	A	5	5	A	5	5	A-5, B-1, C-16, D-6	NA	NA	NA	NA		NA	NA	NA	0.230499	0	0	0	0	0	0
flashfm-latent-factor	ML3	1	2	8188693	9012414	24	chr2_bp8439629_rsidrs10165200	0.104304	C_lat	16	C-0.735	NA	NA	NA	NA	NA	NA	C	16	16	A-5, B-1, C-16, D-6	NA	NA	NA	NA		NA	NA	NA	-0.053996	-0.0003542	0	0	0	0	0
JAM-blood-cell-trait	HLSR#	1	2	23646106	24669979	252	chr2_bp23966447_rsidrs55725028	0.187792	B_obs	1	B-0.188	NA	NA	NA	NA	NA	NA	NA	NA	NA	A-1, B-1, C-1, D-1, E-67	NA	NA	NA	NA	ML4	0.859	ML4	-0.0984962	-0.141532	NA	0	0	0	0	0	91	152
JAM-blood-cell-trait	HLSR%	1	2	23646106	24669979	251	chr2_bp23966447_rsidrs55725028	0.192147	B_obs	1	B-0.192	NA	NA	NA	NA	NA	NA	NA	NA	NA	A-1, B-1, C-1, D-1, E-67	NA	NA	NA	NA	ML4	0.871	ML4	-0.10285	-0.145886	NA	0	0	0	0	0	90	151
JAM-blood-cell-trait	IRF	1	2	23646106	24669979	201	chr2_bp23966447_rsidrs55725028	0.128256	B_obs	1	B-0.128	NA	NA	NA	NA	NA	NA	NA	NA	NA	A-1, B-1, C-1, D-1, E-67	NA	NA	NA	NA	ML4	0.985	ML4	-0.0389597	-0.0819956	NA	0	0	0	0	0	40	101
JAM-blood-cell-trait	LFR	1	2	23646106	24669979	205	chr2_bp23966447_rsidrs55725028	0.14565	B_obs	1	B-0.146	NA	NA	NA	NA	NA	NA	NA	NA	NA	A-1, B-1, C-1, D-1, E-67	NA	NA	NA	NA	ML4	0.985	ML4	-0.056354	-0.0993899	NA	0	0	0	0	0	44	105
JAM-blood-cell-trait	LYMPH#	1	2	23646106	24669979	112	chr2_bp23963459_rsidrs371973771	0.112356	E_obs	67	E-0.859	NA	NA	NA	E	67	67	E	67	67	A-1, B-1, C-1, D-1, E-67	NA	NA	NA	NA	ML9	0.907	ML9	0.0158984	-0.0602532	NA	0	0	0	0	0	20	24
JAM-blood-cell-trait	MFR	1	2	23646106	24669979	160	chr2_bp23966447_rsidrs55725028	0.588281	B_obs	1	B-0.588	NA	NA	NA	NA	NA	NA	NA	NA	NA	A-1, B-1, C-1, D-1, E-67	NA	NA	NA	NA	ML4	0.961	ML4	-0.498984	-0.54202	NA	0	0	0	0	0	-1	60
JAM-blood-cell-trait	RET%	1	2	23646106	24669979	305	chr2_bp24158270_rsidrs74704838	0.138662	A_obs	1	A-0.139	NA	NA	NA	NA	NA	NA	NA	NA	NA	A-1, B-1, C-1, D-1, E-67	NA	NA	NA	NA	ML4, ML13	0.299, 0.637	ML13	NA	NA	NA	0	0	0	0	0	144	205
JAM-blood-cell-trait	RET-SFL	1	2	23646106	24669979	281	chr2_bp24256946_rsidrs7355559	0.0711468	E_obs	67	E-0.584	NA	NA	NA	NA	NA	NA	NA	NA	NA	A-1, B-1, C-1, D-1, E-67	NA	NA	NA	NA	ML4	0.876	ML4	0.0181495	-0.0248864	NA	0	0	0	0	0	120	181
JAM-latent-factor	ML4	1	2	23646106	24669979	161	chr2_bp23966447_rsidrs55725028	0.0892963	A_lat	1	A-0.089	NA	NA	NA	NA	NA	NA	NA	NA	NA	A-1, B-1, C-61	NA	NA	NA	NA		NA	NA	-0.498984	NA	NA	0	0	0	0	0			61
JAM-latent-factor	ML9	1	2	23646106	24669979	92	chr2_bp23963459_rsidrs371973771	0.128254	C_lat	61	C-0.856	NA	NA	NA	C	61	61	C	61	61	A-1, B-1, C-61	NA	NA	NA	NA		NA	NA	0.0158984	NA	NA	0	0	0	0	0			4
flashfm-latent-factor	ML4	1	2	23646106	24669979	100	chr2_bp24198342_rsidrs72781632	0.0462605	C_lat	37	C-0.725	NA	NA	NA	NA	NA	NA	C	37	37	C-37	NA	NA	NA	NA		NA	NA	NA	-0.54202	-0.0430358	0	0	0	0	0
flashfm-latent-factor	ML9	1	2	23646106	24669979	88	chr2_bp23963459_rsidrs371973771	0.0521026	C_lat	37	C-0.747	NA	NA	NA	NA	NA	NA	C	37	37	C-37	NA	NA	NA	NA		NA	NA	NA	-0.0602532	-0.0761516	0	0	0	0	0
JAM-blood-cell-trait	H-IPF	1	2	31153035	31730967	8	chr2_bp31477838_rsidrs655029	0.404549	B_obs	18	B-1	B	18	18	B	18	18	B	18	18	A-2, B-18	NA	NA	NA	NA	ML5	0.847	ML5	-0.197331	0.111548	NA	0	0	0	0	0	-5	5
JAM-blood-cell-trait	IPF%	1	2	31153035	31730967	8	chr2_bp31477838_rsidrs655029	0.457599	B_obs	18	B-1	B	18	18	B	18	18	B	18	18	A-2, B-18	NA	NA	NA	NA	ML5	0.898	ML5	-0.250381	0.058497	NA	0	0	0	0	0	-5	5
JAM-blood-cell-trait	IPF#	1	2	31153035	31730967	9	chr2_bp31480495_rsidrs597644	0.222391	B_obs	18	B-1	B	18	18	B	18	18	B	18	18	A-2, B-18	NA	NA	NA	NA	ML5	0.793	ML5	-0.0151724	0.293706	NA	0	0	0	0	0	-4	6
JAM-blood-cell-trait	MPV	1	2	31153035	31730967	16	chr2_bp31480967_rsidrs592039	0.30249	B_obs	18	B-0.999	B	18	18	B	18	18	B	18	18	A-2, B-18	NA	NA	NA	NA	ML5	0.84	ML5	-0.095272	0.213606	NA	0	0	0	0	0	3	13
JAM-blood-cell-trait	P-LCR	1	2	31153035	31730967	16	chr2_bp31477838_rsidrs655029	0.314171	B_obs	18	B-0.999	B	18	18	B	18	18	B	18	18	A-2, B-18	NA	NA	NA	NA	ML5	0.836	ML5	-0.106953	0.201926	NA	0	0	0	0	0	3	13
JAM-blood-cell-trait	PDW	1	2	31153035	31730967	12	chr2_bp31480967_rsidrs592039	0.428536	B_obs	18	B-1	B	18	18	B	18	18	B	18	18	A-2, B-18	NA	NA	NA	NA	ML5	0.831	ML5	-0.221318	0.0875605	NA	0	0	0	0	0	-1	9
JAM-blood-cell-trait	PLT-SFL-DW	1	2	31153035	31730967	6	chr2_bp31477838_rsidrs655029	0.692769	B_obs	18	B-1	B	18	18	B	18	18	B	18	18	A-2, B-18	NA	NA	NA	NA	ML18	0.861	ML18	-0.191027	-0.175819	NA	0	0	0	0	0	3	3
JAM-blood-cell-trait	PLT-FSC-DW	1	2	31153035	31730967	20	chr2_bp31477838_rsidrs655029	0.281552	B_obs	18	B-0.939	B	18	18	B	18	18	B	18	18	A-2, B-18	NA	NA	NA	NA	ML18	0.9	ML18	0.22019	0.235398	NA	0	0	0	0	0	17	17
JAM-blood-cell-trait	PLT-SSC-DW	1	2	31153035	31730967	5	chr2_bp31462373_rsidrs3769631	0.789623	B_obs	18	B-1	B	18	18	B	18	18	B	18	18	A-2, B-18	NA	NA	chr2_bp31462373_rsidrs3769631	NA	ML18	0.824	ML18	-0.287881	-0.272673	NA	0	0	0	0	0	2	2
JAM-blood-cell-trait	PLT-SFL	1	2	31153035	31730967	18	chr2_bp31458190_rsidrs610077	0.145412	B_obs	18	B-0.995	B	18	18	B	18	18	B	18	18	A-2, B-18	NA	NA	NA	NA	ML5	0.926	ML5	0.061806	0.370684	NA	0	0	0	0	0	5	15
JAM-latent-factor	ML18	1	2	31153035	31730967	3	chr2_bp31480967_rsidrs592039	0.501742	A_lat	9	A-0.994	A	9	9	A	9	9	A	9	9	A-9	NA	NA	NA	NA		NA	NA	-0.287881	NA	NA	0	0	0	0	0			0
JAM-latent-factor	ML5	1	2	31153035	31730967	13	chr2_bp31477838_rsidrs655029	0.207218	A_lat	9	A-0.962	A	9	9	A	9	9	A	9	9	A-9	NA	NA	NA	NA		NA	NA	-0.250381	NA	NA	0	0	0	0	0			10
flashfm-latent-factor	ML18	1	2	31153035	31730967	3	chr2_bp31477838_rsidrs655029	0.51695	A_lat	3	A-1	A	3	3	A	3	3	A	3	3	A-3	NA	NA	NA	NA		NA	NA	NA	-0.272673	0.0152076	0	0	0	0	0
flashfm-latent-factor	ML5	1	2	31153035	31730967	3	chr2_bp31477838_rsidrs655029	0.516096	A_lat	3	A-0.998	A	3	3	A	3	3	A	3	3	A-3	NA	NA	NA	NA		NA	NA	NA	0.058497	0.308878	0	0	0	0	0
JAM-blood-cell-trait	EO-SSC	0	2	42902304	44012112	15	chr2_bp43359275_rsidrs6705577	0.25007	B_obs	15	B-0.996	B	15	15	B	15	15	B	15	15	A-10, B-15, C-1, D-1, E-4, F-1, G-1, H-2	NA	NA	NA	NA	ML22	0.933	ML22	0.389186	NA	NA	0	0	0	0	NA	11
JAM-blood-cell-trait	EO-SFL	0	2	42902304	44012112	202	chr2_bp43342339_rsidrs6736867	1	B_obs	15	B-1	B	15	15	B	15	15	B	15	15	A-10, B-15, C-1, D-1, E-4, F-1, G-1, H-2	chr2_bp43342339_rsidrs6736867	chr2_bp43342339_rsidrs6736867	chr2_bp43342339_rsidrs6736867	FAM110C	ML22	0.625	ML22	-0.360744	NA	NA	0	0	0	0	NA	198
JAM-blood-cell-trait	EO-FSC	0	2	42902304	44012112	48	chr2_bp43342339_rsidrs6736867	0.555911	B_obs	15	B-0.627	NA	NA	NA	NA	NA	NA	NA	NA	NA	A-10, B-15, C-1, D-1, E-4, F-1, G-1, H-2	NA	NA	NA	NA	ML22	0.695	ML22	0.0833447	NA	NA	0	0	0	0	NA	44
JAM-blood-cell-trait	NE-FSC	0	2	42902304	44012112	6	chr2_bp43352022_rsidrs148550456	0.414649	B_obs	15	B-1	B	15	15	B	15	15	B	15	15	A-10, B-15, C-1, D-1, E-4, F-1, G-1, H-2	NA	NA	NA	NA	ML22	0.911	ML22	0.224607	NA	NA	0	0	0	0	NA	2
JAM-blood-cell-trait	NE-SFL	0	2	42902304	44012112	9	chr2_bp43359758_rsidrs550537766	0.226317	A_obs	10	A-0.988	A	10	10	A	10	10	A	10	10	A-10, B-15, C-1, D-1, E-4, F-1, G-1, H-2	NA	NA	NA	NA	ML22	0.881	ML22	0.412939	NA	NA	0	0	0	0	NA	5
JAM-blood-cell-trait	NE-SSC	0	2	42902304	44012112	4	chr2_bp43352022_rsidrs148550456	0.950976	B_obs	15	B-1	B	15	15	B	15	15	B	15	15	A-10, B-15, C-1, D-1, E-4, F-1, G-1, H-2	chr2_bp43352022_rsidrs148550456	chr2_bp43352022_rsidrs148550456	chr2_bp43352022_rsidrs148550456	FAM110C	ML22	0.689	ML22	-0.31172	NA	NA	0	0	0	0	NA	0
JAM-latent-factor	ML22	0	2	42902304	44012112	4	chr2_bp43342339_rsidrs6736867	0.639256	A_lat	4	A-1	A	4	4	A	4	4	A	4	4	A-4	NA	NA	NA	NA		NA	NA	-0.360744	NA	NA	0	0	0	0	NA
JAM-blood-cell-trait	HCT	1	2	45944216	46808432	3	chr2_bp46360907_rsidrs10168349	0.668395	B_obs	3	B-1	B	3	3	B	3	3	B	3	3	A-2, B-3	NA	NA	NA	NA	ML6	0.916	ML6	0.115487	NA	NA	0	0	0	0	NA	0
JAM-blood-cell-trait	HGB	1	2	45944216	46808432	4	chr2_bp46360907_rsidrs10168349	0.621314	B_obs	3	B-0.987	B	3	3	B	3	3	B	3	3	A-2, B-3	NA	NA	NA	NA	ML6	0.854	ML6	0.162568	NA	NA	0	0	0	0	NA	1
JAM-blood-cell-trait	RBC#	1	2	45944216	46808432	6	chr2_bp46360907_rsidrs10168349	0.656824	B_obs	3	B-0.788	NA	NA	NA	NA	NA	NA	B	3	3	A-2, B-3	NA	NA	NA	NA	ML2, ML6	0.21, 0.731	ML6	0.127058	NA	NA	0	0	0	0	NA	3
JAM-latent-factor	ML6	1	2	45944216	46808432	3	chr2_bp46360907_rsidrs10168349	0.783882	A_lat	3	A-1	A	3	3	A	3	3	A	3	3	A-3	NA	NA	chr2_bp46360907_rsidrs10168349	NA		NA	NA	0.115487	NA	NA	0	0	0	0	NA
JAM-blood-cell-trait	EO-SSC	1	2	61053596	62018239	83	chr2_bp61696488_rsidrs12616433	0.0628279	A_obs	45	A-0.894	NA	NA	NA	A	45	45	A	45	45	A-45	NA	NA	NA	NA	ML22	0.933	ML22	0.0197313	NA	NA	0	0	0	0	NA	36
JAM-blood-cell-trait	EO-SFL	1	2	61053596	62018239	52	chr2_bp61696488_rsidrs12616433	0.114934	A_obs	45	A-0.972	A	45	45	A	45	45	A	45	45	A-45	NA	NA	NA	NA	ML22	0.625	ML22	-0.0323749	NA	NA	0	0	0	0	NA	5
JAM-blood-cell-trait	EO-FSC	1	2	61053596	62018239	236	chr2_bp61684564_rsidrs778139	0.0987185	A_obs	45	A-0.857	NA	NA	NA	A	45	45	A	45	45	A-45	NA	NA	NA	NA	ML22	0.695	ML22	-0.0161593	NA	NA	0	0	0	0	NA	189
JAM-latent-factor	ML22	1	2	61053596	62018239	47	chr2_bp61644329_rsidrs13028833	0.0825592	B_lat	30	B-0.875	NA	NA	NA	B	30	30	B	30	30	A-1, B-30	NA	NA	NA	NA		NA	NA	-0.0323749	NA	NA	0	0	0	0	NA
JAM-blood-cell-trait	EO#	0	2	96524199	97451682	69	chr2_bp96851119_rsidrs11164062	0.232827	A_obs	3	A-0.404	NA	NA	NA	NA	NA	NA	NA	NA	NA	A-3, B-31, C-1	NA	NA	NA	NA	ML3	0.958	ML3	0.00912871	NA	NA	0	0	0	0	NA	5
JAM-blood-cell-trait	(EO+BASO)#	0	2	96524199	97451682	66	chr2_bp96851119_rsidrs11164062	0.22518	A_obs	3	A-0.395	NA	NA	NA	NA	NA	NA	NA	NA	NA	A-3, B-31, C-1	NA	NA	NA	NA	ML3	0.862	ML3	0.0167765	NA	NA	0	0	0	0	NA	2
JAM-blood-cell-trait	EO%	0	2	96524199	97451682	66	chr2_bp96851119_rsidrs11164062	0.327743	A_obs	3	A-0.604	NA	NA	NA	NA	NA	NA	NA	NA	NA	A-3, B-31, C-1	NA	NA	NA	NA	ML3	0.946	ML3	-0.0857873	NA	NA	0	0	0	0	NA	2
JAM-blood-cell-trait	EO%GRAN	0	2	96524199	97451682	67	chr2_bp96851119_rsidrs11164062	0.324558	A_obs	3	A-0.622	NA	NA	NA	NA	NA	NA	NA	NA	NA	A-3, B-31, C-1	NA	NA	NA	NA	ML3	0.886	ML3	-0.0826019	NA	NA	0	0	0	0	NA	3
JAM-blood-cell-trait	NEUT%GRAN	0	2	96524199	97451682	64	chr2_bp96851119_rsidrs11164062	0.344299	A_obs	3	A-0.68	NA	NA	NA	NA	NA	NA	NA	NA	NA	A-3, B-31, C-1	NA	NA	NA	NA	ML3	0.782	ML3	-0.102343	NA	NA	0	0	0	0	NA	0
JAM-latent-factor	ML3	0	2	96524199	97451682	64	chr2_bp96851119_rsidrs11164062	0.241956	C_lat	3	C-0.436	NA	NA	NA	NA	NA	NA	NA	NA	NA	A-12, B-2, C-3	NA	NA	NA	NA		NA	NA	-0.102343	NA	NA	0	0	0	0	NA
JAM-blood-cell-trait	EO-FSC-DW	1	2	102691009	103405075	54	chr2_bp102967844_rsidrs11123923	0.0993391	C_obs	22	C-0.922	C	22	22	C	22	22	C	22	22	A-1, B-17, C-22	NA	NA	NA	NA	ML3	0.948	ML3	0.0907002	NA	NA	0	0	0	0	NA	-37
JAM-blood-cell-trait	EO#	1	2	102691009	103405075	103	chr2_bp102968867_rsidrs5833013	0.146796	B_obs	17	B-0.217	NA	NA	NA	NA	NA	NA	NA	NA	NA	A-1, B-17, C-22	NA	NA	NA	NA	ML3	0.958	ML3	0.0432435	NA	NA	0	0	0	0	NA	12
JAM-blood-cell-trait	(EO+BASO)#	1	2	102691009	103405075	46	chr2_bp102969117_rsidrs55968537	0.17047	C_obs	22	C-0.946	C	22	22	C	22	22	C	22	22	A-1, B-17, C-22	NA	NA	NA	NA	ML3	0.862	ML3	0.0195698	NA	NA	0	0	0	0	NA	-45
JAM-blood-cell-trait	EO%	1	2	102691009	103405075	63	chr2_bp102968867_rsidrs5833013	0.258092	B_obs	17	B-0.842	NA	NA	NA	B	17	17	B	17	17	A-1, B-17, C-22	NA	NA	NA	NA	ML3	0.946	ML3	-0.0680526	NA	NA	0	0	0	0	NA	-28
JAM-blood-cell-trait	EO%GRAN	1	2	102691009	103405075	72	chr2_bp102968702_rsidrs112858069	0.146524	B_obs	17	B-0.719	NA	NA	NA	NA	NA	NA	B	17	17	A-1, B-17, C-22	NA	NA	NA	NA	ML3	0.886	ML3	0.043515	NA	NA	0	0	0	0	NA	-19
JAM-blood-cell-trait	NEUT%GRAN	1	2	102691009	103405075	77	chr2_bp102968702_rsidrs112858069	0.135183	B_obs	17	B-0.548	NA	NA	NA	NA	NA	NA	NA	NA	NA	A-1, B-17, C-22	NA	NA	NA	NA	ML3	0.782	ML3	0.0548562	NA	NA	0	0	0	0	NA	-14
JAM-latent-factor	ML3	1	2	102691009	103405075	91	chr2_bp102968867_rsidrs5833013	0.190039	B_lat	5	B-0.309	NA	NA	NA	NA	NA	NA	NA	NA	NA	A-15, B-5	NA	NA	NA	NA		NA	NA	-0.0680526	NA	NA	0	0	0	0	NA
JAM-blood-cell-trait	BASO#	1	2	111349282	112638532	4	chr2_bp112167931_rsidrs62160676	0.913391	E_obs	1	E-0.913	E	1	1	E	1	1	E	1	1	A-1, B-1, C-1, D-3, E-1, F-1, G-1, H-1, I-1, J-1, K-1, L-1, M-1, N-1, O-1, P-3	chr2_bp112167931_rsidrs62160676	chr2_bp112167931_rsidrs62160676	chr2_bp112167931_rsidrs62160676	FAM110C,FLJ33534,MIR4435-1HG	ML8	0.889	ML8	0.0809491	0.0809491	NA	0	0	0	0	0	3	3
JAM-blood-cell-trait	BASO%	1	2	111349282	112638532	2	chr2_bp112167931_rsidrs62160676	0.987035	E_obs	1	E-0.987	E	1	1	E	1	1	E	1	1	A-1, B-1, C-1, D-3, E-1, F-1, G-1, H-1, I-1, J-1, K-1, L-1, M-1, N-1, O-1, P-3	chr2_bp112167931_rsidrs62160676	chr2_bp112167931_rsidrs62160676	chr2_bp112167931_rsidrs62160676	FAM110C,FLJ33534,MIR4435-1HG	ML8	0.905	ML8	0.00730523	0.00730523	NA	0	0	0	0	0	1	1
JAM-blood-cell-trait	BASO%GRAN	1	2	111349282	112638532	2	chr2_bp112167931_rsidrs62160676	0.988274	E_obs	1	E-0.988	E	1	1	E	1	1	E	1	1	A-1, B-1, C-1, D-3, E-1, F-1, G-1, H-1, I-1, J-1, K-1, L-1, M-1, N-1, O-1, P-3	chr2_bp112167931_rsidrs62160676	chr2_bp112167931_rsidrs62160676	chr2_bp112167931_rsidrs62160676	FAM110C,FLJ33534,MIR4435-1HG	ML8	0.8	ML8	0.00606621	0.00606621	NA	0	0	0	0	0	1	1
JAM-blood-cell-trait	GRAN%MYELOID	1	2	111349282	112638532	2	chr2_bp111752151_rsidrs150449635	0.982973	L_obs	1	L-0.983	L	1	1	L	1	1	L	1	1	A-1, B-1, C-1, D-3, E-1, F-1, G-1, H-1, I-1, J-1, K-1, L-1, M-1, N-1, O-1, P-3	chr2_bp111752151_rsidrs150449635	chr2_bp111752151_rsidrs150449635	chr2_bp111752151_rsidrs150449635	FAM110C,ACOXL	ML1, ML7	0.318, 0.635	ML7	-0.140407	-0.143279	NA	MONO%, MONO#	1	1	0	0	-21	-21
JAM-blood-cell-trait	MCH	1	2	111349282	112638532	5	chr2_bp112180422_rsidrs150864175	1	J_obs	1	J-1	H, I, J, D	1, 1, 1, 3	6	H, I, J, D	1, 1, 1, 3	6	H, I, J, D	1, 1, 1, 3	6	A-1, B-1, C-1, D-3, E-1, F-1, G-1, H-1, I-1, J-1, K-1, L-1, M-1, N-1, O-1, P-3	chr2_bp112180422_rsidrs150864175, chr2_bp112177873_rsidrs375553047, chr2_bp112188010_rsidrs566421075, chr2_bp112214581_rsidrs11685413	chr2_bp112180422_rsidrs150864175, chr2_bp112177873_rsidrs375553047, chr2_bp112188010_rsidrs566421075, chr2_bp112214581_rsidrs11685413	chr2_bp112180422_rsidrs150864175, chr2_bp112177873_rsidrs375553047, chr2_bp112188010_rsidrs566421075, chr2_bp112214581_rsidrs11685413	FAM110C,FLJ33534,MIR4435-1HG	ML2	0.941	ML2	0	0	NA	0	0	0	0	0	0	0
JAM-blood-cell-trait	MCV	1	2	111349282	112638532	4	chr2_bp112185844_rsidrs143829216	0.99792	F_obs	1	F-0.998	F, I, B	2001-01-01	3	F, I, B	2001-01-01	3	F, I, B	2001-01-01	3	A-1, B-1, C-1, D-3, E-1, F-1, G-1, H-1, I-1, J-1, K-1, L-1, M-1, N-1, O-1, P-3	chr2_bp112185844_rsidrs143829216, chr2_bp112177873_rsidrs375553047, chr2_bp112192986_rsidrs528729854	chr2_bp112185844_rsidrs143829216, chr2_bp112177873_rsidrs375553047, chr2_bp112192986_rsidrs528729854	chr2_bp112185844_rsidrs143829216, chr2_bp112177873_rsidrs375553047, chr2_bp112192986_rsidrs528729854	FAM110C,FLJ33534,MIR4435-1HG	ML2	0.734	ML2	0.00208	0.00208	NA	0	0	0	0	0	-1	-1
JAM-blood-cell-trait	MONO%	1	2	111349282	112638532	2	chr2_bp111752151_rsidrs150449635	0.877734	L_obs	1	L-0.878	NA	NA	NA	L	1	1	L	1	1	A-1, B-1, C-1, D-3, E-1, F-1, G-1, H-1, I-1, J-1, K-1, L-1, M-1, N-1, O-1, P-3	NA	chr2_bp111752151_rsidrs150449635	chr2_bp111752151_rsidrs150449635	NA	ML7	0.822	ML7	-0.035169	-0.0380404	NA	0	0	0	0	0	-21	-21
JAM-blood-cell-trait	RBC#	1	2	111349282	112638532	3	chr2_bp112213244_rsidrs1900710	0.758	D_obs	3	D-0.994	D	3	3	D	3	3	D	3	3	A-1, B-1, C-1, D-3, E-1, F-1, G-1, H-1, I-1, J-1, K-1, L-1, M-1, N-1, O-1, P-3	NA	NA	chr2_bp112213244_rsidrs1900710	NA	ML2, ML6	0.21, 0.731	ML6	NA	NA	NA	0	0	0	0	0	-2	-2
JAM-blood-cell-trait	RBC-He	1	2	111349282	112638532	28	chr2_bp112185844_rsidrs143829216	0.874154	F_obs	1	F-0.874	NA	NA	NA	F	1	1	F	1	1	A-1, B-1, C-1, D-3, E-1, F-1, G-1, H-1, I-1, J-1, K-1, L-1, M-1, N-1, O-1, P-3	NA	chr2_bp112185844_rsidrs143829216	chr2_bp112185844_rsidrs143829216	NA	ML2	0.967	ML2	0.125846	0.125846	NA	0	0	0	0	0	23	23
JAM-blood-cell-trait	RET-He	1	2	111349282	112638532	2	chr2_bp112177873_rsidrs375553047	1	I_obs	1	I-1	I, K	2024-01-01	2	I, K	2024-01-01	2	I, K	2024-01-01	2	A-1, B-1, C-1, D-3, E-1, F-1, G-1, H-1, I-1, J-1, K-1, L-1, M-1, N-1, O-1, P-3	chr2_bp112177873_rsidrs375553047, chr2_bp112180799_rsidrs556838587	chr2_bp112177873_rsidrs375553047, chr2_bp112180799_rsidrs556838587	chr2_bp112177873_rsidrs375553047, chr2_bp112180799_rsidrs556838587	FAM110C,FLJ33534,MIR4435-1HG	ML2	0.879	ML2	0	0	NA	0	0	0	0	0	-3	-3
JAM-blood-cell-trait	RBC-FSC	1	2	111349282	112638532	61	chr2_bp112185844_rsidrs143829216	0.71485	F_obs	1	F-0.715	NA	NA	NA	NA	NA	NA	F	1	1	A-1, B-1, C-1, D-3, E-1, F-1, G-1, H-1, I-1, J-1, K-1, L-1, M-1, N-1, O-1, P-3	NA	NA	chr2_bp112185844_rsidrs143829216	NA	ML2	0.967	ML2	0.28515	0.28515	NA	0	0	0	0	0	56	56
JAM-blood-cell-trait	RET-FSC	1	2	111349282	112638532	3	chr2_bp112185844_rsidrs143829216	1	F_obs	1	F-1	F, I, K	2001-01-01	3	F, I, K	2001-01-01	3	F, I, K	2001-01-01	3	A-1, B-1, C-1, D-3, E-1, F-1, G-1, H-1, I-1, J-1, K-1, L-1, M-1, N-1, O-1, P-3	chr2_bp112185844_rsidrs143829216, chr2_bp112177873_rsidrs375553047, chr2_bp112180799_rsidrs556838587	chr2_bp112185844_rsidrs143829216, chr2_bp112177873_rsidrs375553047, chr2_bp112180799_rsidrs556838587	chr2_bp112185844_rsidrs143829216, chr2_bp112177873_rsidrs375553047, chr2_bp112180799_rsidrs556838587	FAM110C,FLJ33534,MIR4435-1HG	ML2	0.879	ML2	0	0	NA	0	0	0	0	0	-2	-2
JAM-latent-factor	ML2	1	2	111349282	112638532	5	chr2_bp112180980_rsidrs145177756	1	H_lat	1	H-1	H, I	2024-01-01	2	H, I	2024-01-01	2	H, I	2024-01-01	2	A-1, B-1, C-1, D-2, E-1, F-1, G-1, H-1, I-1, J-1, K-2, L-1, M-1	chr2_bp112180980_rsidrs145177756, chr2_bp112177873_rsidrs375553047	chr2_bp112180980_rsidrs145177756, chr2_bp112177873_rsidrs375553047	chr2_bp112180980_rsidrs145177756, chr2_bp112177873_rsidrs375553047	FAM110C,FLJ33534,MIR4435-1HG		NA	NA	0	NA	NA	0	0	0	0	0			0
JAM-latent-factor	ML7	1	2	111349282	112638532	23	chr2_bp111752151_rsidrs150449635	0.842565	F_lat	1	F-0.843	NA	NA	NA	F	1	1	F	1	1	A-1, B-1, C-1, D-2, E-1, F-1, G-1, H-1, I-1, J-1, K-2, L-1, M-1	NA	chr2_bp111752151_rsidrs150449635	chr2_bp111752151_rsidrs150449635	NA		NA	NA	-0.140407	NA	NA	0	0	0	0	0			0
JAM-latent-factor	ML8	1	2	111349282	112638532	1	chr2_bp112167931_rsidrs62160676	0.99434	M_lat	1	M-0.994	M	1	1	M	1	1	M	1	1	A-1, B-1, C-1, D-2, E-1, F-1, G-1, H-1, I-1, J-1, K-2, L-1, M-1	chr2_bp112167931_rsidrs62160676	chr2_bp112167931_rsidrs62160676	chr2_bp112167931_rsidrs62160676	FAM110C,FLJ33534,MIR4435-1HG		NA	NA	0.00606621	NA	NA	0	0	0	0	0			0
flashfm-latent-factor	ML2	1	2	111349282	112638532	5	chr2_bp112180980_rsidrs145177756	1	H_lat	1	H-1	H, I	2024-01-01	2	H, I	2024-01-01	2	H, I	2024-01-01	2	A-1, B-1, C-1, D-2, E-1, F-1, G-1, H-1, I-1, J-1, K-2, L-1, M-1	chr2_bp112180980_rsidrs145177756, chr2_bp112177873_rsidrs375553047	chr2_bp112180980_rsidrs145177756, chr2_bp112177873_rsidrs375553047	chr2_bp112180980_rsidrs145177756, chr2_bp112177873_rsidrs375553047	FAM110C,FLJ33534,MIR4435-1HG		NA	NA	NA	0	0	0	0	0	0	0
flashfm-latent-factor	ML7	1	2	111349282	112638532	23	chr2_bp111752151_rsidrs150449635	0.839694	F_lat	1	F-0.84	NA	NA	NA	F	1	1	F	1	1	A-1, B-1, C-1, D-2, E-1, F-1, G-1, H-1, I-1, J-1, K-2, L-1, M-1	NA	chr2_bp111752151_rsidrs150449635	chr2_bp111752151_rsidrs150449635	NA		NA	NA	NA	-0.143279	-0.0028715	0	0	0	0	0
flashfm-latent-factor	ML8	1	2	111349282	112638532	1	chr2_bp112167931_rsidrs62160676	0.99434	M_lat	1	M-0.994	M	1	1	M	1	1	M	1	1	A-1, B-1, C-1, D-2, E-1, F-1, G-1, H-1, I-1, J-1, K-2, L-1, M-1	chr2_bp112167931_rsidrs62160676	chr2_bp112167931_rsidrs62160676	chr2_bp112167931_rsidrs62160676	FAM110C,FLJ33534,MIR4435-1HG		NA	NA	NA	0.00606621	0	0	0	0	0	0
JAM-blood-cell-trait	BASO#	1	2	144973155	145741989	1	chr2_bp145329388_rsidrs10196335	0.997612	A_obs	1	A-0.998	A	1	1	A	1	1	A	1	1	A-1, B-3	chr2_bp145329388_rsidrs10196335	chr2_bp145329388_rsidrs10196335	chr2_bp145329388_rsidrs10196335	FAM110C,TPO,LINC00276,LOC101928455	ML8	0.889	ML8	0.00238818	NA	NA	0	0	0	0	NA	0
JAM-blood-cell-trait	BASO%	1	2	144973155	145741989	2	chr2_bp145329388_rsidrs10196335	0.986612	A_obs	1	A-0.987	A	1	1	A	1	1	A	1	1	A-1, B-3	chr2_bp145329388_rsidrs10196335	chr2_bp145329388_rsidrs10196335	chr2_bp145329388_rsidrs10196335	FAM110C,TPO,LINC00276,LOC101928455	ML8	0.905	ML8	0.0133881	NA	NA	0	0	0	0	NA	1
JAM-blood-cell-trait	BASO%GRAN	1	2	144973155	145741989	12	chr2_bp145329388_rsidrs10196335	0.901969	A_obs	1	A-0.902	A	1	1	A	1	1	A	1	1	A-1, B-3	chr2_bp145329388_rsidrs10196335	chr2_bp145329388_rsidrs10196335	chr2_bp145329388_rsidrs10196335	FAM110C,TPO,LINC00276,LOC101928455	ML8	0.8	ML8	0.0980311	NA	NA	0	0	0	0	NA	11
JAM-latent-factor	ML8	1	2	144973155	145741989	1	chr2_bp145329388_rsidrs10196335	1	A_lat	1	A-1	A	1	1	A	1	1	A	1	1	A-1	chr2_bp145329388_rsidrs10196335	chr2_bp145329388_rsidrs10196335	chr2_bp145329388_rsidrs10196335	FAM110C,TPO,LINC00276,LOC101928455		NA	NA	0.00238818	NA	NA	0	0	0	0	NA
JAM-blood-cell-trait	GRAN%MYELOID	1	2	181649324	182671739	11	chr2_bp182323766_rsidrs1375493	0.30582	B_obs	12	B-0.998	B	12	12	B	12	12	B	12	12	A-38, B-12, C-25	NA	NA	NA	NA	ML1, ML7	0.318, 0.635	ML7	0.0969169	0.0969169	NA	0	0	0	0	0	3	3
JAM-blood-cell-trait	HFR	1	2	181649324	182671739	58	chr2_bp182364673_rsidrs3770115	0.268383	A_obs	38	A-0.855	NA	NA	NA	A	38	38	A	38	38	A-38, B-12, C-25	NA	NA	NA	NA	ML4, ML19	0.59, 0.396	ML4	-0.0517346	-0.0517346	NA	0	0	0	0	0	4	4
JAM-blood-cell-trait	HLSR#	1	2	181649324	182671739	61	chr2_bp182419149_rsidrs11680383	0.13715	A_obs	38	A-0.881	NA	NA	NA	A	38	38	A	38	38	A-38, B-12, C-25	NA	NA	NA	NA	ML4	0.859	ML4	0.0794984	0.0794984	NA	0	0	0	0	0	7	7
JAM-blood-cell-trait	HLSR%	1	2	181649324	182671739	63	chr2_bp182419149_rsidrs11680383	0.123665	A_obs	38	A-0.88	NA	NA	NA	A	38	38	A	38	38	A-38, B-12, C-25	NA	NA	NA	NA	ML4	0.871	ML4	0.0929825	0.0929825	NA	0	0	0	0	0	9	9
JAM-blood-cell-trait	IRF	1	2	181649324	182671739	58	chr2_bp182419149_rsidrs11680383	0.165892	A_obs	38	A-0.895	NA	NA	NA	A	38	38	A	38	38	A-38, B-12, C-25	NA	NA	NA	NA	ML4	0.985	ML4	0.0507557	0.0507557	NA	0	0	0	0	0	4	4
JAM-blood-cell-trait	LFR	1	2	181649324	182671739	58	chr2_bp182419149_rsidrs11680383	0.162955	A_obs	38	A-0.897	NA	NA	NA	A	38	38	A	38	38	A-38, B-12, C-25	NA	NA	NA	NA	ML4	0.985	ML4	0.0536925	0.0536925	NA	0	0	0	0	0	4	4
JAM-blood-cell-trait	LYMPH#	1	2	181649324	182671739	68	chr2_bp182077535_rsidrs11684463	0.133572	C_obs	25	C-0.898	NA	NA	NA	C	25	25	C	25	25	A-38, B-12, C-25	NA	NA	NA	NA	ML9	0.907	ML9	0.0374387	0.0372246	NA	0	0	0	0	0	18	18
JAM-blood-cell-trait	MFR	1	2	181649324	182671739	58	chr2_bp182419149_rsidrs11680383	0.216252	A_obs	38	A-0.904	A	38	38	A	38	38	A	38	38	A-38, B-12, C-25	NA	NA	NA	NA	ML4	0.961	ML4	0.00039586	0.00039586	NA	0	0	0	0	0	4	4
JAM-blood-cell-trait	MONO#	1	2	181649324	182671739	10	chr2_bp182323766_rsidrs1375493	0.287094	B_obs	12	B-0.999	B	12	12	B	12	12	B	12	12	A-38, B-12, C-25	NA	NA	NA	NA	ML7	0.74	ML7	0.115644	0.115644	NA	0	0	0	0	0	2	2
JAM-blood-cell-trait	MONO%	1	2	181649324	182671739	10	chr2_bp182323766_rsidrs1375493	0.337432	B_obs	12	B-0.998	B	12	12	B	12	12	B	12	12	A-38, B-12, C-25	NA	NA	NA	NA	ML7	0.822	ML7	0.0653058	0.0653058	NA	0	0	0	0	0	2	2
JAM-latent-factor	ML4	1	2	181649324	182671739	54	chr2_bp182419149_rsidrs11680383	0.216648	A_lat	25	A-0.809	NA	NA	NA	A	25	25	A	25	25	A-25, B-7, C-25	NA	NA	NA	NA		NA	NA	-0.0517346	NA	NA	0	0	0	0	0			0
JAM-latent-factor	ML7	1	2	181649324	182671739	8	chr2_bp182323766_rsidrs1375493	0.402737	B_lat	7	B-0.986	B	7	7	B	7	7	B	7	7	A-25, B-7, C-25	NA	NA	NA	NA		NA	NA	0.0653058	NA	NA	0	0	0	0	0			0
JAM-latent-factor	ML9	1	2	181649324	182671739	50	chr2_bp182077535_rsidrs11684463	0.171011	C_lat	25	C-0.875	NA	NA	NA	C	25	25	C	25	25	A-25, B-7, C-25	NA	NA	NA	NA		NA	NA	0.0374387	NA	NA	0	0	0	0	0			0
flashfm-latent-factor	ML4	1	2	181649324	182671739	54	chr2_bp182419149_rsidrs11680383	0.216648	A_lat	25	A-0.809	NA	NA	NA	A	25	25	A	25	25	A-25, B-7, C-25	NA	NA	NA	NA		NA	NA	NA	-0.0517346	0	0	0	0	0	0
flashfm-latent-factor	ML7	1	2	181649324	182671739	8	chr2_bp182323766_rsidrs1375493	0.402737	B_lat	7	B-0.986	B	7	7	B	7	7	B	7	7	A-25, B-7, C-25	NA	NA	NA	NA		NA	NA	NA	0.0653058	0	0	0	0	0	0
flashfm-latent-factor	ML9	1	2	181649324	182671739	50	chr2_bp182077535_rsidrs11684463	0.170797	C_lat	25	C-0.873	NA	NA	NA	C	25	25	C	25	25	A-25, B-7, C-25	NA	NA	NA	NA		NA	NA	NA	0.0372246	-0.0002141	0	0	0	0	0
JAM-blood-cell-trait	EO-FSC-DW	0	2	213570616	214220187	10	chr2_bp213830187_rsidrs6750754	0.17786	A_obs	10	A-0.993	A	10	10	A	10	10	A	10	10	A-10, B-1, C-9	NA	NA	NA	NA	ML3	0.948	ML3	0.0631216	NA	NA	0	0	0	0	NA	-7
JAM-blood-cell-trait	EO#	0	2	213570616	214220187	23	chr2_bp213827186_rsidrs6723724	0.20726	A_obs	10	A-0.819	NA	NA	NA	A	10	10	A	10	10	A-10, B-1, C-9	NA	NA	NA	NA	ML3	0.958	ML3	0.0337216	NA	NA	0	0	0	0	NA	6
JAM-blood-cell-trait	(EO+BASO)#	0	2	213570616	214220187	27	chr2_bp213827186_rsidrs6723724	0.126015	A_obs	10	A-0.621	NA	NA	NA	NA	NA	NA	NA	NA	NA	A-10, B-1, C-9	NA	NA	NA	NA	ML3	0.862	ML3	0.114967	NA	NA	0	0	0	0	NA	10
JAM-blood-cell-trait	EO%	0	2	213570616	214220187	23	chr2_bp213827186_rsidrs6723724	0.154949	A_obs	10	A-0.692	NA	NA	NA	NA	NA	NA	NA	NA	NA	A-10, B-1, C-9	NA	NA	NA	NA	ML3	0.946	ML3	0.0860328	NA	NA	0	0	0	0	NA	6
JAM-blood-cell-trait	EO%GRAN	0	2	213570616	214220187	25	chr2_bp213853255_rsidrs10932456	0.103803	C_obs	9	C-0.455	NA	NA	NA	NA	NA	NA	NA	NA	NA	A-10, B-1, C-9	NA	NA	NA	NA	ML3	0.886	ML3	0.137179	NA	NA	0	0	0	0	NA	8
JAM-blood-cell-trait	NEUT%GRAN	0	2	213570616	214220187	26	chr2_bp213853255_rsidrs10932456	0.14693	C_obs	9	C-0.666	NA	NA	NA	NA	NA	NA	NA	NA	NA	A-10, B-1, C-9	NA	NA	NA	NA	ML3	0.782	ML3	0.0940523	NA	NA	0	0	0	0	NA	9
JAM-latent-factor	ML3	0	2	213570616	214220187	17	chr2_bp213827186_rsidrs6723724	0.240982	A_lat	8	A-0.874	NA	NA	NA	A	8	8	A	8	8	A-8, B-1, C-4	NA	NA	NA	NA		NA	NA	0.0337216	NA	NA	0	0	0	0	NA
JAM-blood-cell-trait	HFR	1	2	218430529	219045356	13	chr2_bp218680529_rsidrs2161967	0.207344	A_obs	13	A-0.999	A	13	13	A	13	13	A	13	13	A-13	NA	NA	NA	NA	ML4, ML19	0.59, 0.396	ML4	0.447475	NA	NA	0	0	0	0	NA	0
JAM-blood-cell-trait	HLSR%	1	2	218430529	219045356	14	chr2_bp218680529_rsidrs2161967	0.719633	A_obs	13	A-0.977	A	13	13	A	13	13	A	13	13	A-13	NA	NA	chr2_bp218680529_rsidrs2161967	NA	ML4	0.871	ML4	-0.0648139	NA	NA	0	0	0	0	NA	1
JAM-blood-cell-trait	IRF	1	2	218430529	219045356	13	chr2_bp218680529_rsidrs2161967	0.579729	A_obs	13	A-0.999	A	13	13	A	13	13	A	13	13	A-13	NA	NA	NA	NA	ML4	0.985	ML4	0.0750898	NA	NA	0	0	0	0	NA	0
JAM-blood-cell-trait	LFR	1	2	218430529	219045356	13	chr2_bp218680529_rsidrs2161967	0.583332	A_obs	13	A-0.999	A	13	13	A	13	13	A	13	13	A-13	NA	NA	NA	NA	ML4	0.985	ML4	0.0714868	NA	NA	0	0	0	0	NA	0
JAM-blood-cell-trait	MFR	1	2	218430529	219045356	13	chr2_bp218680529_rsidrs2161967	0.581707	A_obs	13	A-0.996	A	13	13	A	13	13	A	13	13	A-13	NA	NA	NA	NA	ML4	0.961	ML4	0.0731116	NA	NA	0	0	0	0	NA	0
JAM-latent-factor	ML4	1	2	218430529	219045356	13	chr2_bp218680529_rsidrs2161967	0.654819	A_lat	13	A-1	A	13	13	A	13	13	A	13	13	A-13	NA	NA	NA	NA		NA	NA	-0.0648139	NA	NA	0	0	0	0	NA
JAM-blood-cell-trait	PLT-SFL-DW	1	2	219609171	220405459	12	chr2_bp220107011_rsidrs201660200	0.851252	A_obs	1	A-0.851	NA	NA	NA	A	1	1	A	1	1	A-1, B-7	NA	chr2_bp220107011_rsidrs201660200	chr2_bp220107011_rsidrs201660200	NA	ML18	0.861	ML18	0.0683216	NA	NA	0	0	0	0	NA	2
JAM-latent-factor	ML18	1	2	219609171	220405459	10	chr2_bp220107011_rsidrs201660200	0.919573	A_lat	1	A-0.92	A	1	1	A	1	1	A	1	1	A-1, B-2	chr2_bp220107011_rsidrs201660200	chr2_bp220107011_rsidrs201660200	chr2_bp220107011_rsidrs201660200	FAM110C,SH3YL1,ACP1,MYT1L,ZFAND2B,ABCB6,ATG9A,ANKZF1,GLB1L,STK16,TUBA4A,TUBA4B,DNAJB2,PTPRN		NA	NA	0.0683216	NA	NA	0	0	0	0	NA
JAM-blood-cell-trait	PLT-SFL-DW	1	2	225494496	226167580	47	chr2_bp225765163_rsidrs7593042	0.099614	A_obs	42	A-0.969	A	42	42	A	42	42	A	42	42	A-42	NA	NA	NA	NA	ML18	0.861	ML18	-0.0073633	NA	NA	0	0	0	0	NA	4
JAM-blood-cell-trait	PLT-FSC-DW	1	2	225494496	226167580	47	chr2_bp225763176_rsidrs16866300	0.0819187	A_obs	42	A-0.961	A	42	42	A	42	42	A	42	42	A-42	NA	NA	NA	NA	ML18	0.9	ML18	0.010332	NA	NA	0	0	0	0	NA	4
JAM-blood-cell-trait	PLT-SSC-DW	1	2	225494496	226167580	46	chr2_bp225765163_rsidrs7593042	0.09153	A_obs	42	A-0.965	A	42	42	A	42	42	A	42	42	A-42	NA	NA	NA	NA	ML18	0.824	ML18	0.00072072	NA	NA	0	0	0	0	NA	3
JAM-latent-factor	ML18	1	2	225494496	226167580	43	chr2_bp225754752_rsidrs10174943	0.0922507	A_lat	28	A-0.877	NA	NA	NA	A	28	28	A	28	28	A-28	NA	NA	NA	NA		NA	NA	-0.0073633	NA	NA	0	0	0	0	NA
JAM-blood-cell-trait	H-IPF	1	2	241260903	241818326	1	chr2_bp241510903_rsidrs78909033	1	B_obs	1	B-1	B	1	1	B	1	1	B	1	1	A-1, B-1, C-1, D-1, E-2, F-1, G-3	chr2_bp241510903_rsidrs78909033	chr2_bp241510903_rsidrs78909033	chr2_bp241510903_rsidrs78909033	FAM110C,SH3YL1,ACP1,FAM150B,ATAD2B,UBXN2A,ANKMY1,DUSP28,RNPEPL1,CAPN10-AS1,CAPN10,GPR35	ML5	0.847	ML5	0	0	NA	HCT, IRF, RBC#, PLT#, MRV, RET%, HLSR#, MCHC, HLSR%, MSCV, MPV, PDW, PCT, MCH	1	1	0	0	0	0
JAM-blood-cell-trait	IPF%	1	2	241260903	241818326	1	chr2_bp241510903_rsidrs78909033	1	B_obs	1	B-1	B	1	1	B	1	1	B	1	1	A-1, B-1, C-1, D-1, E-2, F-1, G-3	chr2_bp241510903_rsidrs78909033	chr2_bp241510903_rsidrs78909033	chr2_bp241510903_rsidrs78909033	FAM110C,SH3YL1,ACP1,FAM150B,ATAD2B,UBXN2A,ANKMY1,DUSP28,RNPEPL1,CAPN10-AS1,CAPN10,GPR35	ML5	0.898	ML5	0	0	NA	HCT, IRF, RBC#, PLT#, MRV, RET%, HLSR#, MCHC, HLSR%, MSCV, MPV, PDW, PCT, MCH	1	1	0	0	0	0
JAM-blood-cell-trait	IPF#	1	2	241260903	241818326	2	chr2_bp241510903_rsidrs78909033	1	B_obs	1	B-1	B	1	1	B	1	1	B	1	1	A-1, B-1, C-1, D-1, E-2, F-1, G-3	chr2_bp241510903_rsidrs78909033	chr2_bp241510903_rsidrs78909033	chr2_bp241510903_rsidrs78909033	FAM110C,SH3YL1,ACP1,FAM150B,ATAD2B,UBXN2A,ANKMY1,DUSP28,RNPEPL1,CAPN10-AS1,CAPN10,GPR35	ML5	0.793	ML5	0	0	NA	HCT, IRF, RBC#, PLT#, MRV, RET%, HLSR#, MCHC, HLSR%, MSCV, MPV, PDW, PCT, MCH	1	1	0	0	1	1
JAM-blood-cell-trait	MO-FSC	1	2	241260903	241818326	16	chr2_bp241577986_rsidrs35638765	0.731859	F_obs	1	F-0.732	NA	NA	NA	NA	NA	NA	F	1	1	A-1, B-1, C-1, D-1, E-2, F-1, G-3	NA	NA	chr2_bp241577986_rsidrs35638765	NA	ML23, ML16	0.236, 0.548	ML16	0.268141	0.268141	NA	0	0	0	0	0	15	15
JAM-blood-cell-trait	MPV	1	2	241260903	241818326	1	chr2_bp241510903_rsidrs78909033	1	B_obs	1	B-1	B	1	1	B	1	1	B	1	1	A-1, B-1, C-1, D-1, E-2, F-1, G-3	chr2_bp241510903_rsidrs78909033	chr2_bp241510903_rsidrs78909033	chr2_bp241510903_rsidrs78909033	FAM110C,SH3YL1,ACP1,FAM150B,ATAD2B,UBXN2A,ANKMY1,DUSP28,RNPEPL1,CAPN10-AS1,CAPN10,GPR35	ML5	0.84	ML5	0	0	NA	HCT, IRF, RBC#, PLT#, MRV, RET%, HLSR#, MCHC, HLSR%, MSCV, MPV, PDW, PCT, MCH	1	1	0	0	0	0
JAM-blood-cell-trait	P-LCR	1	2	241260903	241818326	1	chr2_bp241510903_rsidrs78909033	1	B_obs	1	B-1	B	1	1	B	1	1	B	1	1	A-1, B-1, C-1, D-1, E-2, F-1, G-3	chr2_bp241510903_rsidrs78909033	chr2_bp241510903_rsidrs78909033	chr2_bp241510903_rsidrs78909033	FAM110C,SH3YL1,ACP1,FAM150B,ATAD2B,UBXN2A,ANKMY1,DUSP28,RNPEPL1,CAPN10-AS1,CAPN10,GPR35	ML5	0.836	ML5	0	0	NA	HCT, IRF, RBC#, PLT#, MRV, RET%, HLSR#, MCHC, HLSR%, MSCV, MPV, PDW, PCT, MCH	1	1	0	0	0	0
JAM-blood-cell-trait	PDW	1	2	241260903	241818326	1	chr2_bp241510903_rsidrs78909033	1	B_obs	1	B-1	B	1	1	B	1	1	B	1	1	A-1, B-1, C-1, D-1, E-2, F-1, G-3	chr2_bp241510903_rsidrs78909033	chr2_bp241510903_rsidrs78909033	chr2_bp241510903_rsidrs78909033	FAM110C,SH3YL1,ACP1,FAM150B,ATAD2B,UBXN2A,ANKMY1,DUSP28,RNPEPL1,CAPN10-AS1,CAPN10,GPR35	ML5	0.831	ML5	0	0	NA	HCT, IRF, RBC#, PLT#, MRV, RET%, HLSR#, MCHC, HLSR%, MSCV, MPV, PDW, PCT, MCH	1	1	0	0	0	0
JAM-blood-cell-trait	PLT-SFL	1	2	241260903	241818326	2	chr2_bp241510903_rsidrs78909033	1	B_obs	1	B-1	B	1	1	B	1	1	B	1	1	A-1, B-1, C-1, D-1, E-2, F-1, G-3	chr2_bp241510903_rsidrs78909033	chr2_bp241510903_rsidrs78909033	chr2_bp241510903_rsidrs78909033	FAM110C,SH3YL1,ACP1,FAM150B,ATAD2B,UBXN2A,ANKMY1,DUSP28,RNPEPL1,CAPN10-AS1,CAPN10,GPR35	ML5	0.926	ML5	0	0	NA	HCT, IRF, RBC#, PLT#, MRV, RET%, HLSR#, MCHC, HLSR%, MSCV, MPV, PDW, PCT, MCH	1	1	0	0	1	1
JAM-blood-cell-trait	PLT-FSC	1	2	241260903	241818326	1	chr2_bp241510903_rsidrs78909033	0.993279	B_obs	1	B-0.993	B	1	1	B	1	1	B	1	1	A-1, B-1, C-1, D-1, E-2, F-1, G-3	chr2_bp241510903_rsidrs78909033	chr2_bp241510903_rsidrs78909033	chr2_bp241510903_rsidrs78909033	FAM110C,SH3YL1,ACP1,FAM150B,ATAD2B,UBXN2A,ANKMY1,DUSP28,RNPEPL1,CAPN10-AS1,CAPN10,GPR35	ML5	0.729	ML5	0.00672111	0.00672111	NA	HCT, IRF, RBC#, PLT#, MRV, RET%, HLSR#, MCHC, HLSR%, MSCV, MPV, PDW, PCT, MCH	1	1	0	0	0	0
JAM-blood-cell-trait	PLT-SSC	1	2	241260903	241818326	1	chr2_bp241510903_rsidrs78909033	0.999909	B_obs	1	B-1	B	1	1	B	1	1	B	1	1	A-1, B-1, C-1, D-1, E-2, F-1, G-3	chr2_bp241510903_rsidrs78909033	chr2_bp241510903_rsidrs78909033	chr2_bp241510903_rsidrs78909033	FAM110C,SH3YL1,ACP1,FAM150B,ATAD2B,UBXN2A,ANKMY1,DUSP28,RNPEPL1,CAPN10-AS1,CAPN10,GPR35	ML5	0.746	ML5	9.0995e-05	9.0995e-05	NA	HCT, IRF, RBC#, PLT#, MRV, RET%, HLSR#, MCHC, HLSR%, MSCV, MPV, PDW, PCT, MCH	1	1	0	0	0	0
JAM-latent-factor	ML16	1	2	241260903	241818326	1	chr2_bp241510903_rsidrs78909033	1	A_lat	1	A-1	A	1	1	A	1	1	A	1	1	A-1	chr2_bp241510903_rsidrs78909033	chr2_bp241510903_rsidrs78909033	chr2_bp241510903_rsidrs78909033	FAM110C,SH3YL1,ACP1,FAM150B,ATAD2B,UBXN2A,ANKMY1,DUSP28,RNPEPL1,CAPN10-AS1,CAPN10,GPR35		NA	NA	0.268141	NA	NA	HCT, IRF, RBC#, PLT#, MRV, RET%, HLSR#, MCHC, HLSR%, MSCV, MPV, PDW, PCT, MCH	1	0	1	0			0
JAM-latent-factor	ML5	1	2	241260903	241818326	1	chr2_bp241510903_rsidrs78909033	1	A_lat	1	A-1	A	1	1	A	1	1	A	1	1	A-1	chr2_bp241510903_rsidrs78909033	chr2_bp241510903_rsidrs78909033	chr2_bp241510903_rsidrs78909033	FAM110C,SH3YL1,ACP1,FAM150B,ATAD2B,UBXN2A,ANKMY1,DUSP28,RNPEPL1,CAPN10-AS1,CAPN10,GPR35		NA	NA	0	NA	NA	HCT, IRF, RBC#, PLT#, MRV, RET%, HLSR#, MCHC, HLSR%, MSCV, MPV, PDW, PCT, MCH	1	0	1	0			0
flashfm-latent-factor	ML16	1	2	241260903	241818326	1	chr2_bp241510903_rsidrs78909033	1	A_lat	1	A-1	A	1	1	A	1	1	A	1	1	A-1	chr2_bp241510903_rsidrs78909033	chr2_bp241510903_rsidrs78909033	chr2_bp241510903_rsidrs78909033	FAM110C,SH3YL1,ACP1,FAM150B,ATAD2B,UBXN2A,ANKMY1,DUSP28,RNPEPL1,CAPN10-AS1,CAPN10,GPR35		NA	NA	NA	0.268141	0	HCT, IRF, RBC#, PLT#, MRV, RET%, HLSR#, MCHC, HLSR%, MSCV, MPV, PDW, PCT, MCH	1	0	0	1
flashfm-latent-factor	ML5	1	2	241260903	241818326	1	chr2_bp241510903_rsidrs78909033	1	A_lat	1	A-1	A	1	1	A	1	1	A	1	1	A-1	chr2_bp241510903_rsidrs78909033	chr2_bp241510903_rsidrs78909033	chr2_bp241510903_rsidrs78909033	FAM110C,SH3YL1,ACP1,FAM150B,ATAD2B,UBXN2A,ANKMY1,DUSP28,RNPEPL1,CAPN10-AS1,CAPN10,GPR35		NA	NA	NA	0	0	HCT, IRF, RBC#, PLT#, MRV, RET%, HLSR#, MCHC, HLSR%, MSCV, MPV, PDW, PCT, MCH	1	0	0	1
JAM-blood-cell-trait	BASO#	1	3	2858280	3448380	4	chr3_bp3118005_rsidrs112570607	0.576124	C_obs	1	C-0.576	NA	NA	NA	NA	NA	NA	NA	NA	NA	A-12, B-1, C-1, D-2	NA	NA	NA	NA	ML8	0.889	ML8	-0.148905	NA	NA	0	0	0	0	NA	0
JAM-blood-cell-trait	BASO%	1	3	2858280	3448380	3	chr3_bp3118005_rsidrs112570607	0.470612	C_obs	1	C-0.471	NA	NA	NA	NA	NA	NA	NA	NA	NA	A-12, B-1, C-1, D-2	NA	NA	NA	NA	ML8	0.905	ML8	-0.0433925	NA	NA	0	0	0	0	NA	-1
JAM-blood-cell-trait	BASO%GRAN	1	3	2858280	3448380	3	chr3_bp3109632_rsidrs340832	0.476334	D_obs	2	D-0.569	NA	NA	NA	NA	NA	NA	NA	NA	NA	A-12, B-1, C-1, D-2	NA	NA	NA	NA	ML8	0.8	ML8	-0.0491155	NA	NA	0	0	0	0	NA	-1
JAM-blood-cell-trait	BASO-SFL-DW	1	3	2858280	3448380	18	chr3_bp3203504_rsidrs17027750	0.186027	A_obs	12	A-0.963	A	12	12	A	12	12	A	12	12	A-12, B-1, C-1, D-2	NA	NA	NA	NA	ML8	0.868	ML8	0.241192	NA	NA	0	0	0	0	NA	14
JAM-blood-cell-trait	BASO-FSC-DW	1	3	2858280	3448380	3	chr3_bp3123326_rsidrs163546	0.934006	B_obs	1	B-0.934	B	1	1	B	1	1	B	1	1	A-12, B-1, C-1, D-2	chr3_bp3123326_rsidrs163546	chr3_bp3123326_rsidrs163546	chr3_bp3123326_rsidrs163546	CHL1,CNTN4,IL5RA,TRNT1	ML8	0.868	ML8	-0.506787	NA	NA	0	0	0	0	NA	-1
JAM-latent-factor	ML8	1	3	2858280	3448380	4	chr3_bp3118005_rsidrs112570607	0.427219	B_lat	1	B-0.427	NA	NA	NA	NA	NA	NA	NA	NA	NA	A-1, B-1, C-2	NA	NA	NA	NA		NA	NA	-0.506787	NA	NA	0	0	0	0	NA
JAM-blood-cell-trait	PCT	1	3	11985723	12770562	35	chr3_bp12272199_rsidrs6775191	0.230781	A_obs	21	A-0.923	A	21	21	A	21	21	A	21	21	A-21	NA	NA	NA	NA	ML10	0.885	ML10	0.0273664	NA	NA	0	0	0	0	NA	8
JAM-blood-cell-trait	PLT#	1	3	11985723	12770562	43	chr3_bp12271918_rsidrs11456863	0.398356	A_obs	21	A-0.891	NA	NA	NA	A	21	21	A	21	21	A-21	NA	NA	NA	NA	ML10	0.745	ML10	-0.140208	NA	NA	0	0	0	0	NA	16
JAM-latent-factor	ML10	1	3	11985723	12770562	27	chr3_bp12272199_rsidrs6775191	0.258148	A_lat	17	A-0.919	A	17	17	A	17	17	A	17	17	A-17	NA	NA	NA	NA		NA	NA	-0.140208	NA	NA	0	0	0	0	NA
JAM-blood-cell-trait	MCH	0	3	23952443	24788267	7	chr3_bp24341276_rsidrs199549197	0.360292	A_obs	9	A-1	A	9	9	A	9	9	A	9	9	A-9	NA	NA	NA	NA	ML2	0.941	ML2	-0.0026351	NA	NA	0	0	0	0	NA	1
JAM-blood-cell-trait	MCV	0	3	23952443	24788267	5	chr3_bp24341276_rsidrs199549197	0.577523	A_obs	9	A-1	A	9	9	A	9	9	A	9	9	A-9	NA	NA	NA	NA	ML2	0.734	ML2	-0.219866	NA	NA	0	0	0	0	NA	-1
JAM-blood-cell-trait	MicroR	0	3	23952443	24788267	5	chr3_bp24341276_rsidrs199549197	0.484444	A_obs	9	A-1	A	9	9	A	9	9	A	9	9	A-9	NA	NA	NA	NA	ML2	0.796	ML2	-0.126787	NA	NA	0	0	0	0	NA	-1
JAM-blood-cell-trait	RBC#	0	3	23952443	24788267	8	chr3_bp24341276_rsidrs199549197	0.502979	A_obs	9	A-1	A	9	9	A	9	9	A	9	9	A-9	NA	NA	NA	NA	ML2, ML6	0.21, 0.731	ML6	NA	NA	NA	0	0	0	0	NA	2
JAM-blood-cell-trait	RBC-He	0	3	23952443	24788267	7	chr3_bp24341276_rsidrs199549197	0.315695	A_obs	9	A-0.999	A	9	9	A	9	9	A	9	9	A-9	NA	NA	NA	NA	ML2	0.967	ML2	0.0419615	NA	NA	0	0	0	0	NA	1
JAM-blood-cell-trait	RBC-FSC	0	3	23952443	24788267	7	chr3_bp24341276_rsidrs199549197	0.319574	A_obs	9	A-0.999	A	9	9	A	9	9	A	9	9	A-9	NA	NA	NA	NA	ML2	0.967	ML2	0.0380826	NA	NA	0	0	0	0	NA	1
JAM-latent-factor	ML2	0	3	23952443	24788267	6	chr3_bp24341276_rsidrs199549197	0.357657	A_lat	6	A-0.994	A	6	6	A	6	6	A	6	6	A-6	NA	NA	NA	NA		NA	NA	-0.219866	NA	NA	0	0	0	0	NA
JAM-blood-cell-trait	MONO#	1	3	42622590	43158775	105	chr3_bp42906116_rsidrs2228467	1	A_obs	1	A-1	A	1	1	A	1	1	A	1	1	A-1, B-28, C-5, D-11	chr3_bp42906116_rsidrs2228467	chr3_bp42906116_rsidrs2228467	chr3_bp42906116_rsidrs2228467	CHL1,CHL1-AS1,ACKR2,CYP8B1,ZNF662	ML7	0.74	ML7	0	NA	NA	WBC#, LYMPH%, EO%, EO#, MONO#, MONO%	1	1	0	NA	27
JAM-blood-cell-trait	MONO%	1	3	42622590	43158775	1	chr3_bp42906116_rsidrs2228467	0.999103	A_obs	1	A-0.999	A	1	1	A	1	1	A	1	1	A-1, B-28, C-5, D-11	chr3_bp42906116_rsidrs2228467	chr3_bp42906116_rsidrs2228467	chr3_bp42906116_rsidrs2228467	CHL1,CHL1-AS1,ACKR2,CYP8B1,ZNF662	ML7	0.822	ML7	0.00089746	NA	NA	WBC#, LYMPH%, EO%, EO#, MONO#, MONO%	1	1	0	NA	-77
JAM-latent-factor	ML7	1	3	42622590	43158775	78	chr3_bp42906116_rsidrs2228467	1	A_lat	1	A-1	A	1	1	A	1	1	A	1	1	A-1, B-4, C-6, D-6	chr3_bp42906116_rsidrs2228467	chr3_bp42906116_rsidrs2228467	chr3_bp42906116_rsidrs2228467	CHL1,CHL1-AS1,ACKR2,CYP8B1,ZNF662		NA	NA	0	NA	NA	WBC#, LYMPH%, EO%, EO#, MONO#, MONO%	1	0	1	NA
JAM-blood-cell-trait	GRAN%MYELOID	1	3	45670298	46718980	287	chr3_bp46398364_rsidrs3918365	0.0199038	D_obs	29	D-0.363	NA	NA	NA	NA	NA	NA	NA	NA	NA	A-3, B-1, C-1, D-29	NA	NA	NA	NA	ML1, ML7	0.318, 0.635	ML7	0.0215139	NA	NA	0	0	0	0	NA	-2
JAM-blood-cell-trait	MONO#	1	3	45670298	46718980	477	chr3_bp46123186_rsidrs66818091	0.0714887	A_obs	3	A-0.111	NA	NA	NA	NA	NA	NA	NA	NA	NA	A-3, B-1, C-1, D-29	NA	NA	NA	NA	ML7	0.74	ML7	-0.0300709	NA	NA	0	0	0	0	NA	188
JAM-blood-cell-trait	MONO%	1	3	45670298	46718980	286	chr3_bp46177992_rsidrs4493469	0.0310719	B_obs	1	B-0.031	NA	NA	NA	NA	NA	NA	NA	NA	NA	A-3, B-1, C-1, D-29	NA	NA	NA	NA	ML7	0.822	ML7	0.0103458	NA	NA	0	0	0	0	NA	-3
JAM-latent-factor	ML7	1	3	45670298	46718980	289	chr3_bp46177992_rsidrs4493469	0.0414177	B_lat	1	B-0.041	NA	NA	NA	NA	NA	NA	NA	NA	NA	A-5, B-1, C-1	NA	NA	NA	NA		NA	NA	-0.0300709	NA	NA	0	0	0	0	NA
JAM-blood-cell-trait	EO-SSC	0	3	47731735	48231735	5	chr3_bp48206148_rsidrs3731553	0.494257	B_obs	1	B-0.494	NA	NA	NA	NA	NA	NA	NA	NA	NA	A-1, B-1, C-3, D-1, E-1, F-1, G-1, H-1	NA	NA	NA	NA	ML22	0.933	ML22	-0.0751403	NA	NA	0	0	0	0	NA	-1
JAM-blood-cell-trait	NE-SFL	0	3	47731735	48231735	5	chr3_bp48048794_rsidrs62260785	0.592687	C_obs	3	C-0.973	C	3	3	C	3	3	C	3	3	A-1, B-1, C-3, D-1, E-1, F-1, G-1, H-1	NA	NA	NA	NA	ML22	0.881	ML22	-0.173571	NA	NA	0	0	0	0	NA	-1
JAM-blood-cell-trait	NE-SSC	0	3	47731735	48231735	120	chr3_bp48196369_rsid.	1	A_obs	1	A-1	A	1	1	A	1	1	A, E	2024-01-01	2	A-1, B-1, C-3, D-1, E-1, F-1, G-1, H-1	chr3_bp48196369_rsid.	chr3_bp48196369_rsid.	chr3_bp48196369_rsid., chr3_bp48041711_rsidrs530513032	CHL1,ITPR1,EGOT,CDC25A,MIR4443	ML22	0.689	ML22	-0.580883	NA	NA	0	0	0	0	NA	114
JAM-latent-factor	ML22	0	3	47731735	48231735	6	chr3_bp47884003_rsidrs62263577	0.419117	C_lat	3	C-0.851	NA	NA	NA	C	3	3	C	3	3	A-1, B-1, C-3	NA	NA	NA	NA		NA	NA	-0.580883	NA	NA	0	0	0	0	NA
JAM-blood-cell-trait	EO-SSC	1	3	48228088	51224813	2	chr3_bp50332697_rsidrs13100173	0.721505	A_obs	2	A-1	A	2	2	A	2	2	A	2	2	A-2, B-7, C-2	NA	NA	chr3_bp50332697_rsidrs13100173	NA	ML22	0.933	ML22	0.228035	0.228035	NA	0	0	0	0	0	0	0
JAM-blood-cell-trait	EO-SFL	1	3	48228088	51224813	2	chr3_bp50371432_rsidrs2236947	0.552764	A_obs	2	A-1	A	2	2	A	2	2	A	2	2	A-2, B-7, C-2	NA	NA	NA	NA	ML22	0.625	ML22	0.396776	0.396776	NA	0	0	0	0	0	0	0
JAM-blood-cell-trait	EO-FSC	1	3	48228088	51224813	2	chr3_bp50332697_rsidrs13100173	0.549162	A_obs	2	A-0.998	A	2	2	A	2	2	A	2	2	A-2, B-7, C-2	NA	NA	NA	NA	ML22	0.695	ML22	0.400378	0.400378	NA	0	0	0	0	0	0	0
JAM-blood-cell-trait	HLSR#	1	3	48228088	51224813	3	chr3_bp50329826_rsidrs1076872	0.640505	B_obs	7	B-1	B	7	7	B	7	7	B	7	7	A-2, B-7, C-2	NA	NA	NA	NA	ML4	0.859	ML4	-0.194075	0.0908485	NA	0	0	0	0	0	-3	0
JAM-blood-cell-trait	HLSR%	1	3	48228088	51224813	3	chr3_bp50329826_rsidrs1076872	0.638815	B_obs	7	B-1	B	7	7	B	7	7	B	7	7	A-2, B-7, C-2	NA	NA	NA	NA	ML4	0.871	ML4	-0.192385	0.0925385	NA	0	0	0	0	0	-3	0
JAM-blood-cell-trait	IRF	1	3	48228088	51224813	11	chr3_bp50329826_rsidrs1076872	0.379427	B_obs	7	B-0.887	NA	NA	NA	B	7	7	B	7	7	A-2, B-7, C-2	NA	NA	NA	NA	ML4	0.985	ML4	0.0670029	0.351926	NA	0	0	0	0	0	5	8
JAM-blood-cell-trait	LFR	1	3	48228088	51224813	9	chr3_bp50329826_rsidrs1076872	0.395808	B_obs	7	B-0.908	B	7	7	B	7	7	B	7	7	A-2, B-7, C-2	NA	NA	NA	NA	ML4	0.985	ML4	0.0506217	0.335545	NA	0	0	0	0	0	3	6
JAM-blood-cell-trait	MFR	1	3	48228088	51224813	6	chr3_bp50329826_rsidrs1076872	0.485787	B_obs	7	B-0.959	B	7	7	B	7	7	B	7	7	A-2, B-7, C-2	NA	NA	NA	NA	ML4	0.961	ML4	-0.0393573	0.245566	NA	0	0	0	0	0	0	3
JAM-blood-cell-trait	NE-FSC	1	3	48228088	51224813	2	chr3_bp50332697_rsidrs13100173	0.84356	A_obs	2	A-1	A	2	2	A	2	2	A	2	2	A-2, B-7, C-2	NA	chr3_bp50332697_rsidrs13100173	chr3_bp50332697_rsidrs13100173	NA	ML22	0.911	ML22	0.10598	0.10598	NA	0	0	0	0	0	0	0
JAM-blood-cell-trait	NE-SFL	1	3	48228088	51224813	1	chr3_bp50332697_rsidrs13100173	0.991107	A_obs	2	A-1	A	2	2	A	2	2	A	2	2	A-2, B-7, C-2	chr3_bp50332697_rsidrs13100173	chr3_bp50332697_rsidrs13100173	chr3_bp50332697_rsidrs13100173	BHLHE40,GNAI2,SEMA3B-AS1,SEMA3B,MIR6872,LSMEM2,IFRD2,HYAL3,NAT6,HYAL1,HYAL2,TUSC2,RASSF1,RASSF1-AS1,ZMYND10	ML22	0.881	ML22	-0.0415666	-0.0415666	NA	0	0	0	0	0	-1	-1
JAM-blood-cell-trait	NE-SSC	1	3	48228088	51224813	2	chr3_bp50332697_rsidrs13100173	0.975004	A_obs	2	A-1	A	2	2	A	2	2	A	2	2	A-2, B-7, C-2	chr3_bp50332697_rsidrs13100173	chr3_bp50332697_rsidrs13100173	chr3_bp50332697_rsidrs13100173	BHLHE40,GNAI2,SEMA3B-AS1,SEMA3B,MIR6872,LSMEM2,IFRD2,HYAL3,NAT6,HYAL1,HYAL2,TUSC2,RASSF1,RASSF1-AS1,ZMYND10	ML22	0.689	ML22	-0.0254636	-0.0254636	NA	0	0	0	0	0	0	0
JAM-blood-cell-trait	RET#	1	3	48228088	51224813	2	chr3_bp50329826_rsidrs1076872	0.714017	B_obs	7	B-1	B	7	7	B	7	7	B	7	7	A-2, B-7, C-2	NA	NA	chr3_bp50329826_rsidrs1076872	NA	ML4, ML13	0.262, 0.619	ML13	-0.0800482	0.0177518	NA	0	0	0	0	0	-2	-1
JAM-blood-cell-trait	RET%	1	3	48228088	51224813	2	chr3_bp50329826_rsidrs1076872	0.719493	B_obs	7	B-1	B	7	7	B	7	7	B	7	7	A-2, B-7, C-2	NA	NA	chr3_bp50329826_rsidrs1076872	NA	ML4, ML13	0.299, 0.637	ML13	-0.0855241	0.0122759	NA	0	0	0	0	0	-2	-1
JAM-blood-cell-trait	RET-SFL	1	3	48228088	51224813	5	chr3_bp50329826_rsidrs1076872	0.614054	B_obs	7	B-0.968	B	7	7	B	7	7	B	7	7	A-2, B-7, C-2	NA	NA	NA	NA	ML4	0.876	ML4	-0.167624	0.117299	NA	0	0	0	0	0	-1	2
JAM-blood-cell-trait	RPI	1	3	48228088	51224813	7	chr3_bp50329826_rsidrs1076872	0.446073	B_obs	7	B-0.993	B	7	7	B	7	7	B	7	7	A-2, B-7, C-2	NA	NA	NA	NA	ML6, ML13	0.381, 0.402	ML13	0.187896	0.285696	NA	0	0	0	0	0	3	4
JAM-latent-factor	ML13	1	3	48228088	51224813	4	chr3_bp50329826_rsidrs1076872	0.633969	A_lat	4	A-0.992	A	4	4	A	4	4	A	4	4	A-4, B-2, C-2	NA	NA	NA	NA		NA	NA	-0.0855241	NA	NA	0	0	0	0	0			1
JAM-latent-factor	ML22	1	3	48228088	51224813	2	chr3_bp50332697_rsidrs13100173	0.94954	C_lat	2	C-1	C	2	2	C	2	2	C	2	2	A-4, B-2, C-2	chr3_bp50332697_rsidrs13100173	chr3_bp50332697_rsidrs13100173	chr3_bp50332697_rsidrs13100173	BHLHE40,GNAI2,SEMA3B-AS1,SEMA3B,MIR6872,LSMEM2,IFRD2,HYAL3,NAT6,HYAL1,HYAL2,TUSC2,RASSF1,RASSF1-AS1,ZMYND10		NA	NA	-0.0415666	NA	NA	0	0	0	0	0			0
JAM-latent-factor	ML4	1	3	48228088	51224813	6	chr3_bp50329826_rsidrs1076872	0.44643	A_lat	4	A-0.938	A	4	4	A	4	4	A	4	4	A-4, B-2, C-2	NA	NA	NA	NA		NA	NA	-0.194075	NA	NA	0	0	0	0	0			3
flashfm-latent-factor	ML13	1	3	48228088	51224813	3	chr3_bp50329826_rsidrs1076872	0.731769	A_lat	3	A-1	A	3	3	A	3	3	A	3	3	A-3, C-2	NA	NA	chr3_bp50329826_rsidrs1076872	NA		NA	NA	NA	0.0122759	0.0978	0	0	0	0	0
flashfm-latent-factor	ML22	1	3	48228088	51224813	2	chr3_bp50332697_rsidrs13100173	0.94954	C_lat	2	C-1	C	2	2	C	2	2	C	2	2	A-3, C-2	chr3_bp50332697_rsidrs13100173	chr3_bp50332697_rsidrs13100173	chr3_bp50332697_rsidrs13100173	BHLHE40,GNAI2,SEMA3B-AS1,SEMA3B,MIR6872,LSMEM2,IFRD2,HYAL3,NAT6,HYAL1,HYAL2,TUSC2,RASSF1,RASSF1-AS1,ZMYND10		NA	NA	NA	-0.0415666	0	0	0	0	0	0
flashfm-latent-factor	ML4	1	3	48228088	51224813	3	chr3_bp50329826_rsidrs1076872	0.731353	A_lat	3	A-1	A	3	3	A	3	3	A	3	3	A-3, C-2	NA	NA	chr3_bp50329826_rsidrs1076872	NA		NA	NA	NA	0.0908485	0.284923	0	0	0	0	0
JAM-blood-cell-trait	EO-SSC	0	3	51229856	52056522	2	chr3_bp51479856_rsidrs73078648	0.768858	A_obs	3	A-1	A	3	3	A	3	3	A	3	3	A-3, B-3	NA	NA	chr3_bp51479856_rsidrs73078648	NA	ML22	0.933	ML22	-0.361229	NA	NA	0	0	0	0	NA	-4
JAM-blood-cell-trait	NE-SFL	0	3	51229856	52056522	3	chr3_bp51340546_rsidrs199894276	0.827963	B_obs	3	B-1	B	3	3	B	3	3	B	3	3	A-3, B-3	NA	chr3_bp51340546_rsidrs199894276	chr3_bp51340546_rsidrs199894276	NA	ML22	0.881	ML22	-0.420334	NA	NA	0	0	0	0	NA	-3
JAM-blood-cell-trait	NE-SSC	0	3	51229856	52056522	2	chr3_bp51330359_rsidrs62257504	0.685443	A_obs	3	A-0.689	NA	NA	NA	NA	NA	NA	NA	NA	NA	A-3, B-3	NA	NA	NA	NA	ML22	0.689	ML22	-0.277814	NA	NA	0	0	0	0	NA	-4
JAM-latent-factor	ML22	0	3	51229856	52056522	6	chr3_bp51340546_rsidrs199894276	0.407629	A_lat	6	A-1	A	6	6	A	6	6	A	6	6	A-6	NA	NA	NA	NA		NA	NA	-0.420334	NA	NA	0	0	0	0	NA
JAM-blood-cell-trait	H-IPF	1	3	56357948	57200055	10	chr3_bp56849749_rsidrs1354034	1	M_obs	1	M-1	M	1	1	M	1	1	M	1	1	A-4, B-1, C-1, D-8, E-1, F-1, G-1, H-11, I-1, J-1, K-7, L-12, M-1, N-1, O-1, P-1, Q-1	chr3_bp56849749_rsidrs1354034	chr3_bp56849749_rsidrs1354034	chr3_bp56849749_rsidrs1354034	ARHGEF3	ML5	0.847	ML5	0	0	NA	LYMPH%, PCT, RET#, RET%, MPV, PLT#, LYMPH#	1	1	0	0	-72	-72
JAM-blood-cell-trait	IPF%	1	3	56357948	57200055	17	chr3_bp56849749_rsidrs1354034	1	M_obs	1	M-1	M	1	1	M	1	1	M	1	1	A-4, B-1, C-1, D-8, E-1, F-1, G-1, H-11, I-1, J-1, K-7, L-12, M-1, N-1, O-1, P-1, Q-1	chr3_bp56849749_rsidrs1354034	chr3_bp56849749_rsidrs1354034	chr3_bp56849749_rsidrs1354034	ARHGEF3	ML5	0.898	ML5	0	0	NA	LYMPH%, PCT, RET#, RET%, MPV, PLT#, LYMPH#	1	1	0	0	-65	-65
JAM-blood-cell-trait	IPF#	1	3	56357948	57200055	3	chr3_bp56849749_rsidrs1354034	1	M_obs	1	M-1	M	1	1	M	1	1	M	1	1	A-4, B-1, C-1, D-8, E-1, F-1, G-1, H-11, I-1, J-1, K-7, L-12, M-1, N-1, O-1, P-1, Q-1	chr3_bp56849749_rsidrs1354034	chr3_bp56849749_rsidrs1354034	chr3_bp56849749_rsidrs1354034	ARHGEF3	ML5	0.793	ML5	7e-08	7e-08	NA	LYMPH%, PCT, RET#, RET%, MPV, PLT#, LYMPH#	1	1	0	0	-79	-79
JAM-blood-cell-trait	MPV	1	3	56357948	57200055	99	chr3_bp56849749_rsidrs1354034	1	M_obs	1	M-1	M	1	1	M	1	1	M	1	1	A-4, B-1, C-1, D-8, E-1, F-1, G-1, H-11, I-1, J-1, K-7, L-12, M-1, N-1, O-1, P-1, Q-1	chr3_bp56849749_rsidrs1354034	chr3_bp56849749_rsidrs1354034	chr3_bp56849749_rsidrs1354034	ARHGEF3	ML5	0.84	ML5	0	0	NA	LYMPH%, PCT, RET#, RET%, MPV, PLT#, LYMPH#	1	1	0	0	17	17
JAM-blood-cell-trait	P-LCR	1	3	56357948	57200055	94	chr3_bp56849749_rsidrs1354034	1	M_obs	1	M-1	M	1	1	M	1	1	M, H	2024-01-11	12	A-4, B-1, C-1, D-8, E-1, F-1, G-1, H-11, I-1, J-1, K-7, L-12, M-1, N-1, O-1, P-1, Q-1	chr3_bp56849749_rsidrs1354034	chr3_bp56849749_rsidrs1354034	chr3_bp56849749_rsidrs1354034	ARHGEF3	ML5	0.836	ML5	0	0	NA	LYMPH%, PCT, RET#, RET%, MPV, PLT#, LYMPH#	1	1	0	0	12	12
JAM-blood-cell-trait	PCT	1	3	56357948	57200055	3	chr3_bp56849749_rsidrs1354034	0.984497	M_obs	1	M-0.984	M	1	1	M	1	1	M	1	1	A-4, B-1, C-1, D-8, E-1, F-1, G-1, H-11, I-1, J-1, K-7, L-12, M-1, N-1, O-1, P-1, Q-1	chr3_bp56849749_rsidrs1354034	chr3_bp56849749_rsidrs1354034	chr3_bp56849749_rsidrs1354034	ARHGEF3	ML10	0.885	ML10	0.0103576	0.0155027	NA	LYMPH%, PCT, RET#, RET%, MPV, PLT#, LYMPH#	1	1	0	0	-14	-13
JAM-blood-cell-trait	PDW	1	3	56357948	57200055	90	chr3_bp56849749_rsidrs1354034	1	M_obs	1	M-1	M	1	1	M	1	1	M	1	1	A-4, B-1, C-1, D-8, E-1, F-1, G-1, H-11, I-1, J-1, K-7, L-12, M-1, N-1, O-1, P-1, Q-1	chr3_bp56849749_rsidrs1354034	chr3_bp56849749_rsidrs1354034	chr3_bp56849749_rsidrs1354034	ARHGEF3	ML5	0.831	ML5	0	0	NA	LYMPH%, PCT, RET#, RET%, MPV, PLT#, LYMPH#	1	1	0	0	8	8
JAM-blood-cell-trait	PLT-FSC-DW	1	3	56357948	57200055	102	chr3_bp56849749_rsidrs1354034	1	M_obs	1	M-1	M	1	1	M	1	1	M	1	1	A-4, B-1, C-1, D-8, E-1, F-1, G-1, H-11, I-1, J-1, K-7, L-12, M-1, N-1, O-1, P-1, Q-1	chr3_bp56849749_rsidrs1354034	chr3_bp56849749_rsidrs1354034	chr3_bp56849749_rsidrs1354034	ARHGEF3	ML18	0.9	ML18	0	0	NA	LYMPH%, PCT, RET#, RET%, MPV, PLT#, LYMPH#	1	1	0	0	23	24
JAM-blood-cell-trait	PLT#	1	3	56357948	57200055	25	chr3_bp56849749_rsidrs1354034	1	M_obs	1	M-1	M	1	1	M	1	1	M	1	1	A-4, B-1, C-1, D-8, E-1, F-1, G-1, H-11, I-1, J-1, K-7, L-12, M-1, N-1, O-1, P-1, Q-1	chr3_bp56849749_rsidrs1354034	chr3_bp56849749_rsidrs1354034	chr3_bp56849749_rsidrs1354034	ARHGEF3	ML10	0.745	ML10	-0.0051451	0	NA	LYMPH%, PCT, RET#, RET%, MPV, PLT#, LYMPH#	1	1	0	0	8	9
JAM-blood-cell-trait	PLT-SFL	1	3	56357948	57200055	37	chr3_bp56849749_rsidrs1354034	1	M_obs	1	M-1	M	1	1	M	1	1	M	1	1	A-4, B-1, C-1, D-8, E-1, F-1, G-1, H-11, I-1, J-1, K-7, L-12, M-1, N-1, O-1, P-1, Q-1	chr3_bp56849749_rsidrs1354034	chr3_bp56849749_rsidrs1354034	chr3_bp56849749_rsidrs1354034	ARHGEF3	ML5	0.926	ML5	0	0	NA	LYMPH%, PCT, RET#, RET%, MPV, PLT#, LYMPH#	1	1	0	0	-45	-45
JAM-blood-cell-trait	PLT-FSC	1	3	56357948	57200055	14	chr3_bp56849749_rsidrs1354034	1	M_obs	1	M-1	M	1	1	M	1	1	M	1	1	A-4, B-1, C-1, D-8, E-1, F-1, G-1, H-11, I-1, J-1, K-7, L-12, M-1, N-1, O-1, P-1, Q-1	chr3_bp56849749_rsidrs1354034	chr3_bp56849749_rsidrs1354034	chr3_bp56849749_rsidrs1354034	ARHGEF3	ML5	0.729	ML5	0	0	NA	LYMPH%, PCT, RET#, RET%, MPV, PLT#, LYMPH#	1	1	0	0	-68	-68
JAM-blood-cell-trait	PLT-SSC	1	3	56357948	57200055	16	chr3_bp56849749_rsidrs1354034	1	M_obs	1	M-1	M	1	1	M, G	2024-01-01	2	M, G	2024-01-01	2	A-4, B-1, C-1, D-8, E-1, F-1, G-1, H-11, I-1, J-1, K-7, L-12, M-1, N-1, O-1, P-1, Q-1	chr3_bp56849749_rsidrs1354034	chr3_bp56849749_rsidrs1354034, chr3_bp56761650_rsidrs808	chr3_bp56849749_rsidrs1354034, chr3_bp56761650_rsidrs808	ARHGEF3	ML5	0.746	ML5	0	0	NA	LYMPH%, PCT, RET#, RET%, MPV, PLT#, LYMPH#	1	1	0	0	-66	-66
JAM-latent-factor	ML10	1	3	56357948	57200055	17	chr3_bp56849749_rsidrs1354034	0.994855	A_lat	1	A-0.995	A	1	1	A	1	1	A	1	1	A-1, B-1, C-1, D-1, E-1, F-5, G-2, H-1, I-1, J-2, K-10, L-5, M-1, N-1	chr3_bp56849749_rsidrs1354034	chr3_bp56849749_rsidrs1354034	chr3_bp56849749_rsidrs1354034	ARHGEF3		NA	NA	-0.0051451	NA	NA	LYMPH%, PCT, RET#, RET%, MPV, PLT#, LYMPH#	1	0	1	0			1
JAM-latent-factor	ML16	1	3	56357948	57200055	2	chr3_bp56849749_rsidrs1354034	1	A_lat	1	A-1	A	1	1	A	1	1	A	1	1	A-1, B-1, C-1, D-1, E-1, F-5, G-2, H-1, I-1, J-2, K-10, L-5, M-1, N-1	chr3_bp56849749_rsidrs1354034	chr3_bp56849749_rsidrs1354034	chr3_bp56849749_rsidrs1354034	ARHGEF3		NA	NA	Inf	NA	NA	LYMPH%, PCT, RET#, RET%, MPV, PLT#, LYMPH#	1	0	1	0			0
JAM-latent-factor	ML18	1	3	56357948	57200055	79	chr3_bp56849749_rsidrs1354034	1	A_lat	1	A-1	A	1	1	A	1	1	A	1	1	A-1, B-1, C-1, D-1, E-1, F-5, G-2, H-1, I-1, J-2, K-10, L-5, M-1, N-1	chr3_bp56849749_rsidrs1354034	chr3_bp56849749_rsidrs1354034	chr3_bp56849749_rsidrs1354034	ARHGEF3		NA	NA	0	NA	NA	LYMPH%, PCT, RET#, RET%, MPV, PLT#, LYMPH#	1	0	1	0			1
JAM-latent-factor	ML5	1	3	56357948	57200055	82	chr3_bp56849749_rsidrs1354034	1	A_lat	1	A-1	A	1	1	A	1	1	A	1	1	A-1, B-1, C-1, D-1, E-1, F-5, G-2, H-1, I-1, J-2, K-10, L-5, M-1, N-1	chr3_bp56849749_rsidrs1354034	chr3_bp56849749_rsidrs1354034	chr3_bp56849749_rsidrs1354034	ARHGEF3		NA	NA	0	NA	NA	LYMPH%, PCT, RET#, RET%, MPV, PLT#, LYMPH#	1	0	1	0			0
flashfm-latent-factor	ML10	1	3	56357948	57200055	16	chr3_bp56849749_rsidrs1354034	1	A_lat	1	A-1	A	1	1	A	1	1	A	1	1	A-1, B-1, D-1, E-1, G-2, H-1, I-1, J-2, K-10, L-2, M-1, N-1	chr3_bp56849749_rsidrs1354034	chr3_bp56849749_rsidrs1354034	chr3_bp56849749_rsidrs1354034	ARHGEF3		NA	NA	NA	0	0.00514515	LYMPH%, PCT, RET#, RET%, MPV, PLT#, LYMPH#	1	0	0	1
flashfm-latent-factor	ML16	1	3	56357948	57200055	2	chr3_bp56849749_rsidrs1354034	1	A_lat	1	A-1	A	1	1	A	1	1	A	1	1	A-1, B-1, D-1, E-1, G-2, H-1, I-1, J-2, K-10, L-2, M-1, N-1	chr3_bp56849749_rsidrs1354034	chr3_bp56849749_rsidrs1354034	chr3_bp56849749_rsidrs1354034	ARHGEF3		NA	NA	NA	Inf	0	LYMPH%, PCT, RET#, RET%, MPV, PLT#, LYMPH#	1	0	0	1
flashfm-latent-factor	ML18	1	3	56357948	57200055	78	chr3_bp56849749_rsidrs1354034	1	A_lat	1	A-1	A	1	1	A	1	1	A	1	1	A-1, B-1, D-1, E-1, G-2, H-1, I-1, J-2, K-10, L-2, M-1, N-1	chr3_bp56849749_rsidrs1354034	chr3_bp56849749_rsidrs1354034	chr3_bp56849749_rsidrs1354034	ARHGEF3		NA	NA	NA	0	0	LYMPH%, PCT, RET#, RET%, MPV, PLT#, LYMPH#	1	0	0	1
flashfm-latent-factor	ML5	1	3	56357948	57200055	82	chr3_bp56849749_rsidrs1354034	1	A_lat	1	A-1	A	1	1	A	1	1	A	1	1	A-1, B-1, D-1, E-1, G-2, H-1, I-1, J-2, K-10, L-2, M-1, N-1	chr3_bp56849749_rsidrs1354034	chr3_bp56849749_rsidrs1354034	chr3_bp56849749_rsidrs1354034	ARHGEF3		NA	NA	NA	0	0	LYMPH%, PCT, RET#, RET%, MPV, PLT#, LYMPH#	1	0	0	1
JAM-blood-cell-trait	H-IPF	1	3	122583003	123318820	17	chr3_bp122833003_rsidrs3804749	0.318826	A_obs	17	A-1	A	17	17	A	17	17	A	17	17	A-17	NA	NA	NA	NA	ML5	0.847	ML5	-0.0523111	NA	NA	0	0	0	0	NA	0
JAM-blood-cell-trait	IPF%	1	3	122583003	123318820	16	chr3_bp122833003_rsidrs3804749	0.346749	A_obs	17	A-1	A	17	17	A	17	17	A	17	17	A-17	NA	NA	NA	NA	ML5	0.898	ML5	-0.0802346	NA	NA	0	0	0	0	NA	-1
JAM-blood-cell-trait	IPF#	1	3	122583003	123318820	17	chr3_bp122833003_rsidrs3804749	0.182518	A_obs	17	A-0.999	A	17	17	A	17	17	A	17	17	A-17	NA	NA	NA	NA	ML5	0.793	ML5	0.0839964	NA	NA	0	0	0	0	NA	0
JAM-blood-cell-trait	MPV	1	3	122583003	123318820	17	chr3_bp122833003_rsidrs3804749	0.194767	A_obs	17	A-0.998	A	17	17	A	17	17	A	17	17	A-17	NA	NA	NA	NA	ML5	0.84	ML5	0.071748	NA	NA	0	0	0	0	NA	0
JAM-blood-cell-trait	P-LCR	1	3	122583003	123318820	17	chr3_bp122833003_rsidrs3804749	0.173412	A_obs	17	A-0.995	A	17	17	A	17	17	A	17	17	A-17	NA	NA	NA	NA	ML5	0.836	ML5	0.0931029	NA	NA	0	0	0	0	NA	0
JAM-blood-cell-trait	PDW	1	3	122583003	123318820	17	chr3_bp122833003_rsidrs3804749	0.133532	A_obs	17	A-0.996	A	17	17	A	17	17	A	17	17	A-17	NA	NA	NA	NA	ML5	0.831	ML5	0.132982	NA	NA	0	0	0	0	NA	0
JAM-blood-cell-trait	PLT-SFL	1	3	122583003	123318820	17	chr3_bp122833003_rsidrs3804749	0.123398	A_obs	17	A-0.999	A	17	17	A	17	17	A	17	17	A-17	NA	NA	NA	NA	ML5	0.926	ML5	0.143117	NA	NA	0	0	0	0	NA	0
JAM-blood-cell-trait	PLT-FSC	1	3	122583003	123318820	17	chr3_bp122833003_rsidrs3804749	0.345051	A_obs	17	A-0.995	A	17	17	A	17	17	A	17	17	A-17	NA	NA	NA	NA	ML5	0.729	ML5	-0.078536	NA	NA	0	0	0	0	NA	0
JAM-latent-factor	ML5	1	3	122583003	123318820	17	chr3_bp122833003_rsidrs3804749	0.266515	A_lat	17	A-1	A	17	17	A	17	17	A	17	17	A-17	NA	NA	NA	NA		NA	NA	-0.0802346	NA	NA	0	0	0	0	NA
JAM-blood-cell-trait	PLT-SFL-DW	1	3	124042883	124733089	33	chr3_bp124467247_rsidrs689449	0.0947998	B_obs	31	B-0.979	B	31	31	B	31	31	B	31	31	A-1, B-31, C-4, D-1, E-1	NA	NA	NA	NA	ML18	0.861	ML18	-0.0206166	-0.0207109	NA	0	0	0	0	0	-7	-7
JAM-blood-cell-trait	PLT-FSC-DW	1	3	124042883	124733089	35	chr3_bp124472060_rsidrs113636208	0.0933942	B_obs	31	B-0.967	B	31	31	B	31	31	B	31	31	A-1, B-31, C-4, D-1, E-1	NA	NA	NA	NA	ML18	0.9	ML18	-0.019211	-0.0193052	NA	0	0	0	0	0	-5	-5
JAM-blood-cell-trait	PLT-SSC-DW	1	3	124042883	124733089	192	chr3_bp124396338_rsidrs333349	0.199006	D_obs	1	D-0.199	NA	NA	NA	NA	NA	NA	NA	NA	NA	A-1, B-31, C-4, D-1, E-1	NA	NA	NA	NA	ML18	0.824	ML18	-0.124823	-0.124917	NA	0	0	0	0	0	152	152
JAM-latent-factor	ML16	1	3	124042883	124733089	13	chr3_bp124366890_rsidrs76445378	0.236384	C_lat	8	C-0.961	C	8	8	C	8	8	C	8	8	A-34, B-1, C-8	NA	NA	NA	NA		NA	NA	Inf	NA	NA	0	0	0	0	0			0
JAM-latent-factor	ML18	1	3	124042883	124733089	40	chr3_bp124472060_rsidrs113636208	0.0741832	A_lat	34	A-0.972	A	34	34	A	34	34	A	34	34	A-34, B-1, C-8	NA	NA	NA	NA		NA	NA	-0.124823	NA	NA	0	0	0	0	0			0
flashfm-latent-factor	ML16	1	3	124042883	124733089	13	chr3_bp124366890_rsidrs76445378	0.236384	C_lat	8	C-0.961	C	8	8	C	8	8	C	8	8	A-34, B-1, C-8	NA	NA	NA	NA		NA	NA	NA	Inf	0	0	0	0	0	0
flashfm-latent-factor	ML18	1	3	124042883	124733089	40	chr3_bp124472060_rsidrs113636208	0.074089	A_lat	34	A-0.971	A	34	34	A	34	34	A	34	34	A-34, B-1, C-8	NA	NA	NA	NA		NA	NA	NA	-0.124917	-9.423e-05	0	0	0	0	0
JAM-blood-cell-trait	BASO#	1	3	127434748	129134487	2	chr3_bp128306757_rsidrs13089722	0.972951	D_obs	7	D-1	D	7	7	D	7	7	D	7	7	A-2, B-1, C-4, D-7, E-2, F-1, G-26, H-2, I-1, J-1, K-1, L-5	chr3_bp128306757_rsidrs13089722	chr3_bp128306757_rsidrs13089722	chr3_bp128306757_rsidrs13089722	CNTN6,TMEM40,CAND2,RPL32,C3orf27,RPN1	ML8	0.889	ML8	0.0222618	0.0222618	NA	0	0	0	0	0	1	1
JAM-blood-cell-trait	BASO%	1	3	127434748	129134487	1	chr3_bp128306757_rsidrs13089722	0.994338	D_obs	7	D-1	D	7	7	D	7	7	D	7	7	A-2, B-1, C-4, D-7, E-2, F-1, G-26, H-2, I-1, J-1, K-1, L-5	chr3_bp128306757_rsidrs13089722	chr3_bp128306757_rsidrs13089722	chr3_bp128306757_rsidrs13089722	CNTN6,TMEM40,CAND2,RPL32,C3orf27,RPN1	ML8	0.905	ML8	0.00087477	0.00087477	NA	0	0	0	0	0	0	0
JAM-blood-cell-trait	BASO%GRAN	1	3	127434748	129134487	46	chr3_bp128306757_rsidrs13089722	1	D_obs	7	D-1	D	7	7	D	7	7	D	7	7	A-2, B-1, C-4, D-7, E-2, F-1, G-26, H-2, I-1, J-1, K-1, L-5	chr3_bp128306757_rsidrs13089722	chr3_bp128306757_rsidrs13089722	chr3_bp128306757_rsidrs13089722	CNTN6,TMEM40,CAND2,RPL32,C3orf27,RPN1	ML8	0.8	ML8	-0.0047868	-0.0047868	NA	0	0	0	0	0	45	45
JAM-blood-cell-trait	GRAN%MYELOID	1	3	127434748	129134487	39	chr3_bp128307461_rsidrs2713606	0.284572	G_obs	26	G-0.552	NA	NA	NA	NA	NA	NA	NA	NA	NA	A-2, B-1, C-4, D-7, E-2, F-1, G-26, H-2, I-1, J-1, K-1, L-5	NA	NA	NA	NA	ML1, ML7	0.318, 0.635	ML7	0.179316	0.179316	NA	0	0	0	0	0	7	7
JAM-blood-cell-trait	MONO#	1	3	127434748	129134487	81	chr3_bp128292844_rsidrs2734047	0.106437	J_obs	1	J-0.106	NA	NA	NA	NA	NA	NA	NA	NA	NA	A-2, B-1, C-4, D-7, E-2, F-1, G-26, H-2, I-1, J-1, K-1, L-5	NA	NA	NA	NA	ML7	0.74	ML7	0.357451	0.357451	NA	0	0	0	0	0	49	49
JAM-blood-cell-trait	MONO%	1	3	127434748	129134487	30	chr3_bp128307461_rsidrs2713606	0.46489	G_obs	26	G-0.715	NA	NA	NA	NA	NA	NA	G	26	26	A-2, B-1, C-4, D-7, E-2, F-1, G-26, H-2, I-1, J-1, K-1, L-5	NA	NA	NA	NA	ML7	0.822	ML7	-0.0010023	-0.0010023	NA	0	0	0	0	0	-2	-2
JAM-blood-cell-trait	BASO-SFL-DW	1	3	127434748	129134487	5	chr3_bp128306757_rsidrs13089722	0.812602	D_obs	7	D-1	D	7	7	D	7	7	D	7	7	A-2, B-1, C-4, D-7, E-2, F-1, G-26, H-2, I-1, J-1, K-1, L-5	NA	chr3_bp128306757_rsidrs13089722	chr3_bp128306757_rsidrs13089722	NA	ML8	0.868	ML8	0.182611	0.182611	NA	0	0	0	0	0	4	4
JAM-blood-cell-trait	BASO-FSC-DW	1	3	127434748	129134487	5	chr3_bp128306757_rsidrs13089722	0.334088	D_obs	7	D-1	D	7	7	D	7	7	D	7	7	A-2, B-1, C-4, D-7, E-2, F-1, G-26, H-2, I-1, J-1, K-1, L-5	NA	NA	NA	NA	ML8	0.868	ML8	0.661125	0.661125	NA	0	0	0	0	0	4	4
JAM-blood-cell-trait	BASO-FSC	1	3	127434748	129134487	11	chr3_bp128320345_rsidrs7646596	0.213749	D_obs	7	D-0.969	D	7	7	D	7	7	D	7	7	A-2, B-1, C-4, D-7, E-2, F-1, G-26, H-2, I-1, J-1, K-1, L-5	NA	NA	NA	NA	ML8	0.753	ML8	0.781464	0.781464	NA	0	0	0	0	0	10	10
JAM-latent-factor	ML7	1	3	127434748	129134487	32	chr3_bp128296223_rsidrs3795239	0.463888	D_lat	2	D-0.51	NA	NA	NA	NA	NA	NA	NA	NA	NA	A-1, B-6, C-1, D-2	NA	NA	NA	NA		NA	NA	-0.0010023	NA	NA	0	0	0	0	0			0
JAM-latent-factor	ML8	1	3	127434748	129134487	1	chr3_bp128306757_rsidrs13089722	0.995213	A_lat	1	A-0.995	A	1	1	A	1	1	A	1	1	A-1, B-6, C-1, D-2	chr3_bp128306757_rsidrs13089722	chr3_bp128306757_rsidrs13089722	chr3_bp128306757_rsidrs13089722	CNTN6,TMEM40,CAND2,RPL32,C3orf27,RPN1		NA	NA	-0.0047868	NA	NA	0	0	0	0	0			0
flashfm-latent-factor	ML7	1	3	127434748	129134487	32	chr3_bp128296223_rsidrs3795239	0.463888	D_lat	2	D-0.51	NA	NA	NA	NA	NA	NA	NA	NA	NA	A-1, B-6, C-1, D-2	NA	NA	NA	NA		NA	NA	NA	-0.0010023	0	0	0	0	0	0
flashfm-latent-factor	ML8	1	3	127434748	129134487	1	chr3_bp128306757_rsidrs13089722	0.995213	A_lat	1	A-0.995	A	1	1	A	1	1	A	1	1	A-1, B-6, C-1, D-2	chr3_bp128306757_rsidrs13089722	chr3_bp128306757_rsidrs13089722	chr3_bp128306757_rsidrs13089722	CNTN6,TMEM40,CAND2,RPL32,C3orf27,RPN1		NA	NA	NA	-0.0047868	0	0	0	0	0	0
JAM-blood-cell-trait	MCH	1	3	133217377	133852665	30	chr3_bp133480387_rsidrs8177258	0.0642957	B_obs	29	B-0.975	B	29	29	B	29	29	B	29	29	A-1, B-29	NA	NA	NA	NA	ML2	0.941	ML2	0.00052512	NA	NA	0	0	0	0	NA	1
JAM-blood-cell-trait	MCHC	1	3	133217377	133852665	41	chr3_bp133480458_rsidrs8177260	0.0847307	B_obs	29	B-0.951	B	29	29	B	29	29	B	29	29	A-1, B-29	NA	NA	NA	NA	ML2, ML12	0.273, 0.579	ML12	NA	NA	NA	0	0	0	0	NA	12
JAM-blood-cell-trait	RBC-He	1	3	133217377	133852665	31	chr3_bp133480387_rsidrs8177258	0.0691092	B_obs	29	B-0.973	B	29	29	B	29	29	B	29	29	A-1, B-29	NA	NA	NA	NA	ML2	0.967	ML2	-0.0042884	NA	NA	0	0	0	0	NA	2
JAM-blood-cell-trait	RET-He	1	3	133217377	133852665	35	chr3_bp133482230_rsidrs8177271	0.0734192	B_obs	29	B-0.981	B	29	29	B	29	29	B	29	29	A-1, B-29	NA	NA	NA	NA	ML2	0.879	ML2	-0.0085984	NA	NA	0	0	0	0	NA	6
JAM-blood-cell-trait	RBC-FSC	1	3	133217377	133852665	30	chr3_bp133480387_rsidrs8177258	0.0677003	B_obs	29	B-0.973	B	29	29	B	29	29	B	29	29	A-1, B-29	NA	NA	NA	NA	ML2	0.967	ML2	-0.0028795	NA	NA	0	0	0	0	NA	1
JAM-blood-cell-trait	RBC-SSC	1	3	133217377	133852665	43	chr3_bp133484393_rsidrs1358023	0.0498091	B_obs	29	B-0.941	B	29	29	B	29	29	B	29	29	A-1, B-29	NA	NA	NA	NA	ML2, ML21	0.551, 0.29	ML2	0.0150117	NA	NA	0	0	0	0	NA	14
JAM-blood-cell-trait	RET-FSC	1	3	133217377	133852665	36	chr3_bp133482230_rsidrs8177271	0.0730468	B_obs	29	B-0.982	B	29	29	B	29	29	B	29	29	A-1, B-29	NA	NA	NA	NA	ML2	0.879	ML2	-0.0082261	NA	NA	0	0	0	0	NA	7
JAM-latent-factor	ML2	1	3	133217377	133852665	29	chr3_bp133480388_rsidrs8177259	0.0648208	A_lat	28	A-0.986	A	28	28	A	28	28	A	28	28	A-28	NA	NA	NA	NA		NA	NA	-0.0085984	NA	NA	0	0	0	0	NA
JAM-blood-cell-trait	MCH	1	3	141774351	142566443	95	chr3_bp142316443_rsidrs6440094	0.0530687	A_obs	35	A-0.879	NA	NA	NA	A	35	35	A	35	35	A-35	NA	NA	NA	NA	ML2	0.941	ML2	0.00135249	NA	NA	0	0	0	0	NA	16
JAM-blood-cell-trait	MCV	1	3	141774351	142566443	94	chr3_bp142320532_rsidrs7428496	0.0579682	A_obs	35	A-0.894	NA	NA	NA	A	35	35	A	35	35	A-35	NA	NA	NA	NA	ML2	0.734	ML2	-0.003547	NA	NA	0	0	0	0	NA	15
JAM-blood-cell-trait	RBC-He	1	3	141774351	142566443	96	chr3_bp142316443_rsidrs6440094	0.0492079	A_obs	35	A-0.838	NA	NA	NA	A	35	35	A	35	35	A-35	NA	NA	NA	NA	ML2	0.967	ML2	0.00521333	NA	NA	0	0	0	0	NA	17
JAM-blood-cell-trait	RET-He	1	3	141774351	142566443	99	chr3_bp142215122_rsidrs201323437	0.0566512	A_obs	35	A-0.828	NA	NA	NA	A	35	35	A	35	35	A-35	NA	NA	NA	NA	ML2	0.879	ML2	-0.0022299	NA	NA	0	0	0	0	NA	20
JAM-blood-cell-trait	RBC-SFL	1	3	141774351	142566443	92	chr3_bp142215122_rsidrs201323437	0.218653	A_obs	35	A-0.785	NA	NA	NA	NA	NA	NA	A	35	35	A-35	NA	NA	NA	NA	ML2	0.637	ML2	-0.164232	NA	NA	0	0	0	0	NA	13
JAM-blood-cell-trait	RBC-FSC	1	3	141774351	142566443	95	chr3_bp142316443_rsidrs6440094	0.048684	A_obs	35	A-0.838	NA	NA	NA	A	35	35	A	35	35	A-35	NA	NA	NA	NA	ML2	0.967	ML2	0.00573721	NA	NA	0	0	0	0	NA	16
JAM-blood-cell-trait	RET-FSC	1	3	141774351	142566443	99	chr3_bp142215122_rsidrs201323437	0.0625412	A_obs	35	A-0.826	NA	NA	NA	A	35	35	A	35	35	A-35	NA	NA	NA	NA	ML2	0.879	ML2	-0.0081199	NA	NA	0	0	0	0	NA	20
JAM-latent-factor	ML2	1	3	141774351	142566443	79	chr3_bp142316443_rsidrs6440094	0.0544212	A_lat	31	A-0.869	NA	NA	NA	A	31	31	A	31	31	A-31	NA	NA	NA	NA		NA	NA	-0.164232	NA	NA	0	0	0	0	NA
JAM-blood-cell-trait	RDW	1	3	170926050	171778353	5	chr3_bp171338569_rsidrs360408	0.95622	A_obs	1	A-0.956	A	1	1	A	1	1	A	1	1	A-1, B-1	chr3_bp171338569_rsidrs360408	chr3_bp171338569_rsidrs360408	chr3_bp171338569_rsidrs360408	PLCL2,PLD1	ML2, ML14	0.283, 0.651	ML14	0.0286956	NA	NA	RET%, RDW-CV	1	1	0	NA	3
JAM-latent-factor	ML14	1	3	170926050	171778353	2	chr3_bp171338569_rsidrs360408	0.984916	A_lat	1	A-0.985	A	1	1	A	1	1	A	1	1	A-1, B-1	chr3_bp171338569_rsidrs360408	chr3_bp171338569_rsidrs360408	chr3_bp171338569_rsidrs360408	PLCL2,PLD1		NA	NA	0.0286956	NA	NA	RET%, RDW-CV	1	0	1	NA
JAM-blood-cell-trait	PCT	1	3	183625822	184349271	2	chr3_bp184091881_rsidrs56174170	0.977846	B_obs	1	B-0.978	B	1	1	B	1	1	B	1	1	A-1, B-1, C-1	chr3_bp184091881_rsidrs56174170	chr3_bp184091881_rsidrs56174170	chr3_bp184091881_rsidrs56174170	SATB1,EIF4G1,SNORD66,FAM131A,CLCN2,POLR2H,THPO,CHRD	ML10	0.885	ML10	-0.0403668	NA	NA	0	0	0	0	NA	0
JAM-blood-cell-trait	PLT#	1	3	183625822	184349271	3	chr3_bp184091881_rsidrs56174170	0.700377	B_obs	1	B-0.7	NA	NA	NA	NA	NA	NA	B	1	1	A-1, B-1, C-1	NA	NA	chr3_bp184091881_rsidrs56174170	NA	ML10	0.745	ML10	0.237103	NA	NA	0	0	0	0	NA	1
JAM-latent-factor	ML10	1	3	183625822	184349271	2	chr3_bp184091881_rsidrs56174170	0.93748	A_lat	1	A-0.937	A	1	1	A	1	1	A	1	1	A-1, B-1	chr3_bp184091881_rsidrs56174170	chr3_bp184091881_rsidrs56174170	chr3_bp184091881_rsidrs56174170	SATB1,EIF4G1,SNORD66,FAM131A,CLCN2,POLR2H,THPO,CHRD		NA	NA	-0.0403668	NA	NA	0	0	0	0	NA
JAM-blood-cell-trait	NE-FSC	1	3	187166634	187891417	3	chr3_bp187460099_rsidrs3774298	0.919964	C_obs	1	C-0.92	C	1	1	C	1	1	C	1	1	A-1, B-1, C-1, D-1	chr3_bp187460099_rsidrs3774298	chr3_bp187460099_rsidrs3774298	chr3_bp187460099_rsidrs3774298	RTP2,LOC100131635,BCL6	ML22	0.911	ML22	-0.382265	NA	NA	0	0	0	0	NA	-10
JAM-blood-cell-trait	NE-SSC	1	3	187166634	187891417	3	chr3_bp187460099_rsidrs3774298	1	C_obs	1	C-1	C	1	1	C	1	1	C	1	1	A-1, B-1, C-1, D-1	chr3_bp187460099_rsidrs3774298	chr3_bp187460099_rsidrs3774298	chr3_bp187460099_rsidrs3774298	RTP2,LOC100131635,BCL6	ML22	0.689	ML22	-0.462301	NA	NA	0	0	0	0	NA	-10
JAM-latent-factor	ML22	1	3	187166634	187891417	13	chr3_bp187460099_rsidrs3774298	0.537699	B_lat	1	B-0.538	NA	NA	NA	NA	NA	NA	NA	NA	NA	A-1, B-1, C-1	NA	NA	NA	NA		NA	NA	-0.462301	NA	NA	0	0	0	0	NA
JAM-blood-cell-trait	Hyper-He	1	3	195501397	196238660	140	chr3_bp195845759_rsidrs143257179	0.28648	H_obs	1	H-0.286	NA	NA	NA	NA	NA	NA	NA	NA	NA	A-1, B-12, C-16, D-20, E-1, F-1, G-14, H-1, I-1, J-3, K-1, L-1, M-1, N-1, O-8	NA	NA	NA	NA	ML2	0.829	ML2	-0.0948655	NA	NA	0	0	0	0	NA	61
JAM-blood-cell-trait	IRF-FSC	1	3	195501397	196238660	9	chr3_bp195845759_rsidrs143257179	0.959025	H_obs	1	H-0.959	H	1	1	H	1	1	H	1	1	A-1, B-12, C-16, D-20, E-1, F-1, G-14, H-1, I-1, J-3, K-1, L-1, M-1, N-1, O-8	chr3_bp195845759_rsidrs143257179	chr3_bp195845759_rsidrs143257179	chr3_bp195845759_rsidrs143257179	CHL1,KCNH8,TFRC,LINC00885	ML2	0.837	ML2	-0.76741	NA	NA	0	0	0	0	NA	-70
JAM-blood-cell-trait	MCH	1	3	195501397	196238660	56	chr3_bp195783181_rsidrs41297529	0.0687205	C_obs	16	C-0.42	NA	NA	NA	NA	NA	NA	NA	NA	NA	A-1, B-12, C-16, D-20, E-1, F-1, G-14, H-1, I-1, J-3, K-1, L-1, M-1, N-1, O-8	NA	NA	NA	NA	ML2	0.941	ML2	0.122894	NA	NA	0	0	0	0	NA	-23
JAM-blood-cell-trait	MCHC	1	3	195501397	196238660	81	chr3_bp195786489_rsidrs493661	0.0996499	D_obs	20	D-0.81	NA	NA	NA	D	20	20	D	20	20	A-1, B-12, C-16, D-20, E-1, F-1, G-14, H-1, I-1, J-3, K-1, L-1, M-1, N-1, O-8	NA	NA	NA	NA	ML2, ML12	0.273, 0.579	ML12	NA	NA	NA	0	0	0	0	NA	2
JAM-blood-cell-trait	MicroR	1	3	195501397	196238660	110	chr3_bp195652647_rsidrs35845795	0.222654	O_obs	8	O-0.398	NA	NA	NA	NA	NA	NA	NA	NA	NA	A-1, B-12, C-16, D-20, E-1, F-1, G-14, H-1, I-1, J-3, K-1, L-1, M-1, N-1, O-8	NA	NA	NA	NA	ML2	0.796	ML2	-0.03104	NA	NA	0	0	0	0	NA	31
JAM-blood-cell-trait	RBC-He	1	3	195501397	196238660	76	chr3_bp195783062_rsidrs41297531	0.0684862	D_obs	20	D-0.578	NA	NA	NA	NA	NA	NA	NA	NA	NA	A-1, B-12, C-16, D-20, E-1, F-1, G-14, H-1, I-1, J-3, K-1, L-1, M-1, N-1, O-8	NA	NA	NA	NA	ML2	0.967	ML2	0.123128	NA	NA	0	0	0	0	NA	-3
JAM-blood-cell-trait	RET-He	1	3	195501397	196238660	14	chr3_bp195845759_rsidrs143257179	0.729546	H_obs	1	H-0.73	NA	NA	NA	NA	NA	NA	H	1	1	A-1, B-12, C-16, D-20, E-1, F-1, G-14, H-1, I-1, J-3, K-1, L-1, M-1, N-1, O-8	NA	NA	chr3_bp195845759_rsidrs143257179	NA	ML2	0.879	ML2	-0.537932	NA	NA	0	0	0	0	NA	-65
JAM-blood-cell-trait	RBC-SFL	1	3	195501397	196238660	75	chr3_bp195838439_rsidrs11917895	0.270607	G_obs	14	G-0.795	NA	NA	NA	NA	NA	NA	G	14	14	A-1, B-12, C-16, D-20, E-1, F-1, G-14, H-1, I-1, J-3, K-1, L-1, M-1, N-1, O-8	NA	NA	NA	NA	ML2	0.637	ML2	-0.0789924	NA	NA	0	0	0	0	NA	-4
JAM-blood-cell-trait	RBC-FSC	1	3	195501397	196238660	71	chr3_bp195783062_rsidrs41297531	0.0664497	D_obs	20	D-0.563	NA	NA	NA	NA	NA	NA	NA	NA	NA	A-1, B-12, C-16, D-20, E-1, F-1, G-14, H-1, I-1, J-3, K-1, L-1, M-1, N-1, O-8	NA	NA	NA	NA	ML2	0.967	ML2	0.125165	NA	NA	0	0	0	0	NA	-8
JAM-blood-cell-trait	RBC-SSC	1	3	195501397	196238660	72	chr3_bp195786489_rsidrs493661	0.0870539	D_obs	20	D-0.589	NA	NA	NA	NA	NA	NA	NA	NA	NA	A-1, B-12, C-16, D-20, E-1, F-1, G-14, H-1, I-1, J-3, K-1, L-1, M-1, N-1, O-8	NA	NA	NA	NA	ML2, ML21	0.551, 0.29	ML2	0.10456	NA	NA	0	0	0	0	NA	-7
JAM-blood-cell-trait	RET-FSC	1	3	195501397	196238660	9	chr3_bp195845759_rsidrs143257179	0.690018	H_obs	1	H-0.69	NA	NA	NA	NA	NA	NA	NA	NA	NA	A-1, B-12, C-16, D-20, E-1, F-1, G-14, H-1, I-1, J-3, K-1, L-1, M-1, N-1, O-8	NA	NA	NA	NA	ML2	0.879	ML2	-0.498403	NA	NA	0	0	0	0	NA	-70
JAM-latent-factor	ML2	1	3	195501397	196238660	79	chr3_bp195854982_rsidrs7617390	0.191614	E_lat	2	E-0.222	NA	NA	NA	NA	NA	NA	NA	NA	NA	A-5, B-1, C-17, D-1, E-2, F-1, G-1	NA	NA	NA	NA		NA	NA	-0.76741	NA	NA	0	0	0	0	NA
JAM-blood-cell-trait	H-IPF	1	4	6505033	7321741	4	chr4_bp6893181_rsidrs12640189	0.654221	A_obs	4	A-1	A	4	4	A	4	4	A	4	4	A-4	NA	NA	NA	NA	ML5	0.847	ML5	-0.209436	NA	NA	0	0	0	0	NA	0
JAM-blood-cell-trait	IPF%	1	4	6505033	7321741	4	chr4_bp6893181_rsidrs12640189	0.654246	A_obs	4	A-1	A	4	4	A	4	4	A	4	4	A-4	NA	NA	NA	NA	ML5	0.898	ML5	-0.209461	NA	NA	0	0	0	0	NA	0
JAM-blood-cell-trait	IPF#	1	4	6505033	7321741	4	chr4_bp6893181_rsidrs12640189	0.482828	A_obs	4	A-1	A	4	4	A	4	4	A	4	4	A-4	NA	NA	NA	NA	ML5	0.793	ML5	-0.0380426	NA	NA	0	0	0	0	NA	0
JAM-blood-cell-trait	MPV	1	4	6505033	7321741	4	chr4_bp6893181_rsidrs12640189	0.366726	A_obs	4	A-1	A	4	4	A	4	4	A	4	4	A-4	NA	NA	NA	NA	ML5	0.84	ML5	0.0780597	NA	NA	0	0	0	0	NA	0
JAM-blood-cell-trait	P-LCR	1	4	6505033	7321741	4	chr4_bp6891519_rsidrs11734132	0.321396	A_obs	4	A-1	A	4	4	A	4	4	A	4	4	A-4	NA	NA	NA	NA	ML5	0.836	ML5	0.12339	NA	NA	0	0	0	0	NA	0
JAM-blood-cell-trait	PDW	1	4	6505033	7321741	4	chr4_bp6891519_rsidrs11734132	0.411296	A_obs	4	A-1	A	4	4	A	4	4	A	4	4	A-4	NA	NA	NA	NA	ML5	0.831	ML5	0.0334889	NA	NA	0	0	0	0	NA	0
JAM-blood-cell-trait	PLT-SFL	1	4	6505033	7321741	4	chr4_bp6893181_rsidrs12640189	0.367791	A_obs	4	A-1	A	4	4	A	4	4	A	4	4	A-4	NA	NA	NA	NA	ML5	0.926	ML5	0.0769945	NA	NA	0	0	0	0	NA	0
JAM-blood-cell-trait	PLT-FSC	1	4	6505033	7321741	5	chr4_bp6893181_rsidrs12640189	0.302229	A_obs	4	A-0.987	A	4	4	A	4	4	A	4	4	A-4	NA	NA	NA	NA	ML5	0.729	ML5	0.142556	NA	NA	0	0	0	0	NA	1
JAM-latent-factor	ML5	1	4	6505033	7321741	4	chr4_bp6893181_rsidrs12640189	0.444785	A_lat	4	A-1	A	4	4	A	4	4	A	4	4	A-4	NA	NA	NA	NA		NA	NA	-0.209461	NA	NA	0	0	0	0	NA
JAM-blood-cell-trait	LYMPH#	1	4	37882999	38867883	18	chr4_bp38368465_rsidrs5857619	0.430178	A_obs	16	A-0.985	A	16	16	A	16	16	A	16	16	A-16	NA	NA	NA	NA	ML9	0.907	ML9	0.0825364	NA	NA	0	0	0	0	NA	4
JAM-blood-cell-trait	LYMPH%	1	4	37882999	38867883	47	chr4_bp38368465_rsidrs5857619	0.246087	A_obs	16	A-0.913	A	16	16	A	16	16	A	16	16	A-16	NA	NA	NA	NA	ML1, ML9	0.41, 0.57	ML9	0.266627	NA	NA	0	0	0	0	NA	33
JAM-latent-factor	ML9	1	4	37882999	38867883	14	chr4_bp38368465_rsidrs5857619	0.512714	A_lat	14	A-0.997	A	14	14	A	14	14	A	14	14	A-14	NA	NA	NA	NA		NA	NA	0.0825364	NA	NA	0	0	0	0	NA
JAM-blood-cell-trait	HCT	1	4	55085501	55779199	46	chr4_bp55408999_rsidrs218265	0.436602	D_obs	1	D-0.437	NA	NA	NA	NA	NA	NA	NA	NA	NA	A-1, B-14, C-2, D-1, E-2	NA	NA	NA	NA	ML6	0.916	ML6	0.333119	0.229883	NA	0	0	0	0	0	5	44
JAM-blood-cell-trait	Hyper-He	1	4	55085501	55779199	16	chr4_bp55408999_rsidrs218265	0.646666	D_obs	1	D-0.647	NA	NA	NA	NA	NA	NA	NA	NA	NA	A-1, B-14, C-2, D-1, E-2	NA	NA	NA	NA	ML2	0.829	ML2	0.301134	0.0245503	NA	0	0	0	0	0	14	14
JAM-blood-cell-trait	IRF-FSC	1	4	55085501	55779199	38	chr4_bp55408999_rsidrs218265	0.631235	D_obs	1	D-0.631	NA	NA	NA	NA	NA	NA	NA	NA	NA	A-1, B-14, C-2, D-1, E-2	NA	NA	NA	NA	ML2	0.837	ML2	0.316565	0.0399819	NA	0	0	0	0	0	36	36
JAM-blood-cell-trait	MCH	1	4	55085501	55779199	2	chr4_bp55408875_rsidrs218264	0.952146	B_obs	14	B-0.952	B	14	14	B	14	14	B	14	14	A-1, B-14, C-2, D-1, E-2	chr4_bp55408875_rsidrs218264	chr4_bp55408875_rsidrs218264	chr4_bp55408875_rsidrs218264	PIGG,STK32B,C4orf6,EVC2	ML2	0.941	ML2	-0.0043465	-0.28093	NA	NEUT#, WBC#	1	1	0	0	0	0
JAM-blood-cell-trait	MCV	1	4	55085501	55779199	7	chr4_bp55408875_rsidrs218264	0.961623	B_obs	14	B-0.975	B	14	14	B	14	14	B	14	14	A-1, B-14, C-2, D-1, E-2	chr4_bp55408875_rsidrs218264	chr4_bp55408875_rsidrs218264	chr4_bp55408875_rsidrs218264	PIGG,STK32B,C4orf6,EVC2	ML2	0.734	ML2	-0.0138232	-0.290406	NA	NEUT#, WBC#	1	1	0	0	5	5
JAM-blood-cell-trait	MicroR	1	4	55085501	55779199	12	chr4_bp55408875_rsidrs218264	0.926868	B_obs	14	B-0.969	B	14	14	B	14	14	B	14	14	A-1, B-14, C-2, D-1, E-2	chr4_bp55408875_rsidrs218264	chr4_bp55408875_rsidrs218264	chr4_bp55408875_rsidrs218264	PIGG,STK32B,C4orf6,EVC2	ML2	0.796	ML2	0.0209316	-0.255652	NA	NEUT#, WBC#	1	1	0	0	10	10
JAM-blood-cell-trait	RBC#	1	4	55085501	55779199	2	chr4_bp55408875_rsidrs218264	0.801201	B_obs	14	B-0.801	NA	NA	NA	B	14	14	B	14	14	A-1, B-14, C-2, D-1, E-2	NA	chr4_bp55408875_rsidrs218264	chr4_bp55408875_rsidrs218264	NA	ML2, ML6	0.21, 0.731	ML6	-0.0314799	-0.134716	NA	0	0	0	0	0	-39	0
JAM-blood-cell-trait	RBC-He	1	4	55085501	55779199	2	chr4_bp55408875_rsidrs218264	0.888231	B_obs	14	B-0.888	NA	NA	NA	B	14	14	B	14	14	A-1, B-14, C-2, D-1, E-2	NA	chr4_bp55408875_rsidrs218264	chr4_bp55408875_rsidrs218264	NA	ML2	0.967	ML2	0.0595691	-0.217014	NA	0	0	0	0	0	0	0
JAM-blood-cell-trait	RET-He	1	4	55085501	55779199	2	chr4_bp55408875_rsidrs218264	0.974325	B_obs	14	B-0.975	B	14	14	B	14	14	B	14	14	A-1, B-14, C-2, D-1, E-2	chr4_bp55408875_rsidrs218264	chr4_bp55408875_rsidrs218264	chr4_bp55408875_rsidrs218264	PIGG,STK32B,C4orf6,EVC2	ML2	0.879	ML2	-0.026525	-0.303108	NA	NEUT#, WBC#	1	1	0	0	0	0
JAM-blood-cell-trait	RBC-SFL	1	4	55085501	55779199	29	chr4_bp55408875_rsidrs218264	0.581701	B_obs	14	B-0.854	NA	NA	NA	B	14	14	B	14	14	A-1, B-14, C-2, D-1, E-2	NA	NA	NA	NA	ML2	0.637	ML2	0.366099	0.089516	NA	0	0	0	0	0	27	27
JAM-blood-cell-trait	RBC-FSC	1	4	55085501	55779199	2	chr4_bp55408875_rsidrs218264	0.862358	B_obs	14	B-0.862	NA	NA	NA	B	14	14	B	14	14	A-1, B-14, C-2, D-1, E-2	NA	chr4_bp55408875_rsidrs218264	chr4_bp55408875_rsidrs218264	NA	ML2	0.967	ML2	0.085442	-0.191141	NA	0	0	0	0	0	0	0
JAM-blood-cell-trait	RBC-SSC	1	4	55085501	55779199	8	chr4_bp55408875_rsidrs218264	0.91431	B_obs	14	B-0.922	B	14	14	B	14	14	B	14	14	A-1, B-14, C-2, D-1, E-2	chr4_bp55408875_rsidrs218264	chr4_bp55408875_rsidrs218264	chr4_bp55408875_rsidrs218264	PIGG,STK32B,C4orf6,EVC2	ML2, ML21	0.551, 0.29	ML2	0.0334901	-0.243093	NA	NEUT#, WBC#	1	1	0	0	6	6
JAM-blood-cell-trait	RET-FSC	1	4	55085501	55779199	2	chr4_bp55408875_rsidrs218264	0.969291	B_obs	14	B-0.969	B	14	14	B	14	14	B	14	14	A-1, B-14, C-2, D-1, E-2	chr4_bp55408875_rsidrs218264	chr4_bp55408875_rsidrs218264	chr4_bp55408875_rsidrs218264	PIGG,STK32B,C4orf6,EVC2	ML2	0.879	ML2	-0.0214912	-0.298074	NA	NEUT#, WBC#	1	1	0	0	0	0
JAM-latent-factor	ML2	1	4	55085501	55779199	2	chr4_bp55408875_rsidrs218264	0.9478	A_lat	1	A-0.948	A	1	1	A	1	1	A	1	1	A-1, B-1, C-1	chr4_bp55408875_rsidrs218264	chr4_bp55408875_rsidrs218264	chr4_bp55408875_rsidrs218264	PIGG,STK32B,C4orf6,EVC2		NA	NA	-0.026525	NA	NA	NEUT#, WBC#	1	0	1	0			0
JAM-latent-factor	ML6	1	4	55085501	55779199	41	chr4_bp55408999_rsidrs218265	0.769721	B_lat	1	B-0.77	NA	NA	NA	NA	NA	NA	B	1	1	A-1, B-1, C-1	NA	NA	chr4_bp55408999_rsidrs218265	NA		NA	NA	-0.0314799	NA	NA	0	0	0	0	0			39
flashfm-latent-factor	ML2	1	4	55085501	55779199	2	chr4_bp55408875_rsidrs218264	0.671217	A_lat	1	A-0.671	NA	NA	NA	NA	NA	NA	NA	NA	NA	A-1, B-1	NA	NA	NA	NA		NA	NA	NA	-0.303108	-0.276583	0	0	0	0	0
flashfm-latent-factor	ML6	1	4	55085501	55779199	2	chr4_bp55408875_rsidrs218264	0.666484	A_lat	1	A-0.666	NA	NA	NA	NA	NA	NA	NA	NA	NA	A-1, B-1	NA	NA	NA	NA		NA	NA	NA	-0.134716	-0.103236	0	0	0	0	0
JAM-blood-cell-trait	(BASO+NEUT)#	1	4	74388217	75213049	14	chr4_bp74703999_rsidrs16850073	0.681981	A_obs	2	A-0.917	A	2	2	A	2	2	A	2	2	A-2, B-32	NA	NA	NA	NA	ML1	0.979	ML1	-0.0459257	NA	NA	0	0	0	0	NA	10
JAM-blood-cell-trait	GRAN#	1	4	74388217	75213049	11	chr4_bp74703999_rsidrs16850073	0.702996	A_obs	2	A-0.948	A	2	2	A	2	2	A	2	2	A-2, B-32	NA	NA	chr4_bp74703999_rsidrs16850073	NA	ML1	0.982	ML1	-0.0669415	NA	NA	0	0	0	0	NA	7
JAM-blood-cell-trait	GRAN%MYELOID	1	4	74388217	75213049	31	chr4_bp74956538_rsidrs882638	0.13922	B_obs	32	B-0.99	B	32	32	B	32	32	B	32	32	A-2, B-32	NA	NA	NA	NA	ML1, ML7	0.318, 0.635	ML7	NA	NA	NA	0	0	0	0	NA	27
JAM-blood-cell-trait	IG#	1	4	74388217	75213049	29	chr4_bp74959996_rsidrs11725704	0.195088	B_obs	32	B-0.999	B	32	32	B	32	32	B	32	32	A-2, B-32	NA	NA	NA	NA	ML1, ML11	0.325, 0.635	ML11	NA	NA	NA	0	0	0	0	NA	25
JAM-blood-cell-trait	MYELOID#	1	4	74388217	75213049	6	chr4_bp74703999_rsidrs16850073	0.728167	A_obs	2	A-0.98	A	2	2	A	2	2	A	2	2	A-2, B-32	NA	NA	chr4_bp74703999_rsidrs16850073	NA	ML1	0.973	ML1	-0.0921119	NA	NA	0	0	0	0	NA	2
JAM-blood-cell-trait	NEUT#	1	4	74388217	75213049	14	chr4_bp74703999_rsidrs16850073	0.671334	A_obs	2	A-0.914	A	2	2	A	2	2	A	2	2	A-2, B-32	NA	NA	NA	NA	ML1	0.979	ML1	-0.0352789	NA	NA	0	0	0	0	NA	10
JAM-blood-cell-trait	(NEUT+EO)#	1	4	74388217	75213049	17	chr4_bp74703999_rsidrs16850073	0.691284	A_obs	2	A-0.94	A	2	2	A	2	2	A	2	2	A-2, B-32	NA	NA	NA	NA	ML1	0.983	ML1	-0.0552291	NA	NA	0	0	0	0	NA	13
JAM-blood-cell-trait	NEUT%	1	4	74388217	75213049	32	chr4_bp74959093_rsidrs1837559	0.0814602	B_obs	32	B-0.992	B	32	32	B	32	32	B	32	32	A-2, B-32	NA	NA	NA	NA	ML1, ML9	0.482, 0.363	ML1	0.554595	NA	NA	0	0	0	0	NA	28
JAM-blood-cell-trait	WBC#	1	4	74388217	75213049	15	chr4_bp74703999_rsidrs16850073	0.883385	A_obs	2	A-0.972	A	2	2	A	2	2	A	2	2	A-2, B-32	NA	chr4_bp74703999_rsidrs16850073	chr4_bp74703999_rsidrs16850073	NA	ML1	0.839	ML1	-0.247331	NA	NA	0	0	0	0	NA	11
JAM-latent-factor	ML1	1	4	74388217	75213049	4	chr4_bp74703999_rsidrs16850073	0.636055	A_lat	2	A-0.977	A	2	2	A	2	2	A	2	2	A-2	NA	NA	NA	NA		NA	NA	-0.247331	NA	NA	0	0	0	0	NA
JAM-blood-cell-trait	LY-SFL-DW	0	4	77629214	78313137	73	chr4_bp78063137_rsidrs729240	0.278889	C_obs	11	C-0.779	NA	NA	NA	NA	NA	NA	C	11	11	A-1, B-1, C-11, D-5	NA	NA	NA	NA	ML17	0.764	ML17	-0.0344097	NA	NA	0	0	0	0	NA	60
JAM-blood-cell-trait	RE-LYMP%	0	4	77629214	78313137	18	chr4_bp78059773_rsidrs28540841	0.264908	C_obs	11	C-0.803	NA	NA	NA	C	11	11	C	11	11	A-1, B-1, C-11, D-5	NA	NA	NA	NA	ML17	0.893	ML17	-0.0204287	NA	NA	0	0	0	0	NA	5
JAM-blood-cell-trait	RE-LYMP(L)%	0	4	77629214	78313137	11	chr4_bp78056235_rsidrs13132368	0.510347	D_obs	5	D-0.95	D	5	5	D	5	5	D	5	5	A-1, B-1, C-11, D-5	NA	NA	NA	NA	ML17	0.907	ML17	-0.265867	NA	NA	0	0	0	0	NA	-2
JAM-blood-cell-trait	RE-LYMP#	0	4	77629214	78313137	17	chr4_bp78063137_rsidrs729240	0.189865	C_obs	11	C-0.672	NA	NA	NA	NA	NA	NA	NA	NA	NA	A-1, B-1, C-11, D-5	NA	NA	NA	NA	ML17	0.868	ML17	0.0546149	NA	NA	0	0	0	0	NA	4
JAM-latent-factor	ML17	0	4	77629214	78313137	13	chr4_bp78056235_rsidrs13132368	0.24448	A_lat	4	A-0.415	NA	NA	NA	NA	NA	NA	NA	NA	NA	A-4, B-6	NA	NA	NA	NA		NA	NA	-0.265867	NA	NA	0	0	0	0	NA
JAM-blood-cell-trait	BASO#	1	4	87223776	88433820	5	chr4_bp88022709_rsidrs60695258	0.353767	B_obs	13	B-0.998	B	13	13	B	13	13	B	13	13	A-22, B-13	NA	NA	NA	NA	ML8	0.889	ML8	0.0360155	NA	NA	0	0	0	0	NA	0
JAM-blood-cell-trait	BASO%	1	4	87223776	88433820	5	chr4_bp88022709_rsidrs60695258	0.308068	B_obs	13	B-1	B	13	13	B	13	13	B	13	13	A-22, B-13	NA	NA	NA	NA	ML8	0.905	ML8	0.0817147	NA	NA	0	0	0	0	NA	0
JAM-blood-cell-trait	BASO%GRAN	1	4	87223776	88433820	5	chr4_bp88022709_rsidrs60695258	0.353778	B_obs	13	B-0.997	B	13	13	B	13	13	B	13	13	A-22, B-13	NA	NA	NA	NA	ML8	0.8	ML8	0.0360045	NA	NA	0	0	0	0	NA	0
JAM-blood-cell-trait	BASO-SFL-DW	1	4	87223776	88433820	100	chr4_bp87985166_rsidrs3775228	0.107309	B_obs	13	B-0.356	NA	NA	NA	NA	NA	NA	NA	NA	NA	A-22, B-13	NA	NA	NA	NA	ML8	0.868	ML8	0.282474	NA	NA	0	0	0	0	NA	95
JAM-blood-cell-trait	BASO-FSC-DW	1	4	87223776	88433820	24	chr4_bp87985166_rsidrs3775228	0.42859	B_obs	13	B-0.944	B	13	13	B	13	13	B	13	13	A-22, B-13	NA	NA	NA	NA	ML8	0.868	ML8	-0.0388072	NA	NA	0	0	0	0	NA	19
JAM-latent-factor	ML8	1	4	87223776	88433820	5	chr4_bp88022709_rsidrs60695258	0.389783	A_lat	5	A-1	A	5	5	A	5	5	A	5	5	A-5	NA	NA	NA	NA		NA	NA	-0.0388072	NA	NA	0	0	0	0	NA
JAM-blood-cell-trait	HLSR#	1	4	144334605	145333342	822	chr4_bp144885825_rsidrs12648849	0.0637321	A_obs	27	A-0.332	NA	NA	NA	NA	NA	NA	NA	NA	NA	A-27	NA	NA	NA	NA	ML4	0.859	ML4	-0.0315682	-0.0319994	NA	0	0	0	0	0	-42	-41
JAM-blood-cell-trait	HLSR%	1	4	144334605	145333342	806	chr4_bp144885825_rsidrs12648849	0.0818546	A_obs	27	A-0.356	NA	NA	NA	NA	NA	NA	NA	NA	NA	A-27	NA	NA	NA	NA	ML4	0.871	ML4	-0.0496907	-0.0501219	NA	0	0	0	0	0	-58	-57
JAM-blood-cell-trait	IRF	1	4	144334605	145333342	925	chr4_bp144849073_rsidrs7686794	0.0378095	A_obs	27	A-0.221	NA	NA	NA	NA	NA	NA	NA	NA	NA	A-27	NA	NA	NA	NA	ML4	0.985	ML4	-0.0056456	-0.0060768	NA	0	0	0	0	0	61	62
JAM-blood-cell-trait	LFR	1	4	144334605	145333342	915	chr4_bp144849073_rsidrs7686794	0.0367157	A_obs	27	A-0.216	NA	NA	NA	NA	NA	NA	NA	NA	NA	A-27	NA	NA	NA	NA	ML4	0.985	ML4	-0.0045517	-0.004983	NA	0	0	0	0	0	51	52
JAM-blood-cell-trait	MFR	1	4	144334605	145333342	878	chr4_bp144894206_rsidrs6814613	0.0378774	A_obs	27	A-0.183	NA	NA	NA	NA	NA	NA	NA	NA	NA	A-27	NA	NA	NA	NA	ML4	0.961	ML4	-0.0057135	-0.0061447	NA	0	0	0	0	0	14	15
JAM-blood-cell-trait	RET#	1	4	144334605	145333342	841	chr4_bp144736946_rsidrs71612427	0.0406702	A_obs	27	A-0.229	NA	NA	NA	NA	NA	NA	NA	NA	NA	A-27	NA	NA	NA	NA	ML4, ML13	0.262, 0.619	ML13	NA	NA	NA	0	0	0	0	0	-23	-22
JAM-blood-cell-trait	RET%	1	4	144334605	145333342	809	chr4_bp144736946_rsidrs71612427	0.166463	A_obs	27	A-0.375	NA	NA	NA	NA	NA	NA	NA	NA	NA	A-27	NA	NA	NA	NA	ML4, ML13	0.299, 0.637	ML13	NA	NA	NA	0	0	0	0	0	-55	-54
JAM-blood-cell-trait	RET-SFL	1	4	144334605	145333342	695	chr4_bp144736914_rsidrs374578390	0.0318833	A_obs	27	A-0.346	NA	NA	NA	NA	NA	NA	NA	NA	NA	A-27	NA	NA	NA	NA	ML4	0.876	ML4	0.0002806	-0.0001506	NA	0	0	0	0	0	-169	-168
JAM-latent-factor	ML12	1	4	144334605	145333342	39	chr4_bp145026126_rsidrs11735662	0.582662	F_lat	1	F-0.583	NA	NA	NA	NA	NA	NA	NA	NA	NA	A-6, B-1, C-1, D-2, E-2, F-1, G-1	NA	NA	NA	NA		NA	NA	Inf	NA	NA	0	0	0	0	0			-2
JAM-latent-factor	ML4	1	4	144334605	145333342	864	chr4_bp144885825_rsidrs12648849	0.0321639	A_lat	6	A-0.15	NA	NA	NA	NA	NA	NA	NA	NA	NA	A-6, B-1, C-1, D-2, E-2, F-1, G-1	NA	NA	NA	NA		NA	NA	-0.0496907	NA	NA	0	0	0	0	0			1
flashfm-latent-factor	ML12	1	4	144334605	145333342	41	chr4_bp145026126_rsidrs11735662	0.53165	F_lat	1	F-0.532	NA	NA	NA	NA	NA	NA	NA	NA	NA	A-6, B-1, C-1, D-2, E-2, F-1, G-1	NA	NA	NA	NA		NA	NA	NA	Inf	-0.0510121	0	0	0	0	0
flashfm-latent-factor	ML4	1	4	144334605	145333342	863	chr4_bp144885825_rsidrs12648849	0.0317327	A_lat	6	A-0.148	NA	NA	NA	NA	NA	NA	NA	NA	NA	A-6, B-1, C-1, D-2, E-2, F-1, G-1	NA	NA	NA	NA		NA	NA	NA	-0.0501219	-0.0004312	0	0	0	0	0
JAM-blood-cell-trait	EO-SSC	1	4	154129243	154807616	9	chr4_bp154441016_rsidrs17369876	1	B_obs	1	B-1	B	1	1	B	1	1	B	1	1	A-1, B-1, C-20, D-9	chr4_bp154441016_rsidrs17369876	chr4_bp154441016_rsidrs17369876	chr4_bp154441016_rsidrs17369876	C1QTNF7,CC2D2A,KIAA0922	ML22	0.933	ML22	-0.891139	NA	NA	0	0	0	0	NA	-33
JAM-blood-cell-trait	NE-FSC	1	4	154129243	154807616	37	chr4_bp154370237_rsidrs34491028	0.197877	C_obs	20	C-0.613	NA	NA	NA	NA	NA	NA	NA	NA	NA	A-1, B-1, C-20, D-9	NA	NA	NA	NA	ML22	0.911	ML22	-0.0890156	NA	NA	0	0	0	0	NA	-5
JAM-blood-cell-trait	NE-SFL	1	4	154129243	154807616	45	chr4_bp154367381_rsidrs12644446	0.0915989	C_obs	20	C-0.853	NA	NA	NA	C	20	20	C	20	20	A-1, B-1, C-20, D-9	NA	NA	NA	NA	ML22	0.881	ML22	0.0172622	NA	NA	0	0	0	0	NA	3
JAM-latent-factor	ML22	1	4	154129243	154807616	42	chr4_bp154379959_rsidrs9999331	0.108861	B_lat	11	B-0.377	NA	NA	NA	NA	NA	NA	NA	NA	NA	A-13, B-11	NA	NA	NA	NA		NA	NA	-0.891139	NA	NA	0	0	0	0	NA
JAM-blood-cell-trait	MCHC	1	5	696453	1537194	18	chr5_bp1100831_rsidrs60833263	0.495223	F_obs	10	F-0.935	F	10	10	F	10	10	F	10	10	A-1, B-1, C-4, D-3, E-1, F-10	NA	NA	NA	NA	ML2, ML12	0.273, 0.579	ML12	0.369731	0.490545	NA	0	0	0	0	0	16	16
JAM-blood-cell-trait	RDW	1	5	696453	1537194	7	chr5_bp1104789_rsidrs11374557	0.445285	D_obs	3	D-0.856	NA	NA	NA	D	3	3	D	3	3	A-1, B-1, C-4, D-3, E-1, F-10	NA	NA	NA	NA	ML2, ML14	0.283, 0.651	ML14	-0.153234	0.491577	NA	0	0	0	0	0	-12	4
JAM-blood-cell-trait	RDW-SD	1	5	696453	1537194	34	chr5_bp1081935_rsidrs117596089	0.820221	A_obs	1	A-0.82	NA	NA	NA	A	1	1	A	1	1	A-1, B-1, C-4, D-3, E-1, F-10	NA	chr5_bp1081935_rsidrs117596089	chr5_bp1081935_rsidrs117596089	NA	ML14	0.919	ML14	-0.528169	0.116641	NA	0	0	0	0	0	15	31
JAM-latent-factor	ML12	1	5	696453	1537194	2	chr5_bp1104938_rsidrs35188965	0.864954	F_lat	5	F-1	F	5	5	F	5	5	F	5	5	A-1, B-1, C-4, D-1, E-3, F-5, G-1, H-1	NA	chr5_bp1104938_rsidrs35188965	chr5_bp1104938_rsidrs35188965	NA		NA	NA	0.369731	NA	NA	0	0	0	0	0			0
JAM-latent-factor	ML14	1	5	696453	1537194	19	chr5_bp1107428_rsidrs4535497	0.292052	F_lat	5	F-0.504	NA	NA	NA	NA	NA	NA	NA	NA	NA	A-1, B-1, C-4, D-1, E-3, F-5, G-1, H-1	NA	NA	NA	NA		NA	NA	-0.528169	NA	NA	0	0	0	0	0			16
JAM-latent-factor	ML20	1	5	696453	1537194	34	chr5_bp1025649_rsidrs368447685	0.566334	A_lat	1	A-0.566	NA	NA	NA	NA	NA	NA	NA	NA	NA	A-1, B-1, C-4, D-1, E-3, F-5, G-1, H-1	NA	NA	NA	NA		NA	NA	Inf	NA	NA	0	0	0	0	0			32
flashfm-latent-factor	ML12	1	5	696453	1537194	2	chr5_bp1104938_rsidrs35188965	0.985768	F_lat	3	F-1	F	3	3	F	3	3	F	3	3	F-3	chr5_bp1104938_rsidrs35188965	chr5_bp1104938_rsidrs35188965	chr5_bp1104938_rsidrs35188965	SLC12A7,MIR4635,CTNND2,WDR36		NA	NA	NA	0.490545	0.120814	NEUT#, MCH, MRV, RBC#, MSCV, MCV, PDW, MPV	1	0	0	1
flashfm-latent-factor	ML14	1	5	696453	1537194	3	chr5_bp1104938_rsidrs35188965	0.936862	F_lat	3	F-0.999	F	3	3	F	3	3	F	3	3	F-3	chr5_bp1104938_rsidrs35188965	chr5_bp1104938_rsidrs35188965	chr5_bp1104938_rsidrs35188965	SLC12A7,MIR4635,CTNND2,WDR36		NA	NA	NA	0.116641	0.64481	NEUT#, MCH, MRV, RBC#, MSCV, MCV, PDW, MPV	1	0	0	1
flashfm-latent-factor	ML20	1	5	696453	1537194	2	chr5_bp1104938_rsidrs35188965	0.939068	F_lat	3	F-0.998	F	3	3	F	3	3	F	3	3	F-3	chr5_bp1104938_rsidrs35188965	chr5_bp1104938_rsidrs35188965	chr5_bp1104938_rsidrs35188965	SLC12A7,MIR4635,CTNND2,WDR36		NA	NA	NA	Inf	0.372734	NEUT#, MCH, MRV, RBC#, MSCV, MCV, PDW, MPV	1	0	0	1
JAM-blood-cell-trait	RE-LYMP%	0	5	10374866	10986580	59	chr5_bp10680997_rsidrs5745297	0.251714	A_obs	1	A-0.252	NA	NA	NA	NA	NA	NA	NA	NA	NA	A-1, B-21, C-1, D-1	NA	NA	NA	NA	ML17	0.893	ML17	-0.136979	NA	NA	0	0	0	0	NA	18
JAM-blood-cell-trait	RE-LYMP(L)%	0	5	10374866	10986580	52	chr5_bp10747689_rsidrs267945	0.108212	B_obs	21	B-0.855	NA	NA	NA	B	21	21	B	21	21	A-1, B-21, C-1, D-1	NA	NA	NA	NA	ML17	0.907	ML17	0.0065235	NA	NA	0	0	0	0	NA	11
JAM-blood-cell-trait	RE-LYMP#	0	5	10374866	10986580	44	chr5_bp10715677_rsidrs267982	0.0936861	B_obs	21	B-0.81	NA	NA	NA	B	21	21	B	21	21	A-1, B-21, C-1, D-1	NA	NA	NA	NA	ML17	0.868	ML17	0.021049	NA	NA	0	0	0	0	NA	3
JAM-latent-factor	ML17	0	5	10374866	10986580	41	chr5_bp10723004_rsidrs267975	0.114735	B_lat	13	B-0.843	NA	NA	NA	B	13	13	B	13	13	A-1, B-13	NA	NA	NA	NA		NA	NA	-0.136979	NA	NA	0	0	0	0	NA
JAM-blood-cell-trait	LY-SFL-DW	0	5	35596815	36135982	1	chr5_bp35852887_rsidrs142376788	0.998105	B_obs	3	B-0.999	B	3	3	B	3	3	B	3	3	A-29, B-3, C-36	chr5_bp35852887_rsidrs142376788	chr5_bp35852887_rsidrs142376788	chr5_bp35852887_rsidrs142376788	PDCD6,AHRR,LINC01019,IRX1,SPEF2,IL7R	ML17	0.764	ML17	-0.420742	-0.420742	NA	0	0	0	0	0	-2	-2
JAM-blood-cell-trait	LY-SSC	0	5	35596815	36135982	19	chr5_bp35850149_rsidrs34463936	0.185697	C_obs	36	C-0.994	C	36	36	C	36	36	C	36	36	A-29, B-3, C-36	NA	NA	NA	NA	ML23	0.86	ML23	-0.0195849	-0.0195849	NA	0	0	0	0	0	-3	-3
JAM-blood-cell-trait	LY-SFL	0	5	35596815	36135982	37	chr5_bp35916174_rsidrs200023576	0.18168	C_obs	36	C-0.984	C	36	36	C	36	36	C	36	36	A-29, B-3, C-36	NA	NA	NA	NA	ML17, ML23	0.358, 0.507	ML23	-0.0155678	-0.0155678	NA	0	0	0	0	0	15	15
JAM-blood-cell-trait	LYMPH#	0	5	35596815	36135982	45	chr5_bp35852947_rsidrs398064724	0.0989133	A_obs	29	A-0.882	NA	NA	NA	A	29	29	A	29	29	A-29, B-3, C-36	NA	NA	NA	NA	ML9	0.907	ML9	-0.0131505	-0.0131505	NA	0	0	0	0	0	2	2
JAM-blood-cell-trait	RE-LYMP%	0	5	35596815	36135982	17	chr5_bp35875593_rsidrs987106	0.472034	B_obs	3	B-0.934	B	3	3	B	3	3	B	3	3	A-29, B-3, C-36	NA	NA	NA	NA	ML17	0.893	ML17	0.105329	0.105329	NA	0	0	0	0	0	14	14
JAM-blood-cell-trait	RE-LYMP(L)%	0	5	35596815	36135982	3	chr5_bp35875593_rsidrs987106	0.53735	B_obs	3	B-0.998	B	3	3	B	3	3	B	3	3	A-29, B-3, C-36	NA	NA	NA	NA	ML17	0.907	ML17	0.0400135	0.0400135	NA	0	0	0	0	0	0	0
JAM-blood-cell-trait	RE-LYMP#	0	5	35596815	36135982	26	chr5_bp35857704_rsidrs11567694	0.137629	C_obs	36	C-0.983	C	36	36	C	36	36	C	36	36	A-29, B-3, C-36	NA	NA	NA	NA	ML17	0.868	ML17	0.439734	0.439734	NA	0	0	0	0	0	23	23
JAM-latent-factor	ML17	0	5	35596815	36135982	3	chr5_bp35875593_rsidrs987106	0.577363	B_lat	3	B-1	B	3	3	B	3	3	B	3	3	A-26, B-3, C-22	NA	NA	NA	NA		NA	NA	-0.420742	NA	NA	0	0	0	0	0			0
JAM-latent-factor	ML23	0	5	35596815	36135982	22	chr5_bp35861152_rsidrs11567705	0.166112	C_lat	22	C-0.99	C	22	22	C	22	22	C	22	22	A-26, B-3, C-22	NA	NA	NA	NA		NA	NA	-0.0195849	NA	NA	0	0	0	0	0			0
JAM-latent-factor	ML9	0	5	35596815	36135982	43	chr5_bp35850629_rsidrs57545288	0.0857628	A_lat	26	A-0.879	NA	NA	NA	A	26	26	A	26	26	A-26, B-3, C-22	NA	NA	NA	NA		NA	NA	-0.0131505	NA	NA	0	0	0	0	0			0
flashfm-latent-factor	ML17	0	5	35596815	36135982	3	chr5_bp35875593_rsidrs987106	0.577363	B_lat	3	B-1	B	3	3	B	3	3	B	3	3	A-26, B-3, C-22	NA	NA	NA	NA		NA	NA	NA	-0.420742	0	0	0	0	0	0
flashfm-latent-factor	ML23	0	5	35596815	36135982	22	chr5_bp35861152_rsidrs11567705	0.166112	C_lat	22	C-0.99	C	22	22	C	22	22	C	22	22	A-26, B-3, C-22	NA	NA	NA	NA		NA	NA	NA	-0.0195849	0	0	0	0	0	0
flashfm-latent-factor	ML9	0	5	35596815	36135982	43	chr5_bp35850629_rsidrs57545288	0.0857628	A_lat	26	A-0.879	NA	NA	NA	A	26	26	A	26	26	A-26, B-3, C-22	NA	NA	NA	NA		NA	NA	NA	-0.0131505	0	0	0	0	0	0
JAM-blood-cell-trait	RET#	1	5	51750061	52480464	13	chr5_bp52106278_rsidrs1499279	0.209569	A_obs	10	A-0.982	A	10	10	A	10	10	A	10	10	A-10	NA	NA	NA	NA	ML4, ML13	0.262, 0.619	ML13	-0.0494514	NA	NA	0	0	0	0	NA	-20
JAM-blood-cell-trait	RET%	1	5	51750061	52480464	11	chr5_bp52075451_rsidrs138367557	0.30582	A_obs	10	A-0.986	A	10	10	A	10	10	A	10	10	A-10	NA	NA	NA	NA	ML4, ML13	0.299, 0.637	ML13	-0.145702	NA	NA	0	0	0	0	NA	-22
JAM-latent-factor	ML13	1	5	51750061	52480464	33	chr5_bp52074916_rsidrs116097511	0.160118	B_lat	11	B-0.654	NA	NA	NA	NA	NA	NA	NA	NA	NA	A-20, B-11	NA	NA	NA	NA		NA	NA	-0.145702	NA	NA	0	0	0	0	NA
JAM-blood-cell-trait	H-IPF	1	5	75591080	76729833	5	chr5_bp75996909_rsidrs34592828	0.865101	A_obs	4	A-0.988	A	4	4	A	4	4	A	4	4	A-4	NA	chr5_bp75996909_rsidrs34592828	chr5_bp75996909_rsidrs34592828	NA	ML5	0.847	ML5	0.119428	NA	NA	0	0	0	0	NA	3
JAM-blood-cell-trait	IPF%	1	5	75591080	76729833	3	chr5_bp75996909_rsidrs34592828	0.931275	A_obs	4	A-0.998	A	4	4	A	4	4	A	4	4	A-4	chr5_bp75996909_rsidrs34592828	chr5_bp75996909_rsidrs34592828	chr5_bp75996909_rsidrs34592828	ZDHHC11,ADCY2,IQGAP2,NCRUPAR,F2R	ML5	0.898	ML5	0.0532536	NA	NA	RBC#, HLSR%, RET%, HLSR#, RET#, PLT#, MPV	1	1	0	NA	1
JAM-blood-cell-trait	IPF#	1	5	75591080	76729833	5	chr5_bp75996909_rsidrs34592828	0.797606	A_obs	4	A-0.985	A	4	4	A	4	4	A	4	4	A-4	NA	NA	chr5_bp75996909_rsidrs34592828	NA	ML5	0.793	ML5	0.186922	NA	NA	0	0	0	0	NA	3
JAM-blood-cell-trait	MPV	1	5	75591080	76729833	3	chr5_bp75996909_rsidrs34592828	0.916198	A_obs	4	A-1	A	4	4	A	4	4	A	4	4	A-4	chr5_bp75996909_rsidrs34592828	chr5_bp75996909_rsidrs34592828	chr5_bp75996909_rsidrs34592828	ZDHHC11,ADCY2,IQGAP2,NCRUPAR,F2R	ML5	0.84	ML5	0.0683309	NA	NA	RBC#, HLSR%, RET%, HLSR#, RET#, PLT#, MPV	1	1	0	NA	1
JAM-blood-cell-trait	P-LCR	1	5	75591080	76729833	3	chr5_bp75996909_rsidrs34592828	0.925052	A_obs	4	A-1	A	4	4	A	4	4	A	4	4	A-4	chr5_bp75996909_rsidrs34592828	chr5_bp75996909_rsidrs34592828	chr5_bp75996909_rsidrs34592828	ZDHHC11,ADCY2,IQGAP2,NCRUPAR,F2R	ML5	0.836	ML5	0.0594768	NA	NA	RBC#, HLSR%, RET%, HLSR#, RET#, PLT#, MPV	1	1	0	NA	1
JAM-blood-cell-trait	PDW	1	5	75591080	76729833	3	chr5_bp75996909_rsidrs34592828	0.924528	A_obs	4	A-1	A	4	4	A	4	4	A	4	4	A-4	chr5_bp75996909_rsidrs34592828	chr5_bp75996909_rsidrs34592828	chr5_bp75996909_rsidrs34592828	ZDHHC11,ADCY2,IQGAP2,NCRUPAR,F2R	ML5	0.831	ML5	0.0600006	NA	NA	RBC#, HLSR%, RET%, HLSR#, RET#, PLT#, MPV	1	1	0	NA	1
JAM-blood-cell-trait	PLT-SFL	1	5	75591080	76729833	2	chr5_bp75996909_rsidrs34592828	0.974737	A_obs	4	A-1	A	4	4	A	4	4	A	4	4	A-4	chr5_bp75996909_rsidrs34592828	chr5_bp75996909_rsidrs34592828	chr5_bp75996909_rsidrs34592828	ZDHHC11,ADCY2,IQGAP2,NCRUPAR,F2R	ML5	0.926	ML5	0.00979124	NA	NA	RBC#, HLSR%, RET%, HLSR#, RET#, PLT#, MPV	1	1	0	NA	0
JAM-blood-cell-trait	PLT-FSC	1	5	75591080	76729833	2	chr5_bp75996909_rsidrs34592828	0.978483	A_obs	4	A-0.999	A	4	4	A	4	4	A	4	4	A-4	chr5_bp75996909_rsidrs34592828	chr5_bp75996909_rsidrs34592828	chr5_bp75996909_rsidrs34592828	ZDHHC11,ADCY2,IQGAP2,NCRUPAR,F2R	ML5	0.729	ML5	0.0060453	NA	NA	RBC#, HLSR%, RET%, HLSR#, RET#, PLT#, MPV	1	1	0	NA	0
JAM-blood-cell-trait	PLT-SSC	1	5	75591080	76729833	2	chr5_bp75996909_rsidrs34592828	0.976146	A_obs	4	A-0.995	A	4	4	A	4	4	A	4	4	A-4	chr5_bp75996909_rsidrs34592828	chr5_bp75996909_rsidrs34592828	chr5_bp75996909_rsidrs34592828	ZDHHC11,ADCY2,IQGAP2,NCRUPAR,F2R	ML5	0.746	ML5	0.00838214	NA	NA	RBC#, HLSR%, RET%, HLSR#, RET#, PLT#, MPV	1	1	0	NA	0
JAM-latent-factor	ML5	1	5	75591080	76729833	2	chr5_bp75996909_rsidrs34592828	0.984529	A_lat	2	A-1	A	2	2	A	2	2	A	2	2	A-2	chr5_bp75996909_rsidrs34592828	chr5_bp75996909_rsidrs34592828	chr5_bp75996909_rsidrs34592828	ZDHHC11,ADCY2,IQGAP2,NCRUPAR,F2R		NA	NA	0.0060453	NA	NA	RBC#, HLSR%, RET%, HLSR#, RET#, PLT#, MPV	1	0	1	NA
JAM-blood-cell-trait	EO-SSC	0	5	77937799	78451833	13	chr5_bp78187140_rsidrs16876047	0.379177	A_obs	59	A-0.971	A	59	59	A	59	59	A	59	59	A-59, B-9, C-24	NA	NA	NA	NA	ML22	0.933	ML22	-0.0591976	NA	NA	0	0	0	0	NA	-18
JAM-blood-cell-trait	EO-FSC	0	5	77937799	78451833	74	chr5_bp78163855_rsidrs373572971	0.0470952	A_obs	59	A-0.876	NA	NA	NA	A	59	59	A	59	59	A-59, B-9, C-24	NA	NA	NA	NA	ML22	0.695	ML22	0.272885	NA	NA	0	0	0	0	NA	43
JAM-blood-cell-trait	NE-FSC	0	5	77937799	78451833	39	chr5_bp78180482_rsidrs337835	0.139439	C_obs	24	C-0.805	NA	NA	NA	C	24	24	C	24	24	A-59, B-9, C-24	NA	NA	NA	NA	ML22	0.911	ML22	0.180541	NA	NA	0	0	0	0	NA	8
JAM-blood-cell-trait	NE-SFL	0	5	77937799	78451833	9	chr5_bp78196689_rsidrs13159135	0.279158	B_obs	9	B-0.999	B	9	9	B	9	9	B	9	9	A-59, B-9, C-24	NA	NA	NA	NA	ML22	0.881	ML22	0.0408221	NA	NA	0	0	0	0	NA	-22
JAM-blood-cell-trait	NE-SSC	0	5	77937799	78451833	8	chr5_bp78179742_rsidrs10942878	0.330861	B_obs	9	B-1	B	9	9	B	9	9	B	9	9	A-59, B-9, C-24	NA	NA	NA	NA	ML22	0.689	ML22	-0.0108811	NA	NA	0	0	0	0	NA	-23
JAM-latent-factor	ML22	0	5	77937799	78451833	31	chr5_bp78187799_rsidrs427984	0.31998	B_lat	14	B-0.842	NA	NA	NA	B	14	14	B	14	14	A-2, B-14	NA	NA	NA	NA		NA	NA	-0.0591976	NA	NA	0	0	0	0	NA
JAM-blood-cell-trait	H-IPF	1	5	87719937	88588789	4	chr5_bp88180196_rsidrs114694170	1	A_obs	1	A-1	A	1	1	A	1	1	A	1	1	A-1, B-1, C-1, D-1, E-1	chr5_bp88180196_rsidrs114694170	chr5_bp88180196_rsidrs114694170	chr5_bp88180196_rsidrs114694170	ZDHHC11,BRD9,TRIP13,LOC101929284,MEF2C,MEF2C-AS1	ML5	0.847	ML5	-0.0009783	-8.42e-07	NA	RBC#, MCV, PDW, PCT, MPV, PLT#	1	1	0	0	3	3
JAM-blood-cell-trait	IPF%	1	5	87719937	88588789	4	chr5_bp88180196_rsidrs114694170	1	A_obs	1	A-1	A	1	1	A	1	1	A	1	1	A-1, B-1, C-1, D-1, E-1	chr5_bp88180196_rsidrs114694170	chr5_bp88180196_rsidrs114694170	chr5_bp88180196_rsidrs114694170	ZDHHC11,BRD9,TRIP13,LOC101929284,MEF2C,MEF2C-AS1	ML5	0.898	ML5	-0.0009783	-8.42e-07	NA	RBC#, MCV, PDW, PCT, MPV, PLT#	1	1	0	0	3	3
JAM-blood-cell-trait	MPV	1	5	87719937	88588789	1	chr5_bp88180196_rsidrs114694170	0.998852	A_obs	1	A-0.999	A	1	1	A	1	1	A	1	1	A-1, B-1, C-1, D-1, E-1	chr5_bp88180196_rsidrs114694170	chr5_bp88180196_rsidrs114694170	chr5_bp88180196_rsidrs114694170	ZDHHC11,BRD9,TRIP13,LOC101929284,MEF2C,MEF2C-AS1	ML5	0.84	ML5	0.00016929	0.00114671	NA	RBC#, MCV, PDW, PCT, MPV, PLT#	1	1	0	0	0	0
JAM-blood-cell-trait	P-LCR	1	5	87719937	88588789	1	chr5_bp88180196_rsidrs114694170	0.997625	A_obs	1	A-0.998	A	1	1	A	1	1	A	1	1	A-1, B-1, C-1, D-1, E-1	chr5_bp88180196_rsidrs114694170	chr5_bp88180196_rsidrs114694170	chr5_bp88180196_rsidrs114694170	ZDHHC11,BRD9,TRIP13,LOC101929284,MEF2C,MEF2C-AS1	ML5	0.836	ML5	0.00139678	0.0023742	NA	RBC#, MCV, PDW, PCT, MPV, PLT#	1	1	0	0	0	0
JAM-blood-cell-trait	PCT	1	5	87719937	88588789	1	chr5_bp88180196_rsidrs114694170	0.999986	A_obs	1	A-1	A	1	1	A	1	1	A	1	1	A-1, B-1, C-1, D-1, E-1	chr5_bp88180196_rsidrs114694170	chr5_bp88180196_rsidrs114694170	chr5_bp88180196_rsidrs114694170	ZDHHC11,BRD9,TRIP13,LOC101929284,MEF2C,MEF2C-AS1	ML10	0.885	ML10	-0.0001913	1.3614e-05	NA	RBC#, MCV, PDW, PCT, MPV, PLT#	1	1	0	0	0	0
JAM-blood-cell-trait	PDW	1	5	87719937	88588789	8	chr5_bp88180196_rsidrs114694170	0.944108	A_obs	1	A-0.944	A	1	1	A	1	1	A	1	1	A-1, B-1, C-1, D-1, E-1	chr5_bp88180196_rsidrs114694170	chr5_bp88180196_rsidrs114694170	chr5_bp88180196_rsidrs114694170	ZDHHC11,BRD9,TRIP13,LOC101929284,MEF2C,MEF2C-AS1	ML5	0.831	ML5	0.0549133	0.0558908	NA	RBC#, MCV, PDW, PCT, MPV, PLT#	1	1	0	0	7	7
JAM-blood-cell-trait	PLT#	1	5	87719937	88588789	2	chr5_bp88180196_rsidrs114694170	1	A_obs	1	A-1	A	1	1	A	1	1	A	1	1	A-1, B-1, C-1, D-1, E-1	chr5_bp88180196_rsidrs114694170	chr5_bp88180196_rsidrs114694170	chr5_bp88180196_rsidrs114694170	ZDHHC11,BRD9,TRIP13,LOC101929284,MEF2C,MEF2C-AS1	ML10	0.745	ML10	-0.0002052	-2.74e-07	NA	RBC#, MCV, PDW, PCT, MPV, PLT#	1	1	0	0	1	1
JAM-blood-cell-trait	PLT-SFL	1	5	87719937	88588789	3	chr5_bp88180196_rsidrs114694170	0.999321	A_obs	1	A-0.999	A	1	1	A	1	1	A	1	1	A-1, B-1, C-1, D-1, E-1	chr5_bp88180196_rsidrs114694170	chr5_bp88180196_rsidrs114694170	chr5_bp88180196_rsidrs114694170	ZDHHC11,BRD9,TRIP13,LOC101929284,MEF2C,MEF2C-AS1	ML5	0.926	ML5	-0.0002997	0.00067771	NA	RBC#, MCV, PDW, PCT, MPV, PLT#	1	1	0	0	2	2
JAM-latent-factor	ML10	1	5	87719937	88588789	1	chr5_bp88180196_rsidrs114694170	0.999795	A_lat	1	A-1	A	1	1	A	1	1	A	1	1	A-1	chr5_bp88180196_rsidrs114694170	chr5_bp88180196_rsidrs114694170	chr5_bp88180196_rsidrs114694170	ZDHHC11,BRD9,TRIP13,LOC101929284,MEF2C,MEF2C-AS1		NA	NA	-0.0002052	NA	NA	RBC#, MCV, PDW, PCT, MPV, PLT#	1	0	1	0			0
JAM-latent-factor	ML5	1	5	87719937	88588789	1	chr5_bp88180196_rsidrs114694170	0.999022	A_lat	1	A-0.999	A	1	1	A	1	1	A	1	1	A-1	chr5_bp88180196_rsidrs114694170	chr5_bp88180196_rsidrs114694170	chr5_bp88180196_rsidrs114694170	ZDHHC11,BRD9,TRIP13,LOC101929284,MEF2C,MEF2C-AS1		NA	NA	-0.0009783	NA	NA	RBC#, MCV, PDW, PCT, MPV, PLT#	1	0	1	0			0
flashfm-latent-factor	ML10	1	5	87719937	88588789	1	chr5_bp88180196_rsidrs114694170	1	A_lat	1	A-1	A	1	1	A	1	1	A	1	1	A-1	chr5_bp88180196_rsidrs114694170	chr5_bp88180196_rsidrs114694170	chr5_bp88180196_rsidrs114694170	ZDHHC11,BRD9,TRIP13,LOC101929284,MEF2C,MEF2C-AS1		NA	NA	NA	-2.74e-07	0.00020493	RBC#, MCV, PDW, PCT, MPV, PLT#	1	0	0	1
flashfm-latent-factor	ML5	1	5	87719937	88588789	1	chr5_bp88180196_rsidrs114694170	0.999999	A_lat	1	A-1	A	1	1	A	1	1	A	1	1	A-1	chr5_bp88180196_rsidrs114694170	chr5_bp88180196_rsidrs114694170	chr5_bp88180196_rsidrs114694170	ZDHHC11,BRD9,TRIP13,LOC101929284,MEF2C,MEF2C-AS1		NA	NA	NA	-8.42e-07	0.00097742	RBC#, MCV, PDW, PCT, MPV, PLT#	1	0	0	1
JAM-blood-cell-trait	MacroR	1	5	126832761	128793644	20	chr5_bp127406259_rsidrs6888037	0.106824	B_obs	20	B-0.991	B	20	20	B	20	20	B	20	20	A-1, B-20	NA	NA	NA	NA	ML14	0.531	ML14	0.337555	0.40735	NA	0	0	0	0	0	15	15
JAM-blood-cell-trait	RDW	1	5	126832761	128793644	8	chr5_bp127350549_rsidrs3749748	0.606684	B_obs	20	B-1	B	20	20	B	20	20	B	20	20	A-1, B-20	NA	NA	NA	NA	ML2, ML14	0.283, 0.651	ML14	-0.162306	-0.0925105	NA	0	0	0	0	0	3	3
JAM-blood-cell-trait	RDW-SD	1	5	126832761	128793644	8	chr5_bp127357526_rsidrs17764730	0.447682	B_obs	20	B-1	B	20	20	B	20	20	B	20	20	A-1, B-20	NA	NA	NA	NA	ML14	0.919	ML14	-0.0033037	0.0664918	NA	0	0	0	0	0	3	3
JAM-blood-cell-trait	RBC-SFL-DW	1	5	126832761	128793644	24	chr5_bp127476971_rsidrs1993878	0.170245	B_obs	20	B-0.951	B	20	20	B	20	20	B	20	20	A-1, B-20	NA	NA	NA	NA	ML2, ML21	0.412, 0.255	ML2	NA	NA	NA	0	0	0	0	0	2	15
JAM-latent-factor	ML12	1	5	126832761	128793644	27	chr5_bp127350549_rsidrs3749748	0.0849154	A_lat	22	A-0.97	A	22	22	A	22	22	A	22	22	A-22	NA	NA	NA	NA		NA	NA	Inf	NA	NA	0	0	0	0	0			18
JAM-latent-factor	ML14	1	5	126832761	128793644	5	chr5_bp127357526_rsidrs17764730	0.444378	A_lat	22	A-1	A	22	22	A	22	22	A	22	22	A-22	NA	NA	NA	NA		NA	NA	-0.162306	NA	NA	0	0	0	0	0			0
JAM-latent-factor	ML21	1	5	126832761	128793644	22	chr5_bp127533085_rsidrs251393	0.179198	A_lat	22	A-0.991	A	22	22	A	22	22	A	22	22	A-22	NA	NA	NA	NA		NA	NA	Inf	NA	NA	0	0	0	0	0			13
flashfm-latent-factor	ML12	1	5	126832761	128793644	9	chr5_bp127350549_rsidrs3749748	0.503929	A_lat	5	A-0.979	A	5	5	A	5	5	A	5	5	A-5	NA	NA	NA	NA		NA	NA	NA	Inf	0.419014	0	0	0	0	0
flashfm-latent-factor	ML14	1	5	126832761	128793644	5	chr5_bp127350549_rsidrs3749748	0.514174	A_lat	5	A-1	A	5	5	A	5	5	A	5	5	A-5	NA	NA	NA	NA		NA	NA	NA	-0.0925105	0.0697954	0	0	0	0	0
flashfm-latent-factor	ML21	1	5	126832761	128793644	9	chr5_bp127350549_rsidrs3749748	0.503978	A_lat	5	A-0.979	A	5	5	A	5	5	A	5	5	A-5	NA	NA	NA	NA		NA	NA	NA	Inf	0.32478	0	0	0	0	0
JAM-blood-cell-trait	PLT-FSC-DW	1	5	131414516	132153928	31	chr5_bp131677047_rsidrs11242109	0.212618	B_obs	12	B-0.86	NA	NA	NA	B	12	12	B	12	12	A-1, B-12	NA	NA	NA	NA	ML18	0.9	ML18	-0.109932	NA	NA	0	0	0	0	NA	-11
JAM-latent-factor	ML18	1	5	131414516	132153928	42	chr5_bp131677047_rsidrs11242109	0.102685	B_lat	31	B-0.882	NA	NA	NA	B	31	31	B	31	31	A-1, B-31	NA	NA	NA	NA		NA	NA	-0.109932	NA	NA	0	0	0	0	NA
JAM-blood-cell-trait	MONO#	0	5	149127119	149751803	14	chr5_bp149496003_rsidrs246389	0.445825	B_obs	4	B-0.597	NA	NA	NA	NA	NA	NA	NA	NA	NA	A-3, B-4, C-2	NA	NA	NA	NA	ML7	0.74	ML7	-0.173975	NA	NA	0	0	0	0	NA	-4
JAM-latent-factor	ML7	0	5	149127119	149751803	18	chr5_bp149496003_rsidrs246389	0.27185	C_lat	6	C-0.531	NA	NA	NA	NA	NA	NA	NA	NA	NA	A-4, B-2, C-6, D-1, E-5	NA	NA	NA	NA		NA	NA	-0.173975	NA	NA	0	0	0	0	NA
JAM-blood-cell-trait	NE-SSC	0	5	150316505	151081642	93	chr5_bp150890241_rsidrs11740322	0.0757762	B_obs	26	B-0.767	NA	NA	NA	NA	NA	NA	B	26	26	A-1, B-26	NA	NA	NA	NA	ML22	0.689	ML22	0.0989621	NA	NA	0	0	0	0	NA	-21
JAM-latent-factor	ML22	0	5	150316505	151081642	114	chr5_bp150809089_rsidrs11738994	0.174738	C_lat	6	C-0.716	NA	NA	NA	NA	NA	NA	C	6	6	A-5, B-1, C-6	NA	NA	NA	NA		NA	NA	0.0989621	NA	NA	0	0	0	0	NA
JAM-blood-cell-trait	MPV	1	5	158189165	158885102	15	chr5_bp158656641_rsidrs17056626	0.303798	A_obs	17	A-1	A	17	17	A	17	17	A	17	17	A-17	NA	NA	NA	NA	ML5	0.84	ML5	-0.154498	NA	NA	0	0	0	0	NA	-2
JAM-blood-cell-trait	P-LCR	1	5	158189165	158885102	16	chr5_bp158656641_rsidrs17056626	0.302853	A_obs	17	A-1	A	17	17	A	17	17	A	17	17	A-17	NA	NA	NA	NA	ML5	0.836	ML5	-0.153554	NA	NA	0	0	0	0	NA	-1
JAM-blood-cell-trait	PDW	1	5	158189165	158885102	16	chr5_bp158656641_rsidrs17056626	0.266433	A_obs	17	A-1	A	17	17	A	17	17	A	17	17	A-17	NA	NA	NA	NA	ML5	0.831	ML5	-0.117134	NA	NA	0	0	0	0	NA	-1
JAM-blood-cell-trait	PLT-SFL	1	5	158189165	158885102	17	chr5_bp158589567_rsidrs7732652	0.200733	A_obs	17	A-0.999	A	17	17	A	17	17	A	17	17	A-17	NA	NA	NA	NA	ML5	0.926	ML5	-0.0514332	NA	NA	0	0	0	0	NA	0
JAM-blood-cell-trait	PLT-FSC	1	5	158189165	158885102	17	chr5_bp158589567_rsidrs7732652	0.134229	A_obs	17	A-0.997	A	17	17	A	17	17	A	17	17	A-17	NA	NA	NA	NA	ML5	0.729	ML5	0.0150706	NA	NA	0	0	0	0	NA	0
JAM-latent-factor	ML5	1	5	158189165	158885102	17	chr5_bp158656641_rsidrs17056626	0.1493	A_lat	17	A-1	A	17	17	A	17	17	A	17	17	A-17	NA	NA	NA	NA		NA	NA	-0.154498	NA	NA	0	0	0	0	NA
JAM-blood-cell-trait	HLSR#	1	5	172825213	173616756	3	chr5_bp173287851_rsidrs875741	0.550139	B_obs	5	B-0.995	B	5	5	B	5	5	B	5	5	A-2, B-5	NA	NA	NA	NA	ML4	0.859	ML4	-0.0334599	NA	NA	0	0	0	0	NA	-2
JAM-blood-cell-trait	HLSR%	1	5	172825213	173616756	4	chr5_bp173287851_rsidrs875741	0.553893	B_obs	5	B-0.995	B	5	5	B	5	5	B	5	5	A-2, B-5	NA	NA	NA	NA	ML4	0.871	ML4	-0.0372137	NA	NA	0	0	0	0	NA	-1
JAM-blood-cell-trait	IRF	1	5	172825213	173616756	8	chr5_bp173287851_rsidrs875741	0.481148	B_obs	5	B-0.97	B	5	5	B	5	5	B	5	5	A-2, B-5	NA	NA	NA	NA	ML4	0.985	ML4	0.0355308	NA	NA	0	0	0	0	NA	3
JAM-blood-cell-trait	LFR	1	5	172825213	173616756	8	chr5_bp173287851_rsidrs875741	0.481513	B_obs	5	B-0.968	B	5	5	B	5	5	B	5	5	A-2, B-5	NA	NA	NA	NA	ML4	0.985	ML4	0.0351657	NA	NA	0	0	0	0	NA	3
JAM-blood-cell-trait	MFR	1	5	172825213	173616756	7	chr5_bp173287851_rsidrs875741	0.484264	B_obs	5	B-0.984	B	5	5	B	5	5	B	5	5	A-2, B-5	NA	NA	NA	NA	ML4	0.961	ML4	0.0324148	NA	NA	0	0	0	0	NA	2
JAM-blood-cell-trait	RET%	1	5	172825213	173616756	10	chr5_bp173287851_rsidrs875741	0.54667	B_obs	5	B-0.945	B	5	5	B	5	5	B	5	5	A-2, B-5	NA	NA	NA	NA	ML4, ML13	0.299, 0.637	ML13	NA	NA	NA	0	0	0	0	NA	5
JAM-latent-factor	ML4	1	5	172825213	173616756	5	chr5_bp173287851_rsidrs875741	0.516679	A_lat	4	A-0.985	A	4	4	A	4	4	A	4	4	A-4	NA	NA	NA	NA		NA	NA	-0.0372137	NA	NA	0	0	0	0	NA
JAM-blood-cell-trait	BASO#	1	6	6651582	7505650	25	chr6_bp7088422_rsidrs639120	0.190364	B_obs	14	B-0.942	B	14	14	B	14	14	B	14	14	A-2, B-14	NA	NA	NA	NA	ML8	0.889	ML8	0.0117001	NA	NA	0	0	0	0	NA	4
JAM-blood-cell-trait	BASO%	1	6	6651582	7505650	31	chr6_bp7097810_rsidrs112859600	0.176864	B_obs	14	B-0.908	B	14	14	B	14	14	B	14	14	A-2, B-14	NA	NA	NA	NA	ML8	0.905	ML8	0.0251996	NA	NA	0	0	0	0	NA	10
JAM-latent-factor	ML8	1	6	6651582	7505650	21	chr6_bp7091240_rsidrs12204711	0.202064	B_lat	13	B-0.936	B	13	13	B	13	13	B	13	13	A-1, B-13	NA	NA	NA	NA		NA	NA	0.0117001	NA	NA	0	0	0	0	NA
JAM-blood-cell-trait	MacroR	0	6	13664869	14170926	37	chr6_bp13920538_rsidrs7760949	0.110854	A_obs	42	A-0.986	A	42	42	A	42	42	A	42	42	A-42	NA	NA	NA	NA	ML14	0.531	ML14	0.0471556	0.0730604	NA	0	0	0	0	0	2	17
JAM-blood-cell-trait	MCHC	0	6	13664869	14170926	23	chr6_bp13920926_rsidrs1330117	0.114464	A_obs	42	A-0.989	A	42	42	A	42	42	A	42	42	A-42	NA	NA	NA	NA	ML2, ML12	0.273, 0.579	ML12	-0.0265967	0.067711	NA	0	0	0	0	0	0	4
JAM-blood-cell-trait	RDW	0	6	13664869	14170926	45	chr6_bp13925134_rsidrs35739242	0.195804	A_obs	42	A-0.956	A	42	42	A	42	42	A	42	42	A-42	NA	NA	NA	NA	ML2, ML14	0.283, 0.651	ML14	-0.0377938	-0.011889	NA	0	0	0	0	0	10	25
JAM-blood-cell-trait	RDW-SD	0	6	13664869	14170926	23	chr6_bp13920538_rsidrs7760949	0.158199	A_obs	42	A-0.991	A	42	42	A	42	42	A	42	42	A-42	NA	NA	NA	NA	ML14	0.919	ML14	-0.0001887	0.0257162	NA	0	0	0	0	0	-12	3
JAM-latent-factor	ML12	0	6	13664869	14170926	23	chr6_bp13920926_rsidrs1330117	0.0878677	B_lat	21	B-0.979	B	21	21	B	21	21	B	21	21	A-3, B-21	NA	NA	NA	NA		NA	NA	-0.0265967	NA	NA	0	0	0	0	0			4
JAM-latent-factor	ML14	0	6	13664869	14170926	35	chr6_bp13917140_rsidrs7761500	0.15801	B_lat	21	B-0.834	NA	NA	NA	B	21	21	B	21	21	A-3, B-21	NA	NA	NA	NA		NA	NA	-0.0377938	NA	NA	0	0	0	0	0			15
flashfm-latent-factor	ML12	0	6	13664869	14170926	19	chr6_bp13920538_rsidrs7760949	0.182175	B_lat	17	B-0.976	B	17	17	B	17	17	B	17	17	B-17	NA	NA	NA	NA		NA	NA	NA	0.067711	0.0943077	0	0	0	0	0
flashfm-latent-factor	ML14	0	6	13664869	14170926	20	chr6_bp13920538_rsidrs7760949	0.183915	B_lat	17	B-0.975	B	17	17	B	17	17	B	17	17	B-17	NA	NA	NA	NA		NA	NA	NA	-0.011889	0.0259049	0	0	0	0	0
JAM-blood-cell-trait	Hyper-He	1	6	15998022	16572978	21	chr6_bp16281187_rsidrs6914805	0.290544	E_obs	7	E-0.722	NA	NA	NA	NA	NA	NA	E	7	7	A-2, B-1, C-6, D-1, E-7	NA	NA	NA	NA	ML2	0.829	ML2	0.228948	NA	NA	0	0	0	0	NA	3
JAM-blood-cell-trait	IRF-FSC	1	6	15998022	16572978	20	chr6_bp16295589_rsidrs6723	0.301448	B_obs	1	B-0.301	NA	NA	NA	NA	NA	NA	NA	NA	NA	A-2, B-1, C-6, D-1, E-7	NA	NA	NA	NA	ML2	0.837	ML2	0.218043	NA	NA	0	0	0	0	NA	2
JAM-blood-cell-trait	MCH	1	6	15998022	16572978	21	chr6_bp16282518_rsidrs11298204	0.289435	E_obs	7	E-0.549	NA	NA	NA	NA	NA	NA	NA	NA	NA	A-2, B-1, C-6, D-1, E-7	NA	NA	NA	NA	ML2	0.941	ML2	0.230057	NA	NA	0	0	0	0	NA	3
JAM-blood-cell-trait	RBC-He	1	6	15998022	16572978	28	chr6_bp16295589_rsidrs6723	0.338326	B_obs	1	B-0.338	NA	NA	NA	NA	NA	NA	NA	NA	NA	A-2, B-1, C-6, D-1, E-7	NA	NA	NA	NA	ML2	0.967	ML2	0.181165	NA	NA	0	0	0	0	NA	10
JAM-blood-cell-trait	RET-He	1	6	15998022	16572978	12	chr6_bp16294722_rsidrs7765828	0.294562	C_obs	6	C-0.706	NA	NA	NA	NA	NA	NA	C	6	6	A-2, B-1, C-6, D-1, E-7	NA	NA	NA	NA	ML2	0.879	ML2	0.22493	NA	NA	0	0	0	0	NA	-6
JAM-blood-cell-trait	RBC-FSC	1	6	15998022	16572978	29	chr6_bp16295589_rsidrs6723	0.329567	B_obs	1	B-0.33	NA	NA	NA	NA	NA	NA	NA	NA	NA	A-2, B-1, C-6, D-1, E-7	NA	NA	NA	NA	ML2	0.967	ML2	0.189925	NA	NA	0	0	0	0	NA	11
JAM-blood-cell-trait	RET-FSC	1	6	15998022	16572978	13	chr6_bp16294722_rsidrs7765828	0.30062	C_obs	6	C-0.732	NA	NA	NA	NA	NA	NA	C	6	6	A-2, B-1, C-6, D-1, E-7	NA	NA	NA	NA	ML2	0.879	ML2	0.218871	NA	NA	0	0	0	0	NA	-5
JAM-latent-factor	ML2	1	6	15998022	16572978	18	chr6_bp16295589_rsidrs6723	0.519492	B_lat	1	B-0.519	NA	NA	NA	NA	NA	NA	NA	NA	NA	A-2, B-1, C-6	NA	NA	NA	NA		NA	NA	0.181165	NA	NA	0	0	0	0	NA
JAM-blood-cell-trait	PCT	1	6	33280628	33947552	6	chr6_bp33541507_rsidrs511515	0.467871	B_obs	5	B-0.987	B	5	5	B	5	5	B	5	5	A-2, B-5	NA	NA	NA	NA	ML10	0.885	ML10	-0.0080771	NA	NA	0	0	0	0	NA	0
JAM-blood-cell-trait	PLT#	1	6	33280628	33947552	8	chr6_bp33541507_rsidrs511515	0.370212	B_obs	5	B-0.943	B	5	5	B	5	5	B	5	5	A-2, B-5	NA	NA	NA	NA	ML10	0.745	ML10	0.0895822	NA	NA	0	0	0	0	NA	2
JAM-latent-factor	ML10	1	6	33280628	33947552	6	chr6_bp33541507_rsidrs511515	0.459794	B_lat	4	B-0.969	B	4	4	B	4	4	B	4	4	A-1, B-4	NA	NA	NA	NA		NA	NA	-0.0080771	NA	NA	0	0	0	0	NA
JAM-blood-cell-trait	Hyper-He	1	6	41286427	42447707	17	chr6_bp41925290_rsidrs11970772	0.208917	D_obs	32	D-0.996	D	32	32	D	32	32	D	32	32	A-4, B-7, C-2, D-32, E-1, F-1	NA	NA	NA	NA	ML2	0.829	ML2	0.55743	0.55743	NA	0	0	0	0	0	15	15
JAM-blood-cell-trait	IRF-FSC	1	6	41286427	42447707	22	chr6_bp41956353_rsidrs9471708	0.404479	B_obs	7	B-0.509	NA	NA	NA	NA	NA	NA	NA	NA	NA	A-4, B-7, C-2, D-32, E-1, F-1	NA	NA	NA	NA	ML2	0.837	ML2	0.361869	0.361869	NA	0	0	0	0	0	20	20
JAM-blood-cell-trait	MCH	1	6	41286427	42447707	17	chr6_bp41956353_rsidrs9471708	0.479187	B_obs	7	B-0.74	NA	NA	NA	NA	NA	NA	B	7	7	A-4, B-7, C-2, D-32, E-1, F-1	NA	NA	NA	NA	ML2	0.941	ML2	0.287161	0.287161	NA	0	0	0	0	0	15	15
JAM-blood-cell-trait	MCV	1	6	41286427	42447707	2	chr6_bp41956353_rsidrs9471708	0.731205	B_obs	7	B-1	B	7	7	B	7	7	B	7	7	A-4, B-7, C-2, D-32, E-1, F-1	NA	NA	chr6_bp41956353_rsidrs9471708	NA	ML2	0.734	ML2	0.0351429	0.0351429	NA	0	0	0	0	0	0	0
JAM-blood-cell-trait	MicroR	1	6	41286427	42447707	20	chr6_bp41924998_rsidrs112233623	0.883219	C_obs	2	C-0.924	B, C	2024-07-02	9	B, C	2024-07-02	9	B, C	2024-07-02	9	A-4, B-7, C-2, D-32, E-1, F-1	NA	chr6_bp41924998_rsidrs112233623	chr6_bp41924998_rsidrs112233623	NA	ML2	0.796	ML2	-0.116871	-0.116871	NA	0	0	0	0	0	18	18
JAM-blood-cell-trait	RBC#	1	6	41286427	42447707	34	chr6_bp41956585_rsidrs9471709	0.856272	B_obs	7	B-0.996	B	7	7	B	7	7	B	7	7	A-4, B-7, C-2, D-32, E-1, F-1	NA	chr6_bp41956585_rsidrs9471709	chr6_bp41956585_rsidrs9471709	NA	ML2, ML6	0.21, 0.731	ML6	NA	NA	NA	0	0	0	0	0	32	32
JAM-blood-cell-trait	RBC-He	1	6	41286427	42447707	10	chr6_bp41956353_rsidrs9471708	0.668898	B_obs	7	B-0.937	B	7	7	B	7	7	B	7	7	A-4, B-7, C-2, D-32, E-1, F-1	NA	NA	NA	NA	ML2	0.967	ML2	0.0974494	0.0974494	NA	0	0	0	0	0	8	8
JAM-blood-cell-trait	RDW	1	6	41286427	42447707	82	chr6_bp41956585_rsidrs9471709	0.481855	B_obs	7	B-0.654	NA	NA	NA	NA	NA	NA	NA	NA	NA	A-4, B-7, C-2, D-32, E-1, F-1	NA	NA	NA	NA	ML2, ML14	0.283, 0.651	ML14	NA	NA	NA	0	0	0	0	0	80	80
JAM-blood-cell-trait	RET-He	1	6	41286427	42447707	17	chr6_bp41925290_rsidrs11970772	0.330289	D_obs	32	D-0.986	D	32	32	D	32	32	D	32	32	A-4, B-7, C-2, D-32, E-1, F-1	NA	NA	NA	NA	ML2	0.879	ML2	0.436059	0.436059	NA	0	0	0	0	0	15	15
JAM-blood-cell-trait	RBC-FSC-DW	1	6	41286427	42447707	42	chr6_bp41736456_rsidrs11962743	0.149187	D_obs	32	D-0.928	D	32	32	D	32	32	D	32	32	A-4, B-7, C-2, D-32, E-1, F-1	NA	NA	NA	NA	ML2, ML21	0.324, 0.612	ML21	NA	NA	NA	0	0	0	0	0	40	40
JAM-blood-cell-trait	RBC-SFL	1	6	41286427	42447707	7	chr6_bp41956353_rsidrs9471708	0.617847	B_obs	7	B-0.905	B	7	7	B	7	7	B	7	7	A-4, B-7, C-2, D-32, E-1, F-1	NA	NA	NA	NA	ML2	0.637	ML2	0.148501	0.148501	NA	0	0	0	0	0	5	5
JAM-blood-cell-trait	RBC-FSC	1	6	41286427	42447707	10	chr6_bp41956353_rsidrs9471708	0.669832	B_obs	7	B-0.922	B	7	7	B	7	7	B	7	7	A-4, B-7, C-2, D-32, E-1, F-1	NA	NA	NA	NA	ML2	0.967	ML2	0.0965163	0.0965163	NA	0	0	0	0	0	8	8
JAM-blood-cell-trait	RBC-SSC	1	6	41286427	42447707	27	chr6_bp41920997_rsidrs11758590	0.211515	D_obs	32	D-0.973	D	32	32	D	32	32	D	32	32	A-4, B-7, C-2, D-32, E-1, F-1	NA	NA	NA	NA	ML2, ML21	0.551, 0.29	ML2	0.554833	0.554833	NA	0	0	0	0	0	25	25
JAM-blood-cell-trait	RET-FSC	1	6	41286427	42447707	16	chr6_bp41925290_rsidrs11970772	0.313687	D_obs	32	D-0.984	D	32	32	D	32	32	D	32	32	A-4, B-7, C-2, D-32, E-1, F-1	NA	NA	NA	NA	ML2	0.879	ML2	0.452661	0.452661	NA	0	0	0	0	0	14	14
JAM-latent-factor	ML12	1	6	41286427	42447707	55	chr6_bp41983379_rsidrs4711697	0.10405	D_lat	12	D-0.731	NA	NA	NA	NA	NA	NA	D	12	12	A-1, B-2, C-4, D-12	NA	NA	NA	NA		NA	NA	Inf	NA	NA	0	0	0	0	0			0
JAM-latent-factor	ML2	1	6	41286427	42447707	2	chr6_bp41956353_rsidrs9471708	0.766348	B_lat	2	B-0.996	B	2	2	B	2	2	B	2	2	A-1, B-2, C-4, D-12	NA	NA	chr6_bp41956353_rsidrs9471708	NA		NA	NA	-0.116871	NA	NA	0	0	0	0	0			0
flashfm-latent-factor	ML12	1	6	41286427	42447707	55	chr6_bp41983379_rsidrs4711697	0.103795	D_lat	12	D-0.729	NA	NA	NA	NA	NA	NA	D	12	12	A-1, B-2, C-4, D-12	NA	NA	NA	NA		NA	NA	NA	Inf	-0.0002547	0	0	0	0	0
flashfm-latent-factor	ML2	1	6	41286427	42447707	2	chr6_bp41956353_rsidrs9471708	0.766348	B_lat	2	B-0.996	B	2	2	B	2	2	B	2	2	A-1, B-2, C-4, D-12	NA	NA	chr6_bp41956353_rsidrs9471708	NA		NA	NA	NA	-0.116871	0	0	0	0	0	0
JAM-blood-cell-trait	H-IPF	1	6	47186966	48044171	138	chr6_bp47622573_rsidrs6900182	0.061461	B_obs	36	B-0.551	NA	NA	NA	NA	NA	NA	NA	NA	NA	A-2, B-36	NA	NA	NA	NA	ML5	0.847	ML5	-0.0277745	-0.019993	NA	0	0	0	0	0	-3	4
JAM-blood-cell-trait	IPF%	1	6	47186966	48044171	139	chr6_bp47622573_rsidrs6900182	0.0445026	B_obs	36	B-0.522	NA	NA	NA	NA	NA	NA	NA	NA	NA	A-2, B-36	NA	NA	NA	NA	ML5	0.898	ML5	-0.0108161	-0.0030346	NA	0	0	0	0	0	-2	5
JAM-blood-cell-trait	IPF#	1	6	47186966	48044171	131	chr6_bp47622573_rsidrs6900182	0.0694603	B_obs	36	B-0.531	NA	NA	NA	NA	NA	NA	NA	NA	NA	A-2, B-36	NA	NA	NA	NA	ML5	0.793	ML5	-0.0357737	-0.0279923	NA	0	0	0	0	0	-10	-3
JAM-blood-cell-trait	PLT-SFL-DW	1	6	47186966	48044171	146	chr6_bp47613357_rsidrs9357553	0.0230759	B_obs	36	B-0.454	NA	NA	NA	NA	NA	NA	NA	NA	NA	A-2, B-36	NA	NA	NA	NA	ML18	0.861	ML18	-0.0030309	0.0135764	NA	0	0	0	0	0	9	12
JAM-latent-factor	ML16	1	6	47186966	48044171	107	chr6_bp47598125_rsidrs9395288	0.448223	C_lat	9	C-0.873	NA	NA	NA	C	9	9	C	9	9	A-39, B-1, C-9	NA	NA	NA	NA		NA	NA	Inf	NA	NA	0	0	0	0	0			-11
JAM-latent-factor	ML18	1	6	47186966	48044171	137	chr6_bp47622576_rsidrs6900334	0.020045	A_lat	39	A-0.359	NA	NA	NA	NA	NA	NA	NA	NA	NA	A-39, B-1, C-9	NA	NA	NA	NA		NA	NA	-0.0030309	NA	NA	0	0	0	0	0			3
JAM-latent-factor	ML5	1	6	47186966	48044171	141	chr6_bp47622573_rsidrs6900182	0.0336866	A_lat	39	A-0.43	NA	NA	NA	NA	NA	NA	NA	NA	NA	A-39, B-1, C-9	NA	NA	NA	NA		NA	NA	-0.0357737	NA	NA	0	0	0	0	0			7
flashfm-latent-factor	ML16	1	6	47186966	48044171	118	chr6_bp47598125_rsidrs9395288	0.311482	C_lat	9	C-0.606	NA	NA	NA	NA	NA	NA	NA	NA	NA	A-30, B-1, C-9	NA	NA	NA	NA		NA	NA	NA	Inf	-0.136741	0	0	0	0	0
flashfm-latent-factor	ML18	1	6	47186966	48044171	134	chr6_bp47622573_rsidrs6900182	0.0366523	A_lat	30	A-0.456	NA	NA	NA	NA	NA	NA	NA	NA	NA	A-30, B-1, C-9	NA	NA	NA	NA		NA	NA	NA	0.0135764	0.0166073	0	0	0	0	0
flashfm-latent-factor	ML5	1	6	47186966	48044171	134	chr6_bp47622573_rsidrs6900182	0.041468	A_lat	30	A-0.46	NA	NA	NA	NA	NA	NA	NA	NA	NA	A-30, B-1, C-9	NA	NA	NA	NA		NA	NA	NA	-0.0279923	0.00778148	0	0	0	0	0
JAM-blood-cell-trait	EO-SSC	1	6	81874452	82751719	3	chr6_bp82463376_rsidrs915125	0.710066	B_obs	1	B-0.71	NA	NA	NA	NA	NA	NA	B	1	1	A-41, B-1, C-1	NA	NA	chr6_bp82463376_rsidrs915125	NA	ML22	0.933	ML22	0.289934	NA	NA	0	0	0	0	NA	-73
JAM-blood-cell-trait	EO-SFL	1	6	81874452	82751719	1	chr6_bp82463376_rsidrs915125	0.990806	B_obs	1	B-0.991	B	1	1	B	1	1	B	1	1	A-41, B-1, C-1	chr6_bp82463376_rsidrs915125	chr6_bp82463376_rsidrs915125	chr6_bp82463376_rsidrs915125	LOC101927691,FAM46A	ML22	0.625	ML22	0.00919361	NA	NA	NEUT#, LYMPH%, NEUT%, MONO%	1	1	0	NA	-75
JAM-blood-cell-trait	NE-FSC	1	6	81874452	82751719	68	chr6_bp82463376_rsidrs915125	1	B_obs	1	B-1	B	1	1	B, A	1, 41	42	B, A	1, 41	42	A-41, B-1, C-1	chr6_bp82463376_rsidrs915125	chr6_bp82463376_rsidrs915125	chr6_bp82463376_rsidrs915125	LOC101927691,FAM46A	ML22	0.911	ML22	0	NA	NA	NEUT#, LYMPH%, NEUT%, MONO%	1	1	0	NA	-8
JAM-blood-cell-trait	NE-SFL	1	6	81874452	82751719	27	chr6_bp82463376_rsidrs915125	1	B_obs	1	B-1	B	1	1	B	1	1	B	1	1	A-41, B-1, C-1	chr6_bp82463376_rsidrs915125	chr6_bp82463376_rsidrs915125	chr6_bp82463376_rsidrs915125	LOC101927691,FAM46A	ML22	0.881	ML22	0	NA	NA	NEUT#, LYMPH%, NEUT%, MONO%	1	1	0	NA	-49
JAM-blood-cell-trait	NE-SSC	1	6	81874452	82751719	2	chr6_bp82463376_rsidrs915125	0.710557	B_obs	1	B-0.711	NA	NA	NA	NA	NA	NA	B	1	1	A-41, B-1, C-1	NA	NA	chr6_bp82463376_rsidrs915125	NA	ML22	0.689	ML22	0.289443	NA	NA	0	0	0	0	NA	-74
JAM-latent-factor	ML22	1	6	81874452	82751719	76	chr6_bp82463376_rsidrs915125	1	A_lat	1	A-1	A	1	1	A	1	1	A, B	1, 50	51	A-1, B-50	chr6_bp82463376_rsidrs915125	chr6_bp82463376_rsidrs915125	chr6_bp82463376_rsidrs915125	LOC101927691,FAM46A		NA	NA	0	NA	NA	NEUT#, LYMPH%, NEUT%, MONO%	1	0	1	NA
JAM-blood-cell-trait	Hyper-He	1	6	109290850	109999754	71	chr6_bp109610747_rsidrs541376456	0.215398	C_obs	69	C-0.987	C	69	69	C	69	69	C	69	69	A-13, B-21, C-69	NA	NA	NA	NA	ML2	0.829	ML2	-0.112429	-0.0863521	NA	0	0	0	0	0	12	21
JAM-blood-cell-trait	IRF-FSC	1	6	109290850	109999754	69	chr6_bp109636205_rsidrs6913093	0.0585375	C_obs	69	C-0.99	C	69	69	C	69	69	C	69	69	A-13, B-21, C-69	NA	NA	NA	NA	ML2	0.837	ML2	0.0444313	0.0705084	NA	0	0	0	0	0	10	19
JAM-blood-cell-trait	MCH	1	6	109290850	109999754	70	chr6_bp109633815_rsidrs7757347	0.0621473	C_obs	69	C-0.969	C	69	69	C	69	69	C	69	69	A-13, B-21, C-69	NA	NA	NA	NA	ML2	0.941	ML2	0.0408215	0.0668986	NA	0	0	0	0	0	11	20
JAM-blood-cell-trait	MCHC	1	6	109290850	109999754	97	chr6_bp109602044_rsidrs5879017	0.0262385	C_obs	69	C-0.964	C	69	69	C	69	69	C	69	69	A-13, B-21, C-69	NA	NA	NA	NA	ML2, ML12	0.273, 0.579	ML12	NA	NA	NA	0	0	0	0	0	38	47
JAM-blood-cell-trait	MCV	1	6	109290850	109999754	81	chr6_bp109648130_rsidrs1832777	0.0882488	C_obs	69	C-0.837	NA	NA	NA	C	69	69	C	69	69	A-13, B-21, C-69	NA	NA	NA	NA	ML2	0.734	ML2	0.0147199	0.040797	NA	0	0	0	0	0	22	31
JAM-blood-cell-trait	MicroR	1	6	109290850	109999754	84	chr6_bp109617079_rsidrs9487051	0.131987	B_obs	21	B-0.398	NA	NA	NA	NA	NA	NA	NA	NA	NA	A-13, B-21, C-69	NA	NA	NA	NA	ML2	0.796	ML2	-0.0290187	-0.0029416	NA	0	0	0	0	0	25	34
JAM-blood-cell-trait	RBC#	1	6	109290850	109999754	154	chr6_bp109562035_rsidrs11964178	0.0604169	A_obs	13	A-0.248	NA	NA	NA	NA	NA	NA	NA	NA	NA	A-13, B-21, C-69	NA	NA	NA	NA	ML2, ML6	0.21, 0.731	ML6	NA	NA	NA	0	0	0	0	0	95	104
JAM-blood-cell-trait	RBC-He	1	6	109290850	109999754	65	chr6_bp109610747_rsidrs541376456	0.204042	C_obs	69	C-0.994	C	69	69	C	69	69	C	69	69	A-13, B-21, C-69	NA	NA	NA	NA	ML2	0.967	ML2	-0.101074	-0.0749965	NA	0	0	0	0	0	6	15
JAM-blood-cell-trait	RDW	1	6	109290850	109999754	144	chr6_bp109617070_rsidrs9480924	0.210898	B_obs	21	B-0.759	NA	NA	NA	NA	NA	NA	B	21	21	A-13, B-21, C-69	NA	NA	NA	NA	ML2, ML14	0.283, 0.651	ML14	NA	NA	NA	0	0	0	0	0	85	94
JAM-blood-cell-trait	RET-He	1	6	109290850	109999754	64	chr6_bp109610747_rsidrs541376456	0.112091	C_obs	69	C-0.999	C	69	69	C	69	69	C	69	69	A-13, B-21, C-69	NA	NA	NA	NA	ML2	0.879	ML2	-0.0091226	0.0169545	NA	0	0	0	0	0	5	14
JAM-blood-cell-trait	RBC-FSC-DW	1	6	109290850	109999754	207	chr6_bp109561646_rsidrs9386774	0.173921	A_obs	13	A-0.596	NA	NA	NA	NA	NA	NA	NA	NA	NA	A-13, B-21, C-69	NA	NA	NA	NA	ML2, ML21	0.324, 0.612	ML21	NA	NA	NA	0	0	0	0	0	148	157
JAM-blood-cell-trait	RBC-SFL	1	6	109290850	109999754	156	chr6_bp109561646_rsidrs9386774	0.188409	A_obs	13	A-0.758	NA	NA	NA	NA	NA	NA	A	13	13	A-13, B-21, C-69	NA	NA	NA	NA	ML2	0.637	ML2	-0.0854398	-0.0593628	NA	0	0	0	0	0	97	106
JAM-blood-cell-trait	RBC-FSC	1	6	109290850	109999754	65	chr6_bp109610747_rsidrs541376456	0.172082	C_obs	69	C-0.993	C	69	69	C	69	69	C	69	69	A-13, B-21, C-69	NA	NA	NA	NA	ML2	0.967	ML2	-0.0691134	-0.0430363	NA	0	0	0	0	0	6	15
JAM-blood-cell-trait	RBC-SSC	1	6	109290850	109999754	68	chr6_bp109633815_rsidrs7757347	0.0337622	C_obs	69	C-0.993	C	69	69	C	69	69	C	69	69	A-13, B-21, C-69	NA	NA	NA	NA	ML2, ML21	0.551, 0.29	ML2	0.0692065	0.0952836	NA	0	0	0	0	0	9	18
JAM-blood-cell-trait	RET-FSC	1	6	109290850	109999754	63	chr6_bp109610747_rsidrs541376456	0.0950509	C_obs	69	C-1	C	69	69	C	69	69	C	69	69	A-13, B-21, C-69	NA	NA	NA	NA	ML2	0.879	ML2	0.00791781	0.0339949	NA	0	0	0	0	0	4	13
JAM-latent-factor	ML2	1	6	109290850	109999754	59	chr6_bp109633815_rsidrs7757347	0.102969	A_lat	27	A-0.827	NA	NA	NA	A	27	27	A	27	27	A-27	NA	NA	NA	NA		NA	NA	-0.112429	NA	NA	0	0	0	0	0			9
JAM-latent-factor	ML8	1	6	109290850	109999754	120	chr6_bp109636205_rsidrs6913093	0.0445629	A_lat	27	A-0.692	NA	NA	NA	NA	NA	NA	NA	NA	NA	A-27	NA	NA	NA	NA		NA	NA	Inf	NA	NA	0	0	0	0	0			65
flashfm-latent-factor	ML2	1	6	109290850	109999754	50	chr6_bp109633815_rsidrs7757347	0.129046	A_lat	21	A-0.948	A	21	21	A	21	21	A	21	21	A-21	NA	NA	NA	NA		NA	NA	NA	-0.0863521	0.0260771	0	0	0	0	0
flashfm-latent-factor	ML8	1	6	109290850	109999754	55	chr6_bp109636205_rsidrs6913093	0.127802	A_lat	21	A-0.943	A	21	21	A	21	21	A	21	21	A-21	NA	NA	NA	NA		NA	NA	NA	Inf	0.0832392	0	0	0	0	0
JAM-blood-cell-trait	Delta-He	1	6	134772910	136342167	16	chr6_bp135421425_rsidrs73774573	0.367566	F_obs	1	F-0.368	NA	NA	NA	NA	NA	NA	NA	NA	NA	A-1, B-20, C-1, D-2, E-5, F-1, G-18, H-1, I-1, J-1	NA	NA	NA	NA	ML15	0.981	ML15	0.569813	0.378901	NA	0	0	0	0	0	8	14
JAM-blood-cell-trait	Delta-HGB	1	6	134772910	136342167	17	chr6_bp135428537_rsidrs7758845	0.186749	G_obs	18	G-0.998	G	18	18	G	18	18	G	18	18	A-1, B-20, C-1, D-2, E-5, F-1, G-18, H-1, I-1, J-1	NA	NA	NA	NA	ML2, ML20	0.647, 0.202	ML2	0.745129	0.813223	NA	0	0	0	0	0	15	16
JAM-blood-cell-trait	HCT	1	6	134772910	136342167	18	chr6_bp135427638_rsidrs55653680	0.231789	J_obs	1	J-0.232	NA	NA	NA	NA	NA	NA	G	18	18	A-1, B-20, C-1, D-2, E-5, F-1, G-18, H-1, I-1, J-1	NA	NA	NA	NA	ML6	0.916	ML6	0.307679	0.543083	NA	0	0	0	0	0	5	16
JAM-blood-cell-trait	Hyper-He	1	6	134772910	136342167	3	chr6_bp135421425_rsidrs73774573	1	F_obs	1	F-1	F, I, H	2001-01-01	3	F, I, H	2001-01-01	3	F, I, H	2001-01-01	3	A-1, B-20, C-1, D-2, E-5, F-1, G-18, H-1, I-1, J-1	chr6_bp135421425_rsidrs73774573, chr6_bp135422833_rsidrs150520344, chr6_bp135420886_rsidrs375871364	chr6_bp135421425_rsidrs73774573, chr6_bp135422833_rsidrs150520344, chr6_bp135420886_rsidrs375871364	chr6_bp135421425_rsidrs73774573, chr6_bp135422833_rsidrs150520344, chr6_bp135420886_rsidrs375871364	FOXQ1,FOXF2,MIR6720,SIRT5,HBS1L	ML2	0.829	ML2	-0.0681228	-2.875e-05	NA	0	0	0	0	0	1	2
JAM-blood-cell-trait	IRF-FSC	1	6	134772910	136342167	15	chr6_bp135422833_rsidrs150520344	1	I_obs	1	I-1	I	1	1	I	1	1	I	1	1	A-1, B-20, C-1, D-2, E-5, F-1, G-18, H-1, I-1, J-1	chr6_bp135422833_rsidrs150520344	chr6_bp135422833_rsidrs150520344	chr6_bp135422833_rsidrs150520344	FOXQ1,FOXF2,MIR6720,SIRT5,HBS1L	ML2	0.837	ML2	-0.0681228	-2.875e-05	NA	0	0	0	0	0	13	14
JAM-blood-cell-trait	MacroR	1	6	134772910	136342167	14	chr6_bp135418916_rsidrs7776054	0.437147	G_obs	18	G-1	G	18	18	G	18	18	G	18	18	A-1, B-20, C-1, D-2, E-5, F-1, G-18, H-1, I-1, J-1	NA	NA	NA	NA	ML14	0.531	ML14	-0.37297	0.246073	NA	0	0	0	0	0	-44	12
JAM-blood-cell-trait	MCH	1	6	134772910	136342167	2	chr6_bp135422833_rsidrs150520344	1	I_obs	1	I-1	I, F	2024-01-01	2	I, F	2024-01-01	2	I, F	2024-01-01	2	A-1, B-20, C-1, D-2, E-5, F-1, G-18, H-1, I-1, J-1	chr6_bp135422833_rsidrs150520344, chr6_bp135421425_rsidrs73774573	chr6_bp135422833_rsidrs150520344, chr6_bp135421425_rsidrs73774573	chr6_bp135422833_rsidrs150520344, chr6_bp135421425_rsidrs73774573	FOXQ1,FOXF2,MIR6720,SIRT5,HBS1L	ML2	0.941	ML2	-0.0681228	-2.875e-05	NA	0	0	0	0	0	0	1
JAM-blood-cell-trait	MCHC	1	6	134772910	136342167	2	chr6_bp135422833_rsidrs150520344	1	I_obs	1	I-1	I, F	2024-01-01	2	I, F	2024-01-01	2	I, F	2024-01-01	2	A-1, B-20, C-1, D-2, E-5, F-1, G-18, H-1, I-1, J-1	chr6_bp135422833_rsidrs150520344, chr6_bp135421425_rsidrs73774573	chr6_bp135422833_rsidrs150520344, chr6_bp135421425_rsidrs73774573	chr6_bp135422833_rsidrs150520344, chr6_bp135421425_rsidrs73774573	FOXQ1,FOXF2,MIR6720,SIRT5,HBS1L	ML2, ML12	0.273, 0.579	ML12	NA	NA	NA	0	0	0	0	0	0	1
JAM-blood-cell-trait	MCV	1	6	134772910	136342167	1	chr6_bp135418916_rsidrs7776054	0.998369	G_obs	18	G-1	G	18	18	G	18	18	G	18	18	A-1, B-20, C-1, D-2, E-5, F-1, G-18, H-1, I-1, J-1	chr6_bp135418916_rsidrs7776054	chr6_bp135418916_rsidrs7776054	chr6_bp135418916_rsidrs7776054	FOXQ1,FOXF2,MIR6720,SIRT5,HBS1L	ML2	0.734	ML2	-0.0664914	0.00160262	NA	0	0	0	0	0	-1	0
JAM-blood-cell-trait	MicroR	1	6	134772910	136342167	6	chr6_bp135418916_rsidrs7776054	0.755225	G_obs	18	G-0.973	G	18	18	G	18	18	G	18	18	A-1, B-20, C-1, D-2, E-5, F-1, G-18, H-1, I-1, J-1	NA	NA	chr6_bp135418916_rsidrs7776054	NA	ML2	0.796	ML2	0.176652	0.244746	NA	0	0	0	0	0	4	5
JAM-blood-cell-trait	NE-FSC	1	6	134772910	136342167	2	chr6_bp135494590_rsidrs9321489	0.983661	E_obs	5	E-0.984	E	5	5	E	5	5	E	5	5	A-1, B-20, C-1, D-2, E-5, F-1, G-18, H-1, I-1, J-1	chr6_bp135494590_rsidrs9321489	chr6_bp135494590_rsidrs9321489	chr6_bp135494590_rsidrs9321489	FOXQ1,FOXF2,MIR6720,SIRT5,MYB	ML22	0.911	ML22	0.0153628	0.0153628	NA	0	0	0	0	0	1	1
JAM-blood-cell-trait	NE-SFL	1	6	134772910	136342167	6	chr6_bp135494590_rsidrs9321489	0.86323	E_obs	5	E-0.983	E	5	5	E	5	5	E	5	5	A-1, B-20, C-1, D-2, E-5, F-1, G-18, H-1, I-1, J-1	NA	chr6_bp135494590_rsidrs9321489	chr6_bp135494590_rsidrs9321489	NA	ML22	0.881	ML22	0.135794	0.135794	NA	0	0	0	0	0	5	5
JAM-blood-cell-trait	NE-SSC	1	6	134772910	136342167	3	chr6_bp135494590_rsidrs9321489	0.788887	E_obs	5	E-0.789	NA	NA	NA	NA	NA	NA	E	5	5	A-1, B-20, C-1, D-2, E-5, F-1, G-18, H-1, I-1, J-1	NA	NA	chr6_bp135494590_rsidrs9321489	NA	ML22	0.689	ML22	0.210137	0.210137	NA	0	0	0	0	0	2	2
JAM-blood-cell-trait	PCT	1	6	134772910	136342167	13	chr6_bp135406178_rsidrs1331309	0.251989	G_obs	18	G-1	G	18	18	G	18	18	G	18	18	A-1, B-20, C-1, D-2, E-5, F-1, G-18, H-1, I-1, J-1	NA	NA	NA	NA	ML10	0.885	ML10	0.0660001	0.52277	NA	0	0	0	0	0	1	11
JAM-blood-cell-trait	PLT#	1	6	134772910	136342167	14	chr6_bp135406178_rsidrs1331309	0.244552	G_obs	18	G-1	G	18	18	G	18	18	G	18	18	A-1, B-20, C-1, D-2, E-5, F-1, G-18, H-1, I-1, J-1	NA	NA	NA	NA	ML10	0.745	ML10	0.0734374	0.530207	NA	0	0	0	0	0	2	12
JAM-blood-cell-trait	RBC#	1	6	134772910	136342167	5	chr6_bp135422833_rsidrs150520344	1	I_obs	1	I-1	G, I	18, 1	19	G, I	18, 1	19	G, I	18, 1	19	A-1, B-20, C-1, D-2, E-5, F-1, G-18, H-1, I-1, J-1	chr6_bp135422833_rsidrs150520344	chr6_bp135422833_rsidrs150520344	chr6_bp135422833_rsidrs150520344	FOXQ1,FOXF2,MIR6720,SIRT5,HBS1L	ML2, ML6	0.21, 0.731	ML6	-0.460533	-0.225129	NA	0	0	0	0	0	-8	3
JAM-blood-cell-trait	RBC-He	1	6	134772910	136342167	2	chr6_bp135422833_rsidrs150520344	0.782476	I_obs	1	I-0.782	NA	NA	NA	NA	NA	NA	I	1	1	A-1, B-20, C-1, D-2, E-5, F-1, G-18, H-1, I-1, J-1	NA	NA	chr6_bp135422833_rsidrs150520344	NA	ML2	0.967	ML2	0.149401	0.217495	NA	0	0	0	0	0	0	1
JAM-blood-cell-trait	RDW-SD	1	6	134772910	136342167	58	chr6_bp135486286_rsidrs57651808	0.187744	C_obs	1	C-0.188	NA	NA	NA	NA	NA	NA	NA	NA	NA	A-1, B-20, C-1, D-2, E-5, F-1, G-18, H-1, I-1, J-1	NA	NA	NA	NA	ML14	0.919	ML14	-0.123567	0.495476	NA	0	0	0	0	0	0	56
JAM-blood-cell-trait	RET-He	1	6	134772910	136342167	12	chr6_bp135422833_rsidrs150520344	1	I_obs	1	I-1	I	1	1	I	1	1	I, G	2024-01-18	19	A-1, B-20, C-1, D-2, E-5, F-1, G-18, H-1, I-1, J-1	chr6_bp135422833_rsidrs150520344	chr6_bp135422833_rsidrs150520344	chr6_bp135422833_rsidrs150520344	FOXQ1,FOXF2,MIR6720,SIRT5,HBS1L	ML2	0.879	ML2	-0.0681228	-2.875e-05	NA	0	0	0	0	0	10	11
JAM-blood-cell-trait	RBC-FSC-DW	1	6	134772910	136342167	14	chr6_bp135418916_rsidrs7776054	0.514117	G_obs	18	G-0.982	G	18	18	G	18	18	G	18	18	A-1, B-20, C-1, D-2, E-5, F-1, G-18, H-1, I-1, J-1	NA	NA	NA	NA	ML2, ML21	0.324, 0.612	ML21	NA	NA	NA	0	0	0	0	0	12	13
JAM-blood-cell-trait	RBC-FSC	1	6	134772910	136342167	2	chr6_bp135422833_rsidrs150520344	0.62139	I_obs	1	I-0.621	NA	NA	NA	NA	NA	NA	NA	NA	NA	A-1, B-20, C-1, D-2, E-5, F-1, G-18, H-1, I-1, J-1	NA	NA	NA	NA	ML2	0.967	ML2	0.310487	0.378581	NA	0	0	0	0	0	0	1
JAM-blood-cell-trait	RBC-SSC	1	6	134772910	136342167	3	chr6_bp135421425_rsidrs73774573	1	F_obs	1	F-1	F, I, H	2001-01-01	3	F, I, H	2001-01-01	3	F, I, H	2001-01-01	3	A-1, B-20, C-1, D-2, E-5, F-1, G-18, H-1, I-1, J-1	chr6_bp135421425_rsidrs73774573, chr6_bp135422833_rsidrs150520344, chr6_bp135420886_rsidrs375871364	chr6_bp135421425_rsidrs73774573, chr6_bp135422833_rsidrs150520344, chr6_bp135420886_rsidrs375871364	chr6_bp135421425_rsidrs73774573, chr6_bp135422833_rsidrs150520344, chr6_bp135420886_rsidrs375871364	FOXQ1,FOXF2,MIR6720,SIRT5,HBS1L	ML2, ML21	0.551, 0.29	ML2	-0.0681228	-2.875e-05	NA	0	0	0	0	0	1	2
JAM-blood-cell-trait	RET-FSC	1	6	134772910	136342167	1	chr6_bp135422833_rsidrs150520344	1	I_obs	1	I-1	I	1	1	I	1	1	I	1	1	A-1, B-20, C-1, D-2, E-5, F-1, G-18, H-1, I-1, J-1	chr6_bp135422833_rsidrs150520344	chr6_bp135422833_rsidrs150520344	chr6_bp135422833_rsidrs150520344	FOXQ1,FOXF2,MIR6720,SIRT5,HBS1L	ML2	0.879	ML2	-0.0681228	-2.875e-05	NA	0	0	0	0	0	-1	0
JAM-latent-factor	ML10	1	6	134772910	136342167	12	chr6_bp135411228_rsidrs9376090	0.317989	F_lat	12	F-0.99	F	12	12	F	12	12	F	12	12	A-1, B-27, C-1, D-1, E-1, F-12, G-1	NA	NA	NA	NA		NA	NA	0.0660001	NA	NA	0	0	0	0	0			10
JAM-latent-factor	ML14	1	6	134772910	136342167	58	chr6_bp135486286_rsidrs57651808	0.0641778	C_lat	1	C-0.064	NA	NA	NA	NA	NA	NA	B	27	27	A-1, B-27, C-1, D-1, E-1, F-12, G-1	NA	NA	NA	NA		NA	NA	-0.37297	NA	NA	0	0	0	0	0			56
JAM-latent-factor	ML15	1	6	134772910	136342167	8	chr6_bp135421425_rsidrs73774573	0.937379	E_lat	1	E-0.937	E	1	1	E	1	1	E	1	1	A-1, B-27, C-1, D-1, E-1, F-12, G-1	chr6_bp135421425_rsidrs73774573	chr6_bp135421425_rsidrs73774573	chr6_bp135421425_rsidrs73774573	FOXQ1,FOXF2,MIR6720,SIRT5,HBS1L		NA	NA	0.569813	NA	NA	0	0	0	0	0			6
JAM-latent-factor	ML2	1	6	134772910	136342167	2	chr6_bp135418916_rsidrs7776054	0.931877	F_lat	12	F-0.932	F	12	12	F	12	12	F	12	12	A-1, B-27, C-1, D-1, E-1, F-12, G-1	chr6_bp135418916_rsidrs7776054	chr6_bp135418916_rsidrs7776054	chr6_bp135418916_rsidrs7776054	FOXQ1,FOXF2,MIR6720,SIRT5,HBS1L		NA	NA	-0.0681228	NA	NA	0	0	0	0	0			1
JAM-latent-factor	ML22	1	6	134772910	136342167	1	chr6_bp135494590_rsidrs9321489	0.999024	D_lat	1	D-0.999	D	1	1	D	1	1	D	1	1	A-1, B-27, C-1, D-1, E-1, F-12, G-1	chr6_bp135494590_rsidrs9321489	chr6_bp135494590_rsidrs9321489	chr6_bp135494590_rsidrs9321489	FOXQ1,FOXF2,MIR6720,SIRT5,MYB		NA	NA	0.0153628	NA	NA	0	0	0	0	0			0
JAM-latent-factor	ML6	1	6	134772910	136342167	13	chr6_bp135411228_rsidrs9376090	0.539468	F_lat	12	F-0.959	F	12	12	F	12	12	F	12	12	A-1, B-27, C-1, D-1, E-1, F-12, G-1	NA	NA	NA	NA		NA	NA	-0.460533	NA	NA	0	0	0	0	0			11
flashfm-latent-factor	ML10	1	6	134772910	136342167	2	chr6_bp135418916_rsidrs7776054	0.774759	F_lat	2	F-0.995	F	2	2	F	2	2	F	2	2	D-1, F-2	NA	NA	chr6_bp135418916_rsidrs7776054	NA		NA	NA	NA	0.52277	0.45677	0	0	0	0	0
flashfm-latent-factor	ML14	1	6	134772910	136342167	2	chr6_bp135418916_rsidrs7776054	0.68322	F_lat	2	F-0.995	F	2	2	F	2	2	F	2	2	D-1, F-2	NA	NA	NA	NA		NA	NA	NA	0.246073	0.619042	0	0	0	0	0
flashfm-latent-factor	ML15	1	6	134772910	136342167	2	chr6_bp135418916_rsidrs7776054	0.746466	F_lat	2	F-0.996	F	2	2	F	2	2	F	2	2	D-1, F-2	NA	NA	chr6_bp135418916_rsidrs7776054	NA		NA	NA	NA	0.378901	-0.190913	0	0	0	0	0
flashfm-latent-factor	ML2	1	6	134772910	136342167	1	chr6_bp135418916_rsidrs7776054	0.999971	F_lat	2	F-1	F	2	2	F	2	2	F	2	2	D-1, F-2	chr6_bp135418916_rsidrs7776054	chr6_bp135418916_rsidrs7776054	chr6_bp135418916_rsidrs7776054	FOXQ1,FOXF2,MIR6720,SIRT5,HBS1L		NA	NA	NA	-2.875e-05	0.068094	0	0	0	0	0
flashfm-latent-factor	ML22	1	6	134772910	136342167	1	chr6_bp135494590_rsidrs9321489	0.999024	D_lat	1	D-0.999	D	1	1	D	1	1	D	1	1	D-1, F-2	chr6_bp135494590_rsidrs9321489	chr6_bp135494590_rsidrs9321489	chr6_bp135494590_rsidrs9321489	FOXQ1,FOXF2,MIR6720,SIRT5,MYB		NA	NA	NA	0.0153628	0	0	0	0	0	0
flashfm-latent-factor	ML6	1	6	134772910	136342167	2	chr6_bp135418916_rsidrs7776054	0.774871	F_lat	2	F-0.995	F	2	2	F	2	2	F	2	2	D-1, F-2	NA	NA	chr6_bp135418916_rsidrs7776054	NA		NA	NA	NA	-0.225129	0.235404	0	0	0	0	0
JAM-blood-cell-trait	HFR	1	6	139440745	140214142	9	chr6_bp139840693_rsidrs592423	0.331311	B_obs	18	B-1	B	18	18	B	18	18	B	18	18	A-1, B-18, C-6, D-2, E-2	NA	NA	NA	NA	ML4, ML19	0.59, 0.396	ML4	0.238823	0.270503	NA	0	0	0	0	0	6	7
JAM-blood-cell-trait	HLSR#	1	6	139440745	140214142	2	chr6_bp139840693_rsidrs592423	0.64399	B_obs	18	B-1	B	18	18	B	18	18	B	18	18	A-1, B-18, C-6, D-2, E-2	NA	NA	NA	NA	ML4	0.859	ML4	-0.0738557	-0.0421761	NA	0	0	0	0	0	-1	0
JAM-blood-cell-trait	HLSR%	1	6	139440745	140214142	8	chr6_bp139844429_rsidrs590856	0.558988	B_obs	18	B-1	B, C	18, 6	24	B, C	18, 6	24	B, C	18, 6	24	A-1, B-18, C-6, D-2, E-2	NA	NA	NA	NA	ML4	0.871	ML4	0.0111461	0.0428257	NA	0	0	0	0	0	5	6
JAM-blood-cell-trait	IRF	1	6	139440745	140214142	4	chr6_bp139840693_rsidrs592423	0.474618	B_obs	18	B-1	B	18	18	B	18	18	B	18	18	A-1, B-18, C-6, D-2, E-2	NA	NA	NA	NA	ML4	0.985	ML4	0.0955158	0.127195	NA	0	0	0	0	0	1	2
JAM-blood-cell-trait	LFR	1	6	139440745	140214142	4	chr6_bp139840693_rsidrs592423	0.498275	B_obs	18	B-1	B	18	18	B	18	18	B	18	18	A-1, B-18, C-6, D-2, E-2	NA	NA	NA	NA	ML4	0.985	ML4	0.0718593	0.103539	NA	0	0	0	0	0	1	2
JAM-blood-cell-trait	MacroR	1	6	139440745	140214142	34	chr6_bp139823660_rsidrs3010285	0.241422	E_obs	2	E-0.426	NA	NA	NA	NA	NA	NA	NA	NA	NA	A-1, B-18, C-6, D-2, E-2	NA	NA	NA	NA	ML14	0.531	ML14	-0.0792347	0.372614	NA	0	0	0	0	0	7	32
JAM-blood-cell-trait	MCH	1	6	139440745	140214142	10	chr6_bp139844429_rsidrs590856	0.551082	B_obs	18	B-0.996	B	18	18	B	18	18	B	18	18	A-1, B-18, C-6, D-2, E-2	NA	NA	NA	NA	ML2	0.941	ML2	-0.117381	0.0518149	NA	0	0	0	0	0	-7	8
JAM-blood-cell-trait	MCV	1	6	139440745	140214142	8	chr6_bp139844429_rsidrs590856	0.652593	B_obs	18	B-0.998	B	18	18	B	18	18	B	18	18	A-1, B-18, C-6, D-2, E-2	NA	NA	NA	NA	ML2	0.734	ML2	-0.218892	-0.0496958	NA	0	0	0	0	0	-9	6
JAM-blood-cell-trait	MFR	1	6	139440745	140214142	3	chr6_bp139840693_rsidrs592423	0.431947	B_obs	18	B-1	B	18	18	B	18	18	B	18	18	A-1, B-18, C-6, D-2, E-2	NA	NA	NA	NA	ML4	0.961	ML4	0.138187	0.169866	NA	0	0	0	0	0	0	1
JAM-blood-cell-trait	MicroR	1	6	139440745	140214142	35	chr6_bp139844429_rsidrs590856	0.291491	B_obs	18	B-0.601	NA	NA	NA	NA	NA	NA	NA	NA	NA	A-1, B-18, C-6, D-2, E-2	NA	NA	NA	NA	ML2	0.796	ML2	0.14221	0.311406	NA	0	0	0	0	0	18	33
JAM-blood-cell-trait	RBC-He	1	6	139440745	140214142	10	chr6_bp139844429_rsidrs590856	0.454926	B_obs	18	B-0.996	B	18	18	B	18	18	B	18	18	A-1, B-18, C-6, D-2, E-2	NA	NA	NA	NA	ML2	0.967	ML2	-0.0212248	0.147971	NA	0	0	0	0	0	-7	8
JAM-blood-cell-trait	RDW-SD	1	6	139440745	140214142	15	chr6_bp139839498_rsidrs608736	0.20671	B_obs	18	B-0.99	B	18	18	B	18	18	B	18	18	A-1, B-18, C-6, D-2, E-2	NA	NA	NA	NA	ML14	0.919	ML14	-0.0445226	0.407326	NA	0	0	0	0	0	-12	13
JAM-blood-cell-trait	RET#	1	6	139440745	140214142	7	chr6_bp139843192_rsidrs666350	0.673636	C_obs	6	C-0.998	B, C	18, 6	24	B, C	18, 6	24	B, C	18, 6	24	A-1, B-18, C-6, D-2, E-2	NA	NA	NA	NA	ML4, ML13	0.262, 0.619	ML13	-0.131564	-0.0331256	NA	0	0	0	0	0	-7	5
JAM-blood-cell-trait	RET%	1	6	139440745	140214142	7	chr6_bp139843192_rsidrs666350	0.660231	C_obs	6	C-0.999	B, C	18, 6	24	B, C	18, 6	24	B, C	18, 6	24	A-1, B-18, C-6, D-2, E-2	NA	NA	NA	NA	ML4, ML13	0.299, 0.637	ML13	-0.11816	-0.0197214	NA	0	0	0	0	0	-7	5
JAM-blood-cell-trait	RBC-SFL	1	6	139440745	140214142	10	chr6_bp139844429_rsidrs590856	0.306142	B_obs	18	B-1	B	18	18	B	18	18	B	18	18	A-1, B-18, C-6, D-2, E-2	NA	NA	NA	NA	ML2	0.637	ML2	0.127559	0.296755	NA	0	0	0	0	0	-7	8
JAM-blood-cell-trait	RBC-FSC	1	6	139440745	140214142	10	chr6_bp139844429_rsidrs590856	0.469355	B_obs	18	B-0.996	B	18	18	B	18	18	B	18	18	A-1, B-18, C-6, D-2, E-2	NA	NA	NA	NA	ML2	0.967	ML2	-0.0356544	0.133542	NA	0	0	0	0	0	-7	8
JAM-blood-cell-trait	RET-SFL	1	6	139440745	140214142	7	chr6_bp139843583_rsidrs636202	0.821238	B_obs	18	B-1	B	18	18	B	18	18	B	18	18	A-1, B-18, C-6, D-2, E-2	NA	chr6_bp139843583_rsidrs636202	chr6_bp139843583_rsidrs636202	NA	ML4	0.876	ML4	-0.251104	-0.219424	NA	0	0	0	0	0	4	5
JAM-blood-cell-trait	RPI	1	6	139440745	140214142	4	chr6_bp139840693_rsidrs592423	0.673193	B_obs	18	B-0.996	B	18	18	B	18	18	B	18	18	A-1, B-18, C-6, D-2, E-2	NA	NA	NA	NA	ML6, ML13	0.381, 0.402	ML13	-0.131121	-0.0326828	NA	0	0	0	0	0	-10	2
JAM-latent-factor	ML13	1	6	139440745	140214142	14	chr6_bp139843192_rsidrs666350	0.542072	A_lat	8	A-0.912	A	8	8	A	8	8	A	8	8	A-8, B-1, C-23	NA	NA	NA	NA		NA	NA	-0.131564	NA	NA	0	0	0	0	0			12
JAM-latent-factor	ML14	1	6	139440745	140214142	27	chr6_bp139843350_rsidrs635243	0.162187	C_lat	23	C-0.96	C	23	23	C	23	23	C	23	23	A-8, B-1, C-23	NA	NA	NA	NA		NA	NA	-0.0792347	NA	NA	0	0	0	0	0			25
JAM-latent-factor	ML2	1	6	139440745	140214142	17	chr6_bp139844429_rsidrs590856	0.433701	C_lat	23	C-0.954	C	23	23	C	23	23	C	23	23	A-8, B-1, C-23	NA	NA	NA	NA		NA	NA	-0.218892	NA	NA	0	0	0	0	0			15
JAM-latent-factor	ML4	1	6	139440745	140214142	3	chr6_bp139840693_rsidrs592423	0.570134	C_lat	23	C-1	C	23	23	C	23	23	C	23	23	A-8, B-1, C-23	NA	NA	NA	NA		NA	NA	-0.251104	NA	NA	0	0	0	0	0			1
flashfm-latent-factor	ML13	1	6	139440745	140214142	2	chr6_bp139844429_rsidrs590856	0.64051	C_lat	2	C-0.999	C	2	2	C	2	2	C	2	2	C-2	NA	NA	NA	NA		NA	NA	NA	-0.0331256	0.0984384	0	0	0	0	0
flashfm-latent-factor	ML14	1	6	139440745	140214142	2	chr6_bp139844429_rsidrs590856	0.614036	C_lat	2	C-0.996	C	2	2	C	2	2	C	2	2	C-2	NA	NA	NA	NA		NA	NA	NA	0.372614	0.451849	0	0	0	0	0
flashfm-latent-factor	ML2	1	6	139440745	140214142	2	chr6_bp139844429_rsidrs590856	0.602897	C_lat	2	C-0.996	C	2	2	C	2	2	C	2	2	C-2	NA	NA	NA	NA		NA	NA	NA	-0.0496958	0.169196	0	0	0	0	0
flashfm-latent-factor	ML4	1	6	139440745	140214142	2	chr6_bp139844429_rsidrs590856	0.601814	C_lat	2	C-0.997	C	2	2	C	2	2	C	2	2	C-2	NA	NA	NA	NA		NA	NA	NA	-0.219424	0.0316796	0	0	0	0	0
JAM-blood-cell-trait	IG#	0	6	159182659	159753362	5	chr6_bp159503362_rsidrs509457	0.644462	A_obs	5	A-0.997	A	5	5	A	5	5	A	5	5	A-5	NA	NA	NA	NA	ML1, ML11	0.325, 0.635	ML11	0.0728543	NA	NA	0	0	0	0	NA	2
JAM-blood-cell-trait	IG%	0	6	159182659	159753362	4	chr6_bp159503362_rsidrs509457	0.793099	A_obs	5	A-1	A	5	5	A	5	5	A	5	5	A-5	NA	NA	chr6_bp159503362_rsidrs509457	NA	ML11	0.905	ML11	-0.0757826	NA	NA	0	0	0	0	NA	1
JAM-latent-factor	ML11	0	6	159182659	159753362	3	chr6_bp159503362_rsidrs509457	0.717316	A_lat	3	A-0.99	A	3	3	A	3	3	A	3	3	A-3	NA	NA	chr6_bp159503362_rsidrs509457	NA		NA	NA	-0.0757826	NA	NA	0	0	0	0	NA
JAM-blood-cell-trait	GRAN%MYELOID	1	7	6131942	7005724	13	chr7_bp6533320_rsidrs28757802	0.200837	A_obs	11	A-0.983	A	11	11	A	11	11	A	11	11	A-11	NA	NA	NA	NA	ML1, ML7	0.318, 0.635	ML7	0.476295	NA	NA	0	0	0	0	NA	5
JAM-blood-cell-trait	MONO#	1	7	6131942	7005724	6	chr7_bp6524843_rsidrs2347784	0.551233	A_obs	11	A-0.976	A	11	11	A	11	11	A	11	11	A-11	NA	NA	NA	NA	ML7	0.74	ML7	0.125899	NA	NA	0	0	0	0	NA	-2
JAM-blood-cell-trait	MONO%	1	7	6131942	7005724	15	chr7_bp6524843_rsidrs2347784	0.317289	A_obs	11	A-0.966	A	11	11	A	11	11	A	11	11	A-11	NA	NA	NA	NA	ML7	0.822	ML7	0.359843	NA	NA	0	0	0	0	NA	7
JAM-latent-factor	ML7	1	7	6131942	7005724	8	chr7_bp6524843_rsidrs2347784	0.677132	A_lat	6	A-0.975	A	6	6	A	6	6	A	6	6	A-6	NA	NA	NA	NA		NA	NA	0.125899	NA	NA	0	0	0	0	NA
JAM-blood-cell-trait	EO-SSC	0	7	7604582	8370471	47	chr7_bp8018180_rsidrs7804306	0.115	A_obs	52	A-0.991	A	52	52	A	52	52	A	52	52	A-52	NA	NA	NA	NA	ML22	0.933	ML22	0.0810628	NA	NA	0	0	0	0	NA	6
JAM-blood-cell-trait	EO-SFL	0	7	7604582	8370471	3	chr7_bp8024817_rsidrs141925360	0.987918	A_obs	52	A-1	A	52	52	A	52	52	A	52	52	A-52	chr7_bp8024817_rsidrs141925360	chr7_bp8024817_rsidrs141925360	chr7_bp8024817_rsidrs141925360	PRKAR1B,HEATR2,LOC100505921,GLCCI1,CD36	ML22	0.625	ML22	-0.791855	NA	NA	0	0	0	0	NA	-38
JAM-blood-cell-trait	EO-FSC	0	7	7604582	8370471	50	chr7_bp8021646_rsidrs73049270	0.0680183	A_obs	52	A-0.995	A	52	52	A	52	52	A	52	52	A-52	NA	NA	NA	NA	ML22	0.695	ML22	0.128044	NA	NA	0	0	0	0	NA	9
JAM-blood-cell-trait	NE-FSC	0	7	7604582	8370471	46	chr7_bp8095483_rsidrs111677347	0.0995247	A_obs	52	A-0.998	A	52	52	A	52	52	A	52	52	A-52	NA	NA	NA	NA	ML22	0.911	ML22	0.0965379	NA	NA	0	0	0	0	NA	5
JAM-blood-cell-trait	NE-SFL	0	7	7604582	8370471	50	chr7_bp8095483_rsidrs111677347	0.111993	A_obs	52	A-0.996	A	52	52	A	52	52	A	52	52	A-52	NA	NA	NA	NA	ML22	0.881	ML22	0.0840698	NA	NA	0	0	0	0	NA	9
JAM-blood-cell-trait	NE-SSC	0	7	7604582	8370471	54	chr7_bp8018489_rsidrs73049256	0.0679736	A_obs	52	A-0.982	A	52	52	A	52	52	A	52	52	A-52	NA	NA	NA	NA	ML22	0.689	ML22	0.128089	NA	NA	0	0	0	0	NA	13
JAM-latent-factor	ML22	0	7	7604582	8370471	41	chr7_bp8095483_rsidrs111677347	0.196063	A_lat	26	A-0.891	NA	NA	NA	A	26	26	A	26	26	A-26	NA	NA	NA	NA		NA	NA	-0.791855	NA	NA	0	0	0	0	NA
JAM-blood-cell-trait	EO#	0	7	20192463	20753383	131	chr7_bp20503383_rsidrs35488328	0.148485	A_obs	5	A-0.362	NA	NA	NA	NA	NA	NA	NA	NA	NA	A-5, B-10	NA	NA	NA	NA	ML3	0.958	ML3	0.0266087	NA	NA	0	0	0	0	NA	2
JAM-latent-factor	ML3	0	7	20192463	20753383	129	chr7_bp20503383_rsidrs35488328	0.175093	A_lat	5	A-0.476	NA	NA	NA	NA	NA	NA	NA	NA	NA	A-5, B-9	NA	NA	NA	NA		NA	NA	0.0266087	NA	NA	0	0	0	0	NA
JAM-blood-cell-trait	(BASO+NEUT)#	1	7	27892213	29040219	2	chr7_bp28724374_rsidrs56388170	0.792056	A_obs	1	A-0.792	NA	NA	NA	NA	NA	NA	A	1	1	A-1, B-1	NA	NA	chr7_bp28724374_rsidrs56388170	NA	ML1	0.979	ML1	0.170995	NA	NA	0	0	0	0	NA	0
JAM-blood-cell-trait	GRAN#	1	7	27892213	29040219	3	chr7_bp28277107_rsidrs2158799	0.506123	B_obs	1	B-0.506	NA	NA	NA	NA	NA	NA	NA	NA	NA	A-1, B-1	NA	NA	NA	NA	ML1	0.982	ML1	0.456929	NA	NA	0	0	0	0	NA	1
JAM-blood-cell-trait	GRAN%MYELOID	1	7	27892213	29040219	2	chr7_bp28724374_rsidrs56388170	0.947493	A_obs	1	A-0.947	A	1	1	A	1	1	A	1	1	A-1, B-1	chr7_bp28724374_rsidrs56388170	chr7_bp28724374_rsidrs56388170	chr7_bp28724374_rsidrs56388170	FAM20C,WI2-2373I1.2,GNA12,CREB5	ML1, ML7	0.318, 0.635	ML7	NA	NA	NA	BASO%, BASO#, MONO%, WBC#, NEUT%, LYMPH%, NEUT#	1	1	0	NA	0
JAM-blood-cell-trait	MYELOID#	1	7	27892213	29040219	7	chr7_bp28277107_rsidrs2158799	0.923506	B_obs	1	B-0.924	B	1	1	B	1	1	B	1	1	A-1, B-1	chr7_bp28277107_rsidrs2158799	chr7_bp28277107_rsidrs2158799	chr7_bp28277107_rsidrs2158799	FAM20C,WI2-2373I1.2,GNA12,JAZF1-AS1	ML1	0.973	ML1	0.0395455	NA	NA	EO%, MONO%, WBC#, NEUT#, LYMPH%, NEUT%	1	1	0	NA	5
JAM-blood-cell-trait	NEUT#	1	7	27892213	29040219	2	chr7_bp28724374_rsidrs56388170	0.762158	A_obs	1	A-0.762	NA	NA	NA	NA	NA	NA	A	1	1	A-1, B-1	NA	NA	chr7_bp28724374_rsidrs56388170	NA	ML1	0.979	ML1	0.200894	NA	NA	0	0	0	0	NA	0
JAM-blood-cell-trait	(NEUT+EO)#	1	7	27892213	29040219	3	chr7_bp28277107_rsidrs2158799	0.57408	B_obs	1	B-0.574	NA	NA	NA	NA	NA	NA	NA	NA	NA	A-1, B-1	NA	NA	NA	NA	ML1	0.983	ML1	0.388972	NA	NA	0	0	0	0	NA	1
JAM-blood-cell-trait	NEUT%	1	7	27892213	29040219	2	chr7_bp28724374_rsidrs56388170	0.988675	A_obs	1	A-0.989	A	1	1	A	1	1	A	1	1	A-1, B-1	chr7_bp28724374_rsidrs56388170	chr7_bp28724374_rsidrs56388170	chr7_bp28724374_rsidrs56388170	FAM20C,WI2-2373I1.2,GNA12,CREB5	ML1, ML9	0.482, 0.363	ML1	-0.025623	NA	NA	BASO%, BASO#, MONO%, WBC#, NEUT%, LYMPH%, NEUT#	1	1	0	NA	0
JAM-latent-factor	ML1	1	7	27892213	29040219	2	chr7_bp28277107_rsidrs2158799	0.963052	A_lat	1	A-0.963	A	1	1	A	1	1	A	1	1	A-1, B-1	chr7_bp28277107_rsidrs2158799	chr7_bp28277107_rsidrs2158799	chr7_bp28277107_rsidrs2158799	FAM20C,WI2-2373I1.2,GNA12,JAZF1-AS1		NA	NA	-0.025623	NA	NA	EO%, MONO%, WBC#, NEUT#, LYMPH%, NEUT%	1	0	1	NA
JAM-blood-cell-trait	BASO%	1	7	49861356	50724973	5	chr7_bp50252408_rsidrs57453899	0.246933	A_obs	5	A-0.99	A	5	5	A	5	5	A	5	5	A-5, B-2, C-3, D-3, E-1, F-1, G-3, H-1, I-6	NA	NA	NA	NA	ML8	0.905	ML8	0.0399179	0.0399179	NA	0	0	0	0	0	0	0
JAM-blood-cell-trait	GRAN%MYELOID	1	7	49861356	50724973	4	chr7_bp50366637_rsidrs10251980	0.939924	F_obs	1	F-0.94	F	1	1	F	1	1	F	1	1	A-5, B-2, C-3, D-3, E-1, F-1, G-3, H-1, I-6	chr7_bp50366637_rsidrs10251980	chr7_bp50366637_rsidrs10251980	chr7_bp50366637_rsidrs10251980	PDGFA,MMD2,RNF216P1,RBAK,RBAK-RBAKDN,IKZF1	ML1, ML7	0.318, 0.635	ML7	-0.187843	0.0593493	NA	0	0	0	0	0	-17	3
JAM-blood-cell-trait	HFR	1	7	49861356	50724973	3	chr7_bp50427982_rsidrs6592965	0.454781	G_obs	3	G-1	G	3	3	G	3	3	G	3	3	A-5, B-2, C-3, D-3, E-1, F-1, G-3, H-1, I-6	NA	NA	NA	NA	ML4, ML19	0.59, 0.396	ML4	0.0610024	0.0644872	NA	0	0	0	0	0	0	0
JAM-blood-cell-trait	IRF	1	7	49861356	50724973	3	chr7_bp50429442_rsidrs6976036	0.533507	G_obs	3	G-0.998	G	3	3	G	3	3	G	3	3	A-5, B-2, C-3, D-3, E-1, F-1, G-3, H-1, I-6	NA	NA	NA	NA	ML4	0.985	ML4	-0.0177239	-0.0142391	NA	0	0	0	0	0	0	0
JAM-blood-cell-trait	LFR	1	7	49861356	50724973	3	chr7_bp50429442_rsidrs6976036	0.524612	G_obs	3	G-0.999	G	3	3	G	3	3	G	3	3	A-5, B-2, C-3, D-3, E-1, F-1, G-3, H-1, I-6	NA	NA	NA	NA	ML4	0.985	ML4	-0.0088288	-0.0053439	NA	0	0	0	0	0	0	0
JAM-blood-cell-trait	MCH	1	7	49861356	50724973	3	chr7_bp50428445_rsidrs12718598	0.364223	G_obs	3	G-0.998	G	3	3	G	3	3	G	3	3	A-5, B-2, C-3, D-3, E-1, F-1, G-3, H-1, I-6	NA	NA	NA	NA	ML2	0.941	ML2	0.150615	0.156415	NA	0	0	0	0	0	0	0
JAM-blood-cell-trait	MCV	1	7	49861356	50724973	3	chr7_bp50429442_rsidrs6976036	0.452548	G_obs	3	G-0.997	G	3	3	G	3	3	G	3	3	A-5, B-2, C-3, D-3, E-1, F-1, G-3, H-1, I-6	NA	NA	NA	NA	ML2	0.734	ML2	0.0622901	0.0680902	NA	0	0	0	0	0	0	0
JAM-blood-cell-trait	MFR	1	7	49861356	50724973	10	chr7_bp50429442_rsidrs6976036	0.555981	G_obs	3	G-0.965	G	3	3	G	3	3	G	3	3	A-5, B-2, C-3, D-3, E-1, F-1, G-3, H-1, I-6	NA	NA	NA	NA	ML4	0.961	ML4	-0.0401973	-0.0367125	NA	0	0	0	0	0	7	7
JAM-blood-cell-trait	MONO%	1	7	49861356	50724973	5	chr7_bp50366637_rsidrs10251980	0.862924	F_obs	1	F-0.863	NA	NA	NA	F	1	1	F	1	1	A-5, B-2, C-3, D-3, E-1, F-1, G-3, H-1, I-6	NA	chr7_bp50366637_rsidrs10251980	chr7_bp50366637_rsidrs10251980	NA	ML7	0.822	ML7	-0.110843	0.136349	NA	0	0	0	0	0	-16	4
JAM-blood-cell-trait	NE-FSC	1	7	49861356	50724973	2	chr7_bp50370254_rsidrs149007767	0.973848	E_obs	1	E-0.974	E	1	1	E	1	1	E	1	1	A-5, B-2, C-3, D-3, E-1, F-1, G-3, H-1, I-6	chr7_bp50370254_rsidrs149007767	chr7_bp50370254_rsidrs149007767	chr7_bp50370254_rsidrs149007767	PDGFA,MMD2,RNF216P1,RBAK,RBAK-RBAKDN,IKZF1	ML22	0.911	ML22	0.0230747	0.0259221	NA	BASO#, LYMPH%, NEUT#, MONO#, NEUT%, MONO%	1	1	0	0	1	1
JAM-blood-cell-trait	NE-SFL	1	7	49861356	50724973	13	chr7_bp50370254_rsidrs149007767	1	E_obs	1	E-1	E	1	1	E, C	2024-01-03	4	E, C	2024-01-03	4	A-5, B-2, C-3, D-3, E-1, F-1, G-3, H-1, I-6	chr7_bp50370254_rsidrs149007767	chr7_bp50370254_rsidrs149007767	chr7_bp50370254_rsidrs149007767, chr7_bp50284557_rsidrs76641566	PDGFA,MMD2,RNF216P1,RBAK,RBAK-RBAKDN,IKZF1	ML22	0.881	ML22	-0.003077	-0.0002296	NA	BASO#, LYMPH%, NEUT#, MONO#, NEUT%, MONO%	1	1	0	0	12	12
JAM-blood-cell-trait	RBC-He	1	7	49861356	50724973	19	chr7_bp50428445_rsidrs12718598	0.382647	G_obs	3	G-0.825	NA	NA	NA	G	3	3	G	3	3	A-5, B-2, C-3, D-3, E-1, F-1, G-3, H-1, I-6	NA	NA	NA	NA	ML2	0.967	ML2	0.132191	0.137991	NA	0	0	0	0	0	16	16
JAM-blood-cell-trait	RET-He	1	7	49861356	50724973	3	chr7_bp50428445_rsidrs12718598	0.579896	G_obs	3	G-1	G	3	3	G	3	3	G	3	3	A-5, B-2, C-3, D-3, E-1, F-1, G-3, H-1, I-6	NA	NA	NA	NA	ML2	0.879	ML2	-0.0650578	-0.0592577	NA	0	0	0	0	0	0	0
JAM-blood-cell-trait	RBC-SFL	1	7	49861356	50724973	4	chr7_bp50428445_rsidrs12718598	0.508181	G_obs	3	G-0.982	G	3	3	G	3	3	G	3	3	A-5, B-2, C-3, D-3, E-1, F-1, G-3, H-1, I-6	NA	NA	NA	NA	ML2	0.637	ML2	0.00665761	0.0124577	NA	0	0	0	0	0	1	1
JAM-blood-cell-trait	RBC-FSC	1	7	49861356	50724973	18	chr7_bp50428445_rsidrs12718598	0.375065	G_obs	3	G-0.806	NA	NA	NA	G	3	3	G	3	3	A-5, B-2, C-3, D-3, E-1, F-1, G-3, H-1, I-6	NA	NA	NA	NA	ML2	0.967	ML2	0.139774	0.145574	NA	0	0	0	0	0	15	15
JAM-blood-cell-trait	RET-FSC	1	7	49861356	50724973	3	chr7_bp50428445_rsidrs12718598	0.587452	G_obs	3	G-1	G	3	3	G	3	3	G	3	3	A-5, B-2, C-3, D-3, E-1, F-1, G-3, H-1, I-6	NA	NA	NA	NA	ML2	0.879	ML2	-0.072614	-0.0668139	NA	0	0	0	0	0	0	0
JAM-latent-factor	ML2	1	7	49861356	50724973	3	chr7_bp50428445_rsidrs12718598	0.514838	D_lat	3	D-1	D	3	3	D	3	3	D	3	3	A-5, B-1, C-1, D-3, E-2, F-1, G-1	NA	NA	NA	NA		NA	NA	-0.072614	NA	NA	0	0	0	0	0			0
JAM-latent-factor	ML22	1	7	49861356	50724973	1	chr7_bp50370254_rsidrs149007767	0.996923	F_lat	1	F-0.997	F	1	1	F	1	1	F	1	1	A-5, B-1, C-1, D-3, E-2, F-1, G-1	chr7_bp50370254_rsidrs149007767	chr7_bp50370254_rsidrs149007767	chr7_bp50370254_rsidrs149007767	PDGFA,MMD2,RNF216P1,RBAK,RBAK-RBAKDN,IKZF1		NA	NA	-0.003077	NA	NA	BASO#, LYMPH%, NEUT#, MONO#, NEUT%, MONO%	1	0	1	0			0
JAM-latent-factor	ML25	1	7	49861356	50724973	2	chr7_bp50370254_rsidrs149007767	0.985174	F_lat	1	F-0.985	F	1	1	F	1	1	F	1	1	A-5, B-1, C-1, D-3, E-2, F-1, G-1	chr7_bp50370254_rsidrs149007767	chr7_bp50370254_rsidrs149007767	chr7_bp50370254_rsidrs149007767	PDGFA,MMD2,RNF216P1,RBAK,RBAK-RBAKDN,IKZF1		NA	NA	Inf	NA	NA	BASO#, LYMPH%, NEUT#, MONO#, NEUT%, MONO%	1	0	1	0			1
JAM-latent-factor	ML4	1	7	49861356	50724973	3	chr7_bp50429442_rsidrs6976036	0.515783	D_lat	3	D-1	D	3	3	D	3	3	D	3	3	A-5, B-1, C-1, D-3, E-2, F-1, G-1	NA	NA	NA	NA		NA	NA	-0.0401973	NA	NA	0	0	0	0	0			0
JAM-latent-factor	ML7	1	7	49861356	50724973	21	chr7_bp50366637_rsidrs10251980	0.752081	G_lat	1	G-0.752	NA	NA	NA	NA	NA	NA	G	1	1	A-5, B-1, C-1, D-3, E-2, F-1, G-1	NA	NA	chr7_bp50366637_rsidrs10251980	NA		NA	NA	-0.187843	NA	NA	0	0	0	0	0			20
JAM-latent-factor	ML8	1	7	49861356	50724973	5	chr7_bp50252408_rsidrs57453899	0.286851	A_lat	5	A-1	A	5	5	A	5	5	A	5	5	A-5, B-1, C-1, D-3, E-2, F-1, G-1	NA	NA	NA	NA		NA	NA	0.0399179	NA	NA	0	0	0	0	0			0
flashfm-latent-factor	ML2	1	7	49861356	50724973	3	chr7_bp50428445_rsidrs12718598	0.520638	D_lat	3	D-1	D	3	3	D	3	3	D	3	3	A-5, D-3, F-1	NA	NA	NA	NA		NA	NA	NA	-0.0668139	0.00580013	0	0	0	0	0
flashfm-latent-factor	ML22	1	7	49861356	50724973	1	chr7_bp50370254_rsidrs149007767	0.99977	F_lat	1	F-1	F	1	1	F	1	1	F	1	1	A-5, D-3, F-1	chr7_bp50370254_rsidrs149007767	chr7_bp50370254_rsidrs149007767	chr7_bp50370254_rsidrs149007767	PDGFA,MMD2,RNF216P1,RBAK,RBAK-RBAKDN,IKZF1		NA	NA	NA	-0.0002296	0.00284745	BASO#, LYMPH%, NEUT#, MONO#, NEUT%, MONO%	1	0	0	1
flashfm-latent-factor	ML25	1	7	49861356	50724973	1	chr7_bp50370254_rsidrs149007767	0.999663	F_lat	1	F-1	F	1	1	F	1	1	F	1	1	A-5, D-3, F-1	chr7_bp50370254_rsidrs149007767	chr7_bp50370254_rsidrs149007767	chr7_bp50370254_rsidrs149007767	PDGFA,MMD2,RNF216P1,RBAK,RBAK-RBAKDN,IKZF1		NA	NA	NA	Inf	0.0144885	BASO#, LYMPH%, NEUT#, MONO#, NEUT%, MONO%	1	0	0	1
flashfm-latent-factor	ML4	1	7	49861356	50724973	3	chr7_bp50428445_rsidrs12718598	0.519268	D_lat	3	D-1	D	3	3	D	3	3	D	3	3	A-5, D-3, F-1	NA	NA	NA	NA		NA	NA	NA	-0.0367125	0.00348481	0	0	0	0	0
flashfm-latent-factor	ML7	1	7	49861356	50724973	1	chr7_bp50370254_rsidrs149007767	0.999273	F_lat	1	F-0.999	F	1	1	F	1	1	F	1	1	A-5, D-3, F-1	chr7_bp50370254_rsidrs149007767	chr7_bp50370254_rsidrs149007767	chr7_bp50370254_rsidrs149007767	PDGFA,MMD2,RNF216P1,RBAK,RBAK-RBAKDN,IKZF1		NA	NA	NA	0.0593493	0.247192	BASO#, LYMPH%, NEUT#, MONO#, NEUT%, MONO%	1	0	0	1
flashfm-latent-factor	ML8	1	7	49861356	50724973	5	chr7_bp50252408_rsidrs57453899	0.286851	A_lat	5	A-1	A	5	5	A	5	5	A	5	5	A-5, D-3, F-1	NA	NA	NA	NA		NA	NA	NA	0.0399179	0	0	0	0	0	0
JAM-blood-cell-trait	H-IPF	1	7	79966205	80637766	131	chr7_bp80216205_rsidrs11764390	0.125462	B_obs	23	B-0.628	NA	NA	NA	NA	NA	NA	NA	NA	NA	A-21, B-23	NA	NA	NA	NA	ML5	0.847	ML5	-0.0595315	NA	NA	0	0	0	0	NA	1
JAM-blood-cell-trait	IPF%	1	7	79966205	80637766	118	chr7_bp80216205_rsidrs11764390	0.0912542	B_obs	23	B-0.601	NA	NA	NA	NA	NA	NA	NA	NA	NA	A-21, B-23	NA	NA	NA	NA	ML5	0.898	ML5	-0.0253243	NA	NA	0	0	0	0	NA	-12
JAM-blood-cell-trait	PLT-FSC	1	7	79966205	80637766	103	chr7_bp80234243_rsidrs17154155	0.137937	A_obs	21	A-0.778	NA	NA	NA	NA	NA	NA	A	21	21	A-21, B-23	NA	NA	NA	NA	ML5	0.729	ML5	-0.0720069	NA	NA	0	0	0	0	NA	-27
JAM-blood-cell-trait	PLT-SSC	1	7	79966205	80637766	83	chr7_bp80218961_rsidrs6961069	0.142818	A_obs	21	A-0.813	NA	NA	NA	A	21	21	A	21	21	A-21, B-23	NA	NA	NA	NA	ML5	0.746	ML5	-0.0768882	NA	NA	0	0	0	0	NA	-47
JAM-latent-factor	ML5	1	7	79966205	80637766	130	chr7_bp80234243_rsidrs17154155	0.06593	D_lat	7	D-0.251	NA	NA	NA	NA	NA	NA	NA	NA	NA	A-1, B-1, C-20, D-7	NA	NA	NA	NA		NA	NA	-0.0768882	NA	NA	0	0	0	0	NA
JAM-blood-cell-trait	EO-SSC	1	7	91219826	92969039	15	chr7_bp92408370_rsidrs445	1	B_obs	1	B-1	B	1	1	B	1	1	B	1	1	A-1, B-1, C-1, D-1, E-1, F-3, G-1, H-15, I-1, J-3, K-12	chr7_bp92408370_rsidrs445	chr7_bp92408370_rsidrs445	chr7_bp92408370_rsidrs445	SUN1,GET4,CDK6	ML22	0.933	ML22	0	0	NA	BASO#, BASO%, LYMPH%, NEUT#, EO#, MONO#, NEUT%, WBC#	1	1	0	0	6	6
JAM-blood-cell-trait	EO-SFL	1	7	91219826	92969039	13	chr7_bp92408370_rsidrs445	1	B_obs	1	B-1	B, K, A	2001-01-12	14	B, K, A	2001-01-12	14	B, K, A	2001-01-12	14	A-1, B-1, C-1, D-1, E-1, F-3, G-1, H-15, I-1, J-3, K-12	chr7_bp92408370_rsidrs445, chr7_bp92408329_rsidrs8	chr7_bp92408370_rsidrs445, chr7_bp92408329_rsidrs8	chr7_bp92408370_rsidrs445, chr7_bp92408329_rsidrs8	SUN1,GET4,CDK6	ML22	0.625	ML22	0	0	NA	0	0	0	0	0	4	4
JAM-blood-cell-trait	EO-FSC	1	7	91219826	92969039	71	chr7_bp92408370_rsidrs445	1	B_obs	1	B-1	B	1	1	B	1	1	B	1	1	A-1, B-1, C-1, D-1, E-1, F-3, G-1, H-15, I-1, J-3, K-12	chr7_bp92408370_rsidrs445	chr7_bp92408370_rsidrs445	chr7_bp92408370_rsidrs445	SUN1,GET4,CDK6	ML22	0.695	ML22	0	0	NA	BASO#, BASO%, LYMPH%, NEUT#, EO#, MONO#, NEUT%, WBC#	1	1	0	0	62	62
JAM-blood-cell-trait	GRAN#	1	7	91219826	92969039	4	chr7_bp92408370_rsidrs445	0.948562	B_obs	1	B-0.949	B	1	1	B	1	1	B	1	1	A-1, B-1, C-1, D-1, E-1, F-3, G-1, H-15, I-1, J-3, K-12	chr7_bp92408370_rsidrs445	chr7_bp92408370_rsidrs445	chr7_bp92408370_rsidrs445	SUN1,GET4,CDK6	ML1	0.982	ML1	0.00346082	0.0514098	NA	BASO#, BASO%, LYMPH%, NEUT#, EO#, MONO#, NEUT%, WBC#	1	1	0	0	0	2
JAM-blood-cell-trait	MYELOID#	1	7	91219826	92969039	4	chr7_bp92408370_rsidrs445	0.987376	B_obs	1	B-0.987	B	1	1	B	1	1	B	1	1	A-1, B-1, C-1, D-1, E-1, F-3, G-1, H-15, I-1, J-3, K-12	chr7_bp92408370_rsidrs445	chr7_bp92408370_rsidrs445	chr7_bp92408370_rsidrs445	SUN1,GET4,CDK6	ML1	0.973	ML1	-0.0353533	0.0125957	NA	BASO#, BASO%, LYMPH%, NEUT#, EO#, MONO#, NEUT%, WBC#	1	1	0	0	0	2
JAM-blood-cell-trait	NE-FSC	1	7	91219826	92969039	12	chr7_bp92408370_rsidrs445	1	B_obs	1	B-1	B, K	2024-01-12	13	B, K	2024-01-12	13	B, K	2024-01-12	13	A-1, B-1, C-1, D-1, E-1, F-3, G-1, H-15, I-1, J-3, K-12	chr7_bp92408370_rsidrs445	chr7_bp92408370_rsidrs445	chr7_bp92408370_rsidrs445	SUN1,GET4,CDK6	ML22	0.911	ML22	0	0	NA	BASO#, BASO%, LYMPH%, NEUT#, EO#, MONO#, NEUT%, WBC#	1	1	0	0	3	3
JAM-blood-cell-trait	NE-SFL	1	7	91219826	92969039	11	chr7_bp92408370_rsidrs445	1	B_obs	1	B-1	B, K	2024-01-12	13	B, K	2024-01-12	13	B, K	2024-01-12	13	A-1, B-1, C-1, D-1, E-1, F-3, G-1, H-15, I-1, J-3, K-12	chr7_bp92408370_rsidrs445	chr7_bp92408370_rsidrs445	chr7_bp92408370_rsidrs445	SUN1,GET4,CDK6	ML22	0.881	ML22	0	0	NA	BASO#, BASO%, LYMPH%, NEUT#, EO#, MONO#, NEUT%, WBC#	1	1	0	0	2	2
JAM-blood-cell-trait	NE-SSC	1	7	91219826	92969039	11	chr7_bp92408370_rsidrs445	1	B_obs	1	B-1	B, K	2024-01-12	13	B, K	2024-01-12	13	B, K	2024-01-12	13	A-1, B-1, C-1, D-1, E-1, F-3, G-1, H-15, I-1, J-3, K-12	chr7_bp92408370_rsidrs445	chr7_bp92408370_rsidrs445	chr7_bp92408370_rsidrs445	SUN1,GET4,CDK6	ML22	0.689	ML22	0	0	NA	BASO#, BASO%, LYMPH%, NEUT#, EO#, MONO#, NEUT%, WBC#	1	1	0	0	2	2
JAM-blood-cell-trait	(NEUT+EO)#	1	7	91219826	92969039	5	chr7_bp92408370_rsidrs445	0.958667	B_obs	1	B-0.959	B	1	1	B	1	1	B	1	1	A-1, B-1, C-1, D-1, E-1, F-3, G-1, H-15, I-1, J-3, K-12	chr7_bp92408370_rsidrs445	chr7_bp92408370_rsidrs445	chr7_bp92408370_rsidrs445	SUN1,GET4,CDK6	ML1	0.983	ML1	-0.0066445	0.0413045	NA	BASO#, BASO%, LYMPH%, NEUT#, EO#, MONO#, NEUT%, WBC#	1	1	0	0	1	3
JAM-blood-cell-trait	WBC#	1	7	91219826	92969039	4	chr7_bp92408370_rsidrs445	0.996996	B_obs	1	B-0.997	B	1	1	B	1	1	B	1	1	A-1, B-1, C-1, D-1, E-1, F-3, G-1, H-15, I-1, J-3, K-12	chr7_bp92408370_rsidrs445	chr7_bp92408370_rsidrs445	chr7_bp92408370_rsidrs445	SUN1,GET4,CDK6	ML1	0.839	ML1	-0.0449729	0.00297611	NA	BASO#, BASO%, LYMPH%, NEUT#, EO#, MONO#, NEUT%, WBC#	1	1	0	0	0	2
JAM-latent-factor	ML1	1	7	91219826	92969039	4	chr7_bp92408370_rsidrs445	0.952023	C_lat	1	C-0.952	C	1	1	C	1	1	C	1	1	A-1, B-8, C-1, D-1	chr7_bp92408370_rsidrs445	chr7_bp92408370_rsidrs445	chr7_bp92408370_rsidrs445	SUN1,GET4,CDK6		NA	NA	-0.0449729	NA	NA	BASO#, BASO%, LYMPH%, NEUT#, EO#, MONO#, NEUT%, WBC#	1	0	1	0			2
JAM-latent-factor	ML22	1	7	91219826	92969039	9	chr7_bp92408370_rsidrs445	1	C_lat	1	C-1	B, C	2024-08-01	9	B, C	2024-08-01	9	B, C	2024-08-01	9	A-1, B-8, C-1, D-1	chr7_bp92408370_rsidrs445	chr7_bp92408370_rsidrs445	chr7_bp92408370_rsidrs445	SUN1,GET4,CDK6		NA	NA	0	NA	NA	BASO#, BASO%, LYMPH%, NEUT#, EO#, MONO#, NEUT%, WBC#	1	0	1	0			0
flashfm-latent-factor	ML1	1	7	91219826	92969039	2	chr7_bp92408370_rsidrs445	0.999972	C_lat	1	C-1	C	1	1	C	1	1	C	1	1	A-1, B-8, C-1	chr7_bp92408370_rsidrs445	chr7_bp92408370_rsidrs445	chr7_bp92408370_rsidrs445	SUN1,GET4,CDK6		NA	NA	NA	0.00297611	0.047949	BASO#, BASO%, LYMPH%, NEUT#, EO#, MONO#, NEUT%, WBC#	1	0	0	1
flashfm-latent-factor	ML22	1	7	91219826	92969039	9	chr7_bp92408370_rsidrs445	1	C_lat	1	C-1	B, C	2024-08-01	9	B, C	2024-08-01	9	B, C	2024-08-01	9	A-1, B-8, C-1	chr7_bp92408370_rsidrs445	chr7_bp92408370_rsidrs445	chr7_bp92408370_rsidrs445	SUN1,GET4,CDK6		NA	NA	NA	0	0	BASO#, BASO%, LYMPH%, NEUT#, EO#, MONO#, NEUT%, WBC#	1	0	0	1
JAM-blood-cell-trait	HCT	1	7	99643148	100666250	29	chr7_bp100298540_rsidrs66481397	0.299165	C_obs	22	C-0.85	NA	NA	NA	C	22	22	C	22	22	A-1, B-1, C-22, D-1, E-9, F-1, G-1, H-1, I-1, J-1, K-1, L-1, M-1, N-1, O-1, P-1, Q-1	NA	NA	NA	NA	ML6	0.916	ML6	0.0792816	0.0792816	NA	0	0	0	0	0	4	4
JAM-blood-cell-trait	Hyper-He	1	7	99643148	100666250	12	chr7_bp100222682_rsidrs34968337	0.720694	E_obs	9	E-0.993	E	9	9	E	9	9	E	9	9	A-1, B-1, C-22, D-1, E-9, F-1, G-1, H-1, I-1, J-1, K-1, L-1, M-1, N-1, O-1, P-1, Q-1	NA	NA	chr7_bp100222682_rsidrs34968337	NA	ML2	0.829	ML2	-0.204076	-0.209507	NA	0	0	0	0	0	2	2
JAM-blood-cell-trait	IRF-FSC	1	7	99643148	100666250	13	chr7_bp100222682_rsidrs34968337	0.331707	E_obs	9	E-0.989	E	9	9	E	9	9	E	9	9	A-1, B-1, C-22, D-1, E-9, F-1, G-1, H-1, I-1, J-1, K-1, L-1, M-1, N-1, O-1, P-1, Q-1	NA	NA	NA	NA	ML2	0.837	ML2	0.184911	0.17948	NA	0	0	0	0	0	3	3
JAM-blood-cell-trait	MCH	1	7	99643148	100666250	10	chr7_bp100222682_rsidrs34968337	0.47238	E_obs	9	E-1	E	9	9	E	9	9	E	9	9	A-1, B-1, C-22, D-1, E-9, F-1, G-1, H-1, I-1, J-1, K-1, L-1, M-1, N-1, O-1, P-1, Q-1	NA	NA	NA	NA	ML2	0.941	ML2	0.044238	0.0388068	NA	0	0	0	0	0	0	0
JAM-blood-cell-trait	MCV	1	7	99643148	100666250	12	chr7_bp100235970_rsidrs7385804	0.248865	E_obs	9	E-0.968	E	9	9	E	9	9	E	9	9	A-1, B-1, C-22, D-1, E-9, F-1, G-1, H-1, I-1, J-1, K-1, L-1, M-1, N-1, O-1, P-1, Q-1	NA	NA	NA	NA	ML2	0.734	ML2	0.267753	0.262322	NA	0	0	0	0	0	2	2
JAM-blood-cell-trait	MicroR	1	7	99643148	100666250	9	chr7_bp100240296_rsidrs2075672	0.285024	E_obs	9	E-0.993	E	9	9	E	9	9	E	9	9	A-1, B-1, C-22, D-1, E-9, F-1, G-1, H-1, I-1, J-1, K-1, L-1, M-1, N-1, O-1, P-1, Q-1	NA	NA	NA	NA	ML2	0.796	ML2	0.231594	0.226163	NA	0	0	0	0	0	-1	-1
JAM-blood-cell-trait	PLT-SFL-DW	1	7	99643148	100666250	5	chr7_bp99897475_rsidrs147248866	1	H_obs	1	H-1	H, I, J, G, K	1, 1, 1, 1, 1	5	H, I, J, G, K	1, 1, 1, 1, 1	5	H, I, J, G, K	1, 1, 1, 1, 1	5	A-1, B-1, C-22, D-1, E-9, F-1, G-1, H-1, I-1, J-1, K-1, L-1, M-1, N-1, O-1, P-1, Q-1	chr7_bp99897475_rsidrs147248866, chr7_bp99895309_rsidrs111344110, chr7_bp99938864_rsidrs1636980, chr7_bp99947897_rsidrs77370288, chr7_bp99926308_rsidrs117787328	chr7_bp99897475_rsidrs147248866, chr7_bp99895309_rsidrs111344110, chr7_bp99938864_rsidrs1636980, chr7_bp99947897_rsidrs77370288, chr7_bp99926308_rsidrs117787328	chr7_bp99897475_rsidrs147248866, chr7_bp99895309_rsidrs111344110, chr7_bp99938864_rsidrs1636980, chr7_bp99947897_rsidrs77370288, chr7_bp99926308_rsidrs117787328	GATS,SPDYE3,PMS2P1,STAG3L5P	ML18	0.861	ML18	0	0	NA	0	0	0	0	0	0	0
JAM-blood-cell-trait	RBC#	1	7	99643148	100666250	22	chr7_bp100236380_rsidrs34071254	0.74431	E_obs	9	E-0.915	E	9	9	E	9	9	E	9	9	A-1, B-1, C-22, D-1, E-9, F-1, G-1, H-1, I-1, J-1, K-1, L-1, M-1, N-1, O-1, P-1, Q-1	NA	NA	chr7_bp100236380_rsidrs34071254	NA	ML2, ML6	0.21, 0.731	ML6	-0.365864	-0.365864	NA	0	0	0	0	0	-3	-3
JAM-blood-cell-trait	RBC-He	1	7	99643148	100666250	8	chr7_bp100222682_rsidrs34968337	0.494608	E_obs	9	E-1	E	9	9	E	9	9	E	9	9	A-1, B-1, C-22, D-1, E-9, F-1, G-1, H-1, I-1, J-1, K-1, L-1, M-1, N-1, O-1, P-1, Q-1	NA	NA	NA	NA	ML2	0.967	ML2	0.0220098	0.0165787	NA	0	0	0	0	0	-2	-2
JAM-blood-cell-trait	RET-He	1	7	99643148	100666250	8	chr7_bp100222682_rsidrs34968337	0.483704	E_obs	9	E-1	E	9	9	E	9	9	E	9	9	A-1, B-1, C-22, D-1, E-9, F-1, G-1, H-1, I-1, J-1, K-1, L-1, M-1, N-1, O-1, P-1, Q-1	NA	NA	NA	NA	ML2	0.879	ML2	0.0329144	0.0274833	NA	0	0	0	0	0	-2	-2
JAM-blood-cell-trait	RBC-FSC	1	7	99643148	100666250	8	chr7_bp100222682_rsidrs34968337	0.480874	E_obs	9	E-1	E	9	9	E	9	9	E	9	9	A-1, B-1, C-22, D-1, E-9, F-1, G-1, H-1, I-1, J-1, K-1, L-1, M-1, N-1, O-1, P-1, Q-1	NA	NA	NA	NA	ML2	0.967	ML2	0.0357442	0.030313	NA	0	0	0	0	0	-2	-2
JAM-blood-cell-trait	RBC-SSC	1	7	99643148	100666250	15	chr7_bp100239934_rsidrs149635608	0.759123	F_obs	1	F-0.759	E	9	9	E	9	9	E, F	2024-09-01	10	A-1, B-1, C-22, D-1, E-9, F-1, G-1, H-1, I-1, J-1, K-1, L-1, M-1, N-1, O-1, P-1, Q-1	NA	NA	chr7_bp100239934_rsidrs149635608	NA	ML2, ML21	0.551, 0.29	ML2	-0.242505	-0.247936	NA	0	0	0	0	0	5	5
JAM-blood-cell-trait	RET-FSC	1	7	99643148	100666250	8	chr7_bp100222682_rsidrs34968337	0.498685	E_obs	9	E-1	E	9	9	E	9	9	E	9	9	A-1, B-1, C-22, D-1, E-9, F-1, G-1, H-1, I-1, J-1, K-1, L-1, M-1, N-1, O-1, P-1, Q-1	NA	NA	NA	NA	ML2	0.879	ML2	0.0179331	0.0125019	NA	0	0	0	0	0	-2	-2
JAM-latent-factor	ML18	1	7	99643148	100666250	5	chr7_bp99895309_rsidrs111344110	1	B_lat	1	B-1	B, C	2024-01-01	2	B, C, I	2001-01-01	3	B, C, I	2001-01-01	3	A-1, B-1, C-1, D-1, E-8, F-22, G-1, H-1, I-1, J-1	chr7_bp99895309_rsidrs111344110, chr7_bp99897475_rsidrs147248866	chr7_bp99895309_rsidrs111344110, chr7_bp99897475_rsidrs147248866, chr7_bp99947897_rsidrs77370288	chr7_bp99895309_rsidrs111344110, chr7_bp99897475_rsidrs147248866, chr7_bp99947897_rsidrs77370288	GATS,SPDYE3,PMS2P1,STAG3L5P		NA	NA	0	NA	NA	0	0	0	0	0			0
JAM-latent-factor	ML2	1	7	99643148	100666250	10	chr7_bp100222682_rsidrs34968337	0.516618	E_lat	8	E-1	E	8	8	E	8	8	E	8	8	A-1, B-1, C-1, D-1, E-8, F-22, G-1, H-1, I-1, J-1	NA	NA	NA	NA		NA	NA	-0.242505	NA	NA	0	0	0	0	0			0
JAM-latent-factor	ML6	1	7	99643148	100666250	25	chr7_bp100298540_rsidrs66481397	0.378447	F_lat	22	F-0.916	F	22	22	F	22	22	F	22	22	A-1, B-1, C-1, D-1, E-8, F-22, G-1, H-1, I-1, J-1	NA	NA	NA	NA		NA	NA	-0.365864	NA	NA	0	0	0	0	0			0
flashfm-latent-factor	ML18	1	7	99643148	100666250	5	chr7_bp99895309_rsidrs111344110	1	B_lat	1	B-1	B, C	2024-01-01	2	B, C	2024-01-01	2	B, C, I	2001-01-01	3	A-1, B-1, C-1, D-1, E-8, F-22, G-1, H-1, I-1, J-1	chr7_bp99895309_rsidrs111344110, chr7_bp99897475_rsidrs147248866	chr7_bp99895309_rsidrs111344110, chr7_bp99897475_rsidrs147248866	chr7_bp99895309_rsidrs111344110, chr7_bp99897475_rsidrs147248866, chr7_bp99947897_rsidrs77370288	GATS,SPDYE3,PMS2P1,STAG3L5P		NA	NA	NA	0	0	0	0	0	0	0
flashfm-latent-factor	ML2	1	7	99643148	100666250	10	chr7_bp100222682_rsidrs34968337	0.511187	E_lat	8	E-1	E	8	8	E	8	8	E	8	8	A-1, B-1, C-1, D-1, E-8, F-22, G-1, H-1, I-1, J-1	NA	NA	NA	NA		NA	NA	NA	-0.247936	-0.0054312	0	0	0	0	0
flashfm-latent-factor	ML6	1	7	99643148	100666250	25	chr7_bp100298540_rsidrs66481397	0.378447	F_lat	22	F-0.916	F	22	22	F	22	22	F	22	22	A-1, B-1, C-1, D-1, E-8, F-22, G-1, H-1, I-1, J-1	NA	NA	NA	NA		NA	NA	NA	-0.365864	0	0	0	0	0	0
JAM-blood-cell-trait	H-IPF	1	7	106088989	106682360	4	chr7_bp106372903_rsidrs342296	0.760131	A_obs	19	A-1	A	19	19	A	19	19	A	19	19	A-19	NA	NA	chr7_bp106372903_rsidrs342296	NA	ML5	0.847	ML5	-0.0413878	0.0279232	NA	0	0	0	0	0	0	1
JAM-blood-cell-trait	IPF%	1	7	106088989	106682360	3	chr7_bp106372903_rsidrs342296	0.834656	A_obs	19	A-1	A	19	19	A	19	19	A	19	19	A-19	NA	chr7_bp106372903_rsidrs342296	chr7_bp106372903_rsidrs342296	NA	ML5	0.898	ML5	-0.115913	-0.0466022	NA	0	0	0	0	0	-1	0
JAM-blood-cell-trait	IPF#	1	7	106088989	106682360	4	chr7_bp106372903_rsidrs342296	0.755568	A_obs	19	A-1	A	19	19	A	19	19	A	19	19	A-19	NA	NA	chr7_bp106372903_rsidrs342296	NA	ML5	0.793	ML5	-0.0368255	0.0324855	NA	0	0	0	0	0	0	1
JAM-blood-cell-trait	MPV	1	7	106088989	106682360	6	chr7_bp106372903_rsidrs342296	0.512437	A_obs	19	A-1	A	19	19	A	19	19	A	19	19	A-19	NA	NA	NA	NA	ML5	0.84	ML5	0.206305	0.275616	NA	0	0	0	0	0	2	3
JAM-blood-cell-trait	P-LCR	1	7	106088989	106682360	6	chr7_bp106372903_rsidrs342296	0.521498	A_obs	19	A-1	A	19	19	A	19	19	A	19	19	A-19	NA	NA	NA	NA	ML5	0.836	ML5	0.197245	0.266556	NA	0	0	0	0	0	2	3
JAM-blood-cell-trait	PDW	1	7	106088989	106682360	6	chr7_bp106372903_rsidrs342296	0.641085	A_obs	19	A-1	A	19	19	A	19	19	A	19	19	A-19	NA	NA	NA	NA	ML5	0.831	ML5	0.0776576	0.146969	NA	0	0	0	0	0	2	3
JAM-blood-cell-trait	PLT-SFL-DW	1	7	106088989	106682360	37	chr7_bp106352179_rsidrs199772122	0.597005	A_obs	19	A-0.921	A	19	19	A	19	19	A	19	19	A-19	NA	NA	NA	NA	ML18	0.861	ML18	-0.538197	0.176026	NA	0	0	0	0	0	-12	22
JAM-blood-cell-trait	PLT-SSC-DW	1	7	106088989	106682360	37	chr7_bp106373718_rsidrs342299	0.198043	A_obs	19	A-0.899	NA	NA	NA	A	19	19	A	19	19	A-19	NA	NA	NA	NA	ML18	0.824	ML18	-0.139235	0.574987	NA	0	0	0	0	0	-12	22
JAM-blood-cell-trait	PLT-SFL	1	7	106088989	106682360	4	chr7_bp106372903_rsidrs342296	0.562125	A_obs	19	A-0.999	A	19	19	A	19	19	A	19	19	A-19	NA	NA	NA	NA	ML5	0.926	ML5	0.156618	0.225929	NA	0	0	0	0	0	0	1
JAM-blood-cell-trait	PLT-FSC	1	7	106088989	106682360	10	chr7_bp106372903_rsidrs342296	0.502879	A_obs	19	A-0.99	A	19	19	A	19	19	A	19	19	A-19	NA	NA	NA	NA	ML5	0.729	ML5	0.215864	0.285175	NA	0	0	0	0	0	6	7
JAM-blood-cell-trait	PLT-SSC	1	7	106088989	106682360	10	chr7_bp106372903_rsidrs342296	0.548242	A_obs	19	A-0.997	A	19	19	A	19	19	A	19	19	A-19	NA	NA	NA	NA	ML5	0.746	ML5	0.170501	0.239812	NA	0	0	0	0	0	6	7
JAM-latent-factor	ML18	1	7	106088989	106682360	49	chr7_bp106370644_rsidrs342292	0.0588079	A_lat	34	A-0.912	A	34	34	A	34	34	A	34	34	A-34	NA	NA	NA	NA		NA	NA	-0.538197	NA	NA	0	0	0	0	0			34
JAM-latent-factor	ML5	1	7	106088989	106682360	4	chr7_bp106372903_rsidrs342296	0.718743	A_lat	34	A-1	A	34	34	A	34	34	A	34	34	A-34	NA	NA	chr7_bp106372903_rsidrs342296	NA		NA	NA	-0.115913	NA	NA	0	0	0	0	0			1
flashfm-latent-factor	ML18	1	7	106088989	106682360	15	chr7_bp106372903_rsidrs342296	0.77303	A_lat	3	A-0.976	A	3	3	A	3	3	A	3	3	A-3	NA	NA	chr7_bp106372903_rsidrs342296	NA		NA	NA	NA	0.176026	0.714222	0	0	0	0	0
flashfm-latent-factor	ML5	1	7	106088989	106682360	3	chr7_bp106372903_rsidrs342296	0.788054	A_lat	3	A-0.995	A	3	3	A	3	3	A	3	3	A-3	NA	NA	chr7_bp106372903_rsidrs342296	NA		NA	NA	NA	-0.0466022	0.069311	0	0	0	0	0
JAM-blood-cell-trait	NE-FSC	1	8	6442909	7450932	33	chr8_bp6899845_rsidrs7843319	0.196452	F_obs	18	F-0.911	F	18	18	F	18	18	F	18	18	A-10, B-1, C-3, D-22, E-1, F-18, G-1, H-1, I-1, J-2	NA	NA	NA	NA	ML22	0.911	ML22	-0.0341521	-0.0341521	NA	0	0	0	0	0	7	7
JAM-blood-cell-trait	NE-SFL	1	8	6442909	7450932	5	chr8_bp6800861_rsidrs56136595	1	B_obs	1	B-1	B, G, D	2022-01-01	24	B, G, D	2022-01-01	24	B, G, D	2022-01-01	24	A-10, B-1, C-3, D-22, E-1, F-18, G-1, H-1, I-1, J-2	chr8_bp6800861_rsidrs56136595, chr8_bp6831513_rsidrs144957265	chr8_bp6800861_rsidrs56136595, chr8_bp6831513_rsidrs144957265	chr8_bp6800861_rsidrs56136595, chr8_bp6831513_rsidrs144957265	ERICH1,DEFA6,DEFA4,DEFA8P,DEFA9P,DEFA10P,DEFA1,DEFA1B,DEFT1P,DEFT1P2,COPS5,CSPP1	ML22	0.881	ML22	-0.8377	-0.8377	NA	0	0	0	0	0	-21	-21
JAM-blood-cell-trait	NE-SSC	1	8	6442909	7450932	5	chr8_bp6829255_rsidrs2738107	1	H_obs	1	H-1	C, H, E	2001-03-01	5	C, H, E	2001-03-01	5	C, H, E	2001-03-01	5	A-10, B-1, C-3, D-22, E-1, F-18, G-1, H-1, I-1, J-2	chr8_bp6829255_rsidrs2738107, chr8_bp6825496_rsidrs11996346	chr8_bp6829255_rsidrs2738107, chr8_bp6825496_rsidrs11996346, chr8_bp6878090_rsidrs10112401	chr8_bp6829255_rsidrs2738107, chr8_bp6825496_rsidrs11996346, chr8_bp6878090_rsidrs10112401	ERICH1,DEFA6,DEFA4,DEFA8P,DEFA9P,DEFA10P,DEFA1,DEFA1B,DEFT1P,DEFT1P2,DEFA1,DEFA1B,DEFT1P,DEFT1P2,DEFA3,DEFA1,DEFA1B,ARFGEF1,CPA6	ML22	0.689	ML22	-0.8377	-0.8377	NA	0	0	0	0	0	-21	-21
JAM-blood-cell-trait	NE-SSC-DW	1	8	6442909	7450932	68	chr8_bp6880963_rsidrs6605578	1	I_obs	1	I-1	I	1	1	I	1	1	I	1	1	A-10, B-1, C-3, D-22, E-1, F-18, G-1, H-1, I-1, J-2	chr8_bp6880963_rsidrs6605578	chr8_bp6880963_rsidrs6605578	chr8_bp6880963_rsidrs6605578	ERICH1,DEFA1,DEFA1B,DEFT1P,DEFT1P2,DEFA1,DEFA1B,DEFT1P,DEFT1P2,DEFA3,DEFA1,DEFA1B,DEFA11P,DEFA5	ML25	0.852	ML25	-0.0570171	-0.0570171	NA	0	0	0	0	0	65	65
JAM-blood-cell-trait	NE-SFL-DW	1	8	6442909	7450932	2	chr8_bp6880594_rsidrs4512398	0.988498	J_obs	2	J-1	J	2	2	J	2	2	J	2	2	A-10, B-1, C-3, D-22, E-1, F-18, G-1, H-1, I-1, J-2	chr8_bp6880594_rsidrs4512398	chr8_bp6880594_rsidrs4512398	chr8_bp6880594_rsidrs4512398	ERICH1,DEFA1,DEFA1B,DEFT1P,DEFT1P2,DEFA1,DEFA1B,DEFT1P,DEFT1P2,DEFA3,DEFA1,DEFA1B,DEFA11P,DEFA5	ML25	0.971	ML25	-0.045515	-0.045515	NA	0	0	0	0	0	-1	-1
JAM-latent-factor	ML22	1	8	6442909	7450932	26	chr8_bp6904239_rsidrs7014280	0.1623	A_lat	20	A-0.954	A	20	20	A	20	20	A	20	20	A-20, B-1, C-2	NA	NA	NA	NA		NA	NA	-0.8377	NA	NA	0	0	0	0	0			0
JAM-latent-factor	ML25	1	8	6442909	7450932	3	chr8_bp6880963_rsidrs6605578	0.942983	B_lat	1	B-0.943	B	1	1	B	1	1	B	1	1	A-20, B-1, C-2	chr8_bp6880963_rsidrs6605578	chr8_bp6880963_rsidrs6605578	chr8_bp6880963_rsidrs6605578	ERICH1,DEFA1,DEFA1B,DEFT1P,DEFT1P2,DEFA1,DEFA1B,DEFT1P,DEFT1P2,DEFA3,DEFA1,DEFA1B,DEFA11P,DEFA5		NA	NA	-0.0570171	NA	NA	0	0	0	0	0			0
flashfm-latent-factor	ML22	1	8	6442909	7450932	26	chr8_bp6904239_rsidrs7014280	0.1623	A_lat	20	A-0.954	A	20	20	A	20	20	A	20	20	A-20, B-1, C-2	NA	NA	NA	NA		NA	NA	NA	-0.8377	0	0	0	0	0	0
flashfm-latent-factor	ML25	1	8	6442909	7450932	3	chr8_bp6880963_rsidrs6605578	0.942983	B_lat	1	B-0.943	B	1	1	B	1	1	B	1	1	A-20, B-1, C-2	chr8_bp6880963_rsidrs6605578	chr8_bp6880963_rsidrs6605578	chr8_bp6880963_rsidrs6605578	ERICH1,DEFA1,DEFA1B,DEFT1P,DEFT1P2,DEFA1,DEFA1B,DEFT1P,DEFT1P2,DEFA3,DEFA1,DEFA1B,DEFA11P,DEFA5		NA	NA	NA	-0.0570171	0	0	0	0	0	0
JAM-blood-cell-trait	Hyper-He	1	8	23111924	23745279	103	chr8_bp23437981_rsidrs2928681	0.135833	B_obs	32	B-0.365	NA	NA	NA	NA	NA	NA	NA	NA	NA	A-2, B-32, C-8, D-4, E-1, F-5	NA	NA	NA	NA	ML2	0.829	ML2	0.254239	NA	NA	0	0	0	0	NA	12
JAM-blood-cell-trait	MCH	1	8	23111924	23745279	153	chr8_bp23437981_rsidrs2928681	0.432469	B_obs	32	B-0.83	NA	NA	NA	B	32	32	B	32	32	A-2, B-32, C-8, D-4, E-1, F-5	NA	NA	NA	NA	ML2	0.941	ML2	-0.0423972	NA	NA	0	0	0	0	NA	62
JAM-blood-cell-trait	RBC-He	1	8	23111924	23745279	163	chr8_bp23437981_rsidrs2928681	0.42737	B_obs	32	B-0.815	NA	NA	NA	B	32	32	B	32	32	A-2, B-32, C-8, D-4, E-1, F-5	NA	NA	NA	NA	ML2	0.967	ML2	-0.0372983	NA	NA	0	0	0	0	NA	72
JAM-blood-cell-trait	RET-He	1	8	23111924	23745279	101	chr8_bp23437981_rsidrs2928681	0.298618	B_obs	32	B-0.85	NA	NA	NA	B	32	32	B	32	32	A-2, B-32, C-8, D-4, E-1, F-5	NA	NA	NA	NA	ML2	0.879	ML2	0.0914543	NA	NA	0	0	0	0	NA	10
JAM-blood-cell-trait	RBC-FSC	1	8	23111924	23745279	168	chr8_bp23437981_rsidrs2928681	0.451052	B_obs	32	B-0.837	NA	NA	NA	B	32	32	B	32	32	A-2, B-32, C-8, D-4, E-1, F-5	NA	NA	NA	NA	ML2	0.967	ML2	-0.0609798	NA	NA	0	0	0	0	NA	77
JAM-blood-cell-trait	RET-FSC	1	8	23111924	23745279	103	chr8_bp23437981_rsidrs2928681	0.310636	B_obs	32	B-0.826	NA	NA	NA	B	32	32	B	32	32	A-2, B-32, C-8, D-4, E-1, F-5	NA	NA	NA	NA	ML2	0.879	ML2	0.0794357	NA	NA	0	0	0	0	NA	12
JAM-latent-factor	ML2	1	8	23111924	23745279	91	chr8_bp23437981_rsidrs2928681	0.390072	A_lat	28	A-0.851	NA	NA	NA	A	28	28	A	28	28	A-28	NA	NA	NA	NA		NA	NA	-0.0609798	NA	NA	0	0	0	0	NA
JAM-blood-cell-trait	MCHC	0	8	42117068	42707043	106	chr8_bp42438002_rsidrs35194209	0.151141	A_obs	19	A-0.604	NA	NA	NA	NA	NA	NA	NA	NA	NA	A-19	NA	NA	NA	NA	ML2, ML12	0.273, 0.579	ML12	-0.0008964	-0.0404401	NA	0	0	0	0	0	11	26
JAM-latent-factor	ML12	0	8	42117068	42707043	95	chr8_bp42438002_rsidrs35194209	0.150244	A_lat	56	A-0.857	NA	NA	NA	A	56	56	A	56	56	A-56	NA	NA	NA	NA		NA	NA	-0.0008964	NA	NA	0	0	0	0	0			15
JAM-latent-factor	ML20	0	8	42117068	42707043	117	chr8_bp42410936_rsidrs6474403	0.0357601	A_lat	56	A-0.726	NA	NA	NA	NA	NA	NA	A	56	56	A-56	NA	NA	NA	NA		NA	NA	Inf	NA	NA	0	0	0	0	0			21
flashfm-latent-factor	ML12	0	8	42117068	42707043	80	chr8_bp42436651_rsidrs2974342	0.110701	A_lat	23	A-0.757	NA	NA	NA	NA	NA	NA	A	23	23	A-23	NA	NA	NA	NA		NA	NA	NA	-0.0404401	-0.0395438	0	0	0	0	0
flashfm-latent-factor	ML20	0	8	42117068	42707043	96	chr8_bp42436651_rsidrs2974342	0.103895	A_lat	23	A-0.726	NA	NA	NA	NA	NA	NA	A	23	23	A-23	NA	NA	NA	NA		NA	NA	NA	Inf	0.0681349	0	0	0	0	0
JAM-blood-cell-trait	LY-SFL-DW	1	8	95601818	96444737	45	chr8_bp95988209_rsidrs6983948	0.0634731	B_obs	31	B-0.915	B	31	31	B	31	31	B	31	31	A-18, B-31	NA	NA	NA	NA	ML17	0.764	ML17	0.062616	NA	NA	0	0	0	0	NA	27
JAM-blood-cell-trait	RE-LYMP%	1	8	95601818	96444737	18	chr8_bp95986927_rsidrs10086284	0.10477	A_obs	18	A-0.994	A	18	18	A	18	18	A	18	18	A-18, B-31	NA	NA	NA	NA	ML17	0.893	ML17	0.0213191	NA	NA	0	0	0	0	NA	0
JAM-blood-cell-trait	RE-LYMP(L)%	1	8	95601818	96444737	18	chr8_bp95988358_rsidrs7007935	0.112015	A_obs	18	A-0.998	A	18	18	A	18	18	A	18	18	A-18, B-31	NA	NA	NA	NA	ML17	0.907	ML17	0.0140742	NA	NA	0	0	0	0	NA	0
JAM-latent-factor	ML17	1	8	95601818	96444737	18	chr8_bp95988358_rsidrs7007935	0.126089	A_lat	18	A-1	A	18	18	A	18	18	A	18	18	A-18	NA	NA	NA	NA		NA	NA	0.0140742	NA	NA	0	0	0	0	NA
JAM-blood-cell-trait	H-IPF	1	8	106129363	106923800	13	chr8_bp106581528_rsidrs6993770	0.51756	B_obs	14	B-0.996	B	14	14	B	14	14	B	14	14	A-1, B-14	NA	NA	NA	NA	ML5	0.847	ML5	0.0898703	NA	NA	0	0	0	0	NA	5
JAM-blood-cell-trait	IPF%	1	8	106129363	106923800	10	chr8_bp106581528_rsidrs6993770	0.762381	B_obs	14	B-1	B	14	14	B	14	14	B	14	14	A-1, B-14	NA	NA	chr8_bp106581528_rsidrs6993770	NA	ML5	0.898	ML5	-0.154951	NA	NA	0	0	0	0	NA	2
JAM-blood-cell-trait	IPF#	1	8	106129363	106923800	10	chr8_bp106581528_rsidrs6993770	0.764487	B_obs	14	B-1	B	14	14	B	14	14	B	14	14	A-1, B-14	NA	NA	chr8_bp106581528_rsidrs6993770	NA	ML5	0.793	ML5	-0.157057	NA	NA	0	0	0	0	NA	2
JAM-blood-cell-trait	MPV	1	8	106129363	106923800	14	chr8_bp106578977_rsidrs7832219	0.219336	B_obs	14	B-0.992	B	14	14	B	14	14	B	14	14	A-1, B-14	NA	NA	NA	NA	ML5	0.84	ML5	0.388094	NA	NA	0	0	0	0	NA	6
JAM-blood-cell-trait	P-LCR	1	8	106129363	106923800	18	chr8_bp106573524_rsidrs3832566	0.218795	B_obs	14	B-0.956	B	14	14	B	14	14	B	14	14	A-1, B-14	NA	NA	NA	NA	ML5	0.836	ML5	0.388635	NA	NA	0	0	0	0	NA	10
JAM-blood-cell-trait	PDW	1	8	106129363	106923800	10	chr8_bp106578977_rsidrs7832219	0.263596	B_obs	14	B-0.998	B	14	14	B	14	14	B	14	14	A-1, B-14	NA	NA	NA	NA	ML5	0.831	ML5	0.343834	NA	NA	0	0	0	0	NA	2
JAM-blood-cell-trait	PLT-SFL	1	8	106129363	106923800	32	chr8_bp106513412_rsidrs147662695	0.234938	A_obs	1	A-0.235	NA	NA	NA	NA	NA	NA	B	14	14	A-1, B-14	NA	NA	NA	NA	ML5	0.926	ML5	0.372492	NA	NA	0	0	0	0	NA	24
JAM-blood-cell-trait	PLT-FSC	1	8	106129363	106923800	2	chr8_bp106581528_rsidrs6993770	0.98503	B_obs	14	B-1	B	14	14	B	14	14	B	14	14	A-1, B-14	chr8_bp106581528_rsidrs6993770	chr8_bp106581528_rsidrs6993770	chr8_bp106581528_rsidrs6993770	PINX1,MIR1322,ZFPM2	ML5	0.729	ML5	-0.3776	NA	NA	PCT, PLT#, MPV, PDW	1	1	0	NA	-6
JAM-blood-cell-trait	PLT-SSC	1	8	106129363	106923800	2	chr8_bp106581528_rsidrs6993770	0.98962	B_obs	14	B-1	B	14	14	B	14	14	B	14	14	A-1, B-14	chr8_bp106581528_rsidrs6993770	chr8_bp106581528_rsidrs6993770	chr8_bp106581528_rsidrs6993770	PINX1,MIR1322,ZFPM2	ML5	0.746	ML5	-0.38219	NA	NA	PCT, PLT#, MPV, PDW	1	1	0	NA	-6
JAM-latent-factor	ML5	1	8	106129363	106923800	8	chr8_bp106581528_rsidrs6993770	0.60743	A_lat	8	A-0.991	A	8	8	A	8	8	A	8	8	A-8	NA	NA	NA	NA		NA	NA	-0.38219	NA	NA	0	0	0	0	NA
JAM-blood-cell-trait	LY-SFL	0	8	127927298	128722320	38	chr8_bp128177923_rsidrs35318218	0.140502	B_obs	20	B-0.881	NA	NA	NA	B	20	20	B	20	20	A-4, B-20	NA	NA	NA	NA	ML17, ML23	0.358, 0.507	ML23	0.180355	NA	NA	0	0	0	0	NA	30
JAM-blood-cell-trait	MO-SSC	0	8	127927298	128722320	4	chr8_bp128472320_rsidrs1447293	0.626096	A_obs	4	A-1	A	4	4	A	4	4	A	4	4	A-4, B-20	NA	NA	NA	NA	ML23	0.696	ML23	-0.305238	NA	NA	0	0	0	0	NA	-4
JAM-blood-cell-trait	MO-SFL	0	8	127927298	128722320	4	chr8_bp128470608_rsidrs7825928	0.831392	A_obs	4	A-1	A	4	4	A	4	4	A	4	4	A-4, B-20	NA	chr8_bp128470608_rsidrs7825928	chr8_bp128470608_rsidrs7825928	NA	ML23	0.317	ML23	-0.510535	NA	NA	0	0	0	0	NA	-4
JAM-latent-factor	ML23	0	8	127927298	128722320	8	chr8_bp128472320_rsidrs1447293	0.320858	B_lat	4	B-0.855	NA	NA	NA	B	4	4	B	4	4	A-3, B-4	NA	NA	NA	NA		NA	NA	-0.510535	NA	NA	0	0	0	0	NA
JAM-blood-cell-trait	LY-SSC-DW	0	8	128587336	129343836	25	chr8_bp129005045_rsidrs4733816	0.267943	D_obs	1	D-0.268	NA	NA	NA	NA	NA	NA	NA	NA	NA	A-3, B-9, C-6, D-1, E-10, F-8, G-7	NA	NA	NA	NA	ML23	0.911	ML23	-0.0728246	NA	NA	0	0	0	0	NA	-8
JAM-blood-cell-trait	LY-SFL	0	8	128587336	129343836	9	chr8_bp129007412_rsidrs10808565	0.229455	B_obs	9	B-0.992	B	9	9	B	9	9	B	9	9	A-3, B-9, C-6, D-1, E-10, F-8, G-7	NA	NA	NA	NA	ML17, ML23	0.358, 0.507	ML23	-0.0343368	NA	NA	0	0	0	0	NA	-24
JAM-blood-cell-trait	LY-FSC	0	8	128587336	129343836	43	chr8_bp128985644_rsidrs10086182	0.113655	F_obs	8	F-0.452	NA	NA	NA	NA	NA	NA	NA	NA	NA	A-3, B-9, C-6, D-1, E-10, F-8, G-7	NA	NA	NA	NA	ML23	0.846	ML23	0.0814635	NA	NA	0	0	0	0	NA	10
JAM-latent-factor	ML23	0	8	128587336	129343836	33	chr8_bp129010781_rsidrs34462486	0.195118	A_lat	1	A-0.195	NA	NA	NA	NA	NA	NA	B	10	10	A-1, B-10	NA	NA	NA	NA		NA	NA	-0.0728246	NA	NA	0	0	0	0	NA
JAM-blood-cell-trait	BASO%	1	8	130291447	130949861	14	chr8_bp130639540_rsidrs4636162	0.46432	E_obs	2	E-0.597	NA	NA	NA	NA	NA	NA	NA	NA	NA	A-1, B-1, C-27, D-1, E-2	NA	NA	NA	NA	ML8	0.905	ML8	0.390859	0.389744	NA	0	0	0	0	0	9	9
JAM-blood-cell-trait	BASO%GRAN	1	8	130291447	130949861	11	chr8_bp130639540_rsidrs4636162	0.56231	E_obs	2	E-0.618	NA	NA	NA	NA	NA	NA	NA	NA	NA	A-1, B-1, C-27, D-1, E-2	NA	NA	NA	NA	ML8	0.8	ML8	0.292869	0.291754	NA	0	0	0	0	0	6	6
JAM-blood-cell-trait	GRAN%MYELOID	1	8	130291447	130949861	26	chr8_bp130605931_rsidrs12544501	0.0982045	C_obs	27	C-0.992	C	27	27	C	27	27	C	27	27	A-1, B-1, C-27, D-1, E-2	NA	NA	NA	NA	ML1, ML7	0.318, 0.635	ML7	0.091096	0.091096	NA	0	0	0	0	0	2	2
JAM-blood-cell-trait	MONO#	1	8	130291447	130949861	25	chr8_bp130603635_rsidrs10107630	0.459424	C_obs	27	C-0.999	C	27	27	C	27	27	C	27	27	A-1, B-1, C-27, D-1, E-2	NA	NA	NA	NA	ML7	0.74	ML7	-0.270123	-0.270123	NA	0	0	0	0	0	1	1
JAM-blood-cell-trait	MONO%	1	8	130291447	130949861	26	chr8_bp130606476_rsidrs1865223	0.161278	C_obs	27	C-0.993	C	27	27	C	27	27	C	27	27	A-1, B-1, C-27, D-1, E-2	NA	NA	NA	NA	ML7	0.822	ML7	0.0280224	0.0280224	NA	0	0	0	0	0	2	2
JAM-latent-factor	ML7	1	8	130291447	130949861	24	chr8_bp130606476_rsidrs1865223	0.189301	A_lat	21	A-0.967	A	21	21	A	21	21	A	21	21	A-21, B-1, C-2	NA	NA	NA	NA		NA	NA	-0.270123	NA	NA	0	0	0	0	0			0
JAM-latent-factor	ML8	1	8	130291447	130949861	5	chr8_bp130626164_rsidrs10100356	0.855179	B_lat	1	B-0.855	NA	NA	NA	B	1	1	B	1	1	A-21, B-1, C-2	NA	chr8_bp130626164_rsidrs10100356	chr8_bp130626164_rsidrs10100356	NA		NA	NA	0.292869	NA	NA	0	0	0	0	0			0
flashfm-latent-factor	ML7	1	8	130291447	130949861	24	chr8_bp130606476_rsidrs1865223	0.189301	A_lat	21	A-0.967	A	21	21	A	21	21	A	21	21	A-21, B-1, C-2	NA	NA	NA	NA		NA	NA	NA	-0.270123	0	0	0	0	0	0
flashfm-latent-factor	ML8	1	8	130291447	130949861	5	chr8_bp130626164_rsidrs10100356	0.854065	B_lat	1	B-0.854	NA	NA	NA	B	1	1	B	1	1	A-21, B-1, C-2	NA	chr8_bp130626164_rsidrs10100356	chr8_bp130626164_rsidrs10100356	NA		NA	NA	NA	0.291754	-0.0011149	0	0	0	0	0
JAM-blood-cell-trait	NE-SSC	1	8	144125859	144942971	34	chr8_bp144613172_rsidrs2382955	0.196976	C_obs	10	C-0.864	NA	NA	NA	C	10	10	C	10	10	A-1, B-1, C-10	NA	NA	NA	NA	ML22	0.689	ML22	-0.0581918	NA	NA	0	0	0	0	NA	-4
JAM-latent-factor	ML22	1	8	144125859	144942971	38	chr8_bp144575252_rsidrs12681870	0.138784	B_lat	24	B-0.795	NA	NA	NA	NA	NA	NA	B	24	24	A-1, B-24	NA	NA	NA	NA		NA	NA	-0.0581918	NA	NA	0	0	0	0	NA
JAM-blood-cell-trait	PLT-SFL-DW	1	9	1	670579	8	chr9_bp273178_rsidrs3215853	0.455627	B_obs	3	B-0.928	B	3	3	B	3	3	B	3	3	A-2, B-3	NA	NA	NA	NA	ML18	0.861	ML18	0.212426	0.349617	NA	0	0	0	0	0	5	5
JAM-blood-cell-trait	PLT-FSC-DW	1	9	1	670579	3	chr9_bp273178_rsidrs3215853	0.825078	B_obs	3	B-1	B	3	3	B	3	3	B	3	3	A-2, B-3	NA	chr9_bp273178_rsidrs3215853	chr9_bp273178_rsidrs3215853	NA	ML18	0.9	ML18	-0.157025	-0.019834	NA	0	0	0	0	0	0	0
JAM-blood-cell-trait	PLT-SFL	1	9	1	670579	3	chr9_bp273178_rsidrs3215853	0.59532	B_obs	3	B-0.998	B	3	3	B	3	3	B	3	3	A-2, B-3	NA	NA	NA	NA	ML5	0.926	ML5	-0.128154	0.209677	NA	0	0	0	0	0	-20	0
JAM-blood-cell-trait	PLT-FSC	1	9	1	670579	3	chr9_bp273178_rsidrs3215853	0.544115	B_obs	3	B-1	B	3	3	B	3	3	B	3	3	A-2, B-3	NA	NA	NA	NA	ML5	0.729	ML5	-0.0769481	0.260882	NA	0	0	0	0	0	-20	0
JAM-latent-factor	ML18	1	9	1	670579	3	chr9_bp273178_rsidrs3215853	0.668053	A_lat	3	A-1	A	3	3	A	3	3	A	3	3	A-3	NA	NA	NA	NA		NA	NA	-0.157025	NA	NA	0	0	0	0	0			0
JAM-latent-factor	ML5	1	9	1	670579	23	chr9_bp273178_rsidrs3215853	0.467167	A_lat	3	A-0.907	A	3	3	A	3	3	A	3	3	A-3	NA	NA	NA	NA		NA	NA	-0.128154	NA	NA	0	0	0	0	0			20
flashfm-latent-factor	ML18	1	9	1	670579	3	chr9_bp273178_rsidrs3215853	0.805245	A_lat	3	A-1	A	3	3	A	3	3	A	3	3	A-3	NA	chr9_bp273178_rsidrs3215853	chr9_bp273178_rsidrs3215853	NA		NA	NA	NA	-0.019834	0.137191	0	0	0	0	0
flashfm-latent-factor	ML5	1	9	1	670579	3	chr9_bp273178_rsidrs3215853	0.804997	A_lat	3	A-1	A	3	3	A	3	3	A	3	3	A-3	NA	chr9_bp273178_rsidrs3215853	chr9_bp273178_rsidrs3215853	NA		NA	NA	NA	0.209677	0.337831	0	0	0	0	0
JAM-blood-cell-trait	IRF	1	9	4405915	5395267	17	chr9_bp4855858_rsidrs7853365	0.202405	D_obs	18	D-0.977	D	18	18	D	18	18	D	18	18	A-1, B-2, C-1, D-18	NA	NA	NA	NA	ML4	0.985	ML4	0.0983593	0.0664315	NA	0	0	0	0	0	1	2
JAM-blood-cell-trait	LFR	1	9	4405915	5395267	18	chr9_bp4855858_rsidrs7853365	0.197593	D_obs	18	D-0.967	D	18	18	D	18	18	D	18	18	A-1, B-2, C-1, D-18	NA	NA	NA	NA	ML4	0.985	ML4	0.103172	0.0712443	NA	0	0	0	0	0	2	3
JAM-blood-cell-trait	MCH	1	9	4405915	5395267	14	chr9_bp4843672_rsidrs7868737	0.24655	D_obs	18	D-0.998	D	18	18	D	18	18	D	18	18	A-1, B-2, C-1, D-18	NA	NA	NA	NA	ML2	0.941	ML2	0.0075501	0.0480371	NA	0	0	0	0	0	-1	1
JAM-blood-cell-trait	MCV	1	9	4405915	5395267	15	chr9_bp4843672_rsidrs7868737	0.185269	D_obs	18	D-1	D	18	18	D	18	18	D	18	18	A-1, B-2, C-1, D-18	NA	NA	NA	NA	ML2	0.734	ML2	0.0688303	0.109317	NA	0	0	0	0	0	0	2
JAM-blood-cell-trait	MicroR	1	9	4405915	5395267	17	chr9_bp4843672_rsidrs7868737	0.228104	D_obs	18	D-0.914	D	18	18	D	18	18	D	18	18	A-1, B-2, C-1, D-18	NA	NA	NA	NA	ML2	0.796	ML2	0.0259954	0.0664823	NA	0	0	0	0	0	2	4
JAM-blood-cell-trait	PCT	1	9	4405915	5395267	3	chr9_bp4746539_rsidrs447124	0.977968	B_obs	2	B-0.983	B	2	2	B	2	2	B	2	2	A-1, B-2, C-1, D-18	chr9_bp4746539_rsidrs447124	chr9_bp4746539_rsidrs447124	chr9_bp4746539_rsidrs447124	DDX11L5,WASH1,FAM138C,DOCK8,KANK1,CDC37L1,AK3,RCL1	ML10	0.885	ML10	-0.268729	-0.268729	NA	0	0	0	0	0	-2	-2
JAM-blood-cell-trait	PLT#	1	9	4405915	5395267	2	chr9_bp4746539_rsidrs447124	0.938541	B_obs	2	B-0.993	B	2	2	B	2	2	B	2	2	A-1, B-2, C-1, D-18	chr9_bp4746539_rsidrs447124	chr9_bp4746539_rsidrs447124	chr9_bp4746539_rsidrs447124	DDX11L5,WASH1,FAM138C,DOCK8,KANK1,CDC37L1,AK3,RCL1	ML10	0.745	ML10	-0.229302	-0.229302	NA	0	0	0	0	0	-3	-3
JAM-blood-cell-trait	RBC-He	1	9	4405915	5395267	16	chr9_bp4843672_rsidrs7868737	0.217024	D_obs	18	D-0.993	D	18	18	D	18	18	D	18	18	A-1, B-2, C-1, D-18	NA	NA	NA	NA	ML2	0.967	ML2	0.0370759	0.0775629	NA	0	0	0	0	0	1	3
JAM-blood-cell-trait	RET-He	1	9	4405915	5395267	17	chr9_bp4843672_rsidrs7868737	0.222991	D_obs	18	D-0.899	NA	NA	NA	D	18	18	D	18	18	A-1, B-2, C-1, D-18	NA	NA	NA	NA	ML2	0.879	ML2	0.0311084	0.0715954	NA	0	0	0	0	0	2	4
JAM-blood-cell-trait	RBC-SFL	1	9	4405915	5395267	19	chr9_bp4843672_rsidrs7868737	0.248609	D_obs	18	D-0.942	D	18	18	D	18	18	D	18	18	A-1, B-2, C-1, D-18	NA	NA	NA	NA	ML2	0.637	ML2	0.00549026	0.0459772	NA	0	0	0	0	0	4	6
JAM-blood-cell-trait	RBC-FSC	1	9	4405915	5395267	16	chr9_bp4843672_rsidrs7868737	0.221024	D_obs	18	D-0.992	D	18	18	D	18	18	D	18	18	A-1, B-2, C-1, D-18	NA	NA	NA	NA	ML2	0.967	ML2	0.0330753	0.0735623	NA	0	0	0	0	0	1	3
JAM-blood-cell-trait	RET-SFL	1	9	4405915	5395267	16	chr9_bp4854253_rsidrs10974815	0.307925	D_obs	18	D-1	D	18	18	D	18	18	D	18	18	A-1, B-2, C-1, D-18	NA	NA	NA	NA	ML4	0.876	ML4	-0.0071603	-0.0390881	NA	0	0	0	0	0	0	1
JAM-blood-cell-trait	RET-FSC	1	9	4405915	5395267	17	chr9_bp4843672_rsidrs7868737	0.226982	D_obs	18	D-0.903	D	18	18	D	18	18	D	18	18	A-1, B-2, C-1, D-18	NA	NA	NA	NA	ML2	0.879	ML2	0.0271171	0.0676041	NA	0	0	0	0	0	2	4
JAM-latent-factor	ML10	1	9	4405915	5395267	5	chr9_bp4746539_rsidrs447124	0.709239	B_lat	3	B-0.751	NA	NA	NA	NA	NA	NA	B	3	3	A-1, B-3, C-1, D-8, E-10, F-1, G-28	NA	NA	chr9_bp4746539_rsidrs447124	NA		NA	NA	-0.268729	NA	NA	0	0	0	0	0			0
JAM-latent-factor	ML2	1	9	4405915	5395267	15	chr9_bp4843672_rsidrs7868737	0.2541	E_lat	10	E-0.906	E	10	10	E	10	10	E	10	10	A-1, B-3, C-1, D-8, E-10, F-1, G-28	NA	NA	NA	NA		NA	NA	0.00549026	NA	NA	0	0	0	0	0			2
JAM-latent-factor	ML4	1	9	4405915	5395267	16	chr9_bp4854253_rsidrs10974815	0.300764	D_lat	8	D-0.861	NA	NA	NA	D	8	8	D	8	8	A-1, B-3, C-1, D-8, E-10, F-1, G-28	NA	NA	NA	NA		NA	NA	-0.0071603	NA	NA	0	0	0	0	0			1
JAM-latent-factor	ML8	1	9	4405915	5395267	156	1	0.0695565	null_lat	null	null-0.07	NA	NA	NA	NA	NA	NA	NA	NA	NA	A-1, B-3, C-1, D-8, E-10, F-1, G-28	NA	NA	NA	NA		NA	NA	Inf	NA	NA	0	0	0	0	0			1
flashfm-latent-factor	ML10	1	9	4405915	5395267	5	chr9_bp4746539_rsidrs447124	0.709239	B_lat	3	B-0.751	NA	NA	NA	NA	NA	NA	B	3	3	A-1, B-3, C-1, D-9, E.2-7, G-25	NA	NA	chr9_bp4746539_rsidrs447124	NA		NA	NA	NA	-0.268729	0	0	0	0	0	0
flashfm-latent-factor	ML2	1	9	4405915	5395267	13	chr9_bp4843672_rsidrs7868737	0.294587	E.2_lat	7	E.2-0.705	NA	NA	NA	NA	NA	NA	E.2	7	7	A-1, B-3, C-1, D-9, E.2-7, G-25	NA	NA	NA	NA		NA	NA	NA	0.0459772	0.040487	0	0	0	0	0
flashfm-latent-factor	ML4	1	9	4405915	5395267	15	chr9_bp4843672_rsidrs7868737	0.268837	E.2_lat	7	E.2-0.631	NA	NA	NA	NA	NA	NA	NA	NA	NA	A-1, B-3, C-1, D-9, E.2-7, G-25	NA	NA	NA	NA		NA	NA	NA	-0.0390881	-0.0319277	0	0	0	0	0
flashfm-latent-factor	ML8	1	9	4405915	5395267	155	1	0.0896518	null_lat	null	null-0.09	NA	NA	NA	NA	NA	NA	NA	NA	NA	A-1, B-3, C-1, D-9, E.2-7, G-25	NA	NA	NA	NA		NA	NA	NA	Inf	0.0200952	0	0	0	0	0
JAM-blood-cell-trait	EO-FSC-DW	1	9	5937132	6620088	24	chr9_bp6193455_rsidrs2381416	0.234516	B_obs	8	B-0.768	NA	NA	NA	NA	NA	NA	B	8	8	A-2, B-8, C-1, D-10	NA	NA	NA	NA	ML3	0.948	ML3	0.111755	NA	NA	0	0	0	0	NA	12
JAM-blood-cell-trait	EO#	1	9	5937132	6620088	11	chr9_bp6193455_rsidrs2381416	0.396528	B_obs	8	B-0.984	B	8	8	B	8	8	B	8	8	A-2, B-8, C-1, D-10	NA	NA	NA	NA	ML3	0.958	ML3	-0.0502571	NA	NA	0	0	0	0	NA	-1
JAM-blood-cell-trait	(EO+BASO)#	1	9	5937132	6620088	12	chr9_bp6193455_rsidrs2381416	0.438022	B_obs	8	B-0.985	B	8	8	B	8	8	B	8	8	A-2, B-8, C-1, D-10	NA	NA	NA	NA	ML3	0.862	ML3	-0.0917515	NA	NA	0	0	0	0	NA	0
JAM-blood-cell-trait	EO%	1	9	5937132	6620088	18	chr9_bp6193455_rsidrs2381416	0.375455	B_obs	8	B-0.957	B	8	8	B	8	8	B	8	8	A-2, B-8, C-1, D-10	NA	NA	NA	NA	ML3	0.946	ML3	-0.029184	NA	NA	0	0	0	0	NA	6
JAM-blood-cell-trait	EO%GRAN	1	9	5937132	6620088	24	chr9_bp6193455_rsidrs2381416	0.297511	B_obs	8	B-0.817	NA	NA	NA	B	8	8	B	8	8	A-2, B-8, C-1, D-10	NA	NA	NA	NA	ML3	0.886	ML3	0.0487592	NA	NA	0	0	0	0	NA	12
JAM-blood-cell-trait	NEUT%GRAN	1	9	5937132	6620088	47	chr9_bp6193455_rsidrs2381416	0.261848	B_obs	8	B-0.707	NA	NA	NA	NA	NA	NA	B	8	8	A-2, B-8, C-1, D-10	NA	NA	NA	NA	ML3	0.782	ML3	0.0844227	NA	NA	0	0	0	0	NA	35
JAM-latent-factor	ML3	1	9	5937132	6620088	12	chr9_bp6193455_rsidrs2381416	0.346271	A_lat	7	A-0.966	A	7	7	A	7	7	A	7	7	A-7	NA	NA	NA	NA		NA	NA	-0.0917515	NA	NA	0	0	0	0	NA
JAM-blood-cell-trait	H-IPF	0	9	72787963	73360139	81	chr9_bp73050150_rsidrs371016964	0.103439	A_obs	1	A-0.103	NA	NA	NA	NA	NA	NA	B	53	53	A-1, B-53	NA	NA	NA	NA	ML5	0.847	ML5	0.126333	NA	NA	0	0	0	0	NA	1
JAM-blood-cell-trait	IPF%	0	9	72787963	73360139	82	chr9_bp73097040_rsidrs56931172	0.0775158	B_obs	53	B-0.782	NA	NA	NA	NA	NA	NA	B	53	53	A-1, B-53	NA	NA	NA	NA	ML5	0.898	ML5	0.152256	NA	NA	0	0	0	0	NA	2
JAM-blood-cell-trait	IPF#	0	9	72787963	73360139	81	chr9_bp73086696_rsidrs28537805	0.0545314	B_obs	53	B-0.755	NA	NA	NA	NA	NA	NA	B	53	53	A-1, B-53	NA	NA	NA	NA	ML5	0.793	ML5	0.175241	NA	NA	0	0	0	0	NA	1
JAM-blood-cell-trait	MPV	0	9	72787963	73360139	86	chr9_bp73050150_rsidrs371016964	0.381806	A_obs	1	A-0.382	NA	NA	NA	NA	NA	NA	NA	NA	NA	A-1, B-53	NA	NA	NA	NA	ML5	0.84	ML5	-0.152034	NA	NA	0	0	0	0	NA	6
JAM-blood-cell-trait	P-LCR	0	9	72787963	73360139	85	chr9_bp73050150_rsidrs371016964	0.359304	A_obs	1	A-0.359	NA	NA	NA	NA	NA	NA	NA	NA	NA	A-1, B-53	NA	NA	NA	NA	ML5	0.836	ML5	-0.129532	NA	NA	0	0	0	0	NA	5
JAM-blood-cell-trait	PDW	0	9	72787963	73360139	84	chr9_bp73050150_rsidrs371016964	0.527893	A_obs	1	A-0.528	NA	NA	NA	NA	NA	NA	NA	NA	NA	A-1, B-53	NA	NA	NA	NA	ML5	0.831	ML5	-0.298121	NA	NA	0	0	0	0	NA	4
JAM-blood-cell-trait	PLT-FSC	0	9	72787963	73360139	85	chr9_bp73050150_rsidrs371016964	0.166559	A_obs	1	A-0.167	NA	NA	NA	NA	NA	NA	NA	NA	NA	A-1, B-53	NA	NA	NA	NA	ML5	0.729	ML5	0.0632125	NA	NA	0	0	0	0	NA	5
JAM-latent-factor	ML5	0	9	72787963	73360139	80	chr9_bp73050150_rsidrs371016964	0.229772	A_lat	1	A-0.23	NA	NA	NA	NA	NA	NA	NA	NA	NA	A-1, B-24	NA	NA	NA	NA		NA	NA	-0.298121	NA	NA	0	0	0	0	NA
JAM-blood-cell-trait	MONO#	1	9	91142686	91888212	31	chr9_bp91535713_rsidrs1157008	0.0885806	C_obs	8	C-0.339	NA	NA	NA	NA	NA	NA	NA	NA	NA	A-10, B-4, C-8, D-7	NA	NA	NA	NA	ML7	0.74	ML7	0.0713509	NA	NA	0	0	0	0	NA	6
JAM-latent-factor	ML7	1	9	91142686	91888212	25	chr9_bp91500241_rsidrs147817069	0.159931	B_lat	11	B-0.831	NA	NA	NA	B	11	11	B	11	11	A-6, B-11	NA	NA	NA	NA		NA	NA	0.0713509	NA	NA	0	0	0	0	NA
JAM-blood-cell-trait	PLT-SFL-DW	1	9	98837090	99676001	10	chr9_bp99087217_rsidrs58088508	0.33818	D_obs	9	D-0.948	D	9	9	D	9	9	D	9	9	A-1, B-1, C-1, D-9	NA	NA	NA	NA	ML18	0.861	ML18	0.229651	NA	NA	0	0	0	0	NA	5
JAM-blood-cell-trait	PLT-FSC-DW	1	9	98837090	99676001	6	chr9_bp99087217_rsidrs58088508	0.623739	D_obs	9	D-0.998	D	9	9	D	9	9	D	9	9	A-1, B-1, C-1, D-9	NA	NA	NA	NA	ML18	0.9	ML18	-0.0559084	NA	NA	0	0	0	0	NA	1
JAM-blood-cell-trait	PLT-SSC-DW	1	9	98837090	99676001	13	chr9_bp99192919_rsidrs10820606	0.246733	D_obs	9	D-0.826	NA	NA	NA	D	9	9	D	9	9	A-1, B-1, C-1, D-9	NA	NA	NA	NA	ML18	0.824	ML18	0.321097	NA	NA	0	0	0	0	NA	8
JAM-latent-factor	ML18	1	9	98837090	99676001	5	chr9_bp99087217_rsidrs58088508	0.567831	A_lat	5	A-0.993	A	5	5	A	5	5	A	5	5	A-5	NA	NA	NA	NA		NA	NA	-0.0559084	NA	NA	0	0	0	0	NA
JAM-blood-cell-trait	GRAN%MYELOID	1	9	113500962	114330909	7	chr9_bp113912553_rsidrs10980797	0.441267	A_obs	7	A-0.992	A	7	7	A	7	7	A	7	7	A-7, B-1, C-15	NA	NA	NA	NA	ML1, ML7	0.318, 0.635	ML7	0.445048	NA	NA	0	0	0	0	NA	4
JAM-blood-cell-trait	MO-SFL-DW	1	9	113500962	114330909	27	chr9_bp113945046_rsidrs12339649	0.544584	C_obs	15	C-0.814	NA	NA	NA	C	15	15	C	15	15	A-7, B-1, C-15	NA	NA	NA	NA	ML7	0.623	ML7	0.341732	NA	NA	0	0	0	0	NA	24
JAM-blood-cell-trait	MONO#	1	9	113500962	114330909	3	chr9_bp113925534_rsidrs7023923	0.581572	A_obs	7	A-1	A	7	7	A	7	7	A	7	7	A-7, B-1, C-15	NA	NA	NA	NA	ML7	0.74	ML7	0.304744	NA	NA	0	0	0	0	NA	0
JAM-blood-cell-trait	MONO%	1	9	113500962	114330909	3	chr9_bp113925534_rsidrs7023923	0.918906	A_obs	7	A-1	A	7	7	A	7	7	A	7	7	A-7, B-1, C-15	chr9_bp113925534_rsidrs7023923	chr9_bp113925534_rsidrs7023923	chr9_bp113925534_rsidrs7023923	DDX11L5,WASH1,FAM138C	ML7	0.822	ML7	-0.0325907	NA	NA	0	0	0	0	NA	0
JAM-latent-factor	ML7	1	9	113500962	114330909	3	chr9_bp113925534_rsidrs7023923	0.886316	A_lat	3	A-1	A	3	3	A	3	3	A	3	3	A-3	NA	chr9_bp113925534_rsidrs7023923	chr9_bp113925534_rsidrs7023923	NA		NA	NA	-0.0325907	NA	NA	0	0	0	0	NA
JAM-blood-cell-trait	IG#	0	9	131215481	131895339	3	chr9_bp131465481_rsidrs13283282	0.363395	A_obs	3	A-0.991	A	3	3	A	3	3	A	3	3	A-3	NA	NA	NA	NA	ML1, ML11	0.325, 0.635	ML11	0.0213737	NA	NA	0	0	0	0	NA	-3
JAM-blood-cell-trait	IG%	0	9	131215481	131895339	6	chr9_bp131468740_rsidrs9697210	0.413753	A_obs	3	A-1	A	3	3	A	3	3	A	3	3	A-3	NA	NA	NA	NA	ML11	0.905	ML11	-0.0289841	NA	NA	0	0	0	0	NA	0
JAM-latent-factor	ML11	0	9	131215481	131895339	6	chr9_bp131465481_rsidrs13283282	0.384769	B_lat	3	B-1	B	3	3	B	3	3	B	3	3	A-1, B-3	NA	NA	NA	NA		NA	NA	-0.0289841	NA	NA	0	0	0	0	NA
JAM-blood-cell-trait	BASO#	1	9	135607646	136564677	1	chr9_bp135864513_rsidrs150813342	0.999738	A_obs	1	A-1	A	1	1	A	1	1	A	1	1	A-1, B-18, C-3, D-1, E-3	chr9_bp135864513_rsidrs150813342	chr9_bp135864513_rsidrs150813342	chr9_bp135864513_rsidrs150813342	DDX11L5,WASH1,FAM138C,TSC1,GFI1B,GTF3C5	ML8	0.889	ML8	-0.0025278	0.00025839	NA	LYMPH%, PLT#, PCT, EO#, MPV, NEUT#, EO%, WBC#, RET%, HLSR#, RET#, HLSR%, PDW	1	1	0	0	0	0
JAM-blood-cell-trait	BASO%	1	9	135607646	136564677	4	chr9_bp135877055_rsidrs555821469	0.415661	C_obs	3	C-0.67	NA	NA	NA	NA	NA	NA	NA	NA	NA	A-1, B-18, C-3, D-1, E-3	NA	NA	NA	NA	ML8	0.905	ML8	0.581549	0.584335	NA	0	0	0	0	0	3	3
JAM-blood-cell-trait	H-IPF	1	9	135607646	136564677	6	chr9_bp135864513_rsidrs150813342	1	A_obs	1	A-1	A	1	1	A	1	1	A	1	1	A-1, B-18, C-3, D-1, E-3	chr9_bp135864513_rsidrs150813342	chr9_bp135864513_rsidrs150813342	chr9_bp135864513_rsidrs150813342	DDX11L5,WASH1,FAM138C,TSC1,GFI1B,GTF3C5	ML5	0.847	ML5	0	0	NA	LYMPH%, PLT#, PCT, EO#, MPV, NEUT#, EO%, WBC#, RET%, HLSR#, RET#, HLSR%, PDW	1	1	0	0	2	2
JAM-blood-cell-trait	IPF%	1	9	135607646	136564677	5	chr9_bp135864513_rsidrs150813342	1	A_obs	1	A-1	A, E	2024-01-03	4	A, E	2024-01-03	4	A, E	2024-01-03	4	A-1, B-18, C-3, D-1, E-3	chr9_bp135864513_rsidrs150813342	chr9_bp135864513_rsidrs150813342	chr9_bp135864513_rsidrs150813342	DDX11L5,WASH1,FAM138C,TSC1,GFI1B,GTF3C5	ML5	0.898	ML5	0	0	NA	LYMPH%, PLT#, PCT, EO#, MPV, NEUT#, EO%, WBC#, RET%, HLSR#, RET#, HLSR%, PDW	1	1	0	0	1	1
JAM-blood-cell-trait	IPF#	1	9	135607646	136564677	1	chr9_bp135864513_rsidrs150813342	0.992539	A_obs	1	A-0.993	A	1	1	A	1	1	A	1	1	A-1, B-18, C-3, D-1, E-3	chr9_bp135864513_rsidrs150813342	chr9_bp135864513_rsidrs150813342	chr9_bp135864513_rsidrs150813342	DDX11L5,WASH1,FAM138C,TSC1,GFI1B,GTF3C5	ML5	0.793	ML5	0.00746088	0.00746088	NA	LYMPH%, PLT#, PCT, EO#, MPV, NEUT#, EO%, WBC#, RET%, HLSR#, RET#, HLSR%, PDW	1	1	0	0	-3	-3
JAM-blood-cell-trait	MPV	1	9	135607646	136564677	1	chr9_bp135864513_rsidrs150813342	0.999896	A_obs	1	A-1	A	1	1	A	1	1	A	1	1	A-1, B-18, C-3, D-1, E-3	chr9_bp135864513_rsidrs150813342	chr9_bp135864513_rsidrs150813342	chr9_bp135864513_rsidrs150813342	DDX11L5,WASH1,FAM138C,TSC1,GFI1B,GTF3C5	ML5	0.84	ML5	0.00010445	0.00010445	NA	LYMPH%, PLT#, PCT, EO#, MPV, NEUT#, EO%, WBC#, RET%, HLSR#, RET#, HLSR%, PDW	1	1	0	0	-3	-3
JAM-blood-cell-trait	P-LCR	1	9	135607646	136564677	4	chr9_bp135864513_rsidrs150813342	1	A_obs	1	A-1	A, E	2024-01-03	4	A, E	2024-01-03	4	A, E	2024-01-03	4	A-1, B-18, C-3, D-1, E-3	chr9_bp135864513_rsidrs150813342	chr9_bp135864513_rsidrs150813342	chr9_bp135864513_rsidrs150813342	DDX11L5,WASH1,FAM138C,TSC1,GFI1B,GTF3C5	ML5	0.836	ML5	0	0	NA	LYMPH%, PLT#, PCT, EO#, MPV, NEUT#, EO%, WBC#, RET%, HLSR#, RET#, HLSR%, PDW	1	1	0	0	0	0
JAM-blood-cell-trait	PDW	1	9	135607646	136564677	4	chr9_bp135864513_rsidrs150813342	1	A_obs	1	A-1	A, E	2024-01-03	4	A, E	2024-01-03	4	A, E	2024-01-03	4	A-1, B-18, C-3, D-1, E-3	chr9_bp135864513_rsidrs150813342	chr9_bp135864513_rsidrs150813342	chr9_bp135864513_rsidrs150813342	DDX11L5,WASH1,FAM138C,TSC1,GFI1B,GTF3C5	ML5	0.831	ML5	0	0	NA	LYMPH%, PLT#, PCT, EO#, MPV, NEUT#, EO%, WBC#, RET%, HLSR#, RET#, HLSR%, PDW	1	1	0	0	0	0
JAM-blood-cell-trait	PLT-SFL	1	9	135607646	136564677	3	chr9_bp135864436_rsidrs60757417	0.904189	E_obs	3	E-0.996	E	3	3	E	3	3	E	3	3	A-1, B-18, C-3, D-1, E-3	chr9_bp135864436_rsidrs60757417	chr9_bp135864436_rsidrs60757417	chr9_bp135864436_rsidrs60757417	DDX11L5,WASH1,FAM138C,TSC1,GFI1B,GTF3C5	ML5	0.926	ML5	0.0958112	0.0958112	NA	RET#, MSCV, MCV, HLSR%, HLSR#, MCH, MPV	1	1	0	0	-1	-1
JAM-blood-cell-trait	PLT-FSC	1	9	135607646	136564677	3	chr9_bp135864436_rsidrs60757417	0.860001	E_obs	3	E-1	E	3	3	E	3	3	E	3	3	A-1, B-18, C-3, D-1, E-3	NA	chr9_bp135864436_rsidrs60757417	chr9_bp135864436_rsidrs60757417	NA	ML5	0.729	ML5	0.139999	0.139999	NA	0	0	0	0	0	-1	-1
JAM-blood-cell-trait	PLT-SSC	1	9	135607646	136564677	3	chr9_bp135864436_rsidrs60757417	0.801652	E_obs	3	E-1	E	3	3	E	3	3	E	3	3	A-1, B-18, C-3, D-1, E-3	NA	chr9_bp135864436_rsidrs60757417	chr9_bp135864436_rsidrs60757417	NA	ML5	0.746	ML5	0.198348	0.198348	NA	0	0	0	0	0	-1	-1
JAM-blood-cell-trait	RDW-SD	1	9	135607646	136564677	21	chr9_bp136137657_rsidrs8176693	0.199761	B_obs	18	B-0.976	B	18	18	B	18	18	B	18	18	A-1, B-18, C-3, D-1, E-3	NA	NA	NA	NA	ML14	0.919	ML14	-0.0644997	-0.0644997	NA	0	0	0	0	0	-9	-9
JAM-latent-factor	ML14	1	9	135607646	136564677	30	chr9_bp136137657_rsidrs8176693	0.135261	B_lat	21	B-0.938	B	21	21	B	21	21	B	21	21	A-1, B-21, C-1, D-3	NA	NA	NA	NA		NA	NA	-0.0644997	NA	NA	0	0	0	0	0			0
JAM-latent-factor	ML5	1	9	135607646	136564677	4	chr9_bp135864513_rsidrs150813342	1	C_lat	1	C-1	C, D	2024-01-03	4	C, D	2024-01-03	4	C, D	2024-01-03	4	A-1, B-21, C-1, D-3	chr9_bp135864513_rsidrs150813342	chr9_bp135864513_rsidrs150813342	chr9_bp135864513_rsidrs150813342	DDX11L5,WASH1,FAM138C,TSC1,GFI1B,GTF3C5		NA	NA	0	NA	NA	LYMPH%, PLT#, PCT, EO#, MPV, NEUT#, EO%, WBC#, RET%, HLSR#, RET#, HLSR%, PDW	1	0	1	0			0
JAM-latent-factor	ML8	1	9	135607646	136564677	1	chr9_bp135864513_rsidrs150813342	0.99721	C_lat	1	C-0.997	C	1	1	C	1	1	C	1	1	A-1, B-21, C-1, D-3	chr9_bp135864513_rsidrs150813342	chr9_bp135864513_rsidrs150813342	chr9_bp135864513_rsidrs150813342	DDX11L5,WASH1,FAM138C,TSC1,GFI1B,GTF3C5		NA	NA	-0.0025278	NA	NA	LYMPH%, PLT#, PCT, EO#, MPV, NEUT#, EO%, WBC#, RET%, HLSR#, RET#, HLSR%, PDW	1	0	1	0			0
flashfm-latent-factor	ML14	1	9	135607646	136564677	30	chr9_bp136137657_rsidrs8176693	0.135261	B_lat	21	B-0.938	B	21	21	B	21	21	B	21	21	A-1, B-21, C-1, D-3	NA	NA	NA	NA		NA	NA	NA	-0.0644997	0	0	0	0	0	0
flashfm-latent-factor	ML5	1	9	135607646	136564677	4	chr9_bp135864513_rsidrs150813342	1	C_lat	1	C-1	C, D	2024-01-03	4	C, D	2024-01-03	4	C, D	2024-01-03	4	A-1, B-21, C-1, D-3	chr9_bp135864513_rsidrs150813342	chr9_bp135864513_rsidrs150813342	chr9_bp135864513_rsidrs150813342	DDX11L5,WASH1,FAM138C,TSC1,GFI1B,GTF3C5		NA	NA	NA	0	0	LYMPH%, PLT#, PCT, EO#, MPV, NEUT#, EO%, WBC#, RET%, HLSR#, RET#, HLSR%, PDW	1	0	0	1
flashfm-latent-factor	ML8	1	9	135607646	136564677	1	chr9_bp135864513_rsidrs150813342	0.999997	C_lat	1	C-1	C	1	1	C	1	1	C	1	1	A-1, B-21, C-1, D-3	chr9_bp135864513_rsidrs150813342	chr9_bp135864513_rsidrs150813342	chr9_bp135864513_rsidrs150813342	DDX11L5,WASH1,FAM138C,TSC1,GFI1B,GTF3C5		NA	NA	NA	0.00025839	0.00278621	LYMPH%, PLT#, PCT, EO#, MPV, NEUT#, EO%, WBC#, RET%, HLSR#, RET#, HLSR%, PDW	1	0	0	1
JAM-blood-cell-trait	NE-SFL	0	9	137598925	138105206	18	chr9_bp137848925_rsidrs67205225	0.467544	A_obs	16	A-0.98	A	16	16	A	16	16	A	16	16	A-16	NA	NA	NA	NA	ML22	0.881	ML22	0.197334	NA	NA	0	0	0	0	NA	-6
JAM-latent-factor	ML22	0	9	137598925	138105206	24	chr9_bp137848925_rsidrs67205225	0.664878	C_lat	13	C-0.914	C	13	13	C	13	13	C	13	13	A-1, B-2, C-13	NA	NA	NA	NA		NA	NA	0.197334	NA	NA	0	0	0	0	NA
JAM-blood-cell-trait	EO-SFL	0	10	608022	1241208	45	chr10_bp980785_rsidrs35028518	0.0720189	A_obs	44	A-0.982	A	44	44	A	44	44	A	44	44	A-44, B-1, C-2	NA	NA	NA	NA	ML22	0.625	ML22	-0.0167337	NA	NA	0	0	0	0	NA	-109
JAM-blood-cell-trait	NE-SFL	0	10	608022	1241208	128	chr10_bp970524_rsidrs11253517	0.0411295	A_obs	44	A-0.874	NA	NA	NA	A	44	44	A	44	44	A-44, B-1, C-2	NA	NA	NA	NA	ML22	0.881	ML22	0.0141557	NA	NA	0	0	0	0	NA	-26
JAM-latent-factor	ML22	0	10	608022	1241208	154	chr10_bp914318_rsidrs35215345	0.0552852	A_lat	8	A-0.153	NA	NA	NA	NA	NA	NA	NA	NA	NA	A-8, B-1, C-1, D-25	NA	NA	NA	NA		NA	NA	-0.0167337	NA	NA	0	0	0	0	NA
JAM-blood-cell-trait	PLT-FSC-DW	0	10	2851127	3495548	8	chr10_bp3101127_rsidrs7101069	0.236826	A_obs	8	A-1	A	8	8	A	8	8	A	8	8	A-8	NA	NA	NA	NA	ML18	0.9	ML18	0.0150534	NA	NA	0	0	0	0	NA	-5
JAM-latent-factor	ML18	0	10	2851127	3495548	13	chr10_bp3101127_rsidrs7101069	0.251879	A_lat	9	A-0.975	A	9	9	A	9	9	A	9	9	A-9	NA	NA	NA	NA		NA	NA	0.0150534	NA	NA	0	0	0	0	NA
JAM-blood-cell-trait	PLT-SFL-DW	0	10	16607133	17122797	12	chr10_bp16859238_rsidrs111960598	0.270864	A_obs	12	A-0.99	A	12	12	A	12	12	A	12	12	A-12	NA	NA	NA	NA	ML18	0.861	ML18	-0.0967974	NA	NA	0	0	0	0	NA	-3
JAM-latent-factor	ML18	0	10	16607133	17122797	15	chr10_bp16864327_rsidrs780634	0.174067	A_lat	14	A-0.987	A	14	14	A	14	14	A	14	14	A-14	NA	NA	NA	NA		NA	NA	-0.0967974	NA	NA	0	0	0	0	NA
JAM-blood-cell-trait	HFR	1	10	24948687	25578866	17	chr10_bp25220499_rsidrs7914847	0.14639	B_obs	15	B-0.94	B	15	15	B	15	15	B	15	15	A-3, B-15	NA	NA	NA	NA	ML4, ML19	0.59, 0.396	ML4	-0.0377841	0.00022674	NA	0	0	0	0	0	-1	2
JAM-blood-cell-trait	HLSR#	1	10	24948687	25578866	17	chr10_bp25218243_rsidrs10828725	0.159146	B_obs	15	B-0.928	B	15	15	B	15	15	B	15	15	A-3, B-15	NA	NA	NA	NA	ML4	0.859	ML4	-0.05054	-0.0125292	NA	0	0	0	0	0	-1	2
JAM-blood-cell-trait	HLSR%	1	10	24948687	25578866	17	chr10_bp25218243_rsidrs10828725	0.182372	B_obs	15	B-0.963	B	15	15	B	15	15	B	15	15	A-3, B-15	NA	NA	NA	NA	ML4	0.871	ML4	-0.0737662	-0.0357554	NA	0	0	0	0	0	-1	2
JAM-blood-cell-trait	IRF	1	10	24948687	25578866	17	chr10_bp25218243_rsidrs10828725	0.118242	B_obs	15	B-0.858	NA	NA	NA	B	15	15	B	15	15	A-3, B-15	NA	NA	NA	NA	ML4	0.985	ML4	-0.0096364	0.0283744	NA	0	0	0	0	0	-1	2
JAM-blood-cell-trait	LFR	1	10	24948687	25578866	18	chr10_bp25192123_rsidrs10764509	0.132591	A_obs	3	A-0.186	NA	NA	NA	B	15	15	B	15	15	A-3, B-15	NA	NA	NA	NA	ML4	0.985	ML4	-0.0239852	0.0140256	NA	0	0	0	0	0	0	3
JAM-blood-cell-trait	MFR	1	10	24948687	25578866	18	chr10_bp25192123_rsidrs10764509	0.228747	A_obs	3	A-0.381	NA	NA	NA	NA	NA	NA	NA	NA	NA	A-3, B-15	NA	NA	NA	NA	ML4	0.961	ML4	-0.120141	-0.0821301	NA	0	0	0	0	0	0	3
JAM-blood-cell-trait	RET#	1	10	24948687	25578866	16	chr10_bp25211291_rsidrs12266014	0.189758	B_obs	15	B-0.972	B	15	15	B	15	15	B	15	15	A-3, B-15	NA	NA	NA	NA	ML4, ML13	0.262, 0.619	ML13	-0.0238073	-0.0436877	NA	0	0	0	0	0	1	1
JAM-blood-cell-trait	RET%	1	10	24948687	25578866	15	chr10_bp25218243_rsidrs10828725	0.142852	B_obs	15	B-0.992	B	15	15	B	15	15	B	15	15	A-3, B-15	NA	NA	NA	NA	ML4, ML13	0.299, 0.637	ML13	0.0230984	0.0032181	NA	0	0	0	0	0	0	0
JAM-blood-cell-trait	RET-SFL	1	10	24948687	25578866	18	chr10_bp25192123_rsidrs10764509	0.23091	A_obs	3	A-0.427	NA	NA	NA	NA	NA	NA	NA	NA	NA	A-3, B-15	NA	NA	NA	NA	ML4	0.876	ML4	-0.122305	-0.084294	NA	0	0	0	0	0	0	3
JAM-blood-cell-trait	RPI	1	10	24948687	25578866	17	chr10_bp25211291_rsidrs12266014	0.166141	B_obs	15	B-0.826	NA	NA	NA	B	15	15	B	15	15	A-3, B-15	NA	NA	NA	NA	ML6, ML13	0.381, 0.402	ML13	-0.0001908	-0.0200711	NA	0	0	0	0	0	2	2
JAM-latent-factor	ML13	1	10	24948687	25578866	15	chr10_bp25220501_rsidrs7903956	0.16595	B_lat	15	B-0.992	B	15	15	B	15	15	B	15	15	A-3, B-15	NA	NA	NA	NA		NA	NA	-0.0238073	NA	NA	0	0	0	0	0			0
JAM-latent-factor	ML4	1	10	24948687	25578866	18	chr10_bp25218243_rsidrs10828725	0.108606	B_lat	15	B-0.848	NA	NA	NA	B	15	15	B	15	15	A-3, B-15	NA	NA	NA	NA		NA	NA	-0.122305	NA	NA	0	0	0	0	0			3
flashfm-latent-factor	ML13	1	10	24948687	25578866	15	chr10_bp25218243_rsidrs10828725	0.14607	B_lat	15	B-0.994	B	15	15	B	15	15	B	15	15	B-15	NA	NA	NA	NA		NA	NA	NA	-0.0436877	-0.0198803	0	0	0	0	0
flashfm-latent-factor	ML4	1	10	24948687	25578866	15	chr10_bp25218243_rsidrs10828725	0.146616	B_lat	15	B-0.992	B	15	15	B	15	15	B	15	15	B-15	NA	NA	NA	NA		NA	NA	NA	-0.084294	0.0380108	0	0	0	0	0
JAM-blood-cell-trait	HFR	1	10	45675215	46495557	10	chr10_bp45972119_rsidrs11499089	0.383928	A_obs	11	A-0.981	A	11	11	A	11	11	A	11	11	A-11, B-55	NA	NA	NA	NA	ML4, ML19	0.59, 0.396	ML4	0.218919	0.448911	NA	0	0	0	0	0	4	5
JAM-blood-cell-trait	HLSR#	1	10	45675215	46495557	15	chr10_bp45953767_rsidrs7908745	0.52445	A_obs	11	A-0.965	A	11	11	A	11	11	A	11	11	A-11, B-55	NA	NA	NA	NA	ML4	0.859	ML4	0.0783968	0.308389	NA	0	0	0	0	0	9	10
JAM-blood-cell-trait	HLSR%	1	10	45675215	46495557	15	chr10_bp45953767_rsidrs7908745	0.548377	A_obs	11	A-0.97	A	11	11	A	11	11	A	11	11	A-11, B-55	NA	NA	NA	NA	ML4	0.871	ML4	0.0544698	0.284462	NA	0	0	0	0	0	9	10
JAM-blood-cell-trait	IRF	1	10	45675215	46495557	7	chr10_bp45953767_rsidrs7908745	0.66831	A_obs	11	A-0.994	A	11	11	A	11	11	A	11	11	A-11, B-55	NA	NA	NA	NA	ML4	0.985	ML4	-0.0654627	0.164529	NA	0	0	0	0	0	1	2
JAM-blood-cell-trait	LFR	1	10	45675215	46495557	6	chr10_bp45953767_rsidrs7908745	0.662482	A_obs	11	A-0.993	A	11	11	A	11	11	A	11	11	A-11, B-55	NA	NA	NA	NA	ML4	0.985	ML4	-0.0596351	0.170357	NA	0	0	0	0	0	0	1
JAM-blood-cell-trait	MacroR	1	10	45675215	46495557	250	chr10_bp46008203_rsidrs368307119	0.118378	B_obs	55	B-0.652	NA	NA	NA	NA	NA	NA	NA	NA	NA	A-11, B-55	NA	NA	NA	NA	ML14	0.531	ML14	0.00752029	0.629075	NA	0	0	0	0	0	88	137
JAM-blood-cell-trait	MFR	1	10	45675215	46495557	7	chr10_bp45953767_rsidrs7908745	0.755387	A_obs	11	A-0.986	A	11	11	A	11	11	A	11	11	A-11, B-55	NA	NA	chr10_bp45953767_rsidrs7908745	NA	ML4	0.961	ML4	-0.15254	0.077452	NA	0	0	0	0	0	1	2
JAM-blood-cell-trait	RDW-SD	1	10	45675215	46495557	134	chr10_bp45972880_rsidrs35464392	0.182662	B_obs	55	B-0.758	NA	NA	NA	NA	NA	NA	B	55	55	A-11, B-55	NA	NA	NA	NA	ML14	0.919	ML14	-0.0567635	0.564792	NA	0	0	0	0	0	-28	21
JAM-blood-cell-trait	RET-SFL	1	10	45675215	46495557	65	chr10_bp46005624_rsidrs71494802	0.368183	B_obs	55	B-0.844	NA	NA	NA	B	55	55	B	55	55	A-11, B-55	NA	NA	NA	NA	ML4	0.876	ML4	0.234664	0.464656	NA	0	0	0	0	0	59	60
JAM-latent-factor	ML14	1	10	45675215	46495557	162	chr10_bp45980106_rsidrs35356752	0.125898	C_lat	23	C-0.54	NA	NA	NA	NA	NA	NA	NA	NA	NA	A-1, B-1, C-23, D-1, E-6	NA	NA	NA	NA		NA	NA	-0.0567635	NA	NA	0	0	0	0	0			49
JAM-latent-factor	ML4	1	10	45675215	46495557	6	chr10_bp45953767_rsidrs7908745	0.602847	E_lat	6	E-0.991	E	6	6	E	6	6	E	6	6	A-1, B-1, C-23, D-1, E-6	NA	NA	NA	NA		NA	NA	-0.15254	NA	NA	0	0	0	0	0			1
flashfm-latent-factor	ML14	1	10	45675215	46495557	113	chr10_bp45953767_rsidrs7908745	0.747453	E_lat	4	E-0.848	NA	NA	NA	E	4	4	E	4	4	C-2, E-4	NA	NA	chr10_bp45953767_rsidrs7908745	NA		NA	NA	NA	0.564792	0.621555	0	0	0	0	0
flashfm-latent-factor	ML4	1	10	45675215	46495557	5	chr10_bp45953767_rsidrs7908745	0.832839	E_lat	4	E-0.982	E	4	4	E	4	4	E	4	4	C-2, E-4	NA	chr10_bp45953767_rsidrs7908745	chr10_bp45953767_rsidrs7908745	NA		NA	NA	NA	0.077452	0.229992	0	0	0	0	0
JAM-blood-cell-trait	HFR	0	10	51332894	51985345	4	chr10_bp51554661_rsidrs117492445	0.969705	B_obs	1	B-0.97	B	1	1	B	1	1	B	1	1	A-2, B-1, C-2, D-4	chr10_bp51554661_rsidrs117492445	chr10_bp51554661_rsidrs117492445	chr10_bp51554661_rsidrs117492445	DIP2C,AKR1C3,AKR1CL1,TIMM23B,MSMB,NCOA4,TIMM23	ML4, ML19	0.59, 0.396	ML4	-0.583332	NA	NA	0	0	0	0	NA	-2
JAM-blood-cell-trait	HLSR#	0	10	51332894	51985345	3	chr10_bp51593354_rsidrs7085433	0.486428	A_obs	2	A-0.655	NA	NA	NA	NA	NA	NA	NA	NA	NA	A-2, B-1, C-2, D-4	NA	NA	NA	NA	ML4	0.859	ML4	-0.100054	NA	NA	0	0	0	0	NA	-3
JAM-blood-cell-trait	HLSR%	0	10	51332894	51985345	3	chr10_bp51593354_rsidrs7085433	0.429428	A_obs	2	A-0.614	NA	NA	NA	NA	NA	NA	NA	NA	NA	A-2, B-1, C-2, D-4	NA	NA	NA	NA	ML4	0.871	ML4	-0.0430537	NA	NA	0	0	0	0	NA	-3
JAM-blood-cell-trait	IRF	0	10	51332894	51985345	7	chr10_bp51554661_rsidrs117492445	0.352246	B_obs	1	B-0.352	NA	NA	NA	NA	NA	NA	NA	NA	NA	A-2, B-1, C-2, D-4	NA	NA	NA	NA	ML4	0.985	ML4	0.0341274	NA	NA	0	0	0	0	NA	1
JAM-blood-cell-trait	LFR	0	10	51332894	51985345	7	chr10_bp51554661_rsidrs117492445	0.352152	B_obs	1	B-0.352	NA	NA	NA	NA	NA	NA	NA	NA	NA	A-2, B-1, C-2, D-4	NA	NA	NA	NA	ML4	0.985	ML4	0.0342221	NA	NA	0	0	0	0	NA	1
JAM-blood-cell-trait	MFR	0	10	51332894	51985345	8	chr10_bp51593354_rsidrs7085433	0.360113	A_obs	2	A-0.552	NA	NA	NA	NA	NA	NA	NA	NA	NA	A-2, B-1, C-2, D-4	NA	NA	NA	NA	ML4	0.961	ML4	0.0262604	NA	NA	0	0	0	0	NA	2
JAM-blood-cell-trait	RET-SFL	0	10	51332894	51985345	7	chr10_bp51554661_rsidrs117492445	0.609308	B_obs	1	B-0.609	NA	NA	NA	NA	NA	NA	NA	NA	NA	A-2, B-1, C-2, D-4	NA	NA	NA	NA	ML4	0.876	ML4	-0.222934	NA	NA	0	0	0	0	NA	1
JAM-latent-factor	ML4	0	10	51332894	51985345	6	chr10_bp51554661_rsidrs117492445	0.386374	B_lat	1	B-0.386	NA	NA	NA	NA	NA	NA	NA	NA	NA	A-2, B-1, C-1, D-2	NA	NA	NA	NA		NA	NA	-0.583332	NA	NA	0	0	0	0	NA
JAM-blood-cell-trait	LY-SSC	0	10	63469739	64064070	17	chr10_bp63722895_rsidrs4245595	0.348738	A_obs	11	A-0.909	A	11	11	A	11	11	A	11	11	A-11, B-1, C-1	NA	NA	NA	NA	ML23	0.86	ML23	-0.166518	NA	NA	0	0	0	0	NA	-3
JAM-latent-factor	ML23	0	10	63469739	64064070	20	chr10_bp63727187_rsidrs4506592	0.182221	A_lat	13	A-0.837	NA	NA	NA	A	13	13	A	13	13	A-13, B-1, C-2	NA	NA	NA	NA		NA	NA	-0.166518	NA	NA	0	0	0	0	NA
JAM-blood-cell-trait	(BASO+NEUT)#	1	10	64666063	65580650	143	chr10_bp65301845_rsidrs386371608	0.648877	D_obs	29	D-0.674	NA	NA	NA	NA	NA	NA	NA	NA	NA	A-1, B-1, C-1, D-29	NA	NA	NA	NA	ML1	0.979	ML1	-0.0181925	-0.0202137	NA	0	0	0	0	0	22	22
JAM-blood-cell-trait	GRAN#	1	10	64666063	65580650	130	chr10_bp65301845_rsidrs386371608	0.622523	D_obs	29	D-0.649	NA	NA	NA	NA	NA	NA	NA	NA	NA	A-1, B-1, C-1, D-29	NA	NA	NA	NA	ML1	0.982	ML1	0.00816187	0.00614068	NA	0	0	0	0	0	9	9
JAM-blood-cell-trait	GRAN%MYELOID	1	10	64666063	65580650	173	chr10_bp65112397_rsidrs145589142	0.103765	B_obs	1	B-0.104	NA	NA	NA	NA	NA	NA	NA	NA	NA	A-1, B-1, C-1, D-29	NA	NA	NA	NA	ML1, ML7	0.318, 0.635	ML7	NA	NA	NA	0	0	0	0	0	52	52
JAM-blood-cell-trait	H-IPF	1	10	64666063	65580650	15	chr10_bp65066186_rsidrs10761741	0.523122	D_obs	29	D-0.999	D	29	29	D	29	29	D	29	29	A-1, B-1, C-1, D-29	NA	NA	NA	NA	ML5	0.847	ML5	0.0484736	0.0484736	NA	0	0	0	0	0	1	1
JAM-blood-cell-trait	IG#	1	10	64666063	65580650	183	chr10_bp65301845_rsidrs386371608	0.154651	D_obs	29	D-0.339	NA	NA	NA	NA	NA	NA	NA	NA	NA	A-1, B-1, C-1, D-29	NA	NA	NA	NA	ML1, ML11	0.325, 0.635	ML11	NA	NA	NA	0	0	0	0	0	62	62
JAM-blood-cell-trait	IPF%	1	10	64666063	65580650	15	chr10_bp65066186_rsidrs10761741	0.508001	D_obs	29	D-0.999	D	29	29	D	29	29	D	29	29	A-1, B-1, C-1, D-29	NA	NA	NA	NA	ML5	0.898	ML5	0.0635944	0.0635944	NA	0	0	0	0	0	1	1
JAM-blood-cell-trait	IPF#	1	10	64666063	65580650	15	chr10_bp65066186_rsidrs10761741	0.575895	D_obs	29	D-1	D	29	29	D	29	29	D	29	29	A-1, B-1, C-1, D-29	NA	NA	NA	NA	ML5	0.793	ML5	-0.0042997	-0.0042997	NA	0	0	0	0	0	1	1
JAM-blood-cell-trait	MPV	1	10	64666063	65580650	16	chr10_bp65066186_rsidrs10761741	0.359637	D_obs	29	D-0.997	D	29	29	D	29	29	D	29	29	A-1, B-1, C-1, D-29	NA	NA	NA	NA	ML5	0.84	ML5	0.211958	0.211958	NA	0	0	0	0	0	2	2
JAM-blood-cell-trait	MYELOID#	1	10	64666063	65580650	137	chr10_bp65301845_rsidrs386371608	0.583406	D_obs	29	D-0.612	NA	NA	NA	NA	NA	NA	NA	NA	NA	A-1, B-1, C-1, D-29	NA	NA	NA	NA	ML1	0.973	ML1	0.0472782	0.045257	NA	0	0	0	0	0	16	16
JAM-blood-cell-trait	NEUT#	1	10	64666063	65580650	141	chr10_bp65301845_rsidrs386371608	0.65153	D_obs	29	D-0.676	NA	NA	NA	NA	NA	NA	NA	NA	NA	A-1, B-1, C-1, D-29	NA	NA	NA	NA	ML1	0.979	ML1	-0.0208452	-0.0228664	NA	0	0	0	0	0	20	20
JAM-blood-cell-trait	(NEUT+EO)#	1	10	64666063	65580650	133	chr10_bp65301845_rsidrs386371608	0.62684	D_obs	29	D-0.652	NA	NA	NA	NA	NA	NA	NA	NA	NA	A-1, B-1, C-1, D-29	NA	NA	NA	NA	ML1	0.983	ML1	0.00384478	0.00182358	NA	0	0	0	0	0	12	12
JAM-blood-cell-trait	P-LCR	1	10	64666063	65580650	16	chr10_bp65066186_rsidrs10761741	0.352397	D_obs	29	D-0.996	D	29	29	D	29	29	D	29	29	A-1, B-1, C-1, D-29	NA	NA	NA	NA	ML5	0.836	ML5	0.219198	0.219198	NA	0	0	0	0	0	2	2
JAM-blood-cell-trait	PDW	1	10	64666063	65580650	16	chr10_bp65066186_rsidrs10761741	0.248659	D_obs	29	D-0.997	D	29	29	D	29	29	D	29	29	A-1, B-1, C-1, D-29	NA	NA	NA	NA	ML5	0.831	ML5	0.322936	0.322936	NA	0	0	0	0	0	2	2
JAM-blood-cell-trait	PLT-SFL	1	10	64666063	65580650	15	chr10_bp65066186_rsidrs10761741	0.308006	D_obs	29	D-1	D	29	29	D	29	29	D	29	29	A-1, B-1, C-1, D-29	NA	NA	NA	NA	ML5	0.926	ML5	0.263589	0.263589	NA	0	0	0	0	0	1	1
JAM-blood-cell-trait	PLT-FSC	1	10	64666063	65580650	15	chr10_bp65066186_rsidrs10761741	0.298016	D_obs	29	D-1	D	29	29	D	29	29	D	29	29	A-1, B-1, C-1, D-29	NA	NA	NA	NA	ML5	0.729	ML5	0.27358	0.27358	NA	0	0	0	0	0	1	1
JAM-blood-cell-trait	PLT-SSC	1	10	64666063	65580650	15	chr10_bp65104500_rsidrs7896518	0.693262	D_obs	29	D-1	D	29	29	D	29	29	D	29	29	A-1, B-1, C-1, D-29	NA	NA	NA	NA	ML5	0.746	ML5	-0.121667	-0.121667	NA	0	0	0	0	0	1	1
JAM-blood-cell-trait	WBC#	1	10	64666063	65580650	125	chr10_bp65301845_rsidrs386371608	0.688202	D_obs	29	D-0.714	NA	NA	NA	NA	NA	NA	D	29	29	A-1, B-1, C-1, D-29	NA	NA	NA	NA	ML1	0.839	ML1	-0.0575175	-0.0595387	NA	0	0	0	0	0	4	4
JAM-latent-factor	ML1	1	10	64666063	65580650	121	chr10_bp65301845_rsidrs386371608	0.630685	C_lat	2	C-0.642	NA	NA	NA	NA	NA	NA	NA	NA	NA	A-1, B-14, C-2	NA	NA	NA	NA		NA	NA	-0.0575175	NA	NA	0	0	0	0	0			0
JAM-latent-factor	ML5	1	10	64666063	65580650	14	chr10_bp65066186_rsidrs10761741	0.571595	B_lat	14	B-0.992	B	14	14	B	14	14	B	14	14	A-1, B-14, C-2	NA	NA	NA	NA		NA	NA	-0.121667	NA	NA	0	0	0	0	0			0
flashfm-latent-factor	ML1	1	10	64666063	65580650	121	chr10_bp65301845_rsidrs386371608	0.628664	C_lat	2	C-0.64	NA	NA	NA	NA	NA	NA	NA	NA	NA	A-1, B-14, C-2	NA	NA	NA	NA		NA	NA	NA	-0.0595387	-0.0020212	0	0	0	0	0
flashfm-latent-factor	ML5	1	10	64666063	65580650	14	chr10_bp65066186_rsidrs10761741	0.571595	B_lat	14	B-0.992	B	14	14	B	14	14	B	14	14	A-1, B-14, C-2	NA	NA	NA	NA		NA	NA	NA	-0.121667	0	0	0	0	0	0
JAM-blood-cell-trait	HCT	1	10	70732136	71493034	6	chr10_bp71094504_rsidrs17476364	0.711689	B_obs	7	B-0.994	B	7	7	B	7	7	B	7	7	A-8, B-7	NA	NA	chr10_bp71094504_rsidrs17476364	NA	ML6	0.916	ML6	-0.103163	0.111138	NA	0	0	0	0	0	-1	4
JAM-blood-cell-trait	HGB	1	10	70732136	71493034	3	chr10_bp71094504_rsidrs17476364	0.797523	B_obs	7	B-0.995	B	7	7	B	7	7	B	7	7	A-8, B-7	NA	NA	chr10_bp71094504_rsidrs17476364	NA	ML6	0.854	ML6	-0.188996	0.0253041	NA	0	0	0	0	0	-4	1
JAM-blood-cell-trait	MacroR	1	10	70732136	71493034	8	chr10_bp71099109_rsidrs72805692	0.519328	B_obs	7	B-0.989	B	7	7	B	7	7	B	7	7	A-8, B-7	NA	NA	NA	NA	ML14	0.531	ML14	0.343089	0.307642	NA	0	0	0	0	0	6	6
JAM-blood-cell-trait	RDW-SD	1	10	70732136	71493034	2	chr10_bp71099109_rsidrs72805692	0.751051	B_obs	7	B-1	B	7	7	B	7	7	B	7	7	A-8, B-7	NA	NA	chr10_bp71099109_rsidrs72805692	NA	ML14	0.919	ML14	0.111366	0.0759196	NA	0	0	0	0	0	0	0
JAM-blood-cell-trait	RET#	1	10	70732136	71493034	3	chr10_bp71094504_rsidrs17476364	0.915613	B_obs	7	B-1	B	7	7	B	7	7	B	7	7	A-8, B-7	chr10_bp71094504_rsidrs17476364	chr10_bp71094504_rsidrs17476364	chr10_bp71094504_rsidrs17476364	DIP2C,MIR5699,PRR26,HK1	ML4, ML13	0.262, 0.619	ML13	-0.364449	-0.091337	NA	IRF, MCH, MCV, RBC#, HGB, RET#, HCT, MRV, RET%, HLSR#, MSCV, HLSR%	1	1	0	0	0	1
JAM-blood-cell-trait	RET%	1	10	70732136	71493034	3	chr10_bp71094504_rsidrs17476364	0.850878	B_obs	7	B-1	B	7	7	B	7	7	B	7	7	A-8, B-7	NA	chr10_bp71094504_rsidrs17476364	chr10_bp71094504_rsidrs17476364	NA	ML4, ML13	0.299, 0.637	ML13	-0.299715	-0.0266024	NA	0	0	0	0	0	0	1
JAM-blood-cell-trait	RPI	1	10	70732136	71493034	2	chr10_bp71094504_rsidrs17476364	0.946424	B_obs	7	B-1	B	7	7	B	7	7	B	7	7	A-8, B-7	chr10_bp71094504_rsidrs17476364	chr10_bp71094504_rsidrs17476364	chr10_bp71094504_rsidrs17476364	DIP2C,MIR5699,PRR26,HK1	ML6, ML13	0.381, 0.402	ML13	-0.395261	-0.122149	NA	IRF, MCH, MCV, RBC#, HGB, RET#, HCT, MRV, RET%, HLSR#, MSCV, HLSR%	1	1	0	0	-1	0
JAM-blood-cell-trait	BASO-SFL	1	10	70732136	71493034	24	chr10_bp70844339_rsidrs12780930	0.205433	A_obs	8	A-0.931	A	8	8	A	8	8	A	8	8	A-8, B-7	NA	NA	NA	NA	ML6	0.591	ML6	0.403093	0.617393	NA	0	0	0	0	0	17	22
JAM-latent-factor	ML13	1	10	70732136	71493034	3	chr10_bp71094504_rsidrs17476364	0.551163	B_lat	8	B-1	B	8	8	B	8	8	B	8	8	A-2, B-8	NA	NA	NA	NA		NA	NA	-0.395261	NA	NA	0	0	0	0	0			1
JAM-latent-factor	ML14	1	10	70732136	71493034	2	chr10_bp71099109_rsidrs72805692	0.862417	B_lat	8	B-1	B	8	8	B	8	8	B	8	8	A-2, B-8	NA	chr10_bp71099109_rsidrs72805692	chr10_bp71099109_rsidrs72805692	NA		NA	NA	0.111366	NA	NA	0	0	0	0	0			0
JAM-latent-factor	ML15	1	10	70732136	71493034	7	chr10_bp71099109_rsidrs72805692	0.736553	B_lat	8	B-0.95	B	8	8	B	8	8	B	8	8	A-2, B-8	NA	NA	chr10_bp71099109_rsidrs72805692	NA		NA	NA	Inf	NA	NA	0	0	0	0	0			5
JAM-latent-factor	ML6	1	10	70732136	71493034	7	chr10_bp71094504_rsidrs17476364	0.608526	B_lat	8	B-1	B	8	8	B	8	8	B	8	8	A-2, B-8	NA	NA	NA	NA		NA	NA	-0.188996	NA	NA	0	0	0	0	0			5
flashfm-latent-factor	ML13	1	10	70732136	71493034	2	chr10_bp71099109_rsidrs72805692	0.824276	B_lat	2	B-1	B	2	2	B	2	2	B	2	2	B-2	NA	chr10_bp71099109_rsidrs72805692	chr10_bp71099109_rsidrs72805692	NA		NA	NA	NA	-0.122149	0.273113	0	0	0	0	0
flashfm-latent-factor	ML14	1	10	70732136	71493034	2	chr10_bp71099109_rsidrs72805692	0.82697	B_lat	2	B-1	B	2	2	B	2	2	B	2	2	B-2	NA	chr10_bp71099109_rsidrs72805692	chr10_bp71099109_rsidrs72805692	NA		NA	NA	NA	0.0759196	-0.0354467	0	0	0	0	0
flashfm-latent-factor	ML15	1	10	70732136	71493034	2	chr10_bp71099109_rsidrs72805692	0.826003	B_lat	2	B-1	B	2	2	B	2	2	B	2	2	B-2	NA	chr10_bp71099109_rsidrs72805692	chr10_bp71099109_rsidrs72805692	NA		NA	NA	NA	Inf	0.0894506	0	0	0	0	0
flashfm-latent-factor	ML6	1	10	70732136	71493034	2	chr10_bp71099109_rsidrs72805692	0.822827	B_lat	2	B-1	B	2	2	B	2	2	B	2	2	B-2	NA	chr10_bp71099109_rsidrs72805692	chr10_bp71099109_rsidrs72805692	NA		NA	NA	NA	0.0253041	0.214301	0	0	0	0	0
JAM-blood-cell-trait	NE-FSC	1	10	100995230	101570612	52	chr10_bp101267668_rsidrs111713405	0.164726	A_obs	53	A-0.978	A	53	53	A	53	53	A	53	53	A-53	NA	NA	NA	NA	ML22	0.911	ML22	0.0844426	NA	NA	0	0	0	0	NA	18
JAM-blood-cell-trait	NE-SFL	1	10	100995230	101570612	38	chr10_bp101245230_rsidrs75541431	0.208235	A_obs	53	A-0.996	A	53	53	A	53	53	A	53	53	A-53	NA	NA	NA	NA	ML22	0.881	ML22	0.0409333	NA	NA	0	0	0	0	NA	4
JAM-blood-cell-trait	NE-SSC	1	10	100995230	101570612	55	chr10_bp101252534_rsidrs4919336	0.0763118	A_obs	53	A-0.969	A	53	53	A	53	53	A	53	53	A-53	NA	NA	NA	NA	ML22	0.689	ML22	0.172856	NA	NA	0	0	0	0	NA	21
JAM-latent-factor	ML22	1	10	100995230	101570612	34	chr10_bp101267668_rsidrs111713405	0.249168	A_lat	12	A-0.866	NA	NA	NA	A	12	12	A	12	12	A-12	NA	NA	NA	NA		NA	NA	0.0409333	NA	NA	0	0	0	0	NA
JAM-blood-cell-trait	RET%	0	10	104303566	105203547	122	chr10_bp104923628_rsidrs7913920	0.0392195	A_obs	41	A-0.559	NA	NA	NA	NA	NA	NA	NA	NA	NA	A-41	NA	NA	NA	NA	ML4, ML13	0.299, 0.637	ML13	-0.0128657	-0.0074521	NA	0	0	0	0	0	-9	0
JAM-latent-factor	ML13	0	10	104303566	105203547	131	chr10_bp104953547_rsidrs10748839	0.0263538	A_lat	24	A-0.335	NA	NA	NA	NA	NA	NA	NA	NA	NA	A-24, B-1, C-10	NA	NA	NA	NA		NA	NA	-0.0128657	NA	NA	0	0	0	0	0			9
JAM-latent-factor	ML14	0	10	104303566	105203547	143	chr10_bp104621474_rsidrs58320339	0.160663	C_lat	10	C-0.539	NA	NA	NA	NA	NA	NA	NA	NA	NA	A-24, B-1, C-10	NA	NA	NA	NA		NA	NA	Inf	NA	NA	0	0	0	0	0			7
flashfm-latent-factor	ML13	0	10	104303566	105203547	122	chr10_bp104923628_rsidrs7913920	0.0317674	A_lat	23	A-0.418	NA	NA	NA	NA	NA	NA	NA	NA	NA	A-23, B-1, C-4	NA	NA	NA	NA		NA	NA	NA	-0.0074521	0.0054136	0	0	0	0	0
flashfm-latent-factor	ML14	0	10	104303566	105203547	136	chr10_bp104621474_rsidrs58320339	0.0307124	C_lat	4	C-0.063	NA	NA	NA	NA	NA	NA	NA	NA	NA	A-23, B-1, C-4	NA	NA	NA	NA		NA	NA	NA	Inf	-0.129951	0	0	0	0	0
JAM-blood-cell-trait	EO-SSC	0	10	126078689	126733094	9	chr10_bp126390424_rsidrs3781449	0.241007	A_obs	9	A-0.998	A	9	9	A	9	9	A	9	9	A-9, B-1, C-2, D-1, E-7, F-13	NA	NA	NA	NA	ML22	0.933	ML22	-0.0090135	NA	NA	0	0	0	0	NA	-8
JAM-blood-cell-trait	NE-FSC	0	10	126078689	126733094	45	chr10_bp126411015_rsidrs7097890	0.0841636	A_obs	9	A-0.511	NA	NA	NA	NA	NA	NA	NA	NA	NA	A-9, B-1, C-2, D-1, E-7, F-13	NA	NA	NA	NA	ML22	0.911	ML22	0.14783	NA	NA	0	0	0	0	NA	28
JAM-blood-cell-trait	NE-SFL	0	10	126078689	126733094	17	chr10_bp126343931_rsidrs3781458	0.361095	E_obs	7	E-0.956	E	7	7	E	7	7	E	7	7	A-9, B-1, C-2, D-1, E-7, F-13	NA	NA	NA	NA	ML22	0.881	ML22	-0.129102	NA	NA	0	0	0	0	NA	0
JAM-blood-cell-trait	NE-SSC	0	10	126078689	126733094	51	chr10_bp126314349_rsidrs1563276	0.305757	B_obs	1	B-0.306	NA	NA	NA	NA	NA	NA	NA	NA	NA	A-9, B-1, C-2, D-1, E-7, F-13	NA	NA	NA	NA	ML22	0.689	ML22	-0.0737637	NA	NA	0	0	0	0	NA	34
JAM-latent-factor	ML22	0	10	126078689	126733094	17	chr10_bp126390424_rsidrs3781449	0.231994	B_lat	9	B-0.899	NA	NA	NA	B	9	9	B	9	9	A-4, B-9	NA	NA	NA	NA		NA	NA	-0.129102	NA	NA	0	0	0	0	NA
JAM-blood-cell-trait	H-IPF	1	11	1	742677	49	chr11_bp196944_rsidrs11604127	0.32644	A_obs	39	A-0.961	A	39	39	A	39	39	A	39	39	A-39, B-1	NA	NA	NA	NA	ML5	0.847	ML5	0.262323	0.268802	NA	0	0	0	0	0	41	46
JAM-blood-cell-trait	IPF%	1	11	1	742677	52	chr11_bp196944_rsidrs11604127	0.309385	A_obs	39	A-0.941	A	39	39	A	39	39	A	39	39	A-39, B-1	NA	NA	NA	NA	ML5	0.898	ML5	0.279377	0.285856	NA	0	0	0	0	0	44	49
JAM-blood-cell-trait	MPV	1	11	1	742677	9	chr11_bp196944_rsidrs11604127	0.73854	A_obs	39	A-0.998	A	39	39	A	39	39	A	39	39	A-39, B-1	NA	NA	chr11_bp196944_rsidrs11604127	NA	ML5	0.84	ML5	-0.149777	-0.143298	NA	0	0	0	0	0	1	6
JAM-blood-cell-trait	P-LCR	1	11	1	742677	8	chr11_bp196944_rsidrs11604127	0.669035	A_obs	39	A-0.999	A	39	39	A	39	39	A	39	39	A-39, B-1	NA	NA	NA	NA	ML5	0.836	ML5	-0.0802723	-0.0737935	NA	0	0	0	0	0	0	5
JAM-blood-cell-trait	PCT	1	11	1	742677	51	chr11_bp208235_rsidrs11606393	0.120401	A_obs	39	A-0.909	A	39	39	A	39	39	A	39	39	A-39, B-1	NA	NA	NA	NA	ML10	0.885	ML10	0.0157143	0.463446	NA	0	0	0	0	0	18	36
JAM-blood-cell-trait	PDW	1	11	1	742677	26	chr11_bp196944_rsidrs11604127	0.559525	A_obs	39	A-0.989	A	39	39	A	39	39	A	39	39	A-39, B-1	NA	NA	NA	NA	ML5	0.831	ML5	0.0292379	0.0357167	NA	0	0	0	0	0	18	23
JAM-blood-cell-trait	PLT-FSC-DW	1	11	1	742677	19	chr11_bp198062_rsidrs11605246	0.797142	A_obs	39	A-0.997	A	39	39	A	39	39	A	39	39	A-39, B-1	NA	NA	chr11_bp198062_rsidrs11605246	NA	ML18	0.9	ML18	-0.236296	-0.265558	NA	0	0	0	0	0	-13	4
JAM-blood-cell-trait	PLT#	1	11	1	742677	24	chr11_bp218640_rsidrs535716	0.230602	A_obs	39	A-0.991	A	39	39	A	39	39	A	39	39	A-39, B-1	NA	NA	NA	NA	ML10	0.745	ML10	-0.0944869	0.353245	NA	0	0	0	0	0	-9	9
JAM-blood-cell-trait	PLT-SFL	1	11	1	742677	42	chr11_bp196944_rsidrs11604127	0.350585	A_obs	39	A-0.936	A	39	39	A	39	39	A	39	39	A-39, B-1	NA	NA	NA	NA	ML5	0.926	ML5	0.238177	0.244656	NA	0	0	0	0	0	34	39
JAM-blood-cell-trait	PLT-FSC	1	11	1	742677	4	chr11_bp196944_rsidrs11604127	0.460762	A_obs	39	A-1	A	39	39	A	39	39	A	39	39	A-39, B-1	NA	NA	NA	NA	ML5	0.729	ML5	0.128001	0.134479	NA	0	0	0	0	0	-4	1
JAM-blood-cell-trait	PLT-SSC	1	11	1	742677	14	chr11_bp200343_rsidrs55966801	0.51869	A_obs	39	A-0.996	A	39	39	A	39	39	A	39	39	A-39, B-1	NA	NA	NA	NA	ML5	0.746	ML5	0.0700724	0.0765512	NA	0	0	0	0	0	6	11
JAM-latent-factor	ML10	1	11	1	742677	33	chr11_bp208235_rsidrs11606393	0.136115	A_lat	27	A-0.954	A	27	27	A	27	27	A	27	27	A-27, B-1, C-1, D-2	NA	NA	NA	NA		NA	NA	-0.0944869	NA	NA	0	0	0	0	0			18
JAM-latent-factor	ML14	1	11	1	742677	26	chr11_bp258023_rsidrs374499153	0.689718	D_lat	2	D-0.725	NA	NA	NA	NA	NA	NA	D	2	2	A-27, B-1, C-1, D-2	NA	NA	NA	NA		NA	NA	Inf	NA	NA	0	0	0	0	0			0
JAM-latent-factor	ML18	1	11	1	742677	32	chr11_bp198062_rsidrs11605246	0.560847	A_lat	27	A-0.919	A	27	27	A	27	27	A	27	27	A-27, B-1, C-1, D-2	NA	NA	NA	NA		NA	NA	-0.236296	NA	NA	0	0	0	0	0			17
JAM-latent-factor	ML5	1	11	1	742677	8	chr11_bp196944_rsidrs11604127	0.588763	A_lat	27	A-0.977	A	27	27	A	27	27	A	27	27	A-27, B-1, C-1, D-2	NA	NA	NA	NA		NA	NA	-0.149777	NA	NA	0	0	0	0	0			5
flashfm-latent-factor	ML10	1	11	1	742677	15	chr11_bp196944_rsidrs11604127	0.583848	A_lat	3	A-0.94	A	3	3	A	3	3	A	3	3	A-3, C-1, D-2	NA	NA	NA	NA		NA	NA	NA	0.353245	0.447732	0	0	0	0	0
flashfm-latent-factor	ML14	1	11	1	742677	26	chr11_bp258023_rsidrs374499153	0.684928	D_lat	2	D-0.72	NA	NA	NA	NA	NA	NA	D	2	2	A-3, C-1, D-2	NA	NA	NA	NA		NA	NA	NA	Inf	-0.0047907	0	0	0	0	0
flashfm-latent-factor	ML18	1	11	1	742677	15	chr11_bp196944_rsidrs11604127	0.531584	A_lat	3	A-0.953	A	3	3	A	3	3	A	3	3	A-3, C-1, D-2	NA	NA	NA	NA		NA	NA	NA	-0.265558	-0.0292621	0	0	0	0	0
flashfm-latent-factor	ML5	1	11	1	742677	3	chr11_bp196944_rsidrs11604127	0.595241	A_lat	3	A-0.991	A	3	3	A	3	3	A	3	3	A-3, C-1, D-2	NA	NA	NA	NA		NA	NA	NA	-0.143298	0.00647884	0	0	0	0	0
JAM-blood-cell-trait	BASO#	1	11	1868860	2576714	10	chr11_bp2323198_rsidrs734095	0.34622	C_obs	9	C-0.94	C	9	9	C	9	9	C	9	9	A-10, B-1, C-9	NA	NA	NA	NA	ML8	0.889	ML8	-0.183785	NA	NA	0	0	0	0	NA	-8
JAM-blood-cell-trait	BASO%	1	11	1868860	2576714	19	chr11_bp2319797_rsidrs57739880	0.126894	A_obs	10	A-0.624	NA	NA	NA	NA	NA	NA	NA	NA	NA	A-10, B-1, C-9	NA	NA	NA	NA	ML8	0.905	ML8	0.0355403	NA	NA	0	0	0	0	NA	1
JAM-blood-cell-trait	BASO%GRAN	1	11	1868860	2576714	17	chr11_bp2319797_rsidrs57739880	0.170008	A_obs	10	A-0.916	A	10	10	A	10	10	A	10	10	A-10, B-1, C-9	NA	NA	NA	NA	ML8	0.8	ML8	-0.0075728	NA	NA	0	0	0	0	NA	-1
JAM-blood-cell-trait	BASO-FSC-DW	1	11	1868860	2576714	11	chr11_bp2327511_rsidrs61871577	0.553481	B_obs	1	B-0.553	NA	NA	NA	NA	NA	NA	NA	NA	NA	A-10, B-1, C-9	NA	NA	NA	NA	ML8	0.868	ML8	-0.391046	NA	NA	0	0	0	0	NA	-7
JAM-latent-factor	ML8	1	11	1868860	2576714	18	chr11_bp2323198_rsidrs734095	0.162435	C_lat	8	C-0.558	NA	NA	NA	NA	NA	NA	NA	NA	NA	A-8, B-1, C-8	NA	NA	NA	NA		NA	NA	-0.391046	NA	NA	0	0	0	0	NA
JAM-blood-cell-trait	RDW-SD	0	11	15998204	17039005	30	chr11_bp16289928_rsidrs74375633	0.100043	B_obs	18	B-0.873	NA	NA	NA	B	18	18	B	18	18	A-3, B-18	NA	NA	NA	NA	ML14	0.919	ML14	0.0109335	0.0109335	NA	0	0	0	0	0	0	0
JAM-latent-factor	ML13	0	11	15998204	17039005	46	chr11_bp16716529_rsidrs2134077	0.0921225	D_lat	34	D-0.897	NA	NA	NA	D	34	34	D	34	34	A-5, B-19, C-1, D-34	NA	NA	NA	NA		NA	NA	Inf	NA	NA	0	0	0	0	0			0
JAM-latent-factor	ML14	0	11	15998204	17039005	30	chr11_bp16272780_rsidrs145246577	0.110976	B_lat	19	B-0.864	NA	NA	NA	B	19	19	B	19	19	A-5, B-19, C-1, D-34	NA	NA	NA	NA		NA	NA	0.0109335	NA	NA	0	0	0	0	0			0
flashfm-latent-factor	ML13	0	11	15998204	17039005	46	chr11_bp16716529_rsidrs2134077	0.0920716	D_lat	34	D-0.897	NA	NA	NA	D	34	34	D	34	34	A-5, B-19, C-1, D-34	NA	NA	NA	NA		NA	NA	NA	Inf	-5.097e-05	0	0	0	0	0
flashfm-latent-factor	ML14	0	11	15998204	17039005	30	chr11_bp16272780_rsidrs145246577	0.110976	B_lat	19	B-0.864	NA	NA	NA	B	19	19	B	19	19	A-5, B-19, C-1, D-34	NA	NA	NA	NA		NA	NA	NA	0.0109335	0	0	0	0	0	0
JAM-blood-cell-trait	EO-SSC	1	11	56823769	57634519	8	chr11_bp57146225_rsidrs34108746	1	A_obs	1	A-1	A, C	2024-01-08	9	A, C	2024-01-08	9	A, C	2024-01-08	9	A-1, B-13, C-8	chr11_bp57146225_rsidrs34108746	chr11_bp57146225_rsidrs34108746	chr11_bp57146225_rsidrs34108746	HRAS,LRRC56,C11orf35,RASSF7,MIR210HG,MIR210,LOC143666,PHRF1,IRF7,CDHR5,TRIM6-TRIM34,TRIM34,TRIM5,TRIM22,OR56B1,SSRP1,P2RX3,PRG3,PRG2,SLC43A3	ML22	0.933	ML22	-0.154119	NA	NA	EO#, EO%	1	1	0	NA	6
JAM-blood-cell-trait	EO-SFL	1	11	56823769	57634519	9	chr11_bp57159189_rsidrs548854	0.184709	C_obs	8	C-0.987	C	8	8	C	8	8	C	8	8	A-1, B-13, C-8	NA	NA	NA	NA	ML22	0.625	ML22	0.661173	NA	NA	0	0	0	0	NA	7
JAM-blood-cell-trait	EO-FSC	1	11	56823769	57634519	14	chr11_bp57146225_rsidrs34108746	1	A_obs	1	A-1	A, B	2024-01-13	14	A, B	2024-01-13	14	A, B	2024-01-13	14	A-1, B-13, C-8	chr11_bp57146225_rsidrs34108746	chr11_bp57146225_rsidrs34108746	chr11_bp57146225_rsidrs34108746	HRAS,LRRC56,C11orf35,RASSF7,MIR210HG,MIR210,LOC143666,PHRF1,IRF7,CDHR5,TRIM6-TRIM34,TRIM34,TRIM5,TRIM22,OR56B1,SSRP1,P2RX3,PRG3,PRG2,SLC43A3	ML22	0.695	ML22	-0.154119	NA	NA	EO#, EO%	1	1	0	NA	12
JAM-latent-factor	ML22	1	11	56823769	57634519	2	chr11_bp57076820_rsidrs78489201	0.845881	A_lat	1	A-0.846	NA	NA	NA	A	1	1	A	1	1	A-1, B-1	NA	chr11_bp57076820_rsidrs78489201	chr11_bp57076820_rsidrs78489201	NA		NA	NA	-0.154119	NA	NA	0	0	0	0	NA
JAM-blood-cell-trait	HLSR#	1	11	63615687	64335148	21	chr11_bp64012521_rsidrs79599120	0.338967	B_obs	12	B-0.94	B	12	12	B	12	12	B	12	12	A-1, B-12	NA	NA	NA	NA	ML4	0.859	ML4	-0.113757	NA	NA	0	0	0	0	NA	0
JAM-blood-cell-trait	HLSR%	1	11	63615687	64335148	21	chr11_bp64012521_rsidrs79599120	0.285449	B_obs	12	B-0.928	B	12	12	B	12	12	B	12	12	A-1, B-12	NA	NA	NA	NA	ML4	0.871	ML4	-0.0602397	NA	NA	0	0	0	0	NA	0
JAM-blood-cell-trait	IRF	1	11	63615687	64335148	22	chr11_bp63969292_rsidrs7934801	0.175631	B_obs	12	B-0.81	NA	NA	NA	B	12	12	B	12	12	A-1, B-12	NA	NA	NA	NA	ML4	0.985	ML4	0.0495787	NA	NA	0	0	0	0	NA	1
JAM-blood-cell-trait	LFR	1	11	63615687	64335148	23	chr11_bp63969292_rsidrs7934801	0.165957	B_obs	12	B-0.804	NA	NA	NA	B	12	12	B	12	12	A-1, B-12	NA	NA	NA	NA	ML4	0.985	ML4	0.0592523	NA	NA	0	0	0	0	NA	2
JAM-blood-cell-trait	MFR	1	11	63615687	64335148	24	chr11_bp64012521_rsidrs79599120	0.170284	B_obs	12	B-0.838	NA	NA	NA	B	12	12	B	12	12	A-1, B-12	NA	NA	NA	NA	ML4	0.961	ML4	0.0549255	NA	NA	0	0	0	0	NA	3
JAM-latent-factor	ML4	1	11	63615687	64335148	21	chr11_bp63865687_rsidrs6591834	0.22521	A_lat	1	A-0.225	NA	NA	NA	NA	NA	NA	B	11	11	A-1, B-11	NA	NA	NA	NA		NA	NA	-0.113757	NA	NA	0	0	0	0	NA
JAM-blood-cell-trait	BASO#	0	11	89404536	89905497	13	chr11_bp89604544_rsidrs35483841	0.286475	A_obs	2	A-0.308	NA	NA	NA	NA	NA	NA	NA	NA	NA	A-2, B-11	NA	NA	NA	NA	ML8	0.889	ML8	0.025681	NA	NA	0	0	0	0	NA	1
JAM-blood-cell-trait	BASO%	0	11	89404536	89905497	13	chr11_bp89656131_rsidrs1567939	0.125735	B_obs	11	B-0.87	NA	NA	NA	B	11	11	B	11	11	A-2, B-11	NA	NA	NA	NA	ML8	0.905	ML8	0.186422	NA	NA	0	0	0	0	NA	1
JAM-latent-factor	ML8	0	11	89404536	89905497	12	chr11_bp89604544_rsidrs35483841	0.312156	A_lat	2	A-0.461	NA	NA	NA	NA	NA	NA	NA	NA	NA	A-2, B-10	NA	NA	NA	NA		NA	NA	0.025681	NA	NA	0	0	0	0	NA
JAM-blood-cell-trait	PCT	1	11	118661948	119457928	35	chr11_bp119120376_rsid.	0.945367	A_obs	1	A-0.945	A	1	1	A	1	1	A	1	1	A-1	chr11_bp119120376_rsid.	chr11_bp119120376_rsid.	chr11_bp119120376_rsid.	USP47,CBL	ML10	0.885	ML10	0.0295843	NA	NA	0	0	0	0	NA	21
JAM-blood-cell-trait	PLT#	1	11	118661948	119457928	41	chr11_bp119120376_rsid.	0.907833	A_obs	1	A-0.908	A	1	1	A	1	1	A	1	1	A-1	chr11_bp119120376_rsid.	chr11_bp119120376_rsid.	chr11_bp119120376_rsid.	USP47,CBL	ML10	0.745	ML10	0.0671177	NA	NA	0	0	0	0	NA	27
JAM-latent-factor	ML10	1	11	118661948	119457928	14	chr11_bp119120376_rsid.	0.974951	A_lat	1	A-0.975	A	1	1	A	1	1	A	1	1	A-1	chr11_bp119120376_rsid.	chr11_bp119120376_rsid.	chr11_bp119120376_rsid.	USP47,CBL		NA	NA	0.0295843	NA	NA	0	0	0	0	NA
JAM-blood-cell-trait	H-IPF	1	12	5876927	6989907	49	chr12_bp6293474_rsidrs4403856	0.73298	C_obs	25	C-0.904	C	25	25	C	25	25	C	25	25	A-8, B-15, C-25, D-1, E-1, F-7	NA	NA	chr12_bp6293474_rsidrs4403856	NA	ML5	0.847	ML5	-0.450065	-0.450065	NA	0	0	0	0	0	22	22
JAM-blood-cell-trait	IPF%	1	12	5876927	6989907	51	chr12_bp6293474_rsidrs4403856	0.498821	C_obs	25	C-0.908	C	25	25	C	25	25	C	25	25	A-8, B-15, C-25, D-1, E-1, F-7	NA	NA	NA	NA	ML5	0.898	ML5	-0.215907	-0.215907	NA	0	0	0	0	0	24	24
JAM-blood-cell-trait	IPF#	1	12	5876927	6989907	49	chr12_bp6293474_rsidrs4403856	0.604546	C_obs	25	C-0.897	NA	NA	NA	C	25	25	C	25	25	A-8, B-15, C-25, D-1, E-1, F-7	NA	NA	NA	NA	ML5	0.793	ML5	-0.321632	-0.321632	NA	0	0	0	0	0	22	22
JAM-blood-cell-trait	LY-SSC	1	12	5876927	6989907	2	chr12_bp6492649_rsidrs11064157	0.934438	E_obs	1	E-0.934	E	1	1	E	1	1	E	1	1	A-8, B-15, C-25, D-1, E-1, F-7	chr12_bp6492649_rsidrs11064157	chr12_bp6492649_rsidrs11064157	chr12_bp6492649_rsidrs11064157	B4GALNT3,NINJ2,TNFRSF1A,SCNN1A,LTBR,TBK1	ML23	0.86	ML23	-0.015451	0.0338132	NA	0	0	0	0	0	0	0
JAM-blood-cell-trait	LYMPH#	1	12	5876927	6989907	15	chr12_bp6491256_rsidrs5796229	0.325458	D_obs	1	D-0.325	NA	NA	NA	NA	NA	NA	NA	NA	NA	A-8, B-15, C-25, D-1, E-1, F-7	NA	NA	NA	NA	ML9	0.907	ML9	0.192827	0.641045	NA	0	0	0	0	0	8	13
JAM-blood-cell-trait	MPV	1	12	5876927	6989907	43	chr12_bp6290541_rsidrs4290286	0.174937	C_obs	25	C-0.942	C	25	25	C	25	25	C	25	25	A-8, B-15, C-25, D-1, E-1, F-7	NA	NA	NA	NA	ML5	0.84	ML5	0.107978	0.107978	NA	0	0	0	0	0	16	16
JAM-blood-cell-trait	P-LCR	1	12	5876927	6989907	41	chr12_bp6290541_rsidrs4290286	0.174885	C_obs	25	C-0.948	C	25	25	C	25	25	C	25	25	A-8, B-15, C-25, D-1, E-1, F-7	NA	NA	NA	NA	ML5	0.836	ML5	0.108029	0.108029	NA	0	0	0	0	0	14	14
JAM-blood-cell-trait	PDW	1	12	5876927	6989907	49	chr12_bp6290630_rsidrs4573747	0.156586	C_obs	25	C-0.926	C	25	25	C	25	25	C	25	25	A-8, B-15, C-25, D-1, E-1, F-7	NA	NA	NA	NA	ML5	0.831	ML5	0.126329	0.126329	NA	0	0	0	0	0	22	22
JAM-blood-cell-trait	PLT-SFL-DW	1	12	5876927	6989907	100	chr12_bp6146630_rsidrs216330	0.0841543	B_obs	15	B-0.581	NA	NA	NA	NA	NA	NA	NA	NA	NA	A-8, B-15, C-25, D-1, E-1, F-7	NA	NA	NA	NA	ML18	0.861	ML18	0.439139	0.439139	NA	0	0	0	0	0	90	90
JAM-blood-cell-trait	PLT-FSC-DW	1	12	5876927	6989907	75	chr12_bp6282429_rsidrs1362214	0.180752	C_obs	25	C-0.862	NA	NA	NA	C	25	25	C	25	25	A-8, B-15, C-25, D-1, E-1, F-7	NA	NA	NA	NA	ML18	0.9	ML18	0.342542	0.342542	NA	0	0	0	0	0	65	65
JAM-blood-cell-trait	PLT-SFL	1	12	5876927	6989907	12	chr12_bp6282313_rsidrs7970830	0.404952	C_obs	25	C-0.998	C	25	25	C	25	25	C	25	25	A-8, B-15, C-25, D-1, E-1, F-7	NA	NA	NA	NA	ML5	0.926	ML5	-0.122037	-0.122037	NA	0	0	0	0	0	-15	-15
JAM-blood-cell-trait	PLT-FSC	1	12	5876927	6989907	20	chr12_bp6282428_rsidrs1362213	0.3924	C_obs	25	C-0.994	C	25	25	C	25	25	C	25	25	A-8, B-15, C-25, D-1, E-1, F-7	NA	NA	NA	NA	ML5	0.729	ML5	-0.109485	-0.109485	NA	0	0	0	0	0	-7	-7
JAM-blood-cell-trait	PLT-SSC	1	12	5876927	6989907	47	chr12_bp6282429_rsidrs1362214	0.20903	C_obs	25	C-0.898	NA	NA	NA	C	25	25	C	25	25	A-8, B-15, C-25, D-1, E-1, F-7	NA	NA	NA	NA	ML5	0.746	ML5	0.0738845	0.0738845	NA	0	0	0	0	0	20	20
JAM-latent-factor	ML18	1	12	5876927	6989907	10	chr12_bp6126927_rsidrs216309	0.523294	G_lat	1	G-0.523	NA	NA	NA	NA	NA	NA	NA	NA	NA	A-1, B-1, C-1, D-1, E-11, F-1, G-1, H-2	NA	NA	NA	NA		NA	NA	0.342542	NA	NA	0	0	0	0	0			0
JAM-latent-factor	ML23	1	12	5876927	6989907	2	chr12_bp6492649_rsidrs11064157	0.918987	B_lat	1	B-0.919	B	1	1	B	1	1	B	1	1	A-1, B-1, C-1, D-1, E-11, F-1, G-1, H-2	chr12_bp6492649_rsidrs11064157	chr12_bp6492649_rsidrs11064157	chr12_bp6492649_rsidrs11064157	B4GALNT3,NINJ2,TNFRSF1A,SCNN1A,LTBR,TBK1		NA	NA	-0.015451	NA	NA	0	0	0	0	0			0
JAM-latent-factor	ML5	1	12	5876927	6989907	27	chr12_bp6282428_rsidrs1362213	0.282915	E_lat	11	E-0.929	E	11	11	E	11	11	E	11	11	A-1, B-1, C-1, D-1, E-11, F-1, G-1, H-2	NA	NA	NA	NA		NA	NA	-0.450065	NA	NA	0	0	0	0	0			0
JAM-latent-factor	ML9	1	12	5876927	6989907	7	chr12_bp6492649_rsidrs11064157	0.518285	B_lat	1	B-0.518	NA	NA	NA	NA	NA	NA	NA	NA	NA	A-1, B-1, C-1, D-1, E-11, F-1, G-1, H-2	NA	NA	NA	NA		NA	NA	0.192827	NA	NA	0	0	0	0	0			5
flashfm-latent-factor	ML18	1	12	5876927	6989907	10	chr12_bp6126927_rsidrs216309	0.523294	G_lat	1	G-0.523	NA	NA	NA	NA	NA	NA	NA	NA	NA	B-1, C-1, E-11, F-1, G-1, H-2	NA	NA	NA	NA		NA	NA	NA	0.342542	0	0	0	0	0	0
flashfm-latent-factor	ML23	1	12	5876927	6989907	2	chr12_bp6492649_rsidrs11064157	0.968251	B_lat	1	B-0.968	B	1	1	B	1	1	B	1	1	B-1, C-1, E-11, F-1, G-1, H-2	chr12_bp6492649_rsidrs11064157	chr12_bp6492649_rsidrs11064157	chr12_bp6492649_rsidrs11064157	B4GALNT3,NINJ2,TNFRSF1A,SCNN1A,LTBR,TBK1		NA	NA	NA	0.0338132	0.0492641	0	0	0	0	0
flashfm-latent-factor	ML5	1	12	5876927	6989907	27	chr12_bp6282428_rsidrs1362213	0.282915	E_lat	11	E-0.929	E	11	11	E	11	11	E	11	11	B-1, C-1, E-11, F-1, G-1, H-2	NA	NA	NA	NA		NA	NA	NA	-0.450065	0	0	0	0	0	0
flashfm-latent-factor	ML9	1	12	5876927	6989907	2	chr12_bp6492649_rsidrs11064157	0.966503	B_lat	1	B-0.967	B	1	1	B	1	1	B	1	1	B-1, C-1, E-11, F-1, G-1, H-2	chr12_bp6492649_rsidrs11064157	chr12_bp6492649_rsidrs11064157	chr12_bp6492649_rsidrs11064157	B4GALNT3,NINJ2,TNFRSF1A,SCNN1A,LTBR,TBK1		NA	NA	NA	0.641045	0.448218	0	0	0	0	0
JAM-blood-cell-trait	BASO#	1	12	6581877	7525152	4	chr12_bp7073905_rsidrs142771572	0.810924	B_obs	1	B-0.811	NA	NA	NA	B	1	1	B	1	1	A-1, B-1, C-1, D-2	NA	chr12_bp7073905_rsidrs142771572	chr12_bp7073905_rsidrs142771572	NA	ML8	0.889	ML8	-0.0394655	-0.0394655	NA	0	0	0	0	0	0	0
JAM-blood-cell-trait	BASO%	1	12	6581877	7525152	4	chr12_bp7073905_rsidrs142771572	1	B_obs	1	B-1	B	1	1	B	1	1	B	1	1	A-1, B-1, C-1, D-2	chr12_bp7073905_rsidrs142771572	chr12_bp7073905_rsidrs142771572	chr12_bp7073905_rsidrs142771572	B4GALNT3,NINJ2,ENO2,ATN1,C12orf57,PTPN6,MIR200C,MIR141,PHB2,SCARNA12,EMG1,LPCAT3,CNOT2,KCNMB4	ML8	0.905	ML8	-0.228541	-0.228541	NA	0	0	0	0	0	0	0
JAM-blood-cell-trait	BASO%GRAN	1	12	6581877	7525152	4	chr12_bp7073905_rsidrs142771572	0.494578	B_obs	1	B-0.495	NA	NA	NA	NA	NA	NA	NA	NA	NA	A-1, B-1, C-1, D-2	NA	NA	NA	NA	ML8	0.8	ML8	0.27688	0.27688	NA	0	0	0	0	0	0	0
JAM-latent-factor	ML13	1	12	6581877	7525152	43	chr12_bp7073805_rsidrs16933011	0.0832059	A_lat	40	A-0.964	A	40	40	A	40	40	A	40	40	A-40, B-1, C-1, D-2	NA	NA	NA	NA		NA	NA	Inf	NA	NA	0	0	0	0	0			0
JAM-latent-factor	ML8	1	12	6581877	7525152	4	chr12_bp7073905_rsidrs142771572	0.771459	B_lat	1	B-0.771	NA	NA	NA	NA	NA	NA	B	1	1	A-40, B-1, C-1, D-2	NA	NA	chr12_bp7073905_rsidrs142771572	NA		NA	NA	-0.228541	NA	NA	0	0	0	0	0			0
flashfm-latent-factor	ML13	1	12	6581877	7525152	43	chr12_bp7073805_rsidrs16933011	0.0832059	A_lat	40	A-0.964	A	40	40	A	40	40	A	40	40	A-40, B-1, C-1, D-2	NA	NA	NA	NA		NA	NA	NA	Inf	0	0	0	0	0	0
flashfm-latent-factor	ML8	1	12	6581877	7525152	4	chr12_bp7073905_rsidrs142771572	0.771459	B_lat	1	B-0.771	NA	NA	NA	NA	NA	NA	B	1	1	A-40, B-1, C-1, D-2	NA	NA	chr12_bp7073905_rsidrs142771572	NA		NA	NA	NA	-0.228541	0	0	0	0	0	0
JAM-blood-cell-trait	LYMPH#	0	12	9649624	10347609	5	chr12_bp9896953_rsidrs10772102	0.395232	A_obs	7	A-1	A	7	7	A	7	7	A	7	7	A-7, B-1, C-3	NA	NA	NA	NA	ML9	0.907	ML9	0.190738	NA	NA	0	0	0	0	NA	1
JAM-blood-cell-trait	LYMPH%	0	12	9649624	10347609	116	chr12_bp9910449_rsidrs61163981	0.16093	C_obs	3	C-0.346	NA	NA	NA	NA	NA	NA	NA	NA	NA	A-7, B-1, C-3	NA	NA	NA	NA	ML1, ML9	0.41, 0.57	ML9	0.425041	NA	NA	0	0	0	0	NA	112
JAM-latent-factor	ML9	0	12	9649624	10347609	4	chr12_bp9905690_rsidrs11052877	0.58597	A_lat	4	A-0.991	A	4	4	A	4	4	A	4	4	A-4	NA	NA	NA	NA		NA	NA	0.190738	NA	NA	0	0	0	0	NA
JAM-blood-cell-trait	H-IPF	0	12	29181254	29687217	114	chr12_bp29540817_rsidrs7302557	0.0763207	A_obs	14	A-0.627	NA	NA	NA	NA	NA	NA	NA	NA	NA	A-14, B-2, C-39, D-1, E-5	NA	NA	NA	NA	ML5	0.847	ML5	0.0936046	NA	NA	0	0	0	0	NA	20
JAM-blood-cell-trait	IPF%	0	12	29181254	29687217	105	chr12_bp29540817_rsidrs7302557	0.0661496	A_obs	14	A-0.558	NA	NA	NA	NA	NA	NA	NA	NA	NA	A-14, B-2, C-39, D-1, E-5	NA	NA	NA	NA	ML5	0.898	ML5	0.103776	NA	NA	0	0	0	0	NA	11
JAM-blood-cell-trait	MPV	0	12	29181254	29687217	99	chr12_bp29435505_rsidrs35024086	0.0666604	E_obs	5	E-0.276	NA	NA	NA	NA	NA	NA	NA	NA	NA	A-14, B-2, C-39, D-1, E-5	NA	NA	NA	NA	ML5	0.84	ML5	0.103265	NA	NA	0	0	0	0	NA	5
JAM-blood-cell-trait	P-LCR	0	12	29181254	29687217	96	chr12_bp29435505_rsidrs35024086	0.0872538	E_obs	5	E-0.351	NA	NA	NA	NA	NA	NA	NA	NA	NA	A-14, B-2, C-39, D-1, E-5	NA	NA	NA	NA	ML5	0.836	ML5	0.0826715	NA	NA	0	0	0	0	NA	2
JAM-blood-cell-trait	PDW	0	12	29181254	29687217	98	chr12_bp29393102_rsidrs1035604	0.0481021	C_obs	39	C-0.618	NA	NA	NA	NA	NA	NA	NA	NA	NA	A-14, B-2, C-39, D-1, E-5	NA	NA	NA	NA	ML5	0.831	ML5	0.121823	NA	NA	0	0	0	0	NA	4
JAM-blood-cell-trait	PLT-SFL	0	12	29181254	29687217	103	chr12_bp29435480_rsidrs2015599	0.181968	E_obs	5	E-0.674	NA	NA	NA	NA	NA	NA	NA	NA	NA	A-14, B-2, C-39, D-1, E-5	NA	NA	NA	NA	ML5	0.926	ML5	-0.012043	NA	NA	0	0	0	0	NA	9
JAM-blood-cell-trait	PLT-FSC	0	12	29181254	29687217	89	chr12_bp29435505_rsidrs35024086	0.174502	E_obs	5	E-0.651	NA	NA	NA	NA	NA	NA	NA	NA	NA	A-14, B-2, C-39, D-1, E-5	NA	NA	NA	NA	ML5	0.729	ML5	-0.0045769	NA	NA	0	0	0	0	NA	-5
JAM-latent-factor	ML5	0	12	29181254	29687217	94	chr12_bp29435480_rsidrs2015599	0.169925	B_lat	5	B-0.628	NA	NA	NA	NA	NA	NA	NA	NA	NA	A-1, B-5	NA	NA	NA	NA		NA	NA	-0.012043	NA	NA	0	0	0	0	NA
JAM-blood-cell-trait	H-IPF	1	12	49149132	49912391	11	chr12_bp49662391_rsidrs7958679	0.238899	B_obs	4	B-0.674	NA	NA	NA	NA	NA	NA	NA	NA	NA	A-7, B-4	NA	NA	NA	NA	ML5	0.847	ML5	0.25498	NA	NA	0	0	0	0	NA	2
JAM-blood-cell-trait	IPF%	1	12	49149132	49912391	7	chr12_bp49631531_rsidrs7974597	0.395337	B_obs	4	B-0.98	B	4	4	B	4	4	B	4	4	A-7, B-4	NA	NA	NA	NA	ML5	0.898	ML5	0.0985412	NA	NA	0	0	0	0	NA	-2
JAM-blood-cell-trait	IPF#	1	12	49149132	49912391	5	chr12_bp49662391_rsidrs7958679	0.319171	B_obs	4	B-0.987	B	4	4	B	4	4	B	4	4	A-7, B-4	NA	NA	NA	NA	ML5	0.793	ML5	0.174708	NA	NA	0	0	0	0	NA	-4
JAM-blood-cell-trait	MPV	1	12	49149132	49912391	11	chr12_bp49631531_rsidrs7974597	0.433978	B_obs	4	B-0.846	NA	NA	NA	B	4	4	B	4	4	A-7, B-4	NA	NA	NA	NA	ML5	0.84	ML5	0.0599003	NA	NA	0	0	0	0	NA	2
JAM-blood-cell-trait	P-LCR	1	12	49149132	49912391	11	chr12_bp49631531_rsidrs7974597	0.505523	B_obs	4	B-0.882	NA	NA	NA	B	4	4	B	4	4	A-7, B-4	NA	NA	NA	NA	ML5	0.836	ML5	-0.0116446	NA	NA	0	0	0	0	NA	2
JAM-blood-cell-trait	PDW	1	12	49149132	49912391	7	chr12_bp49631531_rsidrs7974597	0.365729	B_obs	4	B-0.979	B	4	4	B	4	4	B	4	4	A-7, B-4	NA	NA	NA	NA	ML5	0.831	ML5	0.128149	NA	NA	0	0	0	0	NA	-2
JAM-latent-factor	ML5	1	12	49149132	49912391	9	chr12_bp49631531_rsidrs7974597	0.493879	B_lat	4	B-0.94	B	4	4	B	4	4	B	4	4	A-3, B-4	NA	NA	NA	NA		NA	NA	-0.0116446	NA	NA	0	0	0	0	NA
JAM-blood-cell-trait	H-IPF	1	12	54235624	54999111	5	chr12_bp54712308_rsidrs10876550	0.341463	A_obs	5	A-1	A	5	5	A	5	5	A	5	5	A-5, B-4	NA	NA	NA	NA	ML5	0.847	ML5	0.0371173	NA	NA	0	0	0	0	NA	0
JAM-blood-cell-trait	IPF%	1	12	54235624	54999111	5	chr12_bp54712308_rsidrs10876550	0.325195	A_obs	5	A-1	A	5	5	A	5	5	A	5	5	A-5, B-4	NA	NA	NA	NA	ML5	0.898	ML5	0.0533849	NA	NA	0	0	0	0	NA	0
JAM-blood-cell-trait	IPF#	1	12	54235624	54999111	5	chr12_bp54712308_rsidrs10876550	0.351619	A_obs	5	A-0.99	A	5	5	A	5	5	A	5	5	A-5, B-4	NA	NA	NA	NA	ML5	0.793	ML5	0.0269612	NA	NA	0	0	0	0	NA	0
JAM-blood-cell-trait	MPV	1	12	54235624	54999111	5	chr12_bp54717508_rsidrs397761327	0.534059	A_obs	5	A-1	A	5	5	A	5	5	A	5	5	A-5, B-4	NA	NA	NA	NA	ML5	0.84	ML5	-0.155479	NA	NA	0	0	0	0	NA	0
JAM-blood-cell-trait	P-LCR	1	12	54235624	54999111	5	chr12_bp54717508_rsidrs397761327	0.483526	A_obs	5	A-1	A	5	5	A	5	5	A	5	5	A-5, B-4	NA	NA	NA	NA	ML5	0.836	ML5	-0.104946	NA	NA	0	0	0	0	NA	0
JAM-blood-cell-trait	PDW	1	12	54235624	54999111	5	chr12_bp54717508_rsidrs397761327	0.329096	A_obs	5	A-0.999	A	5	5	A	5	5	A	5	5	A-5, B-4	NA	NA	NA	NA	ML5	0.831	ML5	0.0494837	NA	NA	0	0	0	0	NA	0
JAM-blood-cell-trait	PLT-SFL	1	12	54235624	54999111	8	chr12_bp54723028_rsidrs6580981	0.206237	B_obs	4	B-0.383	NA	NA	NA	NA	NA	NA	NA	NA	NA	A-5, B-4	NA	NA	NA	NA	ML5	0.926	ML5	0.172343	NA	NA	0	0	0	0	NA	3
JAM-blood-cell-trait	PLT-FSC	1	12	54235624	54999111	9	chr12_bp54712308_rsidrs10876550	0.224885	A_obs	5	A-0.764	NA	NA	NA	NA	NA	NA	A	5	5	A-5, B-4	NA	NA	NA	NA	ML5	0.729	ML5	0.153695	NA	NA	0	0	0	0	NA	4
JAM-blood-cell-trait	PLT-SSC	1	12	54235624	54999111	2	chr12_bp54723028_rsidrs6580981	0.923007	B_obs	4	B-1	B	4	4	B	4	4	B	4	4	A-5, B-4	chr12_bp54723028_rsidrs6580981	chr12_bp54723028_rsidrs6580981	chr12_bp54723028_rsidrs6580981	KDM5A,CCDC77,B4GALNT3,CBX5,HNRNPA1,HNRNPA1P10,NFE2,COPZ1,MIR148B,LOC102724050,GPR84,ZNF385A	ML5	0.746	ML5	-0.544427	NA	NA	0	0	0	0	NA	-3
JAM-latent-factor	ML5	1	12	54235624	54999111	5	chr12_bp54717508_rsidrs397761327	0.37858	A_lat	5	A-1	A	5	5	A	5	5	A	5	5	A-5	NA	NA	NA	NA		NA	NA	-0.544427	NA	NA	0	0	0	0	NA
JAM-blood-cell-trait	H-IPF	1	12	56488791	57396069	4	chr12_bp56987179_rsidrs10783794	0.805289	A_obs	6	A-0.997	A	6	6	A	6	6	A	6	6	A-6	NA	chr12_bp56987179_rsidrs10783794	chr12_bp56987179_rsidrs10783794	NA	ML5	0.847	ML5	0.074807	NA	NA	0	0	0	0	NA	0
JAM-blood-cell-trait	IPF%	1	12	56488791	57396069	6	chr12_bp56987179_rsidrs10783794	0.873793	A_obs	6	A-0.989	A	6	6	A	6	6	A	6	6	A-6	NA	chr12_bp56987179_rsidrs10783794	chr12_bp56987179_rsidrs10783794	NA	ML5	0.898	ML5	0.00630269	NA	NA	0	0	0	0	NA	2
JAM-blood-cell-trait	IPF#	1	12	56488791	57396069	24	chr12_bp56987179_rsidrs10783794	0.52641	A_obs	6	A-0.967	A	6	6	A	6	6	A	6	6	A-6	NA	NA	NA	NA	ML5	0.793	ML5	0.353686	NA	NA	0	0	0	0	NA	20
JAM-blood-cell-trait	MPV	1	12	56488791	57396069	5	chr12_bp56987179_rsidrs10783794	0.785448	A_obs	6	A-0.991	A	6	6	A	6	6	A	6	6	A-6	NA	NA	chr12_bp56987179_rsidrs10783794	NA	ML5	0.84	ML5	0.0946475	NA	NA	0	0	0	0	NA	1
JAM-blood-cell-trait	P-LCR	1	12	56488791	57396069	6	chr12_bp56987179_rsidrs10783794	0.781459	A_obs	6	A-0.985	A	6	6	A	6	6	A	6	6	A-6	NA	NA	chr12_bp56987179_rsidrs10783794	NA	ML5	0.836	ML5	0.0986372	NA	NA	0	0	0	0	NA	2
JAM-blood-cell-trait	PDW	1	12	56488791	57396069	27	chr12_bp56987179_rsidrs10783794	0.745432	A_obs	6	A-0.966	A	6	6	A	6	6	A	6	6	A-6	NA	NA	chr12_bp56987179_rsidrs10783794	NA	ML5	0.831	ML5	0.134664	NA	NA	0	0	0	0	NA	23
JAM-blood-cell-trait	PLT-SFL	1	12	56488791	57396069	73	chr12_bp56987179_rsidrs10783794	0.756466	A_obs	6	A-0.889	NA	NA	NA	A	6	6	A	6	6	A-6	NA	NA	chr12_bp56987179_rsidrs10783794	NA	ML5	0.926	ML5	0.12363	NA	NA	0	0	0	0	NA	69
JAM-latent-factor	ML5	1	12	56488791	57396069	4	chr12_bp56987179_rsidrs10783794	0.880096	B_lat	2	B-0.923	B	2	2	B	2	2	B	2	2	A-2, B-2	NA	chr12_bp56987179_rsidrs10783794	chr12_bp56987179_rsidrs10783794	NA		NA	NA	0.00630269	NA	NA	0	0	0	0	NA
JAM-blood-cell-trait	MPV	1	12	64570384	65288015	69	chr12_bp65005079_rsidrs1716505	0.123596	F_obs	1	F-0.124	NA	NA	NA	NA	NA	NA	NA	NA	NA	A-1, B-32, C-2, D-1, E-2, F-1, G-1	NA	NA	NA	NA	ML5	0.84	ML5	0.00401606	NA	NA	0	0	0	0	NA	5
JAM-blood-cell-trait	PLT-SFL	1	12	64570384	65288015	48	chr12_bp65045698_rsidrs11175502	0.0722666	B_obs	32	B-0.926	B	32	32	B	32	32	B	32	32	A-1, B-32, C-2, D-1, E-2, F-1, G-1	NA	NA	NA	NA	ML5	0.926	ML5	0.0553453	NA	NA	0	0	0	0	NA	-16
JAM-blood-cell-trait	PLT-FSC	1	12	64570384	65288015	47	chr12_bp65005079_rsidrs1716505	0.519694	F_obs	1	F-0.52	NA	NA	NA	NA	NA	NA	NA	NA	NA	A-1, B-32, C-2, D-1, E-2, F-1, G-1	NA	NA	NA	NA	ML5	0.729	ML5	-0.392082	NA	NA	0	0	0	0	NA	-17
JAM-latent-factor	ML5	1	12	64570384	65288015	64	chr12_bp64976049_rsidrs1245035	0.127612	B_lat	1	B-0.128	NA	NA	NA	NA	NA	NA	NA	NA	NA	A-2, B-1, C-2, D-27, E-1, F-1	NA	NA	NA	NA		NA	NA	-0.392082	NA	NA	0	0	0	0	NA
JAM-blood-cell-trait	BASO%	0	12	66443686	66948461	144	chr12_bp66693686_rsidrs3045298	0.160584	A_obs	22	A-0.562	NA	NA	NA	NA	NA	NA	NA	NA	NA	A-22, B-10	NA	NA	NA	NA	ML8	0.905	ML8	0.0100424	NA	NA	0	0	0	0	NA	41
JAM-blood-cell-trait	BASO%GRAN	0	12	66443686	66948461	148	chr12_bp66693686_rsidrs3045298	0.0860143	A_obs	22	A-0.346	NA	NA	NA	NA	NA	NA	NA	NA	NA	A-22, B-10	NA	NA	NA	NA	ML8	0.8	ML8	0.0846118	NA	NA	0	0	0	0	NA	45
JAM-latent-factor	ML8	0	12	66443686	66948461	103	chr12_bp66693686_rsidrs3045298	0.170626	A_lat	30	A-0.881	NA	NA	NA	A	30	30	A	30	30	A-30	NA	NA	NA	NA		NA	NA	0.0100424	NA	NA	0	0	0	0	NA
JAM-blood-cell-trait	NE-FSC	1	12	69482105	69994014	6	chr12_bp69766606_rsidrs113800324	0.461734	B_obs	2	B-0.486	NA	NA	NA	NA	NA	NA	NA	NA	NA	A-5, B-2, C-1, D-2	NA	NA	NA	NA	ML22	0.911	ML22	0.137844	NA	NA	0	0	0	0	NA	3
JAM-blood-cell-trait	NE-SFL	1	12	69482105	69994014	62	chr12_bp69744014_rsidrs1800973	0.397257	D_obs	2	D-0.705	NA	NA	NA	NA	NA	NA	D	2	2	A-5, B-2, C-1, D-2	NA	NA	NA	NA	ML22	0.881	ML22	0.202321	NA	NA	0	0	0	0	NA	59
JAM-latent-factor	ML22	1	12	69482105	69994014	3	chr12_bp69744014_rsidrs1800973	0.599578	B_lat	2	B-0.912	B	2	2	B	2	2	B	2	2	A-1, B-2	NA	NA	NA	NA		NA	NA	0.137844	NA	NA	0	0	0	0	NA
JAM-blood-cell-trait	EO-SSC-DW	1	12	111466376	113442168	25	chr12_bp112007756_rsidrs653178	0.189579	A_obs	23	A-0.975	A	23	23	A	23	23	A	23	23	A-23	NA	NA	NA	NA	ML3	0.921	ML3	0.0766925	0.497234	NA	0	0	0	0	0	7	20
JAM-blood-cell-trait	EO-FSC-DW	1	12	111466376	113442168	14	chr12_bp112007756_rsidrs653178	0.209737	A_obs	23	A-0.997	A	23	23	A	23	23	A	23	23	A-23	NA	NA	NA	NA	ML3	0.948	ML3	0.0565343	0.477076	NA	0	0	0	0	0	-4	9
JAM-blood-cell-trait	EO#	1	12	111466376	113442168	20	chr12_bp111826477_rsidrs111338191	0.204374	A_obs	23	A-0.998	A	23	23	A	23	23	A	23	23	A-23	NA	NA	NA	NA	ML3	0.958	ML3	0.0618974	0.482439	NA	0	0	0	0	0	2	15
JAM-blood-cell-trait	(EO+BASO)#	1	12	111466376	113442168	22	chr12_bp112883476_rsidrs11066309	0.117952	A_obs	23	A-0.992	A	23	23	A	23	23	A	23	23	A-23	NA	NA	NA	NA	ML3	0.862	ML3	0.148319	0.568861	NA	0	0	0	0	0	4	17
JAM-blood-cell-trait	EO%	1	12	111466376	113442168	26	chr12_bp111826477_rsidrs111338191	0.171041	A_obs	23	A-0.972	A	23	23	A	23	23	A	23	23	A-23	NA	NA	NA	NA	ML3	0.946	ML3	0.09523	0.515771	NA	0	0	0	0	0	8	21
JAM-blood-cell-trait	EO%GRAN	1	12	111466376	113442168	20	chr12_bp111826477_rsidrs111338191	0.288051	A_obs	23	A-0.986	A	23	23	A	23	23	A	23	23	A-23	NA	NA	NA	NA	ML3	0.886	ML3	-0.0217798	0.398762	NA	0	0	0	0	0	2	15
JAM-blood-cell-trait	HCT	1	12	111466376	113442168	26	chr12_bp111884608_rsidrs3184504	0.205561	A_obs	23	A-0.969	A	23	23	A	23	23	A	23	23	A-23	NA	NA	NA	NA	ML6	0.916	ML6	0.0510622	0.47511	NA	0	0	0	0	0	9	21
JAM-blood-cell-trait	LYMPH#	1	12	111466376	113442168	12	chr12_bp111865049_rsidrs7310615	0.277232	A_obs	23	A-1	A	23	23	A	23	23	A	23	23	A-23	NA	NA	NA	NA	ML9	0.907	ML9	0.0304732	0.398597	NA	0	0	0	0	0	-3	7
JAM-blood-cell-trait	PCT	1	12	111466376	113442168	5	chr12_bp111973358_rsidrs597808	0.798141	A_obs	23	A-1	A	23	23	A	23	23	A	23	23	A-23	NA	NA	chr12_bp111973358_rsidrs597808	NA	ML10	0.885	ML10	-0.0905229	-0.104957	NA	0	0	0	0	0	0	0
JAM-blood-cell-trait	PLT#	1	12	111466376	113442168	5	chr12_bp111973358_rsidrs597808	0.866485	A_obs	23	A-1	A	23	23	A	23	23	A	23	23	A-23	NA	chr12_bp111973358_rsidrs597808	chr12_bp111973358_rsidrs597808	NA	ML10	0.745	ML10	-0.158867	-0.173302	NA	0	0	0	0	0	0	0
JAM-blood-cell-trait	RPI	1	12	111466376	113442168	23	chr12_bp112896840_rsidrs58235019	0.266776	A_obs	23	A-0.982	A	23	23	A	23	23	A	23	23	A-23	NA	NA	NA	NA	ML6, ML13	0.381, 0.402	ML13	NA	NA	NA	0	0	0	0	0	6	18
JAM-latent-factor	ML10	1	12	111466376	113442168	5	chr12_bp111973358_rsidrs597808	0.707618	A_lat	17	A-1	A	17	17	A	17	17	A	17	17	A-17	NA	NA	chr12_bp111973358_rsidrs597808	NA		NA	NA	-0.158867	NA	NA	0	0	0	0	0			0
JAM-latent-factor	ML3	1	12	111466376	113442168	18	chr12_bp111826477_rsidrs111338191	0.266271	A_lat	17	A-0.982	A	17	17	A	17	17	A	17	17	A-17	NA	NA	NA	NA		NA	NA	-0.0217798	NA	NA	0	0	0	0	0			13
JAM-latent-factor	ML6	1	12	111466376	113442168	17	chr12_bp111884608_rsidrs3184504	0.256623	A_lat	17	A-0.976	A	17	17	A	17	17	A	17	17	A-17	NA	NA	NA	NA		NA	NA	0.0510622	NA	NA	0	0	0	0	0			12
JAM-latent-factor	ML9	1	12	111466376	113442168	15	chr12_bp111865049_rsidrs7310615	0.307706	A_lat	17	A-0.987	A	17	17	A	17	17	A	17	17	A-17	NA	NA	NA	NA		NA	NA	0.0304732	NA	NA	0	0	0	0	0			10
flashfm-latent-factor	ML10	1	12	111466376	113442168	5	chr12_bp111973358_rsidrs597808	0.693183	A_lat	5	A-1	A	5	5	A	5	5	A	5	5	A-5	NA	NA	NA	NA		NA	NA	NA	-0.173302	-0.0144345	0	0	0	0	0
flashfm-latent-factor	ML3	1	12	111466376	113442168	5	chr12_bp111973358_rsidrs597808	0.686812	A_lat	5	A-0.995	A	5	5	A	5	5	A	5	5	A-5	NA	NA	NA	NA		NA	NA	NA	0.398762	0.420541	0	0	0	0	0
flashfm-latent-factor	ML6	1	12	111466376	113442168	5	chr12_bp111973358_rsidrs597808	0.680671	A_lat	5	A-0.996	A	5	5	A	5	5	A	5	5	A-5	NA	NA	NA	NA		NA	NA	NA	0.47511	0.424048	0	0	0	0	0
flashfm-latent-factor	ML9	1	12	111466376	113442168	5	chr12_bp111973358_rsidrs597808	0.67583	A_lat	5	A-0.995	A	5	5	A	5	5	A	5	5	A-5	NA	NA	NA	NA		NA	NA	NA	0.398597	0.368124	0	0	0	0	0
JAM-blood-cell-trait	HLSR#	1	12	120425017	121625558	93	chr12_bp121025894_rsidrs10849766	0.20429	C_obs	67	C-0.857	NA	NA	NA	C	67	67	C	67	67	A-1, B-1, C-67, D-2, E-33	NA	NA	NA	NA	ML4	0.859	ML4	-0.0156972	-0.0919381	NA	0	0	0	0	0	2	3
JAM-blood-cell-trait	HLSR%	1	12	120425017	121625558	93	chr12_bp121025894_rsidrs10849766	0.232743	C_obs	67	C-0.863	NA	NA	NA	C	67	67	C	67	67	A-1, B-1, C-67, D-2, E-33	NA	NA	NA	NA	ML4	0.871	ML4	-0.04415	-0.120391	NA	0	0	0	0	0	2	3
JAM-blood-cell-trait	IRF	1	12	120425017	121625558	93	chr12_bp121025894_rsidrs10849766	0.180419	C_obs	67	C-0.822	NA	NA	NA	C	67	67	C	67	67	A-1, B-1, C-67, D-2, E-33	NA	NA	NA	NA	ML4	0.985	ML4	0.00817364	-0.0680673	NA	0	0	0	0	0	2	3
JAM-blood-cell-trait	LFR	1	12	120425017	121625558	94	chr12_bp121025894_rsidrs10849766	0.178565	C_obs	67	C-0.825	NA	NA	NA	C	67	67	C	67	67	A-1, B-1, C-67, D-2, E-33	NA	NA	NA	NA	ML4	0.985	ML4	0.0100278	-0.0662131	NA	0	0	0	0	0	3	4
JAM-blood-cell-trait	MCH	1	12	120425017	121625558	56	chr12_bp121162854_rsidrs2948149	0.103881	E_obs	33	E-0.844	NA	NA	NA	E	33	33	E	33	33	A-1, B-1, C-67, D-2, E-33	NA	NA	NA	NA	ML2	0.941	ML2	0.0488799	0.0488799	NA	0	0	0	0	0	19	19
JAM-blood-cell-trait	MCV	1	12	120425017	121625558	37	chr12_bp121149064_rsidrs998727	0.254695	E_obs	33	E-0.982	E	33	33	E	33	33	E	33	33	A-1, B-1, C-67, D-2, E-33	NA	NA	NA	NA	ML2	0.734	ML2	-0.101933	-0.101933	NA	0	0	0	0	0	0	0
JAM-blood-cell-trait	MFR	1	12	120425017	121625558	92	chr12_bp121025894_rsidrs10849766	0.205393	C_obs	67	C-0.854	NA	NA	NA	C	67	67	C	67	67	A-1, B-1, C-67, D-2, E-33	NA	NA	NA	NA	ML4	0.961	ML4	-0.0168002	-0.0930411	NA	0	0	0	0	0	1	2
JAM-blood-cell-trait	MicroR	1	12	120425017	121625558	67	chr12_bp121149064_rsidrs998727	0.147368	E_obs	33	E-0.876	NA	NA	NA	E	33	33	E	33	33	A-1, B-1, C-67, D-2, E-33	NA	NA	NA	NA	ML2	0.796	ML2	0.00539333	0.00539333	NA	0	0	0	0	0	30	30
JAM-blood-cell-trait	RBC-He	1	12	120425017	121625558	50	chr12_bp121162854_rsidrs2948149	0.129199	E_obs	33	E-0.92	E	33	33	E	33	33	E	33	33	A-1, B-1, C-67, D-2, E-33	NA	NA	NA	NA	ML2	0.967	ML2	0.023562	0.023562	NA	0	0	0	0	0	13	13
JAM-blood-cell-trait	RET#	1	12	120425017	121625558	91	chr12_bp120879294_rsidrs61945857	0.073053	C_obs	67	C-0.786	NA	NA	NA	NA	NA	NA	C	67	67	A-1, B-1, C-67, D-2, E-33	NA	NA	NA	NA	ML4, ML13	0.262, 0.619	ML13	0.143148	0.0536305	NA	0	0	0	0	0	-9	-1
JAM-blood-cell-trait	RET%	1	12	120425017	121625558	90	chr12_bp120879294_rsidrs61945857	0.126554	C_obs	67	C-0.807	NA	NA	NA	C	67	67	C	67	67	A-1, B-1, C-67, D-2, E-33	NA	NA	NA	NA	ML4, ML13	0.299, 0.637	ML13	0.0896471	0.00012978	NA	0	0	0	0	0	-10	-2
JAM-blood-cell-trait	RBC-FSC	1	12	120425017	121625558	53	chr12_bp121162854_rsidrs2948149	0.1226	E_obs	33	E-0.916	E	33	33	E	33	33	E	33	33	A-1, B-1, C-67, D-2, E-33	NA	NA	NA	NA	ML2	0.967	ML2	0.030161	0.030161	NA	0	0	0	0	0	16	16
JAM-blood-cell-trait	RET-SFL	1	12	120425017	121625558	94	chr12_bp121025894_rsidrs10849766	0.0503033	C_obs	67	C-0.771	NA	NA	NA	NA	NA	NA	C	67	67	A-1, B-1, C-67, D-2, E-33	NA	NA	NA	NA	ML4	0.876	ML4	0.13829	0.0620487	NA	0	0	0	0	0	3	4
JAM-blood-cell-trait	RPI	1	12	120425017	121625558	95	chr12_bp120920129_rsidrs11352199	0.0304097	A_obs	1	A-0.03	NA	NA	NA	NA	NA	NA	C	67	67	A-1, B-1, C-67, D-2, E-33	NA	NA	NA	NA	ML6, ML13	0.381, 0.402	ML13	0.185791	0.0962738	NA	0	0	0	0	0	-5	3
JAM-latent-factor	ML13	1	12	120425017	121625558	100	chr12_bp120879294_rsidrs61945857	0.216201	E_lat	31	E-0.481	NA	NA	NA	NA	NA	NA	NA	NA	NA	A-22, B-1, C-1, D-1, E-31	NA	NA	NA	NA		NA	NA	0.0896471	NA	NA	0	0	0	0	0			8
JAM-latent-factor	ML2	1	12	120425017	121625558	37	chr12_bp121112429_rsidrs11065202	0.152761	A_lat	22	A-0.88	NA	NA	NA	A	22	22	A	22	22	A-22, B-1, C-1, D-1, E-31	NA	NA	NA	NA		NA	NA	-0.101933	NA	NA	0	0	0	0	0			0
JAM-latent-factor	ML4	1	12	120425017	121625558	91	chr12_bp121025894_rsidrs10849766	0.188593	E_lat	31	E-0.542	NA	NA	NA	NA	NA	NA	NA	NA	NA	A-22, B-1, C-1, D-1, E-31	NA	NA	NA	NA		NA	NA	-0.04415	NA	NA	0	0	0	0	0			1
flashfm-latent-factor	ML13	1	12	120425017	121625558	92	chr12_bp120879294_rsidrs61945857	0.126684	E_lat	25	E-0.532	NA	NA	NA	NA	NA	NA	NA	NA	NA	A-22, B-1, E-25	NA	NA	NA	NA		NA	NA	NA	0.00012978	-0.0895173	0	0	0	0	0
flashfm-latent-factor	ML2	1	12	120425017	121625558	37	chr12_bp121112429_rsidrs11065202	0.152761	A_lat	22	A-0.88	NA	NA	NA	A	22	22	A	22	22	A-22, B-1, E-25	NA	NA	NA	NA		NA	NA	NA	-0.101933	0	0	0	0	0	0
flashfm-latent-factor	ML4	1	12	120425017	121625558	90	chr12_bp121025894_rsidrs10849766	0.112352	E_lat	25	E-0.547	NA	NA	NA	NA	NA	NA	NA	NA	NA	A-22, B-1, E-25	NA	NA	NA	NA		NA	NA	NA	-0.120391	-0.0762409	0	0	0	0	0
JAM-blood-cell-trait	IPF%	1	12	121627183	122875746	7	chr12_bp122216910_rsidrs11553699	1	C_obs	1	C-1	C	1	1	C	1	1	C	1	1	A-1, B-1, C-1, D-1, E-1, F-1, G-1, H-1, I-1, J-1	chr12_bp122216910_rsidrs11553699	chr12_bp122216910_rsidrs11553699	chr12_bp122216910_rsidrs11553699	ERC1,BCL2L14,MIR1244-1,MIR1244-2,MIR1244-3,LRP6,TMEM120B,RHOF,LINC01089,SETD1B	ML5	0.898	ML5	0	0	NA	HLSR%, RET#, MPV, PDW, RET%, PCT, PLT#	1	1	0	0	2	2
JAM-blood-cell-trait	IPF#	1	12	121627183	122875746	6	chr12_bp122216910_rsidrs11553699	1	C_obs	1	C-1	C	1	1	C	1	1	C	1	1	A-1, B-1, C-1, D-1, E-1, F-1, G-1, H-1, I-1, J-1	chr12_bp122216910_rsidrs11553699	chr12_bp122216910_rsidrs11553699	chr12_bp122216910_rsidrs11553699	ERC1,BCL2L14,MIR1244-1,MIR1244-2,MIR1244-3,LRP6,TMEM120B,RHOF,LINC01089,SETD1B	ML5	0.793	ML5	0	0	NA	HLSR%, RET#, MPV, PDW, RET%, PCT, PLT#	1	1	0	0	1	1
JAM-blood-cell-trait	MPV	1	12	121627183	122875746	3	chr12_bp122216910_rsidrs11553699	1	C_obs	1	C-1	C	1	1	C, D	2024-01-01	2	C, D	2024-01-01	2	A-1, B-1, C-1, D-1, E-1, F-1, G-1, H-1, I-1, J-1	chr12_bp122216910_rsidrs11553699	chr12_bp122216910_rsidrs11553699, chr12_bp122450551_rsidrs527782718	chr12_bp122216910_rsidrs11553699, chr12_bp122450551_rsidrs527782718	ERC1,BCL2L14,MIR1244-1,MIR1244-2,MIR1244-3,LRP6,TMEM120B,RHOF,LINC01089,SETD1B	ML5	0.84	ML5	0	0	NA	HLSR%, RET#, MPV, PDW, RET%, PCT, PLT#	1	1	0	0	-2	-2
JAM-blood-cell-trait	P-LCR	1	12	121627183	122875746	3	chr12_bp122216910_rsidrs11553699	1	C_obs	1	C-1	C, D	2024-01-01	2	C, D	2024-01-01	2	C, D	2024-01-01	2	A-1, B-1, C-1, D-1, E-1, F-1, G-1, H-1, I-1, J-1	chr12_bp122216910_rsidrs11553699, chr12_bp122450551_rsidrs527782718	chr12_bp122216910_rsidrs11553699, chr12_bp122450551_rsidrs527782718	chr12_bp122216910_rsidrs11553699, chr12_bp122450551_rsidrs527782718	ERC1,BCL2L14,MIR1244-1,MIR1244-2,MIR1244-3,LRP6,TMEM120B,RHOF,LINC01089,SETD1B	ML5	0.836	ML5	0	0	NA	0	0	0	0	0	-2	-2
JAM-blood-cell-trait	PDW	1	12	121627183	122875746	3	chr12_bp122216910_rsidrs11553699	1	C_obs	1	C-1	C	1	1	C	1	1	C	1	1	A-1, B-1, C-1, D-1, E-1, F-1, G-1, H-1, I-1, J-1	chr12_bp122216910_rsidrs11553699	chr12_bp122216910_rsidrs11553699	chr12_bp122216910_rsidrs11553699	ERC1,BCL2L14,MIR1244-1,MIR1244-2,MIR1244-3,LRP6,TMEM120B,RHOF,LINC01089,SETD1B	ML5	0.831	ML5	0	0	NA	HLSR%, RET#, MPV, PDW, RET%, PCT, PLT#	1	1	0	0	-2	-2
JAM-blood-cell-trait	PLT-SFL-DW	1	12	121627183	122875746	3	chr12_bp122216910_rsidrs11553699	1	C_obs	1	C-1	C	1	1	C	1	1	C	1	1	A-1, B-1, C-1, D-1, E-1, F-1, G-1, H-1, I-1, J-1	chr12_bp122216910_rsidrs11553699	chr12_bp122216910_rsidrs11553699	chr12_bp122216910_rsidrs11553699	ERC1,BCL2L14,MIR1244-1,MIR1244-2,MIR1244-3,LRP6,TMEM120B,RHOF,LINC01089,SETD1B	ML18	0.861	ML18	0	0	NA	HLSR%, RET#, MPV, PDW, RET%, PCT, PLT#	1	1	0	0	2	2
JAM-blood-cell-trait	PLT-FSC-DW	1	12	121627183	122875746	3	chr12_bp122216910_rsidrs11553699	1	C_obs	1	C-1	C	1	1	C	1	1	C	1	1	A-1, B-1, C-1, D-1, E-1, F-1, G-1, H-1, I-1, J-1	chr12_bp122216910_rsidrs11553699	chr12_bp122216910_rsidrs11553699	chr12_bp122216910_rsidrs11553699	ERC1,BCL2L14,MIR1244-1,MIR1244-2,MIR1244-3,LRP6,TMEM120B,RHOF,LINC01089,SETD1B	ML18	0.9	ML18	0	0	NA	HLSR%, RET#, MPV, PDW, RET%, PCT, PLT#	1	1	0	0	2	2
JAM-blood-cell-trait	PLT-SSC-DW	1	12	121627183	122875746	2	chr12_bp122216910_rsidrs11553699	1	C_obs	1	C-1	C, E	2024-01-01	2	C, E	2024-01-01	2	C, E	2024-01-01	2	A-1, B-1, C-1, D-1, E-1, F-1, G-1, H-1, I-1, J-1	chr12_bp122216910_rsidrs11553699, chr12_bp121813847_rsid.	chr12_bp122216910_rsidrs11553699, chr12_bp121813847_rsid.	chr12_bp122216910_rsidrs11553699, chr12_bp121813847_rsid.	ERC1,BCL2L14,MIR1244-1,MIR1244-2,MIR1244-3,LRP6,TMEM120B,RHOF,LINC01089,SETD1B	ML18	0.824	ML18	0	0	NA	0	0	0	0	0	1	1
JAM-blood-cell-trait	PLT-SFL	1	12	121627183	122875746	1	chr12_bp122216910_rsidrs11553699	1	C_obs	1	C-1	C	1	1	C	1	1	C	1	1	A-1, B-1, C-1, D-1, E-1, F-1, G-1, H-1, I-1, J-1	chr12_bp122216910_rsidrs11553699	chr12_bp122216910_rsidrs11553699	chr12_bp122216910_rsidrs11553699	ERC1,BCL2L14,MIR1244-1,MIR1244-2,MIR1244-3,LRP6,TMEM120B,RHOF,LINC01089,SETD1B	ML5	0.926	ML5	0	0	NA	HLSR%, RET#, MPV, PDW, RET%, PCT, PLT#	1	1	0	0	-4	-4
JAM-blood-cell-trait	PLT-FSC	1	12	121627183	122875746	1	chr12_bp122216910_rsidrs11553699	1	C_obs	1	C-1	C	1	1	C	1	1	C	1	1	A-1, B-1, C-1, D-1, E-1, F-1, G-1, H-1, I-1, J-1	chr12_bp122216910_rsidrs11553699	chr12_bp122216910_rsidrs11553699	chr12_bp122216910_rsidrs11553699	ERC1,BCL2L14,MIR1244-1,MIR1244-2,MIR1244-3,LRP6,TMEM120B,RHOF,LINC01089,SETD1B	ML5	0.729	ML5	0	0	NA	HLSR%, RET#, MPV, PDW, RET%, PCT, PLT#	1	1	0	0	-4	-4
JAM-blood-cell-trait	PLT-SSC	1	12	121627183	122875746	3	chr12_bp122216910_rsidrs11553699	1	C_obs	1	C-1	C	1	1	C	1	1	C	1	1	A-1, B-1, C-1, D-1, E-1, F-1, G-1, H-1, I-1, J-1	chr12_bp122216910_rsidrs11553699	chr12_bp122216910_rsidrs11553699	chr12_bp122216910_rsidrs11553699	ERC1,BCL2L14,MIR1244-1,MIR1244-2,MIR1244-3,LRP6,TMEM120B,RHOF,LINC01089,SETD1B	ML5	0.746	ML5	0	0	NA	HLSR%, RET#, MPV, PDW, RET%, PCT, PLT#	1	1	0	0	-2	-2
JAM-latent-factor	ML16	1	12	121627183	122875746	5	chr12_bp122216910_rsidrs11553699	1	D_lat	1	D-1	D	1	1	D	1	1	D	1	1	A-1, B-1, C-1, D-1, E-1, F-1, G-1	chr12_bp122216910_rsidrs11553699	chr12_bp122216910_rsidrs11553699	chr12_bp122216910_rsidrs11553699	ERC1,BCL2L14,MIR1244-1,MIR1244-2,MIR1244-3,LRP6,TMEM120B,RHOF,LINC01089,SETD1B		NA	NA	Inf	NA	NA	HLSR%, RET#, MPV, PDW, RET%, PCT, PLT#	1	0	1	0			0
JAM-latent-factor	ML18	1	12	121627183	122875746	1	chr12_bp122216910_rsidrs11553699	1	D_lat	1	D-1	D	1	1	D	1	1	D	1	1	A-1, B-1, C-1, D-1, E-1, F-1, G-1	chr12_bp122216910_rsidrs11553699	chr12_bp122216910_rsidrs11553699	chr12_bp122216910_rsidrs11553699	ERC1,BCL2L14,MIR1244-1,MIR1244-2,MIR1244-3,LRP6,TMEM120B,RHOF,LINC01089,SETD1B		NA	NA	0	NA	NA	HLSR%, RET#, MPV, PDW, RET%, PCT, PLT#	1	0	1	0			0
JAM-latent-factor	ML5	1	12	121627183	122875746	5	chr12_bp122216910_rsidrs11553699	1	D_lat	1	D-1	D	1	1	D	1	1	D	1	1	A-1, B-1, C-1, D-1, E-1, F-1, G-1	chr12_bp122216910_rsidrs11553699	chr12_bp122216910_rsidrs11553699	chr12_bp122216910_rsidrs11553699	ERC1,BCL2L14,MIR1244-1,MIR1244-2,MIR1244-3,LRP6,TMEM120B,RHOF,LINC01089,SETD1B		NA	NA	0	NA	NA	HLSR%, RET#, MPV, PDW, RET%, PCT, PLT#	1	0	1	0			0
flashfm-latent-factor	ML16	1	12	121627183	122875746	5	chr12_bp122216910_rsidrs11553699	1	D_lat	1	D-1	D	1	1	D	1	1	D	1	1	A-1, B-1, C-1, D-1, F-1, G-1	chr12_bp122216910_rsidrs11553699	chr12_bp122216910_rsidrs11553699	chr12_bp122216910_rsidrs11553699	ERC1,BCL2L14,MIR1244-1,MIR1244-2,MIR1244-3,LRP6,TMEM120B,RHOF,LINC01089,SETD1B		NA	NA	NA	Inf	0	HLSR%, RET#, MPV, PDW, RET%, PCT, PLT#	1	0	0	1
flashfm-latent-factor	ML18	1	12	121627183	122875746	1	chr12_bp122216910_rsidrs11553699	1	D_lat	1	D-1	D	1	1	D	1	1	D	1	1	A-1, B-1, C-1, D-1, F-1, G-1	chr12_bp122216910_rsidrs11553699	chr12_bp122216910_rsidrs11553699	chr12_bp122216910_rsidrs11553699	ERC1,BCL2L14,MIR1244-1,MIR1244-2,MIR1244-3,LRP6,TMEM120B,RHOF,LINC01089,SETD1B		NA	NA	NA	0	0	HLSR%, RET#, MPV, PDW, RET%, PCT, PLT#	1	0	0	1
flashfm-latent-factor	ML5	1	12	121627183	122875746	5	chr12_bp122216910_rsidrs11553699	1	D_lat	1	D-1	D	1	1	D	1	1	D	1	1	A-1, B-1, C-1, D-1, F-1, G-1	chr12_bp122216910_rsidrs11553699	chr12_bp122216910_rsidrs11553699	chr12_bp122216910_rsidrs11553699	ERC1,BCL2L14,MIR1244-1,MIR1244-2,MIR1244-3,LRP6,TMEM120B,RHOF,LINC01089,SETD1B		NA	NA	NA	0	0	HLSR%, RET#, MPV, PDW, RET%, PCT, PLT#	1	0	0	1
JAM-blood-cell-trait	GRAN%MYELOID	1	13	28329338	29059861	2	chr13_bp28604007_rsidrs76428106	0.582729	C_obs	1	C-0.583	NA	NA	NA	NA	NA	NA	NA	NA	NA	A-1, B-18, C-1, D-1	NA	NA	NA	NA	ML1, ML7	0.318, 0.635	ML7	0.417271	NA	NA	0	0	0	0	NA	-37
JAM-blood-cell-trait	MONO#	1	13	28329338	29059861	44	chr13_bp28604007_rsidrs76428106	1	C_obs	1	C-1	C	1	1	C	1	1	C	1	1	A-1, B-18, C-1, D-1	chr13_bp28604007_rsidrs76428106	chr13_bp28604007_rsidrs76428106	chr13_bp28604007_rsidrs76428106	URAD,FLT3	ML7	0.74	ML7	0	NA	NA	LYMPH#, BASO#, LYMPH%, MONO#, MONO%, NEUT#, WBC#	1	1	0	NA	5
JAM-blood-cell-trait	MONO%	1	13	28329338	29059861	1	chr13_bp28604007_rsidrs76428106	1	C_obs	1	C-1	C	1	1	C	1	1	C	1	1	A-1, B-18, C-1, D-1	chr13_bp28604007_rsidrs76428106	chr13_bp28604007_rsidrs76428106	chr13_bp28604007_rsidrs76428106	URAD,FLT3	ML7	0.822	ML7	0	NA	NA	LYMPH#, BASO#, LYMPH%, MONO#, MONO%, NEUT#, WBC#	1	1	0	NA	-38
JAM-latent-factor	ML7	1	13	28329338	29059861	39	chr13_bp28604007_rsidrs76428106	1	A_lat	1	A-1	A	1	1	A, B	2024-01-19	20	A, B	2024-01-19	20	A-1, B-19, C-1, D-1	chr13_bp28604007_rsidrs76428106	chr13_bp28604007_rsidrs76428106	chr13_bp28604007_rsidrs76428106	URAD,FLT3		NA	NA	0	NA	NA	LYMPH#, BASO#, LYMPH%, MONO#, MONO%, NEUT#, WBC#	1	0	1	NA
JAM-blood-cell-trait	LY-SSC	0	13	29941192	30441192	28	chr13_bp30299689_rsidrs4769770	0.323525	B_obs	2	B-0.35	NA	NA	NA	NA	NA	NA	NA	NA	NA	A-1, B-2, C-27	NA	NA	NA	NA	ML23	0.86	ML23	-0.184187	NA	NA	0	0	0	0	NA	0
JAM-blood-cell-trait	LY-SFL	0	13	29941192	30441192	28	chr13_bp30191192_rsidrs694120	0.128121	C_obs	27	C-0.872	NA	NA	NA	C	27	27	C	27	27	A-1, B-2, C-27	NA	NA	NA	NA	ML17, ML23	0.358, 0.507	ML23	0.0112174	NA	NA	0	0	0	0	NA	0
JAM-latent-factor	ML23	0	13	29941192	30441192	28	chr13_bp30191192_rsidrs694120	0.139339	A_lat	26	A-0.978	A	26	26	A	26	26	A	26	26	A-26	NA	NA	NA	NA		NA	NA	-0.184187	NA	NA	0	0	0	0	NA
JAM-blood-cell-trait	BASO#	1	13	40724023	41834690	106	chr13_bp41254104_rsidrs9549260	0.0872291	B_obs	1	B-0.087	NA	NA	NA	NA	NA	NA	NA	NA	NA	A-3, B-1, C-19, D-1, E-7	NA	NA	NA	NA	ML8	0.889	ML8	0.0825748	0.0825508	NA	0	0	0	0	0	-16	-16
JAM-blood-cell-trait	BASO%	1	13	40724023	41834690	261	chr13_bp41254104_rsidrs9549260	0.144388	B_obs	1	B-0.144	NA	NA	NA	NA	NA	NA	NA	NA	NA	A-3, B-1, C-19, D-1, E-7	NA	NA	NA	NA	ML8	0.905	ML8	0.0254155	0.0253914	NA	0	0	0	0	0	139	139
JAM-blood-cell-trait	BASO-FSC-DW	1	13	40724023	41834690	63	chr13_bp41581930_rsidrs9566656	0.352102	E_obs	7	E-0.884	NA	NA	NA	E	7	7	E	7	7	A-3, B-1, C-19, D-1, E-7	NA	NA	NA	NA	ML8	0.868	ML8	-0.182298	-0.182322	NA	0	0	0	0	0	-59	-59
JAM-latent-factor	ML7	1	13	40724023	41834690	2	chr13_bp41002641_rsidrs1892548	0.902576	B_lat	1	B-0.903	B	1	1	B	1	1	B	1	1	A-1, B-1, C-8, D-1, E-1, F-2	chr13_bp41002641_rsidrs1892548	chr13_bp41002641_rsidrs1892548	chr13_bp41002641_rsidrs1892548	LINC00598		NA	NA	Inf	NA	NA	MONO#, MONO%	1	0	1	0			-1
JAM-latent-factor	ML8	1	13	40724023	41834690	122	chr13_bp41583105_rsidrs9525441	0.169804	C_lat	8	C-0.671	NA	NA	NA	NA	NA	NA	NA	NA	NA	A-1, B-1, C-8, D-1, E-1, F-2	NA	NA	NA	NA		NA	NA	-0.182298	NA	NA	0	0	0	0	0			0
flashfm-latent-factor	ML7	1	13	40724023	41834690	3	chr13_bp41002641_rsidrs1892548	0.900338	B_lat	1	B-0.9	B	1	1	B	1	1	B	1	1	A-1, B-1, C-8, D-1, E-1, F-2	chr13_bp41002641_rsidrs1892548	chr13_bp41002641_rsidrs1892548	chr13_bp41002641_rsidrs1892548	LINC00598		NA	NA	NA	Inf	-0.0022383	MONO#, MONO%	1	0	0	1
flashfm-latent-factor	ML8	1	13	40724023	41834690	122	chr13_bp41583105_rsidrs9525441	0.16978	C_lat	8	C-0.671	NA	NA	NA	NA	NA	NA	NA	NA	NA	A-1, B-1, C-8, D-1, E-1, F-2	NA	NA	NA	NA		NA	NA	NA	-0.182322	-2.401e-05	0	0	0	0	0
JAM-blood-cell-trait	PLT-SFL-DW	0	13	46903598	47540417	29	chr13_bp47245644_rsidrs7983902	0.0861358	A_obs	28	A-0.984	A	28	28	A	28	28	A	28	28	A-28	NA	NA	NA	NA	ML18	0.861	ML18	0.0474667	NA	NA	0	0	0	0	NA	1
JAM-blood-cell-trait	PLT-FSC-DW	0	13	46903598	47540417	27	chr13_bp47245644_rsidrs7983902	0.157793	A_obs	28	A-0.997	A	28	28	A	28	28	A	28	28	A-28	NA	NA	NA	NA	ML18	0.9	ML18	-0.0241909	NA	NA	0	0	0	0	NA	-1
JAM-latent-factor	ML18	0	13	46903598	47540417	28	chr13_bp47245644_rsidrs7983902	0.133602	A_lat	27	A-0.985	A	27	27	A	27	27	A	27	27	A-27	NA	NA	NA	NA		NA	NA	-0.0241909	NA	NA	0	0	0	0	NA
JAM-blood-cell-trait	H-IPF	1	13	113550622	114499807	6	chr13_bp114008744_rsidrs4907616	0.451788	C_obs	1	C-0.452	NA	NA	NA	NA	NA	NA	NA	NA	NA	A-6, B-1, C-1	NA	NA	NA	NA	ML5	0.847	ML5	-0.109068	NA	NA	0	0	0	0	NA	1
JAM-blood-cell-trait	IPF%	1	13	113550622	114499807	4	chr13_bp114008744_rsidrs4907616	0.759428	C_obs	1	C-0.759	NA	NA	NA	NA	NA	NA	C	1	1	A-6, B-1, C-1	NA	NA	chr13_bp114008744_rsidrs4907616	NA	ML5	0.898	ML5	-0.416708	NA	NA	0	0	0	0	NA	-1
JAM-blood-cell-trait	IPF#	1	13	113550622	114499807	6	chr13_bp114008744_rsidrs4907616	0.756598	C_obs	1	C-0.757	NA	NA	NA	NA	NA	NA	C	1	1	A-6, B-1, C-1	NA	NA	chr13_bp114008744_rsidrs4907616	NA	ML5	0.793	ML5	-0.413878	NA	NA	0	0	0	0	NA	1
JAM-blood-cell-trait	MPV	1	13	113550622	114499807	11	chr13_bp114015015_rsidrs4907618	0.378408	A_obs	6	A-0.963	A	6	6	A	6	6	A	6	6	A-6, B-1, C-1	NA	NA	NA	NA	ML5	0.84	ML5	-0.0356882	NA	NA	0	0	0	0	NA	6
JAM-blood-cell-trait	P-LCR	1	13	113550622	114499807	12	chr13_bp114015015_rsidrs4907618	0.371762	A_obs	6	A-0.94	A	6	6	A	6	6	A	6	6	A-6, B-1, C-1	NA	NA	NA	NA	ML5	0.836	ML5	-0.0290416	NA	NA	0	0	0	0	NA	7
JAM-blood-cell-trait	PDW	1	13	113550622	114499807	6	chr13_bp114015015_rsidrs4907618	0.357316	A_obs	6	A-0.997	A	6	6	A	6	6	A	6	6	A-6, B-1, C-1	NA	NA	NA	NA	ML5	0.831	ML5	-0.0145961	NA	NA	0	0	0	0	NA	1
JAM-blood-cell-trait	PLT-SFL	1	13	113550622	114499807	7	chr13_bp114008744_rsidrs4907616	0.844217	C_obs	1	C-0.844	NA	NA	NA	C	1	1	C	1	1	A-6, B-1, C-1	NA	chr13_bp114008744_rsidrs4907616	chr13_bp114008744_rsidrs4907616	NA	ML5	0.926	ML5	-0.501497	NA	NA	0	0	0	0	NA	2
JAM-blood-cell-trait	PLT-FSC	1	13	113550622	114499807	3	chr13_bp114008744_rsidrs4907616	0.984914	C_obs	1	C-0.985	C	1	1	C	1	1	C	1	1	A-6, B-1, C-1	chr13_bp114008744_rsidrs4907616	chr13_bp114008744_rsidrs4907616	chr13_bp114008744_rsidrs4907616	LAMP1,GRTP1,GRTP1-AS1	ML5	0.729	ML5	-0.642193	NA	NA	0	0	0	0	NA	-2
JAM-latent-factor	ML5	1	13	113550622	114499807	5	chr13_bp114008744_rsidrs4907616	0.34272	B_lat	1	B-0.343	NA	NA	NA	NA	NA	NA	NA	NA	NA	A-3, B-1, C-1	NA	NA	NA	NA		NA	NA	-0.642193	NA	NA	0	0	0	0	NA
JAM-blood-cell-trait	BASO#	1	14	23099953	24052298	7	chr14_bp23588731_rsidrs2239635	0.302556	D_obs	1	D-0.303	NA	NA	NA	NA	NA	NA	NA	NA	NA	A-2, B-3, C-1, D-1, E-2, F-4	NA	NA	NA	NA	ML8	0.889	ML8	0.692926	0.692926	NA	0	0	0	0	0	6	6
JAM-blood-cell-trait	BASO%	1	14	23099953	24052298	5	chr14_bp23587555_rsidrs1474920	0.879927	E_obs	2	E-0.886	NA	NA	NA	E	2	2	E	2	2	A-2, B-3, C-1, D-1, E-2, F-4	NA	chr14_bp23587555_rsidrs1474920	chr14_bp23587555_rsidrs1474920	NA	ML8	0.905	ML8	0.115554	0.115554	NA	0	0	0	0	0	4	4
JAM-blood-cell-trait	BASO%GRAN	1	14	23099953	24052298	5	chr14_bp23587555_rsidrs1474920	0.835825	E_obs	2	E-0.869	NA	NA	NA	E	2	2	E	2	2	A-2, B-3, C-1, D-1, E-2, F-4	NA	chr14_bp23587555_rsidrs1474920	chr14_bp23587555_rsidrs1474920	NA	ML8	0.8	ML8	0.159656	0.159656	NA	0	0	0	0	0	4	4
JAM-blood-cell-trait	MONO#	1	14	23099953	24052298	1	chr14_bp23589349_rsidrs2239630	0.996832	C_obs	1	C-0.997	C	1	1	C	1	1	C	1	1	A-2, B-3, C-1, D-1, E-2, F-4	chr14_bp23589349_rsidrs2239630	chr14_bp23589349_rsidrs2239630	chr14_bp23589349_rsidrs2239630	ACIN1,C14orf119,CEBPE,SLC7A8	ML7	0.74	ML7	0.00288876	0.00273447	NA	NEUT%, BASO#, BASO%, MONO#, MONO%	1	1	0	0	0	0
JAM-blood-cell-trait	MONO%	1	14	23099953	24052298	1	chr14_bp23589349_rsidrs2239630	0.99644	C_obs	1	C-0.996	C	1	1	C	1	1	C	1	1	A-2, B-3, C-1, D-1, E-2, F-4	chr14_bp23589349_rsidrs2239630	chr14_bp23589349_rsidrs2239630	chr14_bp23589349_rsidrs2239630	ACIN1,C14orf119,CEBPE,SLC7A8	ML7	0.822	ML7	0.00328055	0.00312626	NA	NEUT%, BASO#, BASO%, MONO#, MONO%	1	1	0	0	0	0
JAM-blood-cell-trait	BASO-SFL-DW	1	14	23099953	24052298	6	chr14_bp23597735_rsidrs10132060	0.591928	F_obs	4	F-0.973	F	4	4	F	4	4	F	4	4	A-2, B-3, C-1, D-1, E-2, F-4	NA	NA	NA	NA	ML8	0.868	ML8	0.403554	0.403554	NA	0	0	0	0	0	5	5
JAM-blood-cell-trait	BASO-FSC-DW	1	14	23099953	24052298	9	chr14_bp23586018_rsidrs8015478	0.384905	B_obs	3	B-0.815	NA	NA	NA	B	3	3	B	3	3	A-2, B-3, C-1, D-1, E-2, F-4	NA	NA	NA	NA	ML8	0.868	ML8	0.610577	0.610577	NA	0	0	0	0	0	8	8
JAM-latent-factor	ML7	1	14	23099953	24052298	1	chr14_bp23589349_rsidrs2239630	0.999721	A_lat	1	A-1	A	1	1	A	1	1	A	1	1	A-1, B-1	chr14_bp23589349_rsidrs2239630	chr14_bp23589349_rsidrs2239630	chr14_bp23589349_rsidrs2239630	ACIN1,C14orf119,CEBPE,SLC7A8		NA	NA	0.00288876	NA	NA	NEUT%, BASO#, BASO%, MONO#, MONO%	1	0	1	0			0
JAM-latent-factor	ML8	1	14	23099953	24052298	1	chr14_bp23587555_rsidrs1474920	0.995482	B_lat	1	B-0.995	B	1	1	B	1	1	B	1	1	A-1, B-1	chr14_bp23587555_rsidrs1474920	chr14_bp23587555_rsidrs1474920	chr14_bp23587555_rsidrs1474920	ACIN1,C14orf119,CEBPE,SLC7A8		NA	NA	0.115554	NA	NA	BASO%, BASO#	1	0	1	0			0
flashfm-latent-factor	ML7	1	14	23099953	24052298	1	chr14_bp23589349_rsidrs2239630	0.999566	A_lat	1	A-1	A	1	1	A	1	1	A	1	1	A-1, B-1	chr14_bp23589349_rsidrs2239630	chr14_bp23589349_rsidrs2239630	chr14_bp23589349_rsidrs2239630	ACIN1,C14orf119,CEBPE,SLC7A8		NA	NA	NA	0.00273447	-0.0001543	NEUT%, BASO#, BASO%, MONO#, MONO%	1	0	0	1
flashfm-latent-factor	ML8	1	14	23099953	24052298	1	chr14_bp23587555_rsidrs1474920	0.995482	B_lat	1	B-0.995	B	1	1	B	1	1	B	1	1	A-1, B-1	chr14_bp23587555_rsidrs1474920	chr14_bp23587555_rsidrs1474920	chr14_bp23587555_rsidrs1474920	ACIN1,C14orf119,CEBPE,SLC7A8		NA	NA	NA	0.115554	0	BASO%, BASO#	1	0	0	1
JAM-blood-cell-trait	RE-LYMP(L)%	1	14	24457479	25151433	5	chr14_bp24901433_rsidrs17795094	0.604349	B_obs	3	B-0.964	B	3	3	B	3	3	B	3	3	A-3, B-3	NA	NA	NA	NA	ML17	0.907	ML17	-0.053259	NA	NA	0	0	0	0	NA	-1
JAM-blood-cell-trait	RE-LYMP#	1	14	24457479	25151433	7	chr14_bp24901433_rsidrs17795094	0.430074	B_obs	3	B-0.854	NA	NA	NA	B	3	3	B	3	3	A-3, B-3	NA	NA	NA	NA	ML17	0.868	ML17	0.121016	NA	NA	0	0	0	0	NA	1
JAM-latent-factor	ML17	1	14	24457479	25151433	6	chr14_bp24901433_rsidrs17795094	0.55109	B_lat	3	B-0.928	B	3	3	B	3	3	B	3	3	A-3, B-3	NA	NA	NA	NA		NA	NA	-0.053259	NA	NA	0	0	0	0	NA
JAM-blood-cell-trait	MCH	1	14	64992223	65863888	11	chr14_bp65487694_rsidrs11627485	0.936887	A_obs	9	A-0.985	A	9	9	A	9	9	A	9	9	A-9	chr14_bp65487694_rsidrs11627485	chr14_bp65487694_rsidrs11627485	chr14_bp65487694_rsidrs11627485	CHURC1-FNTB,RAB15,FNTB,MAX,MIR4706	ML2	0.941	ML2	-0.081027	NA	NA	PLT#, MPV	1	1	0	NA	-4
JAM-blood-cell-trait	RBC-He	1	14	64992223	65863888	15	chr14_bp65487694_rsidrs11627485	0.902145	A_obs	9	A-0.976	A	9	9	A	9	9	A	9	9	A-9	chr14_bp65487694_rsidrs11627485	chr14_bp65487694_rsidrs11627485	chr14_bp65487694_rsidrs11627485	CHURC1-FNTB,RAB15,FNTB,MAX,MIR4706	ML2	0.967	ML2	-0.0462853	NA	NA	PLT#, MPV	1	1	0	NA	0
JAM-blood-cell-trait	RET-He	1	14	64992223	65863888	21	chr14_bp65487694_rsidrs11627485	0.698807	A_obs	9	A-0.901	A	9	9	A	9	9	A	9	9	A-9	NA	NA	NA	NA	ML2	0.879	ML2	0.157054	NA	NA	0	0	0	0	NA	6
JAM-blood-cell-trait	RBC-FSC	1	14	64992223	65863888	15	chr14_bp65487694_rsidrs11627485	0.909037	A_obs	9	A-0.977	A	9	9	A	9	9	A	9	9	A-9	chr14_bp65487694_rsidrs11627485	chr14_bp65487694_rsidrs11627485	chr14_bp65487694_rsidrs11627485	CHURC1-FNTB,RAB15,FNTB,MAX,MIR4706	ML2	0.967	ML2	-0.0531768	NA	NA	PLT#, MPV	1	1	0	NA	0
JAM-blood-cell-trait	RET-FSC	1	14	64992223	65863888	21	chr14_bp65487694_rsidrs11627485	0.710483	A_obs	9	A-0.903	A	9	9	A	9	9	A	9	9	A-9	NA	NA	chr14_bp65487694_rsidrs11627485	NA	ML2	0.879	ML2	0.145377	NA	NA	0	0	0	0	NA	6
JAM-latent-factor	ML2	1	14	64992223	65863888	15	chr14_bp65487694_rsidrs11627485	0.85586	B_lat	2	B-0.895	NA	NA	NA	B	2	2	B	2	2	A-3, B-2	NA	chr14_bp65487694_rsidrs11627485	chr14_bp65487694_rsidrs11627485	NA		NA	NA	-0.081027	NA	NA	0	0	0	0	NA
JAM-blood-cell-trait	H-IPF	1	14	69037483	69804235	39	chr14_bp69529825_rsidrs76035513	0.0915013	D_obs	35	D-0.905	D	35	35	D	35	35	D	35	35	A-4, B-1, C-1, D-35	NA	NA	NA	NA	ML5	0.847	ML5	0.171222	NA	NA	0	0	0	0	NA	1
JAM-blood-cell-trait	IPF%	1	14	69037483	69804235	40	chr14_bp69529825_rsidrs76035513	0.159182	D_obs	35	D-0.841	NA	NA	NA	D	35	35	D	35	35	A-4, B-1, C-1, D-35	NA	NA	NA	NA	ML5	0.898	ML5	0.103541	NA	NA	0	0	0	0	NA	2
JAM-blood-cell-trait	IPF#	1	14	69037483	69804235	36	chr14_bp69427443_rsidrs114714793	0.650444	C_obs	1	C-0.65	NA	NA	NA	NA	NA	NA	NA	NA	NA	A-4, B-1, C-1, D-35	NA	NA	NA	NA	ML5	0.793	ML5	-0.387721	NA	NA	0	0	0	0	NA	-2
JAM-blood-cell-trait	MPV	1	14	69037483	69804235	43	chr14_bp69427443_rsidrs114714793	0.123799	C_obs	1	C-0.124	NA	NA	NA	D	35	35	D	35	35	A-4, B-1, C-1, D-35	NA	NA	NA	NA	ML5	0.84	ML5	0.138924	NA	NA	0	0	0	0	NA	5
JAM-blood-cell-trait	PDW	1	14	69037483	69804235	40	chr14_bp69529825_rsidrs76035513	0.111441	D_obs	35	D-0.856	NA	NA	NA	D	35	35	D	35	35	A-4, B-1, C-1, D-35	NA	NA	NA	NA	ML5	0.831	ML5	0.151282	NA	NA	0	0	0	0	NA	2
JAM-blood-cell-trait	PLT-SFL	1	14	69037483	69804235	44	chr14_bp69427443_rsidrs114714793	0.136027	C_obs	1	C-0.136	NA	NA	NA	NA	NA	NA	NA	NA	NA	A-4, B-1, C-1, D-35	NA	NA	NA	NA	ML5	0.926	ML5	0.126697	NA	NA	0	0	0	0	NA	6
JAM-blood-cell-trait	PLT-FSC	1	14	69037483	69804235	41	chr14_bp69488622_rsidrs3861669	0.164818	A_obs	4	A-0.455	NA	NA	NA	NA	NA	NA	NA	NA	NA	A-4, B-1, C-1, D-35	NA	NA	NA	NA	ML5	0.729	ML5	0.0979053	NA	NA	0	0	0	0	NA	3
JAM-blood-cell-trait	PLT-SSC	1	14	69037483	69804235	38	chr14_bp69487707_rsidrs10136273	0.334827	A_obs	4	A-0.771	NA	NA	NA	NA	NA	NA	A	4	4	A-4, B-1, C-1, D-35	NA	NA	NA	NA	ML5	0.746	ML5	-0.0721043	NA	NA	0	0	0	0	NA	0
JAM-latent-factor	ML5	1	14	69037483	69804235	38	chr14_bp69427443_rsidrs114714793	0.262723	B_lat	1	B-0.263	NA	NA	NA	NA	NA	NA	NA	NA	NA	A-1, B-1, C-21	NA	NA	NA	NA		NA	NA	-0.387721	NA	NA	0	0	0	0	NA
JAM-blood-cell-trait	PCT	1	14	100920540	101432470	18	chr14_bp101176769_rsidrs1555405	0.345693	B_obs	3	B-0.685	NA	NA	NA	NA	NA	NA	NA	NA	NA	A-4, B-3, C-1, D-9	NA	NA	NA	NA	ML10	0.885	ML10	-0.0309944	NA	NA	0	0	0	0	NA	8
JAM-blood-cell-trait	PLT#	1	14	100920540	101432470	34	chr14_bp101176769_rsidrs1555405	0.216349	B_obs	3	B-0.336	NA	NA	NA	NA	NA	NA	NA	NA	NA	A-4, B-3, C-1, D-9	NA	NA	NA	NA	ML10	0.745	ML10	0.0983497	NA	NA	0	0	0	0	NA	24
JAM-latent-factor	ML10	1	14	100920540	101432470	10	chr14_bp101176769_rsidrs1555405	0.314699	C_lat	3	C-0.659	NA	NA	NA	NA	NA	NA	NA	NA	NA	A-1, B-4, C-3	NA	NA	NA	NA		NA	NA	-0.0309944	NA	NA	0	0	0	0	NA
JAM-blood-cell-trait	PLT#	1	14	102732486	103570048	23	chr14_bp103559202_rsidrs57913635	0.120646	A_obs	1	A-0.121	NA	NA	NA	B	15	15	B	15	15	A-1, B-15	NA	NA	NA	NA	ML10	0.745	ML10	-0.0490125	NA	NA	0	0	0	0	NA	-34
JAM-latent-factor	ML10	1	14	102732486	103570048	57	chr14_bp103076928_rsidrs4906234	0.0716334	B_lat	40	B-0.837	NA	NA	NA	B	40	40	B	40	40	A-1, B-40	NA	NA	NA	NA		NA	NA	-0.0490125	NA	NA	0	0	0	0	NA
JAM-blood-cell-trait	PLT-SFL-DW	1	15	40049200	40648754	12	chr15_bp40322124_rsidrs937213	0.639043	B_obs	1	B-0.639	NA	NA	NA	NA	NA	NA	NA	NA	NA	A-2, B-1, C-5	NA	NA	NA	NA	ML18	0.861	ML18	-0.29977	NA	NA	0	0	0	0	NA	-37
JAM-latent-factor	ML18	1	15	40049200	40648754	49	chr15_bp40322124_rsidrs937213	0.339274	B_lat	1	B-0.339	NA	NA	NA	NA	NA	NA	NA	NA	NA	A-2, B-1, C-5	NA	NA	NA	NA		NA	NA	-0.29977	NA	NA	0	0	0	0	NA
JAM-blood-cell-trait	LY-SFL	0	15	56204223	57029185	237	chr15_bp56775597_rsidrs11636802	0.0225085	A_obs	18	A-0.186	NA	NA	NA	NA	NA	NA	NA	NA	NA	A-18	NA	NA	NA	NA	ML17, ML23	0.358, 0.507	ML23	NA	NA	NA	0	0	0	0	NA	56
JAM-blood-cell-trait	RE-LYMP%	0	15	56204223	57029185	194	chr15_bp56454223_rsidrs764014	0.028067	A_obs	18	A-0.203	NA	NA	NA	NA	NA	NA	NA	NA	NA	A-18	NA	NA	NA	NA	ML17	0.893	ML17	0.00078992	NA	NA	0	0	0	0	NA	13
JAM-blood-cell-trait	RE-LYMP(L)%	0	15	56204223	57029185	189	chr15_bp56779185_rsidrs17238775	0.0272862	A_obs	18	A-0.232	NA	NA	NA	NA	NA	NA	NA	NA	NA	A-18	NA	NA	NA	NA	ML17	0.907	ML17	0.00157067	NA	NA	0	0	0	0	NA	8
JAM-blood-cell-trait	RE-LYMP#	0	15	56204223	57029185	194	chr15_bp56454223_rsidrs764014	0.0198904	A_obs	18	A-0.193	NA	NA	NA	NA	NA	NA	NA	NA	NA	A-18	NA	NA	NA	NA	ML17	0.868	ML17	0.00896646	NA	NA	0	0	0	0	NA	13
JAM-latent-factor	ML17	0	15	56204223	57029185	181	chr15_bp56454223_rsidrs764014	0.0288569	A_lat	12	A-0.185	NA	NA	NA	NA	NA	NA	NA	NA	NA	A-12	NA	NA	NA	NA		NA	NA	0.00078992	NA	NA	0	0	0	0	NA
JAM-blood-cell-trait	H-IPF	1	15	64806959	65448511	10	chr15_bp65200804_rsidrs1684041	0.356528	B_obs	16	B-0.998	B	16	16	B	16	16	B	16	16	A-1, B-16	NA	NA	NA	NA	ML5	0.847	ML5	-0.112842	0.00033373	NA	0	0	0	0	0	2	1
JAM-blood-cell-trait	IPF%	1	15	64806959	65448511	10	chr15_bp65200804_rsidrs1684041	0.234721	B_obs	16	B-0.999	B	16	16	B	16	16	B	16	16	A-1, B-16	NA	NA	NA	NA	ML5	0.898	ML5	0.00896517	0.122141	NA	0	0	0	0	0	2	1
JAM-blood-cell-trait	IPF#	1	15	64806959	65448511	25	chr15_bp65195074_rsidrs1625856	0.241903	B_obs	16	B-0.955	B	16	16	B	16	16	B	16	16	A-1, B-16	NA	NA	NA	NA	ML5	0.793	ML5	0.00178241	0.114958	NA	0	0	0	0	0	17	16
JAM-blood-cell-trait	MPV	1	15	64806959	65448511	22	chr15_bp65200804_rsidrs1684041	0.236671	B_obs	16	B-0.968	B	16	16	B	16	16	B	16	16	A-1, B-16	NA	NA	NA	NA	ML5	0.84	ML5	0.00701503	0.120191	NA	0	0	0	0	0	14	13
JAM-blood-cell-trait	P-LCR	1	15	64806959	65448511	29	chr15_bp65200804_rsidrs1684041	0.21239	B_obs	16	B-0.95	B	16	16	B	16	16	B	16	16	A-1, B-16	NA	NA	NA	NA	ML5	0.836	ML5	0.0312956	0.144471	NA	0	0	0	0	0	21	20
JAM-blood-cell-trait	PDW	1	15	64806959	65448511	28	chr15_bp65200804_rsidrs1684041	0.205566	B_obs	16	B-0.95	B	16	16	B	16	16	B	16	16	A-1, B-16	NA	NA	NA	NA	ML5	0.831	ML5	0.0381202	0.151296	NA	0	0	0	0	0	20	19
JAM-blood-cell-trait	PLT-SFL	1	15	64806959	65448511	42	chr15_bp65198172_rsidrs1684050	0.218845	B_obs	16	B-0.953	B	16	16	B	16	16	B	16	16	A-1, B-16	NA	NA	NA	NA	ML5	0.926	ML5	0.0248405	0.138016	NA	0	0	0	0	0	34	33
JAM-blood-cell-trait	PLT-FSC	1	15	64806959	65448511	58	chr15_bp65198511_rsidrs1684052	0.1271	B_obs	16	B-0.871	NA	NA	NA	B	16	16	B	16	16	A-1, B-16	NA	NA	NA	NA	ML5	0.729	ML5	0.116586	0.229762	NA	0	0	0	0	0	50	49
JAM-blood-cell-trait	PLT-SSC	1	15	64806959	65448511	24	chr15_bp65207011_rsidrs2308036	0.36574	B_obs	16	B-0.912	B	16	16	B	16	16	B	16	16	A-1, B-16	NA	NA	NA	NA	ML5	0.746	ML5	-0.122054	-0.0088782	NA	0	0	0	0	0	16	15
JAM-latent-factor	ML16	1	15	64806959	65448511	36	chr15_bp65185904_rsidrs1719262	0.103357	B_lat	21	B-0.963	B	21	21	B	21	21	B	21	21	A-6, B-21	NA	NA	NA	NA		NA	NA	Inf	NA	NA	0	0	0	0	0			11
JAM-latent-factor	ML5	1	15	64806959	65448511	8	chr15_bp65198511_rsidrs1684052	0.243686	A_lat	6	A-0.967	A	6	6	A	6	6	A	6	6	A-6, B-21	NA	NA	NA	NA		NA	NA	-0.122054	NA	NA	0	0	0	0	0			-1
flashfm-latent-factor	ML16	1	15	64806959	65448511	25	chr15_bp65195074_rsidrs1625856	0.375777	B_lat	19	B-0.966	B	19	19	B	19	19	B	19	19	A-6, B-19	NA	NA	NA	NA		NA	NA	NA	Inf	0.27242	0	0	0	0	0
flashfm-latent-factor	ML5	1	15	64806959	65448511	9	chr15_bp65195074_rsidrs1625856	0.356862	B_lat	19	B-0.614	NA	NA	NA	NA	NA	NA	NA	NA	NA	A-6, B-19	NA	NA	NA	NA		NA	NA	NA	-0.0088782	0.113176	0	0	0	0	0
JAM-blood-cell-trait	Hyper-He	0	15	65467906	66363563	59	chr15_bp66067777_rsidrs28498859	0.167537	E_obs	13	E-0.847	NA	NA	NA	E	13	13	E	13	13	A-1, B-21, C-1, D-1, E-13	NA	NA	NA	NA	ML2	0.829	ML2	0.0331849	0.005607	NA	0	0	0	0	0	-31	-29
JAM-blood-cell-trait	IRF-FSC	0	15	65467906	66363563	99	chr15_bp66049600_rsidrs557277320	0.311452	B_obs	21	B-0.687	NA	NA	NA	NA	NA	NA	NA	NA	NA	A-1, B-21, C-1, D-1, E-13	NA	NA	NA	NA	ML2	0.837	ML2	-0.110731	-0.138309	NA	0	0	0	0	0	9	11
JAM-blood-cell-trait	MCH	0	15	65467906	66363563	105	chr15_bp66016719_rsidrs35006844	0.235639	D_obs	1	D-0.236	NA	NA	NA	NA	NA	NA	NA	NA	NA	A-1, B-21, C-1, D-1, E-13	NA	NA	NA	NA	ML2	0.941	ML2	-0.0349178	-0.0624957	NA	0	0	0	0	0	15	17
JAM-blood-cell-trait	MCHC	0	15	65467906	66363563	96	chr15_bp66016719_rsidrs35006844	0.348756	D_obs	1	D-0.349	NA	NA	NA	NA	NA	NA	NA	NA	NA	A-1, B-21, C-1, D-1, E-13	NA	NA	NA	NA	ML2, ML12	0.273, 0.579	ML12	NA	NA	NA	0	0	0	0	0	6	8
JAM-blood-cell-trait	RBC-He	0	15	65467906	66363563	95	chr15_bp66016719_rsidrs35006844	0.533585	D_obs	1	D-0.534	NA	NA	NA	NA	NA	NA	NA	NA	NA	A-1, B-21, C-1, D-1, E-13	NA	NA	NA	NA	ML2	0.967	ML2	-0.332864	-0.360442	NA	0	0	0	0	0	5	7
JAM-blood-cell-trait	RET-He	0	15	65467906	66363563	104	chr15_bp65814944_rsidrs11451585	0.349469	A_obs	1	A-0.349	NA	NA	NA	NA	NA	NA	NA	NA	NA	A-1, B-21, C-1, D-1, E-13	NA	NA	NA	NA	ML2	0.879	ML2	-0.148747	-0.176325	NA	0	0	0	0	0	14	16
JAM-blood-cell-trait	RBC-FSC	0	15	65467906	66363563	97	chr15_bp66016719_rsidrs35006844	0.536063	D_obs	1	D-0.536	NA	NA	NA	NA	NA	NA	NA	NA	NA	A-1, B-21, C-1, D-1, E-13	NA	NA	NA	NA	ML2	0.967	ML2	-0.335341	-0.362919	NA	0	0	0	0	0	7	9
JAM-blood-cell-trait	RBC-SSC	0	15	65467906	66363563	91	chr15_bp66016719_rsidrs35006844	0.731803	D_obs	1	D-0.732	NA	NA	NA	NA	NA	NA	D	1	1	A-1, B-21, C-1, D-1, E-13	NA	NA	chr15_bp66016719_rsidrs35006844	NA	ML2, ML21	0.551, 0.29	ML2	-0.531081	-0.558659	NA	0	0	0	0	0	1	3
JAM-blood-cell-trait	RET-FSC	0	15	65467906	66363563	104	chr15_bp65814944_rsidrs11451585	0.251524	A_obs	1	A-0.252	NA	NA	NA	NA	NA	NA	NA	NA	NA	A-1, B-21, C-1, D-1, E-13	NA	NA	NA	NA	ML2	0.879	ML2	-0.0508023	-0.0783802	NA	0	0	0	0	0	14	16
JAM-latent-factor	ML14	0	15	65467906	66363563	108	chr15_bp66113563_rsidrs62014433	0.17935	E_lat	15	E-0.685	NA	NA	NA	NA	NA	NA	NA	NA	NA	A-1, B-4, C-1, D-1, E-15, F-1, G-4, H-1, I-14	NA	NA	NA	NA		NA	NA	Inf	NA	NA	0	0	0	0	0			2
JAM-latent-factor	ML2	0	15	65467906	66363563	90	chr15_bp65814944_rsidrs11451585	0.200721	F_lat	1	F-0.201	NA	NA	NA	NA	NA	NA	NA	NA	NA	A-1, B-4, C-1, D-1, E-15, F-1, G-4, H-1, I-14	NA	NA	NA	NA		NA	NA	-0.531081	NA	NA	0	0	0	0	0			2
flashfm-latent-factor	ML14	0	15	65467906	66363563	106	chr15_bp66113563_rsidrs62014433	0.15366	E_lat	14	E-0.577	NA	NA	NA	NA	NA	NA	NA	NA	NA	A-1, B-3, C-1, D-1, E-14, F-1, G-2, H-1, I-11	NA	NA	NA	NA		NA	NA	NA	Inf	-0.02569	0	0	0	0	0
flashfm-latent-factor	ML2	0	15	65467906	66363563	88	chr15_bp65814944_rsidrs11451585	0.173144	F_lat	1	F-0.173	NA	NA	NA	NA	NA	NA	NA	NA	NA	A-1, B-3, C-1, D-1, E-14, F-1, G-2, H-1, I-11	NA	NA	NA	NA		NA	NA	NA	-0.558659	-0.0275779	0	0	0	0	0
JAM-blood-cell-trait	BASO#	0	15	70381100	71066642	43	chr15_bp70734678_rsidrs6494869	0.278801	A_obs	28	A-0.896	NA	NA	NA	A	28	28	A	28	28	A-28	NA	NA	NA	NA	ML8	0.889	ML8	-0.0009608	NA	NA	0	0	0	0	NA	5
JAM-blood-cell-trait	BASO%	0	15	70381100	71066642	40	chr15_bp70734678_rsidrs6494869	0.29906	A_obs	28	A-0.949	A	28	28	A	28	28	A	28	28	A-28	NA	NA	NA	NA	ML8	0.905	ML8	-0.0212197	NA	NA	0	0	0	0	NA	2
JAM-blood-cell-trait	BASO%GRAN	0	15	70381100	71066642	51	chr15_bp70734678_rsidrs6494869	0.226407	A_obs	28	A-0.929	A	28	28	A	28	28	A	28	28	A-28	NA	NA	NA	NA	ML8	0.8	ML8	0.0514329	NA	NA	0	0	0	0	NA	13
JAM-latent-factor	ML8	0	15	70381100	71066642	38	chr15_bp70734678_rsidrs6494869	0.27784	A_lat	23	A-0.903	A	23	23	A	23	23	A	23	23	A-23	NA	NA	NA	NA		NA	NA	-0.0212197	NA	NA	0	0	0	0	NA
JAM-blood-cell-trait	MacroR	0	15	78286529	78974256	42	chr15_bp78563391_rsidrs35220396	0.175504	E_obs	17	E-0.786	NA	NA	NA	NA	NA	NA	E	17	17	A-9, B-2, C-6, D-2, E-17	NA	NA	NA	NA	ML14	0.531	ML14	0.197027	0.184169	NA	0	0	0	0	0	27	27
JAM-blood-cell-trait	RDW	0	15	78286529	78974256	38	chr15_bp78556250_rsidrs78827644	0.16422	A_obs	9	A-0.624	NA	NA	NA	NA	NA	NA	NA	NA	NA	A-9, B-2, C-6, D-2, E-17	NA	NA	NA	NA	ML2, ML14	0.283, 0.651	ML14	0.208312	0.195453	NA	0	0	0	0	0	23	23
JAM-blood-cell-trait	RDW-SD	0	15	78286529	78974256	21	chr15_bp78537155_rsidrs1879154	0.191108	E_obs	17	E-0.973	E	17	17	E	17	17	E	17	17	A-9, B-2, C-6, D-2, E-17	NA	NA	NA	NA	ML14	0.919	ML14	0.181424	0.168565	NA	0	0	0	0	0	6	6
JAM-latent-factor	ML13	0	15	78286529	78974256	59	chr15_bp78563391_rsidrs35220396	0.0975804	A_lat	17	A-0.716	NA	NA	NA	NA	NA	NA	A	17	17	A-17, B-1, C-7	NA	NA	NA	NA		NA	NA	Inf	NA	NA	0	0	0	0	0			43
JAM-latent-factor	ML14	0	15	78286529	78974256	15	chr15_bp78559807_rsidrs398118999	0.372532	A_lat	17	A-1	A	17	17	A	17	17	A	17	17	A-17, B-1, C-7	NA	NA	NA	NA		NA	NA	0.181424	NA	NA	0	0	0	0	0			0
flashfm-latent-factor	ML13	0	15	78286529	78974256	16	chr15_bp78559807_rsidrs398118999	0.354568	A_lat	15	A-0.988	A	15	15	A	15	15	A	15	15	A-15	NA	NA	NA	NA		NA	NA	NA	Inf	0.256987	0	0	0	0	0
flashfm-latent-factor	ML14	0	15	78286529	78974256	15	chr15_bp78559807_rsidrs398118999	0.359673	A_lat	15	A-0.993	A	15	15	A	15	15	A	15	15	A-15	NA	NA	NA	NA		NA	NA	NA	0.168565	-0.0128584	0	0	0	0	0
JAM-blood-cell-trait	GRAN%MYELOID	1	15	79939805	80648898	38	chr15_bp80265135_rsidrs201385724	0.116359	B_obs	18	B-0.903	B	18	18	B	18	18	B	18	18	A-3, B-18	NA	NA	NA	NA	ML1, ML7	0.318, 0.635	ML7	0.0131771	NA	NA	0	0	0	0	NA	22
JAM-blood-cell-trait	MONO#	1	15	79939805	80648898	19	chr15_bp80260554_rsidrs8026767	0.113103	B_obs	18	B-0.987	B	18	18	B	18	18	B	18	18	A-3, B-18	NA	NA	NA	NA	ML7	0.74	ML7	0.0164326	NA	NA	0	0	0	0	NA	3
JAM-blood-cell-trait	MONO%	1	15	79939805	80648898	17	chr15_bp80259159_rsidrs147934515	0.161657	B_obs	18	B-0.999	B	18	18	B	18	18	B	18	18	A-3, B-18	NA	NA	NA	NA	ML7	0.822	ML7	-0.0321215	NA	NA	0	0	0	0	NA	1
JAM-latent-factor	ML7	1	15	79939805	80648898	16	chr15_bp80259159_rsidrs147934515	0.129536	A_lat	15	A-0.981	A	15	15	A	15	15	A	15	15	A-15	NA	NA	NA	NA		NA	NA	-0.0321215	NA	NA	0	0	0	0	NA
JAM-blood-cell-trait	Hyper-He	1	16	1	678086	33	chr16_bp215379_rsidrs2541677	0.330653	C_obs	2	C-0.395	NA	NA	NA	NA	NA	NA	NA	NA	NA	A-1, B-1, C-2, D-6, E-1, F-3, G-2, H-1, I-1, J-1, K-18	NA	NA	NA	NA	ML2	0.829	ML2	-0.0794199	-0.0794199	NA	0	0	0	0	0	13	13
JAM-blood-cell-trait	IRF-FSC	1	16	1	678086	45	chr16_bp238348_rsidrs376928985	0.226006	D_obs	6	D-0.392	NA	NA	NA	NA	NA	NA	NA	NA	NA	A-1, B-1, C-2, D-6, E-1, F-3, G-2, H-1, I-1, J-1, K-18	NA	NA	NA	NA	ML2	0.837	ML2	0.0252275	0.0252275	NA	0	0	0	0	0	25	25
JAM-blood-cell-trait	MCH	1	16	1	678086	25	chr16_bp215379_rsidrs2541677	0.640508	C_obs	2	C-0.708	NA	NA	NA	NA	NA	NA	C	2	2	A-1, B-1, C-2, D-6, E-1, F-3, G-2, H-1, I-1, J-1, K-18	NA	NA	NA	NA	ML2	0.941	ML2	-0.389275	-0.389275	NA	0	0	0	0	0	5	5
JAM-blood-cell-trait	MCHC	1	16	1	678086	9	chr16_bp235660_rsidrs2685118	0.785133	D_obs	6	D-0.982	D	6	6	D	6	6	D	6	6	A-1, B-1, C-2, D-6, E-1, F-3, G-2, H-1, I-1, J-1, K-18	NA	NA	chr16_bp235660_rsidrs2685118	NA	ML2, ML12	0.273, 0.579	ML12	0.0491036	0.0491036	NA	0	0	0	0	0	5	5
JAM-blood-cell-trait	MCV	1	16	1	678086	18	chr16_bp159710_rsidrs12931752	0.205255	K_obs	18	K-0.992	K	18	18	K	18	18	K	18	18	A-1, B-1, C-2, D-6, E-1, F-3, G-2, H-1, I-1, J-1, K-18	NA	NA	NA	NA	ML2	0.734	ML2	0.0459778	0.0459778	NA	0	0	0	0	0	-2	-2
JAM-blood-cell-trait	MicroR	1	16	1	678086	22	chr16_bp159710_rsidrs12931752	0.204061	K_obs	18	K-0.965	K	18	18	K	18	18	K	18	18	A-1, B-1, C-2, D-6, E-1, F-3, G-2, H-1, I-1, J-1, K-18	NA	NA	NA	NA	ML2	0.796	ML2	0.0471717	0.0471717	NA	0	0	0	0	0	2	2
JAM-blood-cell-trait	RBC-He	1	16	1	678086	24	chr16_bp213142_rsidrs2858934	0.507654	B_obs	1	B-0.508	NA	NA	NA	NA	NA	NA	NA	NA	NA	A-1, B-1, C-2, D-6, E-1, F-3, G-2, H-1, I-1, J-1, K-18	NA	NA	NA	NA	ML2	0.967	ML2	-0.256421	-0.256421	NA	0	0	0	0	0	4	4
JAM-blood-cell-trait	RET-He	1	16	1	678086	33	chr16_bp159710_rsidrs12931752	0.165969	K_obs	18	K-0.799	NA	NA	NA	NA	NA	NA	K	18	18	A-1, B-1, C-2, D-6, E-1, F-3, G-2, H-1, I-1, J-1, K-18	NA	NA	NA	NA	ML2	0.879	ML2	0.0852637	0.0852637	NA	0	0	0	0	0	13	13
JAM-blood-cell-trait	RBC-FSC	1	16	1	678086	24	chr16_bp213142_rsidrs2858934	0.457614	B_obs	1	B-0.458	NA	NA	NA	NA	NA	NA	NA	NA	NA	A-1, B-1, C-2, D-6, E-1, F-3, G-2, H-1, I-1, J-1, K-18	NA	NA	NA	NA	ML2	0.967	ML2	-0.206381	-0.206381	NA	0	0	0	0	0	4	4
JAM-blood-cell-trait	RBC-SSC	1	16	1	678086	37	chr16_bp213142_rsidrs2858934	0.364127	B_obs	1	B-0.364	NA	NA	NA	NA	NA	NA	NA	NA	NA	A-1, B-1, C-2, D-6, E-1, F-3, G-2, H-1, I-1, J-1, K-18	NA	NA	NA	NA	ML2, ML21	0.551, 0.29	ML2	-0.112894	-0.112894	NA	0	0	0	0	0	17	17
JAM-blood-cell-trait	RET-FSC	1	16	1	678086	35	chr16_bp159210_rsidrs12149703	0.146187	K_obs	18	K-0.719	NA	NA	NA	NA	NA	NA	K	18	18	A-1, B-1, C-2, D-6, E-1, F-3, G-2, H-1, I-1, J-1, K-18	NA	NA	NA	NA	ML2	0.879	ML2	0.105047	0.105047	NA	0	0	0	0	0	15	15
JAM-latent-factor	ML12	1	16	1	678086	4	chr16_bp235660_rsidrs2685118	0.834237	D_lat	4	D-1	D	4	4	D	4	4	D	4	4	A-14, B-1, C-1, D-4	NA	chr16_bp235660_rsidrs2685118	chr16_bp235660_rsidrs2685118	NA		NA	NA	0.0491036	NA	NA	0	0	0	0	0			0
JAM-latent-factor	ML2	1	16	1	678086	20	chr16_bp159210_rsidrs12149703	0.251233	A_lat	14	A-0.932	A	14	14	A	14	14	A	14	14	A-14, B-1, C-1, D-4	NA	NA	NA	NA		NA	NA	-0.389275	NA	NA	0	0	0	0	0			0
flashfm-latent-factor	ML12	1	16	1	678086	4	chr16_bp235660_rsidrs2685118	0.834237	D_lat	4	D-1	D	4	4	D	4	4	D	4	4	A-14, B-1, C-1, D-4	NA	chr16_bp235660_rsidrs2685118	chr16_bp235660_rsidrs2685118	NA		NA	NA	NA	0.0491036	0	0	0	0	0	0
flashfm-latent-factor	ML2	1	16	1	678086	20	chr16_bp159210_rsidrs12149703	0.251233	A_lat	14	A-0.932	A	14	14	A	14	14	A	14	14	A-14, B-1, C-1, D-4	NA	NA	NA	NA		NA	NA	NA	-0.389275	0	0	0	0	0	0
JAM-blood-cell-trait	H-IPF	1	16	28255660	28829915	2	chr16_bp28505660_rsidrs151234	0.884577	A_obs	2	A-0.998	A	2	2	A	2	2	A	2	2	A-2, B-1, C-16, D-1, E-1, F-1	NA	chr16_bp28505660_rsidrs151234	chr16_bp28505660_rsidrs151234	NA	ML5	0.847	ML5	-0.0541409	NA	NA	0	0	0	0	NA	0
JAM-blood-cell-trait	IPF%	1	16	28255660	28829915	2	chr16_bp28505660_rsidrs151234	0.806181	A_obs	2	A-1	A	2	2	A	2	2	A	2	2	A-2, B-1, C-16, D-1, E-1, F-1	NA	chr16_bp28505660_rsidrs151234	chr16_bp28505660_rsidrs151234	NA	ML5	0.898	ML5	0.0242547	NA	NA	0	0	0	0	NA	0
JAM-blood-cell-trait	IPF#	1	16	28255660	28829915	13	chr16_bp28506428_rsidrs151233	0.470049	A_obs	2	A-0.928	A	2	2	A	2	2	A	2	2	A-2, B-1, C-16, D-1, E-1, F-1	NA	NA	NA	NA	ML5	0.793	ML5	0.360387	NA	NA	0	0	0	0	NA	11
JAM-blood-cell-trait	MPV	1	16	28255660	28829915	21	chr16_bp28505660_rsidrs151234	0.623487	A_obs	2	A-0.786	NA	NA	NA	NA	NA	NA	A	2	2	A-2, B-1, C-16, D-1, E-1, F-1	NA	NA	NA	NA	ML5	0.84	ML5	0.206949	NA	NA	0	0	0	0	NA	19
JAM-blood-cell-trait	P-LCR	1	16	28255660	28829915	21	chr16_bp28505660_rsidrs151234	0.577615	A_obs	2	A-0.742	NA	NA	NA	NA	NA	NA	A	2	2	A-2, B-1, C-16, D-1, E-1, F-1	NA	NA	NA	NA	ML5	0.836	ML5	0.252821	NA	NA	0	0	0	0	NA	19
JAM-blood-cell-trait	PDW	1	16	28255660	28829915	25	chr16_bp28504356_rsidrs33983835	0.308384	E_obs	1	E-0.308	NA	NA	NA	NA	NA	NA	NA	NA	NA	A-2, B-1, C-16, D-1, E-1, F-1	NA	NA	NA	NA	ML5	0.831	ML5	0.522052	NA	NA	0	0	0	0	NA	23
JAM-blood-cell-trait	PLT-SFL	1	16	28255660	28829915	2	chr16_bp28505660_rsidrs151234	0.889192	A_obs	2	A-1	A	2	2	A	2	2	A	2	2	A-2, B-1, C-16, D-1, E-1, F-1	NA	chr16_bp28505660_rsidrs151234	chr16_bp28505660_rsidrs151234	NA	ML5	0.926	ML5	-0.0587563	NA	NA	0	0	0	0	NA	0
JAM-blood-cell-trait	PLT-FSC	1	16	28255660	28829915	2	chr16_bp28505660_rsidrs151234	0.80029	A_obs	2	A-0.999	A	2	2	A	2	2	A	2	2	A-2, B-1, C-16, D-1, E-1, F-1	NA	chr16_bp28505660_rsidrs151234	chr16_bp28505660_rsidrs151234	NA	ML5	0.729	ML5	0.0301458	NA	NA	0	0	0	0	NA	0
JAM-blood-cell-trait	PLT-SSC	1	16	28255660	28829915	26	chr16_bp28506428_rsidrs151233	0.237012	A_obs	2	A-0.381	NA	NA	NA	NA	NA	NA	NA	NA	NA	A-2, B-1, C-16, D-1, E-1, F-1	NA	NA	NA	NA	ML5	0.746	ML5	0.593424	NA	NA	0	0	0	0	NA	24
JAM-latent-factor	ML5	1	16	28255660	28829915	2	chr16_bp28505660_rsidrs151234	0.830436	A_lat	2	A-1	A	2	2	A	2	2	A	2	2	A-2	NA	chr16_bp28505660_rsidrs151234	chr16_bp28505660_rsidrs151234	NA		NA	NA	-0.0587563	NA	NA	0	0	0	0	NA
JAM-blood-cell-trait	LY-SSC	0	16	30208720	31237380	127	chr16_bp30969485_rsidrs201675920	0.138356	E_obs	5	E-0.211	NA	NA	NA	NA	NA	NA	NA	NA	NA	A-4, B-9, C-1, D-3, E-5, F-17, G-1, H-16	NA	NA	NA	NA	ML23	0.86	ML23	0.0132001	0.0126239	NA	0	0	0	0	0	-4	-4
JAM-blood-cell-trait	LY-FSC	0	16	30208720	31237380	99	chr16_bp30584430_rsidrs34114657	0.403945	H_obs	16	H-0.8	NA	NA	NA	NA	NA	NA	H	16	16	A-4, B-9, C-1, D-3, E-5, F-17, G-1, H-16	NA	NA	NA	NA	ML23	0.846	ML23	-0.252388	-0.252964	NA	0	0	0	0	0	-32	-32
JAM-blood-cell-trait	LYMPH#	0	16	30208720	31237380	26	chr16_bp30471109_rsidrs7196129	0.259682	B_obs	9	B-0.652	NA	NA	NA	NA	NA	NA	NA	NA	NA	A-4, B-9, C-1, D-3, E-5, F-17, G-1, H-16	NA	NA	NA	NA	ML9	0.907	ML9	-0.0411449	-0.0411449	NA	0	0	0	0	0	6	6
JAM-latent-factor	ML23	0	16	30208720	31237380	131	chr16_bp30969485_rsidrs201675920	0.151556	A_lat	2	A-0.165	NA	NA	NA	NA	NA	NA	NA	NA	NA	A-2, B-20, C-3, D-1, E-9	NA	NA	NA	NA		NA	NA	-0.252388	NA	NA	0	0	0	0	0			0
JAM-latent-factor	ML9	0	16	30208720	31237380	20	chr16_bp30495657_rsidrs7197010	0.218537	E_lat	9	E-0.819	NA	NA	NA	E	9	9	E	9	9	A-2, B-20, C-3, D-1, E-9	NA	NA	NA	NA		NA	NA	-0.0411449	NA	NA	0	0	0	0	0			0
flashfm-latent-factor	ML23	0	16	30208720	31237380	131	chr16_bp30969485_rsidrs201675920	0.15098	A_lat	2	A-0.165	NA	NA	NA	NA	NA	NA	NA	NA	NA	A-2, B-20, C-3, D-1, E-9	NA	NA	NA	NA		NA	NA	NA	-0.252964	-0.0005762	0	0	0	0	0
flashfm-latent-factor	ML9	0	16	30208720	31237380	20	chr16_bp30495657_rsidrs7197010	0.218537	E_lat	9	E-0.819	NA	NA	NA	E	9	9	E	9	9	A-2, B-20, C-3, D-1, E-9	NA	NA	NA	NA		NA	NA	NA	-0.0411449	0	0	0	0	0	0
JAM-blood-cell-trait	PLT-FSC-DW	0	16	81538975	82221403	55	chr16_bp81870969_rsidrs12445050	0.24657	A_obs	7	A-0.459	NA	NA	NA	NA	NA	NA	NA	NA	NA	A-7, B-9, C-5	NA	NA	NA	NA	ML18	0.9	ML18	-0.121259	0.716216	NA	0	0	0	0	0	-4	43
JAM-blood-cell-trait	PLT-SSC-DW	0	16	81538975	82221403	15	chr16_bp81870969_rsidrs12445050	0.296461	A_obs	7	A-0.957	A	7	7	A	7	7	A	7	7	A-7, B-9, C-5	NA	NA	NA	NA	ML18	0.824	ML18	-0.17115	0.666325	NA	0	0	0	0	0	-44	3
JAM-latent-factor	ML16	0	16	81538975	82221403	10	chr16_bp81870969_rsidrs12445050	0.692086	A_lat	10	A-0.982	A	10	10	A	10	10	A	10	10	A-10, B-4, C-2, D-11, E-1, F-1, G-1	NA	NA	NA	NA		NA	NA	Inf	NA	NA	0	0	0	0	0			5
JAM-latent-factor	ML18	0	16	81538975	82221403	59	chr16_bp81879273_rsidrs12926234	0.125311	D_lat	11	D-0.466	NA	NA	NA	NA	NA	NA	NA	NA	NA	A-10, B-4, C-2, D-11, E-1, F-1, G-1	NA	NA	NA	NA		NA	NA	-0.17115	NA	NA	0	0	0	0	0			47
flashfm-latent-factor	ML16	0	16	81538975	82221403	5	chr16_bp81870969_rsidrs12445050	0.973729	A_lat	1	A-0.974	A	1	1	A	1	1	A	1	1	A-1	chr16_bp81870969_rsidrs12445050	chr16_bp81870969_rsidrs12445050	chr16_bp81870969_rsidrs12445050	FAM173A,CCDC78,HAGHL,NARFL,MSLN,MIR662,RPUSD1,CHTF18,GNG13,PRR25,PLCG2		NA	NA	NA	Inf	0.281643	0	0	0	0	0
flashfm-latent-factor	ML18	0	16	81538975	82221403	12	chr16_bp81870969_rsidrs12445050	0.962787	A_lat	1	A-0.963	A	1	1	A	1	1	A	1	1	A-1	chr16_bp81870969_rsidrs12445050	chr16_bp81870969_rsidrs12445050	chr16_bp81870969_rsidrs12445050	FAM173A,CCDC78,HAGHL,NARFL,MSLN,MIR662,RPUSD1,CHTF18,GNG13,PRR25,PLCG2		NA	NA	NA	0.666325	0.837476	0	0	0	0	0
JAM-blood-cell-trait	GRAN%MYELOID	1	16	85435120	86269087	3	chr16_bp85928621_rsidrs391855	0.904907	B_obs	3	B-1	B	3	3	B	3	3	B	3	3	A-1, B-3, C-15	chr16_bp85928621_rsidrs391855	chr16_bp85928621_rsidrs391855	chr16_bp85928621_rsidrs391855	MSLN,MIR662,RPUSD1,CHTF18,GNG13,PRR25,TMEM114,TMEM114,IRF8,MIR6774	ML1, ML7	0.318, 0.635	ML7	-0.0430031	NA	NA	0	0	0	0	NA	-3
JAM-blood-cell-trait	MONO#	1	16	85435120	86269087	23	chr16_bp85926695_rsidrs12922615	0.105441	C_obs	15	C-0.799	NA	NA	NA	NA	NA	NA	C	15	15	A-1, B-3, C-15	NA	NA	NA	NA	ML7	0.74	ML7	0.756463	NA	NA	0	0	0	0	NA	17
JAM-blood-cell-trait	MONO%	1	16	85435120	86269087	4	chr16_bp85928621_rsidrs391855	0.948523	B_obs	3	B-0.986	B	3	3	B	3	3	B	3	3	A-1, B-3, C-15	chr16_bp85928621_rsidrs391855	chr16_bp85928621_rsidrs391855	chr16_bp85928621_rsidrs391855	MSLN,MIR662,RPUSD1,CHTF18,GNG13,PRR25,TMEM114,TMEM114,IRF8,MIR6774	ML7	0.822	ML7	-0.0866199	NA	NA	0	0	0	0	NA	-2
JAM-latent-factor	ML7	1	16	85435120	86269087	6	chr16_bp85928621_rsidrs391855	0.861904	B_lat	3	B-0.906	B	3	3	B	3	3	B	3	3	A-1, B-3, C-1, D-1	NA	chr16_bp85928621_rsidrs391855	chr16_bp85928621_rsidrs391855	NA		NA	NA	-0.0866199	NA	NA	0	0	0	0	NA
JAM-blood-cell-trait	BASO#	1	16	88259849	89355007	28	chr16_bp88517105_rsidrs904801	0.47967	C_obs	17	C-0.952	C	17	17	C	17	17	C	17	17	A-1, B-6, C-17	NA	NA	NA	NA	ML8	0.889	ML8	-0.142169	-0.142169	NA	0	0	0	0	0	18	18
JAM-blood-cell-trait	BASO%	1	16	88259849	89355007	22	chr16_bp88517105_rsidrs904801	0.522189	C_obs	17	C-0.977	C	17	17	C	17	17	C	17	17	A-1, B-6, C-17	NA	NA	NA	NA	ML8	0.905	ML8	-0.184689	-0.184689	NA	0	0	0	0	0	12	12
JAM-blood-cell-trait	BASO%GRAN	1	16	88259849	89355007	27	chr16_bp88517105_rsidrs904801	0.476808	C_obs	17	C-0.968	C	17	17	C	17	17	C	17	17	A-1, B-6, C-17	NA	NA	NA	NA	ML8	0.8	ML8	-0.139308	-0.139308	NA	0	0	0	0	0	17	17
JAM-blood-cell-trait	MCHC	1	16	88259849	89355007	4	chr16_bp88862343_rsidrs861400	0.688033	B_obs	6	B-1	B	6	6	B	6	6	B	6	6	A-1, B-6, C-17	NA	NA	NA	NA	ML2, ML12	0.273, 0.579	ML12	0.0629686	0.277711	NA	0	0	0	0	0	1	1
JAM-blood-cell-trait	RET#	1	16	88259849	89355007	4	chr16_bp88856084_rsidrs551118	0.93801	B_obs	6	B-0.998	B	6	6	B	6	6	B	6	6	A-1, B-6, C-17	chr16_bp88856084_rsidrs551118	chr16_bp88856084_rsidrs551118	chr16_bp88856084_rsidrs551118	CHTF18,GNG13,PRR25,ABAT,TMEM186,PMM2,PIEZO1,LOC100289580,LOC339059,CDT1,APRT,GALNS	ML4, ML13	0.262, 0.619	ML13	-0.52696	0.0251353	NA	HGB, RBC#, MCHC	1	1	0	0	-5	1
JAM-blood-cell-trait	RET%	1	16	88259849	89355007	8	chr16_bp88856084_rsidrs551118	0.881566	B_obs	6	B-0.963	B	6	6	B	6	6	B	6	6	A-1, B-6, C-17	NA	chr16_bp88856084_rsidrs551118	chr16_bp88856084_rsidrs551118	NA	ML4, ML13	0.299, 0.637	ML13	-0.470516	0.0815797	NA	0	0	0	0	0	-1	5
JAM-blood-cell-trait	RPI	1	16	88259849	89355007	8	chr16_bp88856084_rsidrs551118	0.564249	B_obs	6	B-0.984	B	6	6	B	6	6	B	6	6	A-1, B-6, C-17	NA	NA	NA	NA	ML6, ML13	0.381, 0.402	ML13	-0.153199	0.398897	NA	0	0	0	0	0	-1	5
JAM-blood-cell-trait	BASO-FSC-DW	1	16	88259849	89355007	39	chr16_bp88517105_rsidrs904801	0.40272	C_obs	17	C-0.87	NA	NA	NA	C	17	17	C	17	17	A-1, B-6, C-17	NA	NA	NA	NA	ML8	0.868	ML8	-0.0652198	-0.0652198	NA	0	0	0	0	0	29	29
JAM-latent-factor	ML12	1	16	88259849	89355007	3	chr16_bp88856084_rsidrs551118	0.751002	A_lat	9	A-1	A	9	9	A	9	9	A	9	9	A-9, B-5, C-2	NA	NA	chr16_bp88856084_rsidrs551118	NA		NA	NA	0.0629686	NA	NA	0	0	0	0	0			0
JAM-latent-factor	ML13	1	16	88259849	89355007	9	chr16_bp88840462_rsidrs10445033	0.41105	A_lat	9	A-0.994	A	9	9	A	9	9	A	9	9	A-9, B-5, C-2	NA	NA	NA	NA		NA	NA	-0.52696	NA	NA	0	0	0	0	0			6
JAM-latent-factor	ML8	1	16	88259849	89355007	10	chr16_bp88517105_rsidrs904801	0.337501	B_lat	5	B-0.751	NA	NA	NA	NA	NA	NA	B	5	5	A-9, B-5, C-2	NA	NA	NA	NA		NA	NA	-0.184689	NA	NA	0	0	0	0	0			0
flashfm-latent-factor	ML12	1	16	88259849	89355007	3	chr16_bp88856084_rsidrs551118	0.965744	A_lat	3	A-1	A	3	3	A	3	3	A	3	3	A-3, B-5, C-2	chr16_bp88856084_rsidrs551118	chr16_bp88856084_rsidrs551118	chr16_bp88856084_rsidrs551118	CHTF18,GNG13,PRR25,ABAT,TMEM186,PMM2,PIEZO1,LOC100289580,LOC339059,CDT1,APRT,GALNS		NA	NA	NA	0.277711	0.214742	HGB, RBC#, MCHC	1	0	0	1
flashfm-latent-factor	ML13	1	16	88259849	89355007	3	chr16_bp88856084_rsidrs551118	0.963146	A_lat	3	A-0.997	A	3	3	A	3	3	A	3	3	A-3, B-5, C-2	chr16_bp88856084_rsidrs551118	chr16_bp88856084_rsidrs551118	chr16_bp88856084_rsidrs551118	CHTF18,GNG13,PRR25,ABAT,TMEM186,PMM2,PIEZO1,LOC100289580,LOC339059,CDT1,APRT,GALNS		NA	NA	NA	0.0251353	0.552096	HGB, RBC#, MCHC	1	0	0	1
flashfm-latent-factor	ML8	1	16	88259849	89355007	10	chr16_bp88517105_rsidrs904801	0.337501	B_lat	5	B-0.751	NA	NA	NA	NA	NA	NA	B	5	5	A-3, B-5, C-2	NA	NA	NA	NA		NA	NA	NA	-0.184689	0	0	0	0	0	0
JAM-blood-cell-trait	PCT	1	17	1708536	2560611	139	chr17_bp2189601_rsidrs74656326	0.116362	A_obs	1	A-0.116	NA	NA	NA	NA	NA	NA	NA	NA	NA	A-1, B-13	NA	NA	NA	NA	ML10	0.885	ML10	0.226531	NA	NA	0	0	0	0	NA	5
JAM-latent-factor	ML10	1	17	1708536	2560611	134	chr17_bp2189601_rsidrs74656326	0.342893	A_lat	1	A-0.343	NA	NA	NA	NA	NA	NA	NA	NA	NA	A-1, B-4	NA	NA	NA	NA		NA	NA	0.226531	NA	NA	0	0	0	0	NA
JAM-blood-cell-trait	EO#	1	17	4281882	4988958	2	chr17_bp4535314_rsidrs34210653	0.85263	A_obs	2	A-1	A	2	2	A	2	2	A	2	2	A-2	NA	chr17_bp4535314_rsidrs34210653	chr17_bp4535314_rsidrs34210653	NA	ML3	0.958	ML3	0.00327517	NA	NA	0	0	0	0	NA	0
JAM-blood-cell-trait	(EO+BASO)#	1	17	4281882	4988958	2	chr17_bp4535314_rsidrs34210653	0.902603	A_obs	2	A-1	A	2	2	A	2	2	A	2	2	A-2	chr17_bp4535314_rsidrs34210653	chr17_bp4535314_rsidrs34210653	chr17_bp4535314_rsidrs34210653	DOC2B,LOC100506371,VPS53,SMTNL2,ALOX15,PELP1,ITGB3,LOC102724508,EFCAB13	ML3	0.862	ML3	-0.0466979	NA	NA	EO#, EO%	1	1	0	NA	0
JAM-blood-cell-trait	EO%	1	17	4281882	4988958	2	chr17_bp4535314_rsidrs34210653	0.934591	A_obs	2	A-1	A	2	2	A	2	2	A	2	2	A-2	chr17_bp4535314_rsidrs34210653	chr17_bp4535314_rsidrs34210653	chr17_bp4535314_rsidrs34210653	DOC2B,LOC100506371,VPS53,SMTNL2,ALOX15,PELP1,ITGB3,LOC102724508,EFCAB13	ML3	0.946	ML3	-0.0786857	NA	NA	EO#, EO%	1	1	0	NA	0
JAM-blood-cell-trait	EO%GRAN	1	17	4281882	4988958	2	chr17_bp4535314_rsidrs34210653	0.944878	A_obs	2	A-1	A	2	2	A	2	2	A	2	2	A-2	chr17_bp4535314_rsidrs34210653	chr17_bp4535314_rsidrs34210653	chr17_bp4535314_rsidrs34210653	DOC2B,LOC100506371,VPS53,SMTNL2,ALOX15,PELP1,ITGB3,LOC102724508,EFCAB13	ML3	0.886	ML3	-0.0889723	NA	NA	EO#, EO%	1	1	0	NA	0
JAM-blood-cell-trait	NEUT%GRAN	1	17	4281882	4988958	2	chr17_bp4535314_rsidrs34210653	0.971013	A_obs	2	A-1	A	2	2	A	2	2	A	2	2	A-2	chr17_bp4535314_rsidrs34210653	chr17_bp4535314_rsidrs34210653	chr17_bp4535314_rsidrs34210653	DOC2B,LOC100506371,VPS53,SMTNL2,ALOX15,PELP1,ITGB3,LOC102724508,EFCAB13	ML3	0.782	ML3	-0.115108	NA	NA	EO#, EO%	1	1	0	NA	0
JAM-latent-factor	ML3	1	17	4281882	4988958	2	chr17_bp4535314_rsidrs34210653	0.855905	A_lat	2	A-1	A	2	2	A	2	2	A	2	2	A-2	NA	chr17_bp4535314_rsidrs34210653	chr17_bp4535314_rsidrs34210653	NA		NA	NA	-0.115108	NA	NA	0	0	0	0	NA
JAM-blood-cell-trait	MCH	1	17	19554247	20385672	257	chr17_bp19822362_rsidrs203453	0.347808	A_obs	1	A-0.348	NA	NA	NA	NA	NA	NA	NA	NA	NA	A-1, B-22	NA	NA	NA	NA	ML2	0.941	ML2	-0.239401	NA	NA	0	0	0	0	NA	161
JAM-blood-cell-trait	RET-He	1	17	19554247	20385672	92	chr17_bp19918626_rsidrs34848191	0.14933	B_obs	22	B-0.797	NA	NA	NA	NA	NA	NA	B	22	22	A-1, B-22	NA	NA	NA	NA	ML2	0.879	ML2	-0.0409228	NA	NA	0	0	0	0	NA	-4
JAM-blood-cell-trait	RET-FSC	1	17	19554247	20385672	90	chr17_bp19918626_rsidrs34848191	0.153868	B_obs	22	B-0.812	NA	NA	NA	B	22	22	B	22	22	A-1, B-22	NA	NA	NA	NA	ML2	0.879	ML2	-0.0454615	NA	NA	0	0	0	0	NA	-6
JAM-latent-factor	ML2	1	17	19554247	20385672	96	chr17_bp19918626_rsidrs34848191	0.108407	B_lat	23	B-0.69	NA	NA	NA	NA	NA	NA	NA	NA	NA	A-1, B-23	NA	NA	NA	NA		NA	NA	-0.239401	NA	NA	0	0	0	0	NA
JAM-blood-cell-trait	HFR	1	17	26785916	27449518	138	chr17_bp27184386_rsidrs59068724	0.0527251	D_obs	67	D-0.667	NA	NA	NA	NA	NA	NA	NA	NA	NA	A-3, B-1, C-1, D-67	NA	NA	NA	NA	ML4, ML19	0.59, 0.396	ML4	-0.0224315	-0.0241126	NA	0	0	0	0	0	10	10
JAM-blood-cell-trait	HLSR#	1	17	26785916	27449518	137	chr17_bp27184533_rsidrs62066838	0.0260626	D_obs	67	D-0.622	NA	NA	NA	NA	NA	NA	NA	NA	NA	A-3, B-1, C-1, D-67	NA	NA	NA	NA	ML4	0.859	ML4	0.00423098	0.00254985	NA	0	0	0	0	0	9	9
JAM-blood-cell-trait	HLSR%	1	17	26785916	27449518	136	chr17_bp27184533_rsidrs62066838	0.0265616	D_obs	67	D-0.613	NA	NA	NA	NA	NA	NA	NA	NA	NA	A-3, B-1, C-1, D-67	NA	NA	NA	NA	ML4	0.871	ML4	0.00373205	0.00205092	NA	0	0	0	0	0	8	8
JAM-blood-cell-trait	Hyper-He	1	17	26785916	27449518	139	chr17_bp27164454_rsidrs12450825	0.0252099	D_obs	67	D-0.528	NA	NA	NA	NA	NA	NA	NA	NA	NA	A-3, B-1, C-1, D-67	NA	NA	NA	NA	ML2	0.829	ML2	0.0116159	0.00268454	NA	0	0	0	0	0	4	8
JAM-blood-cell-trait	IRF	1	17	26785916	27449518	132	chr17_bp27183155_rsidrs9916866	0.0316441	D_obs	67	D-0.674	NA	NA	NA	NA	NA	NA	NA	NA	NA	A-3, B-1, C-1, D-67	NA	NA	NA	NA	ML4	0.985	ML4	-0.0013504	-0.0030316	NA	0	0	0	0	0	4	4
JAM-blood-cell-trait	IRF-FSC	1	17	26785916	27449518	126	chr17_bp27164454_rsidrs12450825	0.454329	D_obs	67	D-0.799	NA	NA	NA	NA	NA	NA	D	67	67	A-3, B-1, C-1, D-67	NA	NA	NA	NA	ML2	0.837	ML2	-0.417503	-0.426435	NA	0	0	0	0	0	-9	-5
JAM-blood-cell-trait	LFR	1	17	26785916	27449518	132	chr17_bp27081160_rsidrs11080072	0.031597	D_obs	67	D-0.675	NA	NA	NA	NA	NA	NA	NA	NA	NA	A-3, B-1, C-1, D-67	NA	NA	NA	NA	ML4	0.985	ML4	-0.0013034	-0.0029845	NA	0	0	0	0	0	4	4
JAM-blood-cell-trait	MCH	1	17	26785916	27449518	143	chr17_bp27097586_rsidrs200413576	0.0245503	B_obs	1	B-0.025	NA	NA	NA	NA	NA	NA	NA	NA	NA	A-3, B-1, C-1, D-67	NA	NA	NA	NA	ML2	0.941	ML2	0.0122755	0.0033442	NA	0	0	0	0	0	8	12
JAM-blood-cell-trait	MCHC	1	17	26785916	27449518	138	chr17_bp27077331_rsidrs3181215	0.0353771	D_obs	67	D-0.534	NA	NA	NA	NA	NA	NA	NA	NA	NA	A-3, B-1, C-1, D-67	NA	NA	NA	NA	ML2, ML12	0.273, 0.579	ML12	NA	NA	NA	0	0	0	0	0	3	7
JAM-blood-cell-trait	MFR	1	17	26785916	27449518	133	chr17_bp27087605_rsidrs398038210	0.0386678	D_obs	67	D-0.634	NA	NA	NA	NA	NA	NA	NA	NA	NA	A-3, B-1, C-1, D-67	NA	NA	NA	NA	ML4	0.961	ML4	-0.0083742	-0.0100554	NA	0	0	0	0	0	5	5
JAM-blood-cell-trait	RBC-He	1	17	26785916	27449518	141	chr17_bp27147979_rsidrs66509310	0.0282326	D_obs	67	D-0.547	NA	NA	NA	NA	NA	NA	NA	NA	NA	A-3, B-1, C-1, D-67	NA	NA	NA	NA	ML2	0.967	ML2	0.00859321	-0.0003381	NA	0	0	0	0	0	6	10
JAM-blood-cell-trait	RDW	1	17	26785916	27449518	143	chr17_bp27193652_rsidrs572856884	0.104822	A_obs	3	A-0.21	NA	NA	NA	NA	NA	NA	NA	NA	NA	A-3, B-1, C-1, D-67	NA	NA	NA	NA	ML2, ML14	0.283, 0.651	ML14	NA	NA	NA	0	0	0	0	0	8	12
JAM-blood-cell-trait	RET-He	1	17	26785916	27449518	135	chr17_bp27129129_rsidrs35397064	0.0629059	D_obs	67	D-0.594	NA	NA	NA	NA	NA	NA	NA	NA	NA	A-3, B-1, C-1, D-67	NA	NA	NA	NA	ML2	0.879	ML2	-0.0260802	-0.0350115	NA	0	0	0	0	0	0	4
JAM-blood-cell-trait	RBC-FSC	1	17	26785916	27449518	140	chr17_bp27106993_rsidrs201541427	0.029837	D_obs	67	D-0.554	NA	NA	NA	NA	NA	NA	NA	NA	NA	A-3, B-1, C-1, D-67	NA	NA	NA	NA	ML2	0.967	ML2	0.00698875	-0.0019426	NA	0	0	0	0	0	5	9
JAM-blood-cell-trait	RBC-SSC	1	17	26785916	27449518	142	chr17_bp27101164_rsidrs11434048	0.106025	D_obs	67	D-0.615	NA	NA	NA	NA	NA	NA	NA	NA	NA	A-3, B-1, C-1, D-67	NA	NA	NA	NA	ML2, ML21	0.551, 0.29	ML2	-0.0691993	-0.0781306	NA	0	0	0	0	0	7	11
JAM-blood-cell-trait	RET-SFL	1	17	26785916	27449518	131	chr17_bp27170155_rsidrs66697867	0.150949	D_obs	67	D-0.744	NA	NA	NA	NA	NA	NA	D	67	67	A-3, B-1, C-1, D-67	NA	NA	NA	NA	ML4	0.876	ML4	-0.120656	-0.122337	NA	0	0	0	0	0	3	3
JAM-blood-cell-trait	RET-FSC	1	17	26785916	27449518	135	chr17_bp27129129_rsidrs35397064	0.0613016	D_obs	67	D-0.593	NA	NA	NA	NA	NA	NA	NA	NA	NA	A-3, B-1, C-1, D-67	NA	NA	NA	NA	ML2	0.879	ML2	-0.0244758	-0.0334071	NA	0	0	0	0	0	0	4
JAM-latent-factor	ML2	1	17	26785916	27449518	135	chr17_bp27147979_rsidrs66509310	0.0368258	B_lat	48	B-0.429	NA	NA	NA	NA	NA	NA	NA	NA	NA	A-1, B-48	NA	NA	NA	NA		NA	NA	-0.417503	NA	NA	0	0	0	0	0			4
JAM-latent-factor	ML4	1	17	26785916	27449518	128	chr17_bp27183155_rsidrs9916866	0.0302936	B_lat	48	B-0.571	NA	NA	NA	NA	NA	NA	NA	NA	NA	A-1, B-48	NA	NA	NA	NA		NA	NA	-0.120656	NA	NA	0	0	0	0	0			0
flashfm-latent-factor	ML2	1	17	26785916	27449518	131	chr17_bp27127052_rsidrs35953415	0.0278945	B_lat	27	B-0.4	NA	NA	NA	NA	NA	NA	NA	NA	NA	B-27	NA	NA	NA	NA		NA	NA	NA	-0.426435	-0.0089313	0	0	0	0	0
flashfm-latent-factor	ML4	1	17	26785916	27449518	128	chr17_bp27127052_rsidrs35953415	0.0286125	B_lat	27	B-0.432	NA	NA	NA	NA	NA	NA	NA	NA	NA	B-27	NA	NA	NA	NA		NA	NA	NA	-0.122337	-0.0016811	0	0	0	0	0
JAM-blood-cell-trait	H-IPF	1	17	27329011	28265026	129	chr17_bp27862311_rsidrs36015749	0.0271238	C_obs	51	C-0.548	NA	NA	NA	NA	NA	NA	NA	NA	NA	A-9, B-1, C-51	NA	NA	NA	NA	ML5	0.847	ML5	0.0440339	0.0943753	NA	0	0	0	0	0	27	32
JAM-blood-cell-trait	IPF%	1	17	27329011	28265026	121	chr17_bp27862311_rsidrs36015749	0.0315903	C_obs	51	C-0.591	NA	NA	NA	NA	NA	NA	NA	NA	NA	A-9, B-1, C-51	NA	NA	NA	NA	ML5	0.898	ML5	0.0395675	0.0899089	NA	0	0	0	0	0	19	24
JAM-blood-cell-trait	IPF#	1	17	27329011	28265026	123	chr17_bp27799274_rsidrs36070425	0.144562	B_obs	1	B-0.145	NA	NA	NA	NA	NA	NA	NA	NA	NA	A-9, B-1, C-51	NA	NA	NA	NA	ML5	0.793	ML5	-0.0734042	-0.0230627	NA	0	0	0	0	0	21	26
JAM-blood-cell-trait	MPV	1	17	27329011	28265026	111	chr17_bp27862311_rsidrs36015749	0.0584467	C_obs	51	C-0.659	NA	NA	NA	NA	NA	NA	NA	NA	NA	A-9, B-1, C-51	NA	NA	NA	NA	ML5	0.84	ML5	0.012711	0.0630525	NA	0	0	0	0	0	9	14
JAM-blood-cell-trait	P-LCR	1	17	27329011	28265026	112	chr17_bp27862311_rsidrs36015749	0.0576598	C_obs	51	C-0.659	NA	NA	NA	NA	NA	NA	NA	NA	NA	A-9, B-1, C-51	NA	NA	NA	NA	ML5	0.836	ML5	0.0134979	0.0638394	NA	0	0	0	0	0	10	15
JAM-blood-cell-trait	PDW	1	17	27329011	28265026	112	chr17_bp27862311_rsidrs36015749	0.042497	C_obs	51	C-0.615	NA	NA	NA	NA	NA	NA	NA	NA	NA	A-9, B-1, C-51	NA	NA	NA	NA	ML5	0.831	ML5	0.0286607	0.0790022	NA	0	0	0	0	0	10	15
JAM-blood-cell-trait	PLT-SFL-DW	1	17	27329011	28265026	177	chr17_bp27673332_rsidrs112457650	0.202121	A_obs	9	A-0.327	NA	NA	NA	NA	NA	NA	NA	NA	NA	A-9, B-1, C-51	NA	NA	NA	NA	ML18	0.861	ML18	-0.17173	-0.0817838	NA	0	0	0	0	0	41	72
JAM-blood-cell-trait	PLT-FSC-DW	1	17	27329011	28265026	130	chr17_bp27867868_rsidrs35914520	0.0481391	C_obs	51	C-0.591	NA	NA	NA	NA	NA	NA	NA	NA	NA	A-9, B-1, C-51	NA	NA	NA	NA	ML18	0.9	ML18	-0.0177485	0.0721978	NA	0	0	0	0	0	-6	25
JAM-blood-cell-trait	PLT-SFL	1	17	27329011	28265026	105	chr17_bp27857698_rsidrs536327	0.0811302	C_obs	51	C-0.767	NA	NA	NA	NA	NA	NA	C	51	51	A-9, B-1, C-51	NA	NA	NA	NA	ML5	0.926	ML5	-0.0099725	0.040369	NA	0	0	0	0	0	3	8
JAM-blood-cell-trait	PLT-FSC	1	17	27329011	28265026	103	chr17_bp27857698_rsidrs536327	0.109581	C_obs	51	C-0.764	NA	NA	NA	NA	NA	NA	C	51	51	A-9, B-1, C-51	NA	NA	NA	NA	ML5	0.729	ML5	-0.0384236	0.0119179	NA	0	0	0	0	0	1	6
JAM-blood-cell-trait	PLT-SSC	1	17	27329011	28265026	112	chr17_bp27857698_rsidrs536327	0.0655951	C_obs	51	C-0.664	NA	NA	NA	NA	NA	NA	NA	NA	NA	A-9, B-1, C-51	NA	NA	NA	NA	ML5	0.746	ML5	0.00556264	0.0559041	NA	0	0	0	0	0	10	15
JAM-latent-factor	ML18	1	17	27329011	28265026	136	chr17_bp27867868_rsidrs35914520	0.0303906	A_lat	34	A-0.421	NA	NA	NA	NA	NA	NA	NA	NA	NA	A-34	NA	NA	NA	NA		NA	NA	-0.17173	NA	NA	0	0	0	0	0			31
JAM-latent-factor	ML5	1	17	27329011	28265026	102	chr17_bp27862311_rsidrs36015749	0.0711577	A_lat	34	A-0.621	NA	NA	NA	NA	NA	NA	NA	NA	NA	A-34	NA	NA	NA	NA		NA	NA	-0.0734042	NA	NA	0	0	0	0	0			5
flashfm-latent-factor	ML18	1	17	27329011	28265026	105	chr17_bp27857698_rsidrs536327	0.120337	A_lat	15	A-0.66	NA	NA	NA	NA	NA	NA	NA	NA	NA	A-15	NA	NA	NA	NA		NA	NA	NA	-0.0817838	0.0899463	0	0	0	0	0
flashfm-latent-factor	ML5	1	17	27329011	28265026	97	chr17_bp27857698_rsidrs536327	0.121499	A_lat	15	A-0.672	NA	NA	NA	NA	NA	NA	NA	NA	NA	A-15	NA	NA	NA	NA		NA	NA	NA	-0.0230627	0.0503415	0	0	0	0	0
JAM-blood-cell-trait	RDW	0	17	30736984	31548230	51	chr17_bp31251098_rsidrs4605221	0.157464	A_obs	33	A-0.877	NA	NA	NA	A	33	33	A	33	33	A-33	NA	NA	NA	NA	ML2, ML14	0.283, 0.651	ML14	-0.0070681	NA	NA	0	0	0	0	NA	-2
JAM-blood-cell-trait	RDW-SD	0	17	30736984	31548230	60	chr17_bp31251098_rsidrs4605221	0.180384	A_obs	33	A-0.842	NA	NA	NA	A	33	33	A	33	33	A-33	NA	NA	NA	NA	ML14	0.919	ML14	-0.0299877	NA	NA	0	0	0	0	NA	7
JAM-latent-factor	ML14	0	17	30736984	31548230	53	chr17_bp31251098_rsidrs4605221	0.150396	A_lat	30	A-0.835	NA	NA	NA	A	30	30	A	30	30	A-30	NA	NA	NA	NA		NA	NA	-0.0299877	NA	NA	0	0	0	0	NA
JAM-blood-cell-trait	H-IPF	1	17	33564758	34573119	22	chr17_bp33955377_rsidrs1037592	0.138111	D_obs	23	D-0.999	D	23	23	D	23	23	D	23	23	A-3, B-8, C-4, D-23, E-5	NA	NA	NA	NA	ML5	0.847	ML5	-0.0571497	0.159954	NA	0	0	0	0	0	-3	1
JAM-blood-cell-trait	IPF%	1	17	33564758	34573119	22	chr17_bp33955377_rsidrs1037592	0.107276	D_obs	23	D-0.999	D	23	23	D	23	23	D	23	23	A-3, B-8, C-4, D-23, E-5	NA	NA	NA	NA	ML5	0.898	ML5	-0.0263146	0.190789	NA	0	0	0	0	0	-3	1
JAM-blood-cell-trait	IPF#	1	17	33564758	34573119	23	chr17_bp33955377_rsidrs1037592	0.0952955	D_obs	23	D-0.997	D	23	23	D	23	23	D	23	23	A-3, B-8, C-4, D-23, E-5	NA	NA	NA	NA	ML5	0.793	ML5	-0.0143344	0.202769	NA	0	0	0	0	0	-2	2
JAM-blood-cell-trait	MCHC	1	17	33564758	34573119	10	chr17_bp34323119_rsidrs854689	0.482516	A_obs	3	A-0.962	A	3	3	A	3	3	A	3	3	A-3, B-8, C-4, D-23, E-5	NA	NA	NA	NA	ML2, ML12	0.273, 0.579	ML12	0.0723954	0.0713272	NA	0	0	0	0	0	-18	-18
JAM-blood-cell-trait	PLT-SFL-DW	1	17	33564758	34573119	22	chr17_bp33959247_rsidrs11868206	0.134911	D_obs	23	D-1	D	23	23	D	23	23	D	23	23	A-3, B-8, C-4, D-23, E-5	NA	NA	NA	NA	ML18	0.861	ML18	0.163786	0.182066	NA	0	0	0	0	0	2	1
JAM-blood-cell-trait	PLT-FSC-DW	1	17	33564758	34573119	69	chr17_bp33864771_rsidrs8082605	0.293083	E_obs	5	E-0.377	NA	NA	NA	NA	NA	NA	NA	NA	NA	A-3, B-8, C-4, D-23, E-5	NA	NA	NA	NA	ML18	0.9	ML18	0.00561428	0.0238946	NA	0	0	0	0	0	49	48
JAM-blood-cell-trait	PLT-SSC-DW	1	17	33564758	34573119	42	chr17_bp33886072_rsidrs144233266	0.107782	D_obs	23	D-0.9	NA	NA	NA	D	23	23	D	23	23	A-3, B-8, C-4, D-23, E-5	NA	NA	NA	NA	ML18	0.824	ML18	0.190915	0.209196	NA	0	0	0	0	0	22	21
JAM-blood-cell-trait	RET#	1	17	33564758	34573119	3	chr17_bp33946107_rsidrs225245	0.764234	C_obs	4	C-0.999	C	4	4	C	4	4	C	4	4	A-3, B-8, C-4, D-23, E-5	NA	NA	chr17_bp33946107_rsidrs225245	NA	ML4, ML13	0.262, 0.619	ML13	0.160008	0.160008	NA	0	0	0	0	0	1	1
JAM-blood-cell-trait	RET%	1	17	33564758	34573119	3	chr17_bp33946107_rsidrs225245	0.685853	C_obs	4	C-1	C	4	4	C	4	4	C	4	4	A-3, B-8, C-4, D-23, E-5	NA	NA	NA	NA	ML4, ML13	0.299, 0.637	ML13	0.23839	0.23839	NA	0	0	0	0	0	1	1
JAM-blood-cell-trait	RPI	1	17	33564758	34573119	38	chr17_bp33946107_rsidrs225245	0.535732	C_obs	4	C-0.833	NA	NA	NA	C	4	4	C	4	4	A-3, B-8, C-4, D-23, E-5	NA	NA	NA	NA	ML6, ML13	0.381, 0.402	ML13	0.388511	0.388511	NA	0	0	0	0	0	36	36
JAM-latent-factor	ML12	1	17	33564758	34573119	28	chr17_bp34323119_rsidrs854689	0.554912	A_lat	3	A-0.931	A	3	3	A	3	3	A	3	3	A-3, B-2, C-24	NA	NA	NA	NA		NA	NA	0.0723954	NA	NA	0	0	0	0	0			0
JAM-latent-factor	ML13	1	17	33564758	34573119	2	chr17_bp33902284_rsidrs1046321	0.924243	B_lat	2	B-1	B	2	2	B	2	2	B	2	2	A-3, B-2, C-24	chr17_bp33902284_rsidrs1046321	chr17_bp33902284_rsidrs1046321	chr17_bp33902284_rsidrs1046321	DOC2B,LOC100506371,FAM101B,SPATA22,ASPA,TRPV3,SLFN14,SNORD7,PEX12,AP2B1		NA	NA	0.160008	NA	NA	HLSR%, HLSR#, RET#, RET%	1	0	1	0			0
JAM-latent-factor	ML18	1	17	33564758	34573119	20	chr17_bp33886072_rsidrs144233266	0.298697	C_lat	24	C-1	C	24	24	C	24	24	C	24	24	A-3, B-2, C-24	NA	NA	NA	NA		NA	NA	0.00561428	NA	NA	0	0	0	0	0			-1
JAM-latent-factor	ML5	1	17	33564758	34573119	25	chr17_bp33955377_rsidrs1037592	0.0809611	C_lat	24	C-0.981	C	24	24	C	24	24	C	24	24	A-3, B-2, C-24	NA	NA	NA	NA		NA	NA	-0.0571497	NA	NA	0	0	0	0	0			4
flashfm-latent-factor	ML12	1	17	33564758	34573119	28	chr17_bp34323119_rsidrs854689	0.553844	A_lat	3	A-0.929	A	3	3	A	3	3	A	3	3	A-3, B-2, C-21	NA	NA	NA	NA		NA	NA	NA	0.0713272	-0.0010682	0	0	0	0	0
flashfm-latent-factor	ML13	1	17	33564758	34573119	2	chr17_bp33902284_rsidrs1046321	0.924243	B_lat	2	B-1	B	2	2	B	2	2	B	2	2	A-3, B-2, C-21	chr17_bp33902284_rsidrs1046321	chr17_bp33902284_rsidrs1046321	chr17_bp33902284_rsidrs1046321	DOC2B,LOC100506371,FAM101B,SPATA22,ASPA,TRPV3,SLFN14,SNORD7,PEX12,AP2B1		NA	NA	NA	0.160008	0	HLSR%, HLSR#, RET#, RET%	1	0	0	1
flashfm-latent-factor	ML18	1	17	33564758	34573119	21	chr17_bp33886072_rsidrs144233266	0.316977	C_lat	21	C-1	C	21	21	C	21	21	C	21	21	A-3, B-2, C-21	NA	NA	NA	NA		NA	NA	NA	0.0238946	0.0182804	0	0	0	0	0
flashfm-latent-factor	ML5	1	17	33564758	34573119	21	chr17_bp33886072_rsidrs144233266	0.298065	C_lat	21	C-0.99	C	21	21	C	21	21	C	21	21	A-3, B-2, C-21	NA	NA	NA	NA		NA	NA	NA	0.159954	0.217104	0	0	0	0	0
JAM-blood-cell-trait	(BASO+NEUT)#	1	17	37490161	38612366	42	chr17_bp38175426_rsidrs1045929	0.619463	A_obs	65	A-0.991	A	65	65	A	65	65	A	65	65	A-65	NA	NA	NA	NA	ML1	0.979	ML1	0.0455224	NA	NA	0	0	0	0	NA	-2
JAM-blood-cell-trait	GRAN#	1	17	37490161	38612366	48	chr17_bp38175426_rsidrs1045929	0.698364	A_obs	65	A-0.992	A	65	65	A	65	65	A	65	65	A-65	NA	NA	NA	NA	ML1	0.982	ML1	-0.0333787	NA	NA	0	0	0	0	NA	4
JAM-blood-cell-trait	GRAN%MYELOID	1	17	37490161	38612366	54	chr17_bp38175426_rsidrs1045929	0.0484898	A_obs	65	A-0.969	A	65	65	A	65	65	A	65	65	A-65	NA	NA	NA	NA	ML1, ML7	0.318, 0.635	ML7	NA	NA	NA	0	0	0	0	NA	10
JAM-blood-cell-trait	IG#	1	17	37490161	38612366	64	chr17_bp38140927_rsidrs2305482	0.0883688	A_obs	65	A-0.989	A	65	65	A	65	65	A	65	65	A-65	NA	NA	NA	NA	ML1, ML11	0.325, 0.635	ML11	NA	NA	NA	0	0	0	0	NA	20
JAM-blood-cell-trait	LYMPH%	1	17	37490161	38612366	44	chr17_bp38149724_rsidrs3785549	0.100879	A_obs	65	A-1	A	65	65	A	65	65	A	65	65	A-65	NA	NA	NA	NA	ML1, ML9	0.41, 0.57	ML9	NA	NA	NA	0	0	0	0	NA	0
JAM-blood-cell-trait	MYELOID#	1	17	37490161	38612366	56	chr17_bp38175426_rsidrs1045929	0.721524	A_obs	65	A-0.992	A	65	65	A	65	65	A	65	65	A-65	NA	NA	chr17_bp38175426_rsidrs1045929	NA	ML1	0.973	ML1	-0.0565387	NA	NA	0	0	0	0	NA	12
JAM-blood-cell-trait	NEUT#	1	17	37490161	38612366	42	chr17_bp38175426_rsidrs1045929	0.604609	A_obs	65	A-0.989	A	65	65	A	65	65	A	65	65	A-65	NA	NA	NA	NA	ML1	0.979	ML1	0.0603764	NA	NA	0	0	0	0	NA	-2
JAM-blood-cell-trait	(NEUT+EO)#	1	17	37490161	38612366	49	chr17_bp38175426_rsidrs1045929	0.678188	A_obs	65	A-0.991	A	65	65	A	65	65	A	65	65	A-65	NA	NA	NA	NA	ML1	0.983	ML1	-0.0132022	NA	NA	0	0	0	0	NA	5
JAM-blood-cell-trait	NEUT%	1	17	37490161	38612366	66	chr17_bp38159335_rsidrs12941811	0.0816022	A_obs	65	A-0.986	A	65	65	A	65	65	A	65	65	A-65	NA	NA	NA	NA	ML1, ML9	0.482, 0.363	ML1	0.583383	NA	NA	0	0	0	0	NA	22
JAM-blood-cell-trait	WBC#	1	17	37490161	38612366	44	chr17_bp38175426_rsidrs1045929	0.665167	A_obs	65	A-0.983	A	65	65	A	65	65	A	65	65	A-65	NA	NA	NA	NA	ML1	0.839	ML1	-0.000181	NA	NA	0	0	0	0	NA	0
JAM-latent-factor	ML1	1	17	37490161	38612366	44	chr17_bp38175426_rsidrs1045929	0.664986	A_lat	11	A-0.791	NA	NA	NA	NA	NA	NA	A	11	11	A-11	NA	NA	NA	NA		NA	NA	-0.0565387	NA	NA	0	0	0	0	NA
JAM-blood-cell-trait	HCT	0	17	43916764	44873789	966	chr17_bp44152803_rsidrs368572568	0.333695	A_obs	1	A-0.334	NA	NA	NA	NA	NA	NA	NA	NA	NA	A-1, B-1, C-1, D-4	NA	NA	NA	NA	ML6	0.916	ML6	0.0201645	NA	NA	0	0	0	0	NA	-224
JAM-blood-cell-trait	RBC#	0	17	43916764	44873789	976	chr17_bp44759766_rsidrs553682853	0.0465446	B_obs	1	B-0.047	NA	NA	NA	NA	NA	NA	NA	NA	NA	A-1, B-1, C-1, D-4	NA	NA	NA	NA	ML2, ML6	0.21, 0.731	ML6	0.307315	NA	NA	0	0	0	0	NA	-214
JAM-latent-factor	ML6	0	17	43916764	44873789	1190	chr17_bp44152803_rsidrs368572568	0.35386	A_lat	1	A-0.354	NA	NA	NA	NA	NA	NA	NA	NA	NA	A-1, B-1, C-3	NA	NA	NA	NA		NA	NA	0.0201645	NA	NA	0	0	0	0	NA
JAM-blood-cell-trait	EO-SSC	1	17	56033118	56851931	3	chr17_bp56339810_rsidrs8178388	0.466751	C_obs	3	C-0.996	C	3	3	C	3	3	C	3	3	A-1, B-1, C-3, D-1, E-4, F-3, G-1, H-1	NA	NA	NA	NA	ML22	0.933	ML22	0.532558	NA	NA	0	0	0	0	NA	2
JAM-blood-cell-trait	NE-FSC	1	17	56033118	56851931	1	chr17_bp56358429_rsidrs34097845	0.999782	B_obs	1	B-1	B	1	1	B	1	1	B	1	1	A-1, B-1, C-3, D-1, E-4, F-3, G-1, H-1	chr17_bp56358429_rsidrs34097845	chr17_bp56358429_rsidrs34097845	chr17_bp56358429_rsidrs34097845	DOC2B,LOC100506371,VPS53,LOC339166,LPO,MPO,BZRAP1,BZRAP1-AS1	ML22	0.911	ML22	-0.0004733	NA	NA	MONO%, MONO#	1	1	0	NA	0
JAM-blood-cell-trait	NE-SSC	1	17	56033118	56851931	16	chr17_bp56048409_rsidrs117825212	1	A_obs	1	A-1	A	1	1	A	1	1	A	1	1	A-1, B-1, C-3, D-1, E-4, F-3, G-1, H-1	chr17_bp56048409_rsidrs117825212	chr17_bp56048409_rsidrs117825212	chr17_bp56048409_rsidrs117825212	DOC2B,LOC100506371,VPS53,CUEDC1,VEZF1,SRSF1	ML22	0.689	ML22	-0.0006911	NA	NA	0	0	0	0	NA	15
JAM-latent-factor	ML22	1	17	56033118	56851931	1	chr17_bp56358429_rsidrs34097845	0.999309	A_lat	1	A-0.999	A	1	1	A	1	1	A	1	1	A-1	chr17_bp56358429_rsidrs34097845	chr17_bp56358429_rsidrs34097845	chr17_bp56358429_rsidrs34097845	DOC2B,LOC100506371,VPS53,LOC339166,LPO,MPO,BZRAP1,BZRAP1-AS1		NA	NA	-0.0006911	NA	NA	MONO%, MONO#	1	0	1	NA
JAM-blood-cell-trait	RE-LYMP(L)%	1	17	66147740	66795452	2	chr17_bp66545452_rsidrs2952313	0.981573	A_obs	1	A-0.982	A	1	1	A	1	1	A	1	1	A-1, B-1	chr17_bp66545452_rsidrs2952313	chr17_bp66545452_rsidrs2952313	chr17_bp66545452_rsidrs2952313	DOC2B,LOC100506371,VPS53,FAM57A,GEMIN4,DBIL5P,GLOD4,RNMTL1,NXN,SLC13A5,XAF1,FBXO39,TEKT1,PRKAR1A,FAM20A	ML17	0.907	ML17	-0.0092343	NA	NA	0	0	0	0	NA	0
JAM-latent-factor	ML17	1	17	66147740	66795452	2	chr17_bp66545452_rsidrs2952313	0.972339	A_lat	1	A-0.972	A	1	1	A	1	1	A	1	1	A-1	chr17_bp66545452_rsidrs2952313	chr17_bp66545452_rsidrs2952313	chr17_bp66545452_rsidrs2952313	DOC2B,LOC100506371,VPS53,FAM57A,GEMIN4,DBIL5P,GLOD4,RNMTL1,NXN,SLC13A5,XAF1,FBXO39,TEKT1,PRKAR1A,FAM20A		NA	NA	-0.0092343	NA	NA	0	0	0	0	NA
JAM-blood-cell-trait	RDW	1	17	75868887	76593961	9	chr17_bp76124865_rsidrs2748424	0.474141	D_obs	4	D-0.912	D	4	4	D	4	4	D	4	4	A-1, B-1, C-2, D-4	NA	NA	NA	NA	ML2, ML14	0.283, 0.651	ML14	0.106354	0.139863	NA	0	0	0	0	0	1	2
JAM-blood-cell-trait	RET%	1	17	75868887	76593961	12	chr17_bp76124810_rsidrs3834968	0.410288	D_obs	4	D-0.855	NA	NA	NA	D	4	4	D	4	4	A-1, B-1, C-2, D-4	NA	NA	NA	NA	ML4, ML13	0.299, 0.637	ML13	-0.131765	0.198788	NA	0	0	0	0	0	-2	5
JAM-latent-factor	ML13	1	17	75868887	76593961	14	chr17_bp76127431_rsidrs383603	0.278523	A_lat	1	A-0.279	NA	NA	NA	NA	NA	NA	NA	NA	NA	A-1, B-1, C-1, D-4, E-1, F-4	NA	NA	NA	NA		NA	NA	-0.131765	NA	NA	0	0	0	0	0			7
JAM-latent-factor	ML14	1	17	75868887	76593961	8	chr17_bp76124846_rsidrs2748425	0.580496	F_lat	4	F-0.954	F	4	4	F	4	4	F	4	4	A-1, B-1, C-1, D-4, E-1, F-4	NA	NA	NA	NA		NA	NA	0.106354	NA	NA	0	0	0	0	0			1
flashfm-latent-factor	ML13	1	17	75868887	76593961	7	chr17_bp76124846_rsidrs2748425	0.609076	F_lat	4	F-0.905	F	4	4	F	4	4	F	4	4	A-1, D-2, F-4	NA	NA	NA	NA		NA	NA	NA	0.198788	0.330553	0	0	0	0	0
flashfm-latent-factor	ML14	1	17	75868887	76593961	7	chr17_bp76124846_rsidrs2748425	0.614005	F_lat	4	F-0.912	F	4	4	F	4	4	F	4	4	A-1, D-2, F-4	NA	NA	NA	NA		NA	NA	NA	0.139863	0.0335093	0	0	0	0	0
JAM-blood-cell-trait	PCT	1	18	41723779	42507300	45	chr18_bp42017901_rsidrs80277818	0.157872	A_obs	27	A-0.892	NA	NA	NA	A	27	27	A	27	27	A-27	NA	NA	NA	NA	ML10	0.885	ML10	0.0733577	NA	NA	0	0	0	0	NA	10
JAM-latent-factor	ML10	1	18	41723779	42507300	35	chr18_bp42017901_rsidrs80277818	0.23123	A_lat	23	A-0.929	A	23	23	A	23	23	A	23	23	A-23	NA	NA	NA	NA		NA	NA	0.0733577	NA	NA	0	0	0	0	NA
JAM-blood-cell-trait	Hyper-He	1	18	43518456	44106297	143	chr18_bp43825539_rsidrs398032702	0.0840374	C_obs	10	C-0.148	NA	NA	NA	NA	NA	NA	NA	NA	NA	A-40, B-1, C-10	NA	NA	NA	NA	ML2	0.829	ML2	0.377697	NA	NA	0	0	0	0	NA	79
JAM-blood-cell-trait	IRF-FSC	1	18	43518456	44106297	19	chr18_bp43825539_rsidrs398032702	0.366375	C_obs	10	C-0.678	NA	NA	NA	NA	NA	NA	NA	NA	NA	A-40, B-1, C-10	NA	NA	NA	NA	ML2	0.837	ML2	0.0953599	NA	NA	0	0	0	0	NA	-45
JAM-blood-cell-trait	MCH	1	18	43518456	44106297	120	chr18_bp43825539_rsidrs398032702	0.292071	C_obs	10	C-0.641	NA	NA	NA	NA	NA	NA	NA	NA	NA	A-40, B-1, C-10	NA	NA	NA	NA	ML2	0.941	ML2	0.169664	NA	NA	0	0	0	0	NA	56
JAM-blood-cell-trait	MCV	1	18	43518456	44106297	129	chr18_bp43825539_rsidrs398032702	0.244797	C_obs	10	C-0.742	NA	NA	NA	NA	NA	NA	C	10	10	A-40, B-1, C-10	NA	NA	NA	NA	ML2	0.734	ML2	0.216938	NA	NA	0	0	0	0	NA	65
JAM-blood-cell-trait	MicroR	1	18	43518456	44106297	118	chr18_bp43825539_rsidrs398032702	0.504714	C_obs	10	C-0.716	NA	NA	NA	NA	NA	NA	C	10	10	A-40, B-1, C-10	NA	NA	NA	NA	ML2	0.796	ML2	-0.0429796	NA	NA	0	0	0	0	NA	54
JAM-blood-cell-trait	RBC-He	1	18	43518456	44106297	115	chr18_bp43825539_rsidrs398032702	0.569085	C_obs	10	C-0.748	NA	NA	NA	NA	NA	NA	C	10	10	A-40, B-1, C-10	NA	NA	NA	NA	ML2	0.967	ML2	-0.107351	NA	NA	0	0	0	0	NA	51
JAM-blood-cell-trait	RDW	1	18	43518456	44106297	138	chr18_bp43719682_rsidrs11082512	0.144208	A_obs	40	A-0.614	NA	NA	NA	NA	NA	NA	NA	NA	NA	A-40, B-1, C-10	NA	NA	NA	NA	ML2, ML14	0.283, 0.651	ML14	NA	NA	NA	0	0	0	0	NA	74
JAM-blood-cell-trait	RET-He	1	18	43518456	44106297	8	chr18_bp43816796_rsidrs11356507	0.567488	B_obs	1	B-0.567	NA	NA	NA	NA	NA	NA	NA	NA	NA	A-40, B-1, C-10	NA	NA	NA	NA	ML2	0.879	ML2	-0.105753	NA	NA	0	0	0	0	NA	-56
JAM-blood-cell-trait	RBC-FSC	1	18	43518456	44106297	110	chr18_bp43825539_rsidrs398032702	0.569528	C_obs	10	C-0.759	NA	NA	NA	NA	NA	NA	C	10	10	A-40, B-1, C-10	NA	NA	NA	NA	ML2	0.967	ML2	-0.107793	NA	NA	0	0	0	0	NA	46
JAM-blood-cell-trait	RET-FSC	1	18	43518456	44106297	9	chr18_bp43816796_rsidrs11356507	0.509683	B_obs	1	B-0.51	NA	NA	NA	NA	NA	NA	NA	NA	NA	A-40, B-1, C-10	NA	NA	NA	NA	ML2	0.879	ML2	-0.0479482	NA	NA	0	0	0	0	NA	-55
JAM-latent-factor	ML2	1	18	43518456	44106297	64	chr18_bp43825539_rsidrs398032702	0.461735	B_lat	7	B-0.8	NA	NA	NA	NA	NA	NA	B	7	7	A-1, B-7	NA	NA	NA	NA		NA	NA	-0.107793	NA	NA	0	0	0	0	NA
JAM-blood-cell-trait	BASO#	1	18	60530199	61241917	5	chr18_bp60920854_rsidrs17758695	1	D_obs	1	D-1	D	1	1	D	1	1	D	1	1	A-1, B-2, C-1, D-1, E-1, F-1, G-1, H-1	chr18_bp60920854_rsidrs17758695	chr18_bp60920854_rsidrs17758695	chr18_bp60920854_rsidrs17758695	LOC102723376,CETN1,CLUL1,C18orf56,TYMS,L3MBTL4,BCL2	ML8	0.889	ML8	0	NA	NA	NEUT#, MCV, WBC#, MCH, BASO%, MONO#, EO#, MSCV, PLT#, PCT, MONO%, MPV, EO%, MRV, RBC#, BASO#	1	1	0	NA	4
JAM-blood-cell-trait	BASO%	1	18	60530199	61241917	3	chr18_bp60920854_rsidrs17758695	1	D_obs	1	D-1	D	1	1	D	1	1	D, B	2024-01-02	3	A-1, B-2, C-1, D-1, E-1, F-1, G-1, H-1	chr18_bp60920854_rsidrs17758695	chr18_bp60920854_rsidrs17758695	chr18_bp60920854_rsidrs17758695, chr18_bp60948372_rsidrs7239838	LOC102723376,CETN1,CLUL1,C18orf56,TYMS,L3MBTL4,BCL2	ML8	0.905	ML8	0	NA	NA	NEUT#, MCV, WBC#, MCH, BASO%, MONO#, EO#, MSCV, PLT#, PCT, MONO%, MPV, EO%, MRV, RBC#, BASO#	1	1	0	NA	2
JAM-blood-cell-trait	BASO%GRAN	1	18	60530199	61241917	4	chr18_bp60920854_rsidrs17758695	1	D_obs	1	D-1	D	1	1	D	1	1	D	1	1	A-1, B-2, C-1, D-1, E-1, F-1, G-1, H-1	chr18_bp60920854_rsidrs17758695	chr18_bp60920854_rsidrs17758695	chr18_bp60920854_rsidrs17758695	LOC102723376,CETN1,CLUL1,C18orf56,TYMS,L3MBTL4,BCL2	ML8	0.8	ML8	0	NA	NA	NEUT#, MCV, WBC#, MCH, BASO%, MONO#, EO#, MSCV, PLT#, PCT, MONO%, MPV, EO%, MRV, RBC#, BASO#	1	1	0	NA	3
JAM-blood-cell-trait	BASO-SFL-DW	1	18	60530199	61241917	3	chr18_bp60920854_rsidrs17758695	1	D_obs	1	D-1	D	1	1	D	1	1	D	1	1	A-1, B-2, C-1, D-1, E-1, F-1, G-1, H-1	chr18_bp60920854_rsidrs17758695	chr18_bp60920854_rsidrs17758695	chr18_bp60920854_rsidrs17758695	LOC102723376,CETN1,CLUL1,C18orf56,TYMS,L3MBTL4,BCL2	ML8	0.868	ML8	0	NA	NA	NEUT#, MCV, WBC#, MCH, BASO%, MONO#, EO#, MSCV, PLT#, PCT, MONO%, MPV, EO%, MRV, RBC#, BASO#	1	1	0	NA	2
JAM-blood-cell-trait	BASO-FSC-DW	1	18	60530199	61241917	3	chr18_bp60920854_rsidrs17758695	1	D_obs	1	D-1	D	1	1	D	1	1	D	1	1	A-1, B-2, C-1, D-1, E-1, F-1, G-1, H-1	chr18_bp60920854_rsidrs17758695	chr18_bp60920854_rsidrs17758695	chr18_bp60920854_rsidrs17758695	LOC102723376,CETN1,CLUL1,C18orf56,TYMS,L3MBTL4,BCL2	ML8	0.868	ML8	0	NA	NA	NEUT#, MCV, WBC#, MCH, BASO%, MONO#, EO#, MSCV, PLT#, PCT, MONO%, MPV, EO%, MRV, RBC#, BASO#	1	1	0	NA	2
JAM-latent-factor	ML8	1	18	60530199	61241917	1	chr18_bp60920854_rsidrs17758695	1	A_lat	1	A-1	A	1	1	A	1	1	A	1	1	A-1	chr18_bp60920854_rsidrs17758695	chr18_bp60920854_rsidrs17758695	chr18_bp60920854_rsidrs17758695	LOC102723376,CETN1,CLUL1,C18orf56,TYMS,L3MBTL4,BCL2		NA	NA	0	NA	NA	NEUT#, MCV, WBC#, MCH, BASO%, MONO#, EO#, MSCV, PLT#, PCT, MONO%, MPV, EO%, MRV, RBC#, BASO#	1	0	1	NA
JAM-blood-cell-trait	H-IPF	1	18	67272821	68120699	30	chr18_bp67522821_rsidrs34875178	0.16758	A_obs	31	A-0.991	A	31	31	A	31	31	A	31	31	A-31, B-2	NA	NA	NA	NA	ML5	0.847	ML5	0.0547216	0.0230257	NA	0	0	0	0	0	-1	0
JAM-blood-cell-trait	IPF%	1	18	67272821	68120699	31	chr18_bp67523260_rsidrs7239671	0.136005	A_obs	31	A-0.884	NA	NA	NA	A	31	31	A	31	31	A-31, B-2	NA	NA	NA	NA	ML5	0.898	ML5	0.086297	0.0546011	NA	0	0	0	0	0	0	1
JAM-blood-cell-trait	IPF#	1	18	67272821	68120699	31	chr18_bp67523260_rsidrs7239671	0.140045	A_obs	31	A-0.93	A	31	31	A	31	31	A	31	31	A-31, B-2	NA	NA	NA	NA	ML5	0.793	ML5	0.0822569	0.0505609	NA	0	0	0	0	0	0	1
JAM-blood-cell-trait	MPV	1	18	67272821	68120699	32	chr18_bp67523453_rsidrs7241191	0.161764	B_obs	2	B-0.162	NA	NA	NA	A	31	31	A	31	31	A-31, B-2	NA	NA	NA	NA	ML5	0.84	ML5	0.0605374	0.0288415	NA	0	0	0	0	0	1	2
JAM-blood-cell-trait	P-LCR	1	18	67272821	68120699	34	chr18_bp67523453_rsidrs7241191	0.189601	B_obs	2	B-0.19	NA	NA	NA	NA	NA	NA	A	31	31	A-31, B-2	NA	NA	NA	NA	ML5	0.836	ML5	0.0327008	0.00100491	NA	0	0	0	0	0	3	4
JAM-blood-cell-trait	PDW	1	18	67272821	68120699	34	chr18_bp67523453_rsidrs7241191	0.291343	B_obs	2	B-0.292	NA	NA	NA	NA	NA	NA	NA	NA	NA	A-31, B-2	NA	NA	NA	NA	ML5	0.831	ML5	-0.0690411	-0.100737	NA	0	0	0	0	0	3	4
JAM-blood-cell-trait	PLT-SFL-DW	1	18	67272821	68120699	43	chr18_bp67523453_rsidrs7241191	0.291198	B_obs	2	B-0.303	NA	NA	NA	NA	NA	NA	NA	NA	NA	A-31, B-2	NA	NA	NA	NA	ML18	0.861	ML18	-0.214426	-0.103468	NA	0	0	0	0	0	5	13
JAM-blood-cell-trait	PLT-SSC-DW	1	18	67272821	68120699	39	chr18_bp67524356_rsidrs1610554	0.0825583	A_obs	31	A-0.948	A	31	31	A	31	31	A	31	31	A-31, B-2	NA	NA	NA	NA	ML18	0.824	ML18	-0.0057863	0.105172	NA	0	0	0	0	0	1	9
JAM-blood-cell-trait	PLT-SFL	1	18	67272821	68120699	51	chr18_bp67523453_rsidrs7241191	0.126843	B_obs	2	B-0.132	NA	NA	NA	NA	NA	NA	A	31	31	A-31, B-2	NA	NA	NA	NA	ML5	0.926	ML5	0.0954586	0.0637627	NA	0	0	0	0	0	20	21
JAM-latent-factor	ML18	1	18	67272821	68120699	38	chr18_bp67524356_rsidrs1610554	0.076772	B_lat	35	B-0.953	B	35	35	B	35	35	B	35	35	A-1, B-35	NA	NA	NA	NA		NA	NA	-0.214426	NA	NA	0	0	0	0	0			8
JAM-latent-factor	ML5	1	18	67272821	68120699	31	chr18_bp67523453_rsidrs7241191	0.222302	A_lat	1	A-0.222	NA	NA	NA	NA	NA	NA	B	35	35	A-1, B-35	NA	NA	NA	NA		NA	NA	-0.0690411	NA	NA	0	0	0	0	0			1
flashfm-latent-factor	ML18	1	18	67272821	68120699	30	chr18_bp67523453_rsidrs7241191	0.187731	A_lat	1	A-0.188	NA	NA	NA	NA	NA	NA	B	18	18	A-1, B-18	NA	NA	NA	NA		NA	NA	NA	-0.103468	0.110959	0	0	0	0	0
flashfm-latent-factor	ML5	1	18	67272821	68120699	30	chr18_bp67523453_rsidrs7241191	0.190606	A_lat	1	A-0.191	NA	NA	NA	NA	NA	NA	B	18	18	A-1, B-18	NA	NA	NA	NA		NA	NA	NA	-0.100737	-0.0316959	0	0	0	0	0
JAM-blood-cell-trait	EO-SFL	1	19	538177	1330189	15	chr19_bp836186_rsidrs376329707	0.450134	B_obs	10	B-0.79	NA	NA	NA	NA	NA	NA	B	10	10	A-5, B-10	NA	NA	NA	NA	ML22	0.625	ML22	0.525823	0.178916	NA	0	0	0	0	0	11	10
JAM-blood-cell-trait	NE-FSC	1	19	538177	1330189	6	chr19_bp834180_rsidrs72982177	0.830766	B_obs	10	B-1	B	10	10	B	10	10	B	10	10	A-5, B-10	NA	chr19_bp834180_rsidrs72982177	chr19_bp834180_rsidrs72982177	NA	ML22	0.911	ML22	0.145191	-0.201716	NA	0	0	0	0	0	2	1
JAM-blood-cell-trait	NE-SFL	1	19	538177	1330189	8	chr19_bp837680_rsidrs7254911	0.264289	B_obs	10	B-0.993	B	10	10	B	10	10	B	10	10	A-5, B-10	NA	NA	NA	NA	ML22	0.881	ML22	0.711668	0.364761	NA	0	0	0	0	0	4	3
JAM-blood-cell-trait	NE-SSC	1	19	538177	1330189	5	chr19_bp834180_rsidrs72982177	0.89467	B_obs	10	B-1	B	10	10	B	10	10	B	10	10	A-5, B-10	NA	chr19_bp834180_rsidrs72982177	chr19_bp834180_rsidrs72982177	NA	ML22	0.689	ML22	0.0812873	-0.26562	NA	0	0	0	0	0	1	0
JAM-blood-cell-trait	NE-SSC-DW	1	19	538177	1330189	3	chr19_bp837174_rsidrs138303849	0.881399	B_obs	10	B-1	B	10	10	B	10	10	B	10	10	A-5, B-10	NA	chr19_bp837174_rsidrs138303849	chr19_bp837174_rsidrs138303849	NA	ML25	0.852	ML25	-0.608674	-0.220988	NA	0	0	0	0	0	-9	-7
JAM-latent-factor	ML22	1	19	538177	1330189	4	chr19_bp834180_rsidrs72982177	0.975957	B_lat	8	B-0.996	B	8	8	B	8	8	B	8	8	A-4, B-8	chr19_bp834180_rsidrs72982177	chr19_bp834180_rsidrs72982177	chr19_bp834180_rsidrs72982177	PTBP1,MIR4745,LPPR3,MIR3187,AZU1,PRTN3,ELANE,CFD,MED16,CERS4,CD320,NDUFA7,RPS28,KANK3		NA	NA	0.0812873	NA	NA	0	0	0	0	0			-1
JAM-latent-factor	ML25	1	19	538177	1330189	12	chr19_bp837174_rsidrs138303849	0.272725	B_lat	8	B-0.896	NA	NA	NA	B	8	8	B	8	8	A-4, B-8	NA	NA	NA	NA		NA	NA	-0.608674	NA	NA	0	0	0	0	0			2
flashfm-latent-factor	ML22	1	19	538177	1330189	5	chr19_bp837190_rsidrs76427287	0.62905	B_lat	8	B-1	B	8	8	B	8	8	B	8	8	B-8	NA	NA	NA	NA		NA	NA	NA	-0.26562	-0.346907	0	0	0	0	0
flashfm-latent-factor	ML25	1	19	538177	1330189	10	chr19_bp837190_rsidrs76427287	0.660411	B_lat	8	B-0.972	B	8	8	B	8	8	B	8	8	B-8	NA	NA	NA	NA		NA	NA	NA	-0.220988	0.387686	0	0	0	0	0
JAM-blood-cell-trait	HLSR#	1	19	4113564	4755356	30	chr19_bp4502201_rsidrs8887	0.174834	F_obs	2	F-0.187	NA	NA	NA	NA	NA	NA	C	19	19	A-24, B-3, C-19, D-1, E-2, F-2	NA	NA	NA	NA	ML4	0.859	ML4	-0.0535022	0.810929	NA	0	0	0	0	0	10	25
JAM-blood-cell-trait	HLSR%	1	19	4113564	4755356	29	chr19_bp4502201_rsidrs8887	0.123611	F_obs	2	F-0.137	NA	NA	NA	NA	NA	NA	C	19	19	A-24, B-3, C-19, D-1, E-2, F-2	NA	NA	NA	NA	ML4	0.871	ML4	-0.0022799	0.862151	NA	0	0	0	0	0	9	24
JAM-blood-cell-trait	Hyper-He	1	19	4113564	4755356	1	chr19_bp4502201_rsidrs8887	0.99917	F_obs	2	F-0.999	F	2	2	F	2	2	F	2	2	A-24, B-3, C-19, D-1, E-2, F-2	chr19_bp4502201_rsidrs8887	chr19_bp4502201_rsidrs8887	chr19_bp4502201_rsidrs8887	C2CD4C,SHC2,ODF3L2,MADCAM1,UBXN6,HDGFRP2,PLIN4,PLIN5,LRG1,SEMA6B,ZNF180,CEACAM20,CEACAM22P	ML2	0.829	ML2	-0.010771	0.00018741	NA	HGB, MRV, RBC#, HLSR%, HLSR#, MCHC, MCV, IRF, MCH	1	1	0	0	-1	0
JAM-blood-cell-trait	IRF	1	19	4113564	4755356	21	chr19_bp4483985_rsidrs8104716	0.114827	C_obs	19	C-0.964	C	19	19	C	19	19	C	19	19	A-24, B-3, C-19, D-1, E-2, F-2	NA	NA	NA	NA	ML4	0.985	ML4	0.0065045	0.870935	NA	0	0	0	0	0	1	16
JAM-blood-cell-trait	IRF-FSC	1	19	4113564	4755356	9	chr19_bp4502201_rsidrs8887	0.948787	F_obs	2	F-0.949	F	2	2	F	2	2	F	2	2	A-24, B-3, C-19, D-1, E-2, F-2	chr19_bp4502201_rsidrs8887	chr19_bp4502201_rsidrs8887	chr19_bp4502201_rsidrs8887	C2CD4C,SHC2,ODF3L2,MADCAM1,UBXN6,HDGFRP2,PLIN4,PLIN5,LRG1,SEMA6B,ZNF180,CEACAM20,CEACAM22P	ML2	0.837	ML2	0.0396117	0.0505702	NA	HGB, MRV, RBC#, HLSR%, HLSR#, MCHC, MCV, IRF, MCH	1	1	0	0	7	8
JAM-blood-cell-trait	LFR	1	19	4113564	4755356	21	chr19_bp4483985_rsidrs8104716	0.115793	C_obs	19	C-0.968	C	19	19	C	19	19	C	19	19	A-24, B-3, C-19, D-1, E-2, F-2	NA	NA	NA	NA	ML4	0.985	ML4	0.00553828	0.869969	NA	0	0	0	0	0	1	16
JAM-blood-cell-trait	MCH	1	19	4113564	4755356	17	chr19_bp4502201_rsidrs8887	0.929184	F_obs	2	F-0.93	F	2	2	F	2	2	F	2	2	A-24, B-3, C-19, D-1, E-2, F-2	chr19_bp4502201_rsidrs8887	chr19_bp4502201_rsidrs8887	chr19_bp4502201_rsidrs8887	C2CD4C,SHC2,ODF3L2,MADCAM1,UBXN6,HDGFRP2,PLIN4,PLIN5,LRG1,SEMA6B,ZNF180,CEACAM20,CEACAM22P	ML2	0.941	ML2	0.0592156	0.070174	NA	HGB, MRV, RBC#, HLSR%, HLSR#, MCHC, MCV, IRF, MCH	1	1	0	0	15	16
JAM-blood-cell-trait	MCV	1	19	4113564	4755356	87	chr19_bp4457518_rsidrs56153949	0.344077	A_obs	24	A-0.622	NA	NA	NA	NA	NA	NA	NA	NA	NA	A-24, B-3, C-19, D-1, E-2, F-2	NA	NA	NA	NA	ML2	0.734	ML2	0.644322	0.655281	NA	0	0	0	0	0	85	86
JAM-blood-cell-trait	MFR	1	19	4113564	4755356	23	chr19_bp4502201_rsidrs8887	0.135701	F_obs	2	F-0.138	NA	NA	NA	C	19	19	C	19	19	A-24, B-3, C-19, D-1, E-2, F-2	NA	NA	NA	NA	ML4	0.961	ML4	-0.0143697	0.850061	NA	0	0	0	0	0	3	18
JAM-blood-cell-trait	MicroR	1	19	4113564	4755356	51	chr19_bp4366219_rsidrs732716	0.28385	A_obs	24	A-0.857	NA	NA	NA	A	24	24	A	24	24	A-24, B-3, C-19, D-1, E-2, F-2	NA	NA	NA	NA	ML2	0.796	ML2	0.704549	0.715507	NA	0	0	0	0	0	49	50
JAM-blood-cell-trait	RBC-He	1	19	4113564	4755356	47	chr19_bp4502201_rsidrs8887	0.839347	F_obs	2	F-0.84	NA	NA	NA	F	2	2	F	2	2	A-24, B-3, C-19, D-1, E-2, F-2	NA	chr19_bp4502201_rsidrs8887	chr19_bp4502201_rsidrs8887	NA	ML2	0.967	ML2	0.149052	0.160011	NA	0	0	0	0	0	45	46
JAM-blood-cell-trait	RET-He	1	19	4113564	4755356	5	chr19_bp4502201_rsidrs8887	0.978276	F_obs	2	F-0.978	F	2	2	F	2	2	F	2	2	A-24, B-3, C-19, D-1, E-2, F-2	chr19_bp4502201_rsidrs8887	chr19_bp4502201_rsidrs8887	chr19_bp4502201_rsidrs8887	C2CD4C,SHC2,ODF3L2,MADCAM1,UBXN6,HDGFRP2,PLIN4,PLIN5,LRG1,SEMA6B,ZNF180,CEACAM20,CEACAM22P	ML2	0.879	ML2	0.0101232	0.0210816	NA	HGB, MRV, RBC#, HLSR%, HLSR#, MCHC, MCV, IRF, MCH	1	1	0	0	3	4
JAM-blood-cell-trait	RBC-FSC	1	19	4113564	4755356	60	chr19_bp4502201_rsidrs8887	0.816109	F_obs	2	F-0.817	NA	NA	NA	F	2	2	F	2	2	A-24, B-3, C-19, D-1, E-2, F-2	NA	chr19_bp4502201_rsidrs8887	chr19_bp4502201_rsidrs8887	NA	ML2	0.967	ML2	0.17229	0.183248	NA	0	0	0	0	0	58	59
JAM-blood-cell-trait	RET-SFL	1	19	4113564	4755356	23	chr19_bp4502201_rsidrs8887	0.274506	F_obs	2	F-0.292	NA	NA	NA	NA	NA	NA	NA	NA	NA	A-24, B-3, C-19, D-1, E-2, F-2	NA	NA	NA	NA	ML4	0.876	ML4	-0.153175	0.711256	NA	0	0	0	0	0	3	18
JAM-blood-cell-trait	RET-FSC	1	19	4113564	4755356	6	chr19_bp4502201_rsidrs8887	0.976886	F_obs	2	F-0.977	F	2	2	F	2	2	F	2	2	A-24, B-3, C-19, D-1, E-2, F-2	chr19_bp4502201_rsidrs8887	chr19_bp4502201_rsidrs8887	chr19_bp4502201_rsidrs8887	C2CD4C,SHC2,ODF3L2,MADCAM1,UBXN6,HDGFRP2,PLIN4,PLIN5,LRG1,SEMA6B,ZNF180,CEACAM20,CEACAM22P	ML2	0.879	ML2	0.0115128	0.0224713	NA	HGB, MRV, RBC#, HLSR%, HLSR#, MCHC, MCV, IRF, MCH	1	1	0	0	4	5
JAM-latent-factor	ML2	1	19	4113564	4755356	2	chr19_bp4502201_rsidrs8887	0.988399	A_lat	1	A-0.988	A	1	1	A	1	1	A	1	1	A-1, B-19	chr19_bp4502201_rsidrs8887	chr19_bp4502201_rsidrs8887	chr19_bp4502201_rsidrs8887	C2CD4C,SHC2,ODF3L2,MADCAM1,UBXN6,HDGFRP2,PLIN4,PLIN5,LRG1,SEMA6B,ZNF180,CEACAM20,CEACAM22P		NA	NA	-0.010771	NA	NA	HGB, MRV, RBC#, HLSR%, HLSR#, MCHC, MCV, IRF, MCH	1	0	1	0			1
JAM-latent-factor	ML4	1	19	4113564	4755356	20	chr19_bp4483985_rsidrs8104716	0.121331	B_lat	19	B-0.954	B	19	19	B	19	19	B	19	19	A-1, B-19	NA	NA	NA	NA		NA	NA	-0.153175	NA	NA	0	0	0	0	0			15
flashfm-latent-factor	ML2	1	19	4113564	4755356	1	chr19_bp4502201_rsidrs8887	0.999358	A_lat	1	A-0.999	A	1	1	A	1	1	A	1	1	A-1	chr19_bp4502201_rsidrs8887	chr19_bp4502201_rsidrs8887	chr19_bp4502201_rsidrs8887	C2CD4C,SHC2,ODF3L2,MADCAM1,UBXN6,HDGFRP2,PLIN4,PLIN5,LRG1,SEMA6B,ZNF180,CEACAM20,CEACAM22P		NA	NA	NA	0.00018741	0.0109584	HGB, MRV, RBC#, HLSR%, HLSR#, MCHC, MCV, IRF, MCH	1	0	0	1
flashfm-latent-factor	ML4	1	19	4113564	4755356	5	chr19_bp4502201_rsidrs8887	0.985762	A_lat	1	A-0.986	A	1	1	A	1	1	A	1	1	A-1	chr19_bp4502201_rsidrs8887	chr19_bp4502201_rsidrs8887	chr19_bp4502201_rsidrs8887	C2CD4C,SHC2,ODF3L2,MADCAM1,UBXN6,HDGFRP2,PLIN4,PLIN5,LRG1,SEMA6B,ZNF180,CEACAM20,CEACAM22P		NA	NA	NA	0.711256	0.864431	HGB, MRV, RBC#, HLSR%, HLSR#, MCHC, MCV, IRF, MCH	1	0	0	1
JAM-blood-cell-trait	BASO%	0	19	5394149	6186689	13	chr19_bp5832692_rsidrs778804	0.29653	A_obs	12	A-0.986	A	12	12	A	12	12	A	12	12	A-12	NA	NA	NA	NA	ML8	0.905	ML8	0.0169713	NA	NA	0	0	0	0	NA	-1
JAM-latent-factor	ML8	0	19	5394149	6186689	14	chr19_bp5832692_rsidrs778804	0.313501	A_lat	14	A-1	A	14	14	A	14	14	A	14	14	A-14	NA	NA	NA	NA		NA	NA	0.0169713	NA	NA	0	0	0	0	NA
JAM-blood-cell-trait	NE-SSC	1	19	10082547	10992996	65	chr19_bp10679732_rsidrs58713728	0.086153	A_obs	29	A-0.83	NA	NA	NA	A	29	29	A	29	29	A-29	NA	NA	NA	NA	ML22	0.689	ML22	0.0376851	NA	NA	0	0	0	0	NA	7
JAM-latent-factor	ML22	1	19	10082547	10992996	58	chr19_bp10676941_rsidrs3218221	0.123838	C_lat	2	C-0.144	NA	NA	NA	NA	NA	NA	A	33	33	A-33, B-1, C-2	NA	NA	NA	NA		NA	NA	0.0376851	NA	NA	0	0	0	0	NA
JAM-blood-cell-trait	HFR	1	19	10799578	11758505	44	chr19_bp10824915_rsidrs11085745	0.303712	B_obs	1	B-0.304	A	38	38	A	38	38	A	38	38	A-38, B-1, C-1	NA	NA	NA	NA	ML4, ML19	0.59, 0.396	ML4	-0.123245	-0.141142	NA	0	0	0	0	0	3	6
JAM-blood-cell-trait	HLSR#	1	19	10799578	11758505	40	chr19_bp11292820_rsidrs12972345	0.122918	A_obs	38	A-0.983	A	38	38	A	38	38	A	38	38	A-38, B-1, C-1	NA	NA	NA	NA	ML4	0.859	ML4	0.0575488	0.0396521	NA	0	0	0	0	0	-1	2
JAM-blood-cell-trait	HLSR%	1	19	10799578	11758505	41	chr19_bp11292820_rsidrs12972345	0.121517	A_obs	38	A-0.983	A	38	38	A	38	38	A	38	38	A-38, B-1, C-1	NA	NA	NA	NA	ML4	0.871	ML4	0.0589493	0.0410525	NA	0	0	0	0	0	0	3
JAM-blood-cell-trait	IRF	1	19	10799578	11758505	39	chr19_bp11292820_rsidrs12972345	0.137602	A_obs	38	A-0.985	A	38	38	A	38	38	A	38	38	A-38, B-1, C-1	NA	NA	NA	NA	ML4	0.985	ML4	0.0428651	0.0249683	NA	0	0	0	0	0	-2	1
JAM-blood-cell-trait	LFR	1	19	10799578	11758505	39	chr19_bp11292820_rsidrs12972345	0.1462	A_obs	38	A-0.985	A	38	38	A	38	38	A	38	38	A-38, B-1, C-1	NA	NA	NA	NA	ML4	0.985	ML4	0.0342669	0.0163701	NA	0	0	0	0	0	-2	1
JAM-blood-cell-trait	MFR	1	19	10799578	11758505	41	chr19_bp11292820_rsidrs12972345	0.118955	A_obs	38	A-0.98	A	38	38	A	38	38	A	38	38	A-38, B-1, C-1	NA	NA	NA	NA	ML4	0.961	ML4	0.0615122	0.0436154	NA	0	0	0	0	0	0	3
JAM-blood-cell-trait	RET#	1	19	10799578	11758505	7	1	0.975779	null_obs	null	null-0.976	null	0	0	null	0	0	null	0	0	A-38, B-1, C-1	1	1	1	NA	ML4, ML13	0.262, 0.619	ML13	NA	NA	NA	0	0	0	0	0	-34	-31
JAM-blood-cell-trait	RET%	1	19	10799578	11758505	5	1	0.964834	null_obs	null	null-0.965	null	0	0	null	0	0	null	0	0	A-38, B-1, C-1	1	1	1	NA	ML4, ML13	0.299, 0.637	ML13	NA	NA	NA	0	0	0	0	0	-36	-33
JAM-blood-cell-trait	RET-SFL	1	19	10799578	11758505	43	chr19_bp11288976_rsidrs139114831	0.102686	A_obs	38	A-0.96	A	38	38	A	38	38	A	38	38	A-38, B-1, C-1	NA	NA	NA	NA	ML4	0.876	ML4	0.0777811	0.0598843	NA	0	0	0	0	0	2	5
JAM-latent-factor	ML19	1	19	10799578	11758505	51	chr19_bp11506291_rsidrs75678653	0.781877	C_lat	1	C-0.782	A	41	41	A	41	41	A, C	41, 1	42	A-41, B-1, C-1, D-1	NA	NA	chr19_bp11506291_rsidrs75678653	NA		NA	NA	Inf	NA	NA	0	0	0	0	0			9
JAM-latent-factor	ML4	1	19	10799578	11758505	41	chr19_bp11292820_rsidrs12972345	0.180467	A_lat	41	A-0.985	A	41	41	A	41	41	A	41	41	A-41, B-1, C-1, D-1	NA	NA	NA	NA		NA	NA	-0.123245	NA	NA	0	0	0	0	0			3
flashfm-latent-factor	ML19	1	19	10799578	11758505	42	chr19_bp11506291_rsidrs75678653	0.779685	C_lat	1	C-0.78	A	21	21	A	21	21	A, C	21, 1	22	A-21, C-1, D-1	NA	NA	chr19_bp11506291_rsidrs75678653	NA		NA	NA	NA	Inf	-0.0021923	0	0	0	0	0
flashfm-latent-factor	ML4	1	19	10799578	11758505	38	chr19_bp11292820_rsidrs12972345	0.16257	A_lat	21	A-0.921	A	21	21	A	21	21	A	21	21	A-21, C-1, D-1	NA	NA	NA	NA		NA	NA	NA	-0.141142	-0.0178968	0	0	0	0	0
JAM-blood-cell-trait	EO#	1	19	15944504	16904444	23	chr19_bp16431996_rsidrs79272900	0.119057	E_obs	22	E-0.988	E	22	22	E	22	22	E	22	22	A-7, B-25, C-3, D-5, E-22, F-4, G-1, H-1	NA	NA	NA	NA	ML3	0.958	ML3	0.01291	0.01291	NA	0	0	0	0	0	0	0
JAM-blood-cell-trait	(EO+BASO)#	1	19	15944504	16904444	24	chr19_bp16431996_rsidrs79272900	0.119508	E_obs	22	E-0.987	E	22	22	E	22	22	E	22	22	A-7, B-25, C-3, D-5, E-22, F-4, G-1, H-1	NA	NA	NA	NA	ML3	0.862	ML3	0.0124587	0.0124587	NA	0	0	0	0	0	1	1
JAM-blood-cell-trait	EO%	1	19	15944504	16904444	37	chr19_bp16431996_rsidrs79272900	0.124536	E_obs	22	E-0.963	E	22	22	E	22	22	E	22	22	A-7, B-25, C-3, D-5, E-22, F-4, G-1, H-1	NA	NA	NA	NA	ML3	0.946	ML3	0.00743032	0.00743032	NA	0	0	0	0	0	14	14
JAM-blood-cell-trait	EO%GRAN	1	19	15944504	16904444	45	chr19_bp16431996_rsidrs79272900	0.114164	E_obs	22	E-0.92	E	22	22	E	22	22	E	22	22	A-7, B-25, C-3, D-5, E-22, F-4, G-1, H-1	NA	NA	NA	NA	ML3	0.886	ML3	0.0178023	0.0178023	NA	0	0	0	0	0	22	22
JAM-blood-cell-trait	H-IPF	1	19	15944504	16904444	4	chr19_bp16203304_rsidrs73517714	0.885042	A_obs	7	A-1	A	7	7	A	7	7	A	7	7	A-7, B-25, C-3, D-5, E-22, F-4, G-1, H-1	NA	chr19_bp16203304_rsidrs73517714	chr19_bp16203304_rsidrs73517714	NA	ML5	0.847	ML5	-0.229922	-0.229922	NA	0	0	0	0	0	-2	-2
JAM-blood-cell-trait	IPF%	1	19	15944504	16904444	4	chr19_bp16203304_rsidrs73517714	0.917352	A_obs	7	A-1	A	7	7	A	7	7	A	7	7	A-7, B-25, C-3, D-5, E-22, F-4, G-1, H-1	chr19_bp16203304_rsidrs73517714	chr19_bp16203304_rsidrs73517714	chr19_bp16203304_rsidrs73517714	LINC01002,MBD3,UQCR11,TCF3,TPM4,RAB8A,HSH2D	ML5	0.898	ML5	-0.262232	-0.262232	NA	0	0	0	0	0	-2	-2
JAM-blood-cell-trait	IPF#	1	19	15944504	16904444	4	chr19_bp16203304_rsidrs73517714	0.947156	A_obs	7	A-1	A	7	7	A	7	7	A	7	7	A-7, B-25, C-3, D-5, E-22, F-4, G-1, H-1	chr19_bp16203304_rsidrs73517714	chr19_bp16203304_rsidrs73517714	chr19_bp16203304_rsidrs73517714	LINC01002,MBD3,UQCR11,TCF3,TPM4,RAB8A,HSH2D	ML5	0.793	ML5	-0.292035	-0.292035	NA	0	0	0	0	0	-2	-2
JAM-blood-cell-trait	LYMPH#	1	19	15944504	16904444	18	chr19_bp16533225_rsidrs397829760	0.474547	D_obs	5	D-0.893	NA	NA	NA	D	5	5	D	5	5	A-7, B-25, C-3, D-5, E-22, F-4, G-1, H-1	NA	NA	NA	NA	ML9	0.907	ML9	0.0601009	0.0601009	NA	0	0	0	0	0	9	9
JAM-blood-cell-trait	LYMPH%	1	19	15944504	16904444	79	chr19_bp16533225_rsidrs397829760	0.0976928	D_obs	5	D-0.182	NA	NA	NA	NA	NA	NA	NA	NA	NA	A-7, B-25, C-3, D-5, E-22, F-4, G-1, H-1	NA	NA	NA	NA	ML1, ML9	0.41, 0.57	ML9	0.436955	0.436955	NA	0	0	0	0	0	70	70
JAM-blood-cell-trait	MPV	1	19	15944504	16904444	6	chr19_bp16196764_rsidrs8104011	0.465006	A_obs	7	A-0.997	A	7	7	A	7	7	A	7	7	A-7, B-25, C-3, D-5, E-22, F-4, G-1, H-1	NA	NA	NA	NA	ML5	0.84	ML5	0.190115	0.190115	NA	0	0	0	0	0	0	0
JAM-blood-cell-trait	P-LCR	1	19	15944504	16904444	7	chr19_bp16196764_rsidrs8104011	0.379869	A_obs	7	A-0.995	A	7	7	A	7	7	A	7	7	A-7, B-25, C-3, D-5, E-22, F-4, G-1, H-1	NA	NA	NA	NA	ML5	0.836	ML5	0.275252	0.275252	NA	0	0	0	0	0	1	1
JAM-blood-cell-trait	PDW	1	19	15944504	16904444	7	chr19_bp16196764_rsidrs8104011	0.613674	A_obs	7	A-0.992	A	7	7	A	7	7	A	7	7	A-7, B-25, C-3, D-5, E-22, F-4, G-1, H-1	NA	NA	NA	NA	ML5	0.831	ML5	0.0414467	0.0414467	NA	0	0	0	0	0	1	1
JAM-blood-cell-trait	PLT-SFL	1	19	15944504	16904444	7	chr19_bp16211630_rsidrs59508494	0.290015	A_obs	7	A-0.994	A	7	7	A	7	7	A	7	7	A-7, B-25, C-3, D-5, E-22, F-4, G-1, H-1	NA	NA	NA	NA	ML5	0.926	ML5	0.365105	0.365105	NA	0	0	0	0	0	1	1
JAM-blood-cell-trait	PLT-FSC	1	19	15944504	16904444	6	chr19_bp16203304_rsidrs73517714	0.460582	A_obs	7	A-0.996	A	7	7	A	7	7	A	7	7	A-7, B-25, C-3, D-5, E-22, F-4, G-1, H-1	NA	NA	NA	NA	ML5	0.729	ML5	0.194538	0.194538	NA	0	0	0	0	0	0	0
JAM-blood-cell-trait	PLT-SSC	1	19	15944504	16904444	8	chr19_bp16211630_rsidrs59508494	0.429878	A_obs	7	A-0.987	A	7	7	A	7	7	A	7	7	A-7, B-25, C-3, D-5, E-22, F-4, G-1, H-1	NA	NA	NA	NA	ML5	0.746	ML5	0.225242	0.225242	NA	0	0	0	0	0	2	2
JAM-latent-factor	ML3	1	19	15944504	16904444	23	chr19_bp16431996_rsidrs79272900	0.131967	C_lat	21	C-0.979	C	21	21	C	21	21	C	21	21	A-6, B-5, C-21	NA	NA	NA	NA		NA	NA	0.00743032	NA	NA	0	0	0	0	0			0
JAM-latent-factor	ML5	1	19	15944504	16904444	6	chr19_bp16203304_rsidrs73517714	0.65512	A_lat	6	A-1	A	6	6	A	6	6	A	6	6	A-6, B-5, C-21	NA	NA	NA	NA		NA	NA	-0.292035	NA	NA	0	0	0	0	0			0
JAM-latent-factor	ML9	1	19	15944504	16904444	9	chr19_bp16533225_rsidrs397829760	0.534648	B_lat	5	B-0.961	B	5	5	B	5	5	B	5	5	A-6, B-5, C-21	NA	NA	NA	NA		NA	NA	0.0601009	NA	NA	0	0	0	0	0			0
flashfm-latent-factor	ML3	1	19	15944504	16904444	23	chr19_bp16431996_rsidrs79272900	0.131967	C_lat	21	C-0.979	C	21	21	C	21	21	C	21	21	A-6, B-5, C-21	NA	NA	NA	NA		NA	NA	NA	0.00743032	0	0	0	0	0	0
flashfm-latent-factor	ML5	1	19	15944504	16904444	6	chr19_bp16203304_rsidrs73517714	0.65512	A_lat	6	A-1	A	6	6	A	6	6	A	6	6	A-6, B-5, C-21	NA	NA	NA	NA		NA	NA	NA	-0.292035	0	0	0	0	0	0
flashfm-latent-factor	ML9	1	19	15944504	16904444	9	chr19_bp16533225_rsidrs397829760	0.534648	B_lat	5	B-0.961	B	5	5	B	5	5	B	5	5	A-6, B-5, C-21	NA	NA	NA	NA		NA	NA	NA	0.0601009	0	0	0	0	0	0
JAM-blood-cell-trait	BASO#	1	19	33471455	34294121	116	chr19_bp33754548_rsidrs78744187	1	I_obs	1	I-1	I, B	2024-01-01	2	I, B	2024-01-01	2	I, B	2024-01-01	2	A-1, B-1, C-1, D-1, E-1, F-1, G-17, H-17, I-1, J-1	chr19_bp33754548_rsidrs78744187, chr19_bp33751852_rsidrs12151289	chr19_bp33754548_rsidrs78744187, chr19_bp33751852_rsidrs12151289	chr19_bp33754548_rsidrs78744187, chr19_bp33751852_rsidrs12151289	PPAP2C,MIER2,THEG,NFIC,SLC7A10,CEBPA,CEBPA-AS1	ML8	0.889	ML8	0	NA	NA	0	0	0	0	NA	68
JAM-blood-cell-trait	BASO%	1	19	33471455	34294121	48	chr19_bp33751852_rsidrs12151289	1	B_obs	1	B-1	B, I	2024-01-01	2	B, I	2024-01-01	2	B, I, H	2017-01-01	19	A-1, B-1, C-1, D-1, E-1, F-1, G-17, H-17, I-1, J-1	chr19_bp33751852_rsidrs12151289, chr19_bp33754548_rsidrs78744187	chr19_bp33751852_rsidrs12151289, chr19_bp33754548_rsidrs78744187	chr19_bp33751852_rsidrs12151289, chr19_bp33754548_rsidrs78744187	PPAP2C,MIER2,THEG,NFIC,SLC7A10,CEBPA,CEBPA-AS1	ML8	0.905	ML8	0	NA	NA	0	0	0	0	NA	0
JAM-blood-cell-trait	BASO%GRAN	1	19	33471455	34294121	1	chr19_bp33754548_rsidrs78744187	1	I_obs	1	I-1	I	1	1	I	1	1	I	1	1	A-1, B-1, C-1, D-1, E-1, F-1, G-17, H-17, I-1, J-1	chr19_bp33754548_rsidrs78744187	chr19_bp33754548_rsidrs78744187	chr19_bp33754548_rsidrs78744187	PPAP2C,MIER2,THEG,NFIC,SLC7A10,CEBPA,CEBPA-AS1	ML8	0.8	ML8	0	NA	NA	PLT#, PCT, MCV, BASO#, RBC#, MSCV, BASO%, MRV, HCT, MCH, HGB	1	1	0	NA	-47
JAM-blood-cell-trait	BASO-SFL-DW	1	19	33471455	34294121	3	chr19_bp33754548_rsidrs78744187	1	I_obs	1	I-1	I, B	2024-01-01	2	I, B	2024-01-01	2	I, B	2024-01-01	2	A-1, B-1, C-1, D-1, E-1, F-1, G-17, H-17, I-1, J-1	chr19_bp33754548_rsidrs78744187, chr19_bp33751852_rsidrs12151289	chr19_bp33754548_rsidrs78744187, chr19_bp33751852_rsidrs12151289	chr19_bp33754548_rsidrs78744187, chr19_bp33751852_rsidrs12151289	PPAP2C,MIER2,THEG,NFIC,SLC7A10,CEBPA,CEBPA-AS1	ML8	0.868	ML8	0	NA	NA	0	0	0	0	NA	-45
JAM-blood-cell-trait	BASO-FSC-DW	1	19	33471455	34294121	3	chr19_bp33754548_rsidrs78744187	1	I_obs	1	I-1	I	1	1	I	1	1	I	1	1	A-1, B-1, C-1, D-1, E-1, F-1, G-17, H-17, I-1, J-1	chr19_bp33754548_rsidrs78744187	chr19_bp33754548_rsidrs78744187	chr19_bp33754548_rsidrs78744187	PPAP2C,MIER2,THEG,NFIC,SLC7A10,CEBPA,CEBPA-AS1	ML8	0.868	ML8	0	NA	NA	PLT#, PCT, MCV, BASO#, RBC#, MSCV, BASO%, MRV, HCT, MCH, HGB	1	1	0	NA	-45
JAM-latent-factor	ML8	1	19	33471455	34294121	48	chr19_bp33751852_rsidrs12151289	1	D_lat	1	D-1	D, E	2024-01-01	2	D, E	2024-01-01	2	D, E	2024-01-01	2	A-1, B-15, C-12, D-1, E-1	chr19_bp33751852_rsidrs12151289, chr19_bp33754548_rsidrs78744187	chr19_bp33751852_rsidrs12151289, chr19_bp33754548_rsidrs78744187	chr19_bp33751852_rsidrs12151289, chr19_bp33754548_rsidrs78744187	PPAP2C,MIER2,THEG,NFIC,SLC7A10,CEBPA,CEBPA-AS1		NA	NA	0	NA	NA	0	0	0	1	NA
JAM-blood-cell-trait	HLSR#	0	19	35214727	36480174	123	chr19_bp35693120_rsidrs28659908	0.34668	B_obs	2	B-0.356	NA	NA	NA	NA	NA	NA	NA	NA	NA	A-11, B-2, C-2	NA	NA	NA	NA	ML4	0.859	ML4	0.433235	0.433235	NA	0	0	0	0	0	44	44
JAM-blood-cell-trait	HLSR%	0	19	35214727	36480174	120	chr19_bp35693120_rsidrs28659908	0.584255	B_obs	2	B-0.6	NA	NA	NA	NA	NA	NA	NA	NA	NA	A-11, B-2, C-2	NA	NA	NA	NA	ML4	0.871	ML4	0.195661	0.195661	NA	0	0	0	0	0	41	41
JAM-blood-cell-trait	IRF	0	19	35214727	36480174	45	chr19_bp35693120_rsidrs28659908	0.829589	B_obs	2	B-0.855	NA	NA	NA	B	2	2	B	2	2	A-11, B-2, C-2	NA	chr19_bp35693120_rsidrs28659908	chr19_bp35693120_rsidrs28659908	NA	ML4	0.985	ML4	-0.0496736	-0.0496736	NA	0	0	0	0	0	-34	-34
JAM-blood-cell-trait	LFR	0	19	35214727	36480174	51	chr19_bp35693120_rsidrs28659908	0.822007	B_obs	2	B-0.848	NA	NA	NA	B	2	2	B	2	2	A-11, B-2, C-2	NA	chr19_bp35693120_rsidrs28659908	chr19_bp35693120_rsidrs28659908	NA	ML4	0.985	ML4	-0.0420913	-0.0420913	NA	0	0	0	0	0	-28	-28
JAM-blood-cell-trait	MFR	0	19	35214727	36480174	84	chr19_bp35693120_rsidrs28659908	0.753067	B_obs	2	B-0.805	NA	NA	NA	B	2	2	B	2	2	A-11, B-2, C-2	NA	NA	chr19_bp35693120_rsidrs28659908	NA	ML4	0.961	ML4	0.0268483	0.0268483	NA	0	0	0	0	0	5	5
JAM-blood-cell-trait	RET-SFL	0	19	35214727	36480174	104	chr19_bp35693120_rsidrs28659908	0.733965	B_obs	2	B-0.753	NA	NA	NA	NA	NA	NA	B	2	2	A-11, B-2, C-2	NA	NA	chr19_bp35693120_rsidrs28659908	NA	ML4	0.876	ML4	0.0459509	0.0459509	NA	0	0	0	0	0	25	25
JAM-latent-factor	ML10	0	19	35214727	36480174	4	chr19_bp36012460_rsidrs2312304	0.753685	A_lat	3	A-0.948	A	3	3	A	3	3	A	3	3	A-3, B-2, C-2	NA	NA	chr19_bp36012460_rsidrs2312304	NA		NA	NA	Inf	NA	NA	0	0	0	0	0			0
JAM-latent-factor	ML4	0	19	35214727	36480174	79	chr19_bp35693120_rsidrs28659908	0.779916	B_lat	2	B-0.8	NA	NA	NA	B	2	2	B	2	2	A-3, B-2, C-2	NA	NA	chr19_bp35693120_rsidrs28659908	NA		NA	NA	-0.0496736	NA	NA	0	0	0	0	0			0
flashfm-latent-factor	ML10	0	19	35214727	36480174	4	chr19_bp36012460_rsidrs2312304	0.732676	A_lat	3	A-0.922	A	3	3	A	3	3	A	3	3	A-3, B-2, C-2	NA	NA	chr19_bp36012460_rsidrs2312304	NA		NA	NA	NA	Inf	-0.021009	0	0	0	0	0
flashfm-latent-factor	ML4	0	19	35214727	36480174	79	chr19_bp35693120_rsidrs28659908	0.779916	B_lat	2	B-0.8	NA	NA	NA	B	2	2	B	2	2	A-3, B-2, C-2	NA	NA	chr19_bp35693120_rsidrs28659908	NA		NA	NA	NA	-0.0496736	0	0	0	0	0	0
JAM-blood-cell-trait	EO-FSC-DW	1	19	39969449	40475031	77	chr19_bp40223579_rsidrs7249415	0.0377562	A_obs	53	A-0.892	NA	NA	NA	A	53	53	A	53	53	A-53	NA	NA	NA	NA	ML3	0.948	ML3	0.119241	NA	NA	0	0	0	0	NA	17
JAM-blood-cell-trait	EO#	1	19	39969449	40475031	69	chr19_bp40222994_rsidrs12979750	0.105835	A_obs	53	A-0.95	A	53	53	A	53	53	A	53	53	A-53	NA	NA	NA	NA	ML3	0.958	ML3	0.0511617	NA	NA	0	0	0	0	NA	9
JAM-blood-cell-trait	(EO+BASO)#	1	19	39969449	40475031	75	chr19_bp40222994_rsidrs12979750	0.0864658	A_obs	53	A-0.923	A	53	53	A	53	53	A	53	53	A-53	NA	NA	NA	NA	ML3	0.862	ML3	0.0705312	NA	NA	0	0	0	0	NA	15
JAM-blood-cell-trait	EO%	1	19	39969449	40475031	72	chr19_bp40223046_rsidrs12978411	0.12154	A_obs	53	A-0.935	A	53	53	A	53	53	A	53	53	A-53	NA	NA	NA	NA	ML3	0.946	ML3	0.0354567	NA	NA	0	0	0	0	NA	12
[truncated: 191 more rows]
