# Supplementary material for: Improved genetic discovery and fine-mapping resolution through multivariate latent factor analysis of high-dimensional traits
Source: Cell Genom. 2025 Apr 11;5(5):100847. doi: 10.1016/j.xgen.2025.100847 (PMC12143322; doi:10.1016/j.xgen.2025.100847)
Supplement: Table S9. Comparison of flashfmZero and mvSuSie for INTERVAL blood cell trait fine-mapping, related to STAR Methods [file mmc10.xlsx]

## Sheet: S9-Comparison with mvSuSiE
Table S9: Comparison of flashfmZero and mvSuSie for INTERVAL blood cell trait fine-mapping. Related to STAR Methods. The methods are applied to the regions harbouring (a) SMIM1 and (b) PIEZO1. As mvSuSiE requires complete data it is applied only to the 18k INTERVAL subset. FlashfmZero results are also shown for the 18k subset, as well as the full 43k study to highlight the gains from the flashfmZ…
(a)
	Trait	mvSuSiE lfsr chr1_3691528	Latent factor	flashfmZero top SNP (18k)	flashfmZero top PP (18k)	flashfmZero top SNP (43k)	flashfmZero top PP (43k)
chr1: 3441528 - 3959487 (SMIM1)	HLSR#	0.0012	ML4	chr1_3691528	0.998	chr1_3691528	1
	HLSR%	0.0012
	IRF	0.0012
	LFR	0.0012
	MFR	0.0012
	HFR	x
	RET-SFL	0.0012
	MCHC	0.0012	ML12	chr1_3691528	0.998	chr1_3691528	1
	RDW-SD	0.0012	ML14	chr1_3691528	0.998	chr1_3691528	1
	MacroR, RDW	x
	MCV	0.0012	ML2	x	x	x	x
	Delta-HGB	x	ML20	x	x	chr1_3691528	1
(b)
Region	Trait	mvSuSiE lfsr chr16_88856084	mvSuSiE lfsr: chr16_88517105	Latent factor	flashfmZero top SNP (18k)	flashfmZero top PP (18k)	flashfmZero top SNP (43k)	flashfmZero top PP (43k)
chr16: 88259849 - 89355007 (PIEZO1)	BASO-FSC-DW	0.026	0.055	ML8	chr16_88517105	0.338	chr16_88507538	0.627
	BASO%	0.028	0.055
	BASO#	0.022	0.055
	BASO%GRAN	0.033	0.055
	BASO-SFL-DW, BASO-FSC	x	x
	MCHC	0.022	0.072	ML12	chr16_88856084	0.966	chr16_88856084	0.991
	RET#	0.022	0.076	ML13	chr16_88856084	0.963	chr16_88856084	0.991
	RPI	0.022	0.078
	RET%	0.022	0.082
	RDW-SD	0.022	0.056	ML14	x	x	chr16_88856084	0.99
	RDW, MacroR	x	x
	RBC-SSC	0.022	0.062	ML2	x	x	x	x
	MCV	0.022	0.428
	LY-SFL	0.022	0.428	ML23	x	x	x	x
	LY-FSC	0.022	0.359
	HGB	0.022	0.107	ML6	x	x
	Delta-He	x	x	ML15	x	x	chr16_88856084	0.989
	Delta-HGB	x	x	ML20	x	x	chr16_88799238	0.934
	PCT, PLT	x	x	ML10	x	x	chr16_88535341	0.365
