# Supplementary material for: Improved genetic discovery and fine-mapping resolution through multivariate latent factor analysis of high-dimensional traits
Source: Cell Genom. 2025 Apr 11;5(5):100847. doi: 10.1016/j.xgen.2025.100847 (PMC12143322; doi:10.1016/j.xgen.2025.100847)
Supplement: Table S10. Details of INTERVAL blood cell trait fine-mapping (43k sample), related to STAR Methods [file mmc11.xlsx]

## Sheet: S10-Blood Cell Fine-mapping-43k
Table S10. Details of INTERVAL blood cell trait fine-mapping (43k sample). Related to STAR Methods. Single blood cell trait (JAM-blood-cell-trait), single latent factor (JAM-latent-factor), and our zero-correlation flashfmZero multiple latent factor (flashfm-latent-factor) results are given, where latent factor GWAS were estimated from the observed trait GWAS summary statistics, allowing for miss…
Chromosome	Region Start	Region End	Approach	Trait	99% credible set size (CS99 Size)	SNP name with the top MPP	MPP	SNP group contains the top MPP	Size (number of variants in group) of this SNP Group	MPPg	Variants with MPP>0.90	MPP of variants with MPP>0.90	SNP Groups (MPPg > 0.90)	Size of SNP Groups (MPPg > 0.90)	MPPg of groups with MPPg>0.90
1	3441528	3959487	JAM-blood-cell-trait	HFR	16	chr1_3691727	0.275603	B_obs	12	0.977901	NA	NA	B	12	0.977901
1	3441528	3959487	JAM-blood-cell-trait	HLSR#	8	chr1_3691528	0.813178	B_obs	12	1	NA	NA	B	12	1
1	3441528	3959487	JAM-blood-cell-trait	HLSR%	8	chr1_3691528	0.782772	B_obs	12	1	NA	NA	B	12	1
1	3441528	3959487	JAM-blood-cell-trait	IRF	8	chr1_3691528	0.756386	B_obs	12	1	NA	NA	B	12	1
1	3441528	3959487	JAM-blood-cell-trait	LFR	8	chr1_3691528	0.761974	B_obs	12	1	NA	NA	B	12	1
1	3441528	3959487	JAM-blood-cell-trait	MCHC	23	chr1_3691528	0.89485	B_obs	12	0.968637	NA	NA	B	12	0.968637
1	3441528	3959487	JAM-blood-cell-trait	MFR	8	chr1_3691528	0.842508	B_obs	12	1	NA	NA	B	12	1
1	3441528	3959487	JAM-blood-cell-trait	RDW-SD	50	chr1_3691528	0.25228	B_obs	12	0.510812	NA	NA	NA	0	NA
1	3441528	3959487	JAM-blood-cell-trait	RET#	8	chr1_3684954	0.750906	B_obs	12	1	NA	NA	B	12	1
1	3441528	3959487	JAM-blood-cell-trait	RET%	9	chr1_3684954	0.581142	B_obs	12	0.999323	NA	NA	B	12	0.999323
1	3441528	3959487	JAM-blood-cell-trait	RET-SFL	9	chr1_3693032	0.304047	A_obs	3	0.430101	NA	NA	NA	0	NA
1	3441528	3959487	JAM-latent-factor	ML12	1	chr1_3691528	0.993243	A_lat	6	1	chr1_3691528	0.993243	A	6	1
1	3441528	3959487	JAM-latent-factor	ML14	37	chr1_3709093	0.377966	A_lat	6	0.654085	NA	NA	NA	0	NA
1	3441528	3959487	JAM-latent-factor	ML20	4	chr1_3691434	0.677109	A_lat	6	0.987181	NA	NA	A	6	0.987181
1	3441528	3959487	JAM-latent-factor	ML4	5	chr1_3691528	0.919855	A_lat	6	0.977144	chr1_3691528	0.919855	A	6	0.977144
1	3441528	3959487	flashfm-latent-factor	ML12	1	chr1_3691528	0.999865	A_lat	1	0.999865	chr1_3691528	0.999865	A	1	0.999865
1	3441528	3959487	flashfm-latent-factor	ML14	1	chr1_3691528	0.999952	A_lat	1	0.999952	chr1_3691528	0.999952	A	1	0.999952
1	3441528	3959487	flashfm-latent-factor	ML20	1	chr1_3691528	0.999605	A_lat	1	0.999605	chr1_3691528	0.999605	A	1	0.999605
1	3441528	3959487	flashfm-latent-factor	ML4	1	chr1_3691528	0.999749	A_lat	1	0.999749	chr1_3691528	0.999749	A	1	0.999749
2	241260903	241818326	JAM-blood-cell-trait	H-IPF	1	chr2_241510903	1	I_obs	1	1	chr2_241510903	1	I	1	1
2	241260903	241818326	JAM-blood-cell-trait	IPF%	6	chr2_241510903	1	I_obs	1	1	chr2_241510903	1	I	1	1
2	241260903	241818326	JAM-blood-cell-trait	IPF#	3	chr2_241510903	1	I_obs	1	1	chr2_241510903	1	I	1	1
2	241260903	241818326	JAM-blood-cell-trait	MO-FSC	12	chr2_241571572	0.578709	C_obs	3	1	NA	NA	C,L	3,9	1,0.994272371652683
2	241260903	241818326	JAM-blood-cell-trait	MPV	5	chr2_241510903	1	I_obs	1	1	chr2_241510903	1	I	1	1
2	241260903	241818326	JAM-blood-cell-trait	P-LCR	6	chr2_241510903	1	I_obs	1	1	chr2_241510903	1	I	1	1
2	241260903	241818326	JAM-blood-cell-trait	PDW	5	chr2_241510903	1	I_obs	1	1	chr2_241510903	1	I	1	1
2	241260903	241818326	JAM-blood-cell-trait	PLT-SFL	4	chr2_241510903	1	I_obs	1	1	chr2_241510903	1	I	1	1
2	241260903	241818326	JAM-blood-cell-trait	PLT-FSC	12	chr2_241510903	1	I_obs	1	1	chr2_241510903	1	I	1	1
2	241260903	241818326	JAM-blood-cell-trait	PLT-SSC	3	chr2_241510903	1	I_obs	1	1	chr2_241510903	1	I	1	1
2	241260903	241818326	JAM-latent-factor	ML16	6	chr2_241510903	1	D_lat	1	1	chr2_241510903	1	D	1	1
2	241260903	241818326	JAM-latent-factor	ML5	2	chr2_241510903	1	D_lat	1	1	chr2_241510903	1	D	1	1
2	241260903	241818326	flashfm-latent-factor	ML16	6	chr2_241510903	1	D_lat	1	1	chr2_241510903	1	D	1	1
2	241260903	241818326	flashfm-latent-factor	ML5	2	chr2_241510903	1	D_lat	1	1	chr2_241510903	1	D	1	1
3	56357948	57200055	JAM-blood-cell-trait	H-IPF	39	chr3_56826141	0.460128	R_obs	1	0.460128	NA	NA	NA	0	NA
3	56357948	57200055	JAM-blood-cell-trait	IPF%	22	chr3_56896760	0.346054	E_obs	2	0.412325	NA	NA	NA	0	NA
3	56357948	57200055	JAM-blood-cell-trait	MPV	2	chr3_56949816	0.970086	H_obs	1	0.970086	chr3_56949816	0.970086	H	1	0.970086
3	56357948	57200055	JAM-blood-cell-trait	P-LCR	5	chr3_56858494	0.730013	I_obs	3	0.983961	NA	NA	I	3	0.983961
3	56357948	57200055	JAM-blood-cell-trait	PDW	3	chr3_56949816	0.947653	H_obs	1	0.947653	chr3_56949816	0.947653	H	1	0.947653
3	56357948	57200055	JAM-blood-cell-trait	PLT-FSC-DW	13	chr3_56754380	0.554507	J_obs	1	0.554507	NA	NA	NA	0	NA
3	56357948	57200055	JAM-blood-cell-trait	PLT-SFL	2	chr3_56801611	0.842892	M_obs	1	0.842892	NA	NA	NA	0	NA
3	56357948	57200055	JAM-blood-cell-trait	PLT-FSC	1	chr3_56754380	0.998137	J_obs	1	0.998137	chr3_56754380	0.998137	J	1	0.998137
3	56357948	57200055	JAM-blood-cell-trait	PLT-SSC	10	chr3_56754380	0.907427	J_obs	1	0.907427	chr3_56754380	0.907427	J	1	0.907427
3	56357948	57200055	JAM-latent-factor	ML18	11	chr3_56754380	0.462476	E_lat	1	0.462476	NA	NA	NA	0	NA
3	56357948	57200055	JAM-latent-factor	ML5	4	chr3_56801611	0.633052	C_lat	1	0.633052	NA	NA	NA	0	NA
3	56357948	57200055	flashfm-latent-factor	ML18	2	chr3_56754380	0.974715	E_lat	1	0.974715	chr3_56754380	0.974715	E	1	0.974715
3	56357948	57200055	flashfm-latent-factor	ML5	2	chr3_56754380	0.973964	E_lat	1	0.973964	chr3_56754380	0.973964	E	1	0.973964
5	696453	1537194	JAM-blood-cell-trait	MCHC	10	chr5_1113244	0.240044	E_obs	12	0.999104	NA	NA	E	12	0.999104
5	696453	1537194	JAM-blood-cell-trait	PCT	10	chr5_1287340	0.998046	A_obs	1	0.998046	chr5_1287340	0.998046	A	1	0.998046
5	696453	1537194	JAM-blood-cell-trait	RDW	1	chr5_1104938	0.996238	E_obs	12	1	chr5_1104938	0.996238	E	12	1
5	696453	1537194	JAM-blood-cell-trait	RDW-SD	5	chr5_1109568	0.424019	E_obs	12	0.997319	NA	NA	E	12	0.997319
5	696453	1537194	JAM-latent-factor	ML10	5	chr5_1287340	0.952199	H_lat	1	0.952199	chr5_1287340	0.952199	H	1	0.952199
5	696453	1537194	JAM-latent-factor	ML12	23	chr5_1104938	1	C_lat	2	1	chr5_1104938	1	C	2	1
5	696453	1537194	JAM-latent-factor	ML14	2	chr5_1100831	0.727558	C_lat	2	1	NA	NA	C	2	1
5	696453	1537194	JAM-latent-factor	ML20	3	chr5_876076	1	A_lat	1	1	chr5_876076	1	A	1	1
5	696453	1537194	JAM-latent-factor	ML21	9	chr5_1110797	0.538469	D_lat	7	0.972844	NA	NA	D	7	0.972844
5	696453	1537194	flashfm-latent-factor	ML10	5	chr5_1287340	0.952199	H_lat	1	0.952199	chr5_1287340	0.952199	H	1	0.952199
5	696453	1537194	flashfm-latent-factor	ML12	23	chr5_1104938	1	C_lat	1	1	chr5_1104938	1	C	1	1
5	696453	1537194	flashfm-latent-factor	ML14	1	chr5_1104938	0.999814	C_lat	1	0.999814	chr5_1104938	0.999814	C	1	0.999814
5	696453	1537194	flashfm-latent-factor	ML20	2	chr5_876076	1	A_lat	1	1	chr5_876076,chr5_1104938	1,0.999786902316432	A,C	1,1	1,0.999786902316432
5	696453	1537194	flashfm-latent-factor	ML21	9	chr5_1110797	0.538469	D_lat	7	0.972844	NA	NA	D	7	0.972844
7	49861356	50724973	JAM-blood-cell-trait	BASO#	2	chr7_50248436	1	A_obs	1	1	chr7_50248436	1	A	1	1
7	49861356	50724973	JAM-blood-cell-trait	BASO%	1	chr7_50248436	1	A_obs	1	1	chr7_50248436	1	A	1	1
7	49861356	50724973	JAM-blood-cell-trait	BASO%GRAN	1	chr7_50248436	0.999896	A_obs	1	0.999896	chr7_50248436	0.999896	A	1	0.999896
7	49861356	50724973	JAM-blood-cell-trait	GRAN%MYELOID	2	chr7_50366637	0.92316	D_obs	1	0.92316	chr7_50366637	0.92316	D	1	0.92316
7	49861356	50724973	JAM-blood-cell-trait	HFR	1	chr7_50427982	0.999036	B_obs	3	1	chr7_50427982	0.999036	B	3	1
7	49861356	50724973	JAM-blood-cell-trait	HLSR%	5	chr7_50427982	0.753532	B_obs	3	0.986613	NA	NA	B	3	0.986613
7	49861356	50724973	JAM-blood-cell-trait	IRF	3	chr7_50427982	0.920498	B_obs	3	1	chr7_50427982	0.920498	B	3	1
7	49861356	50724973	JAM-blood-cell-trait	LFR	3	chr7_50427982	0.956735	B_obs	3	1	chr7_50427982	0.956735	B	3	1
7	49861356	50724973	JAM-blood-cell-trait	MCH	3	chr7_50427982	0.962094	B_obs	3	1	chr7_50427982	0.962094	B	3	1
7	49861356	50724973	JAM-blood-cell-trait	MCV	3	chr7_50427982	0.967297	B_obs	3	1	chr7_50427982	0.967297	B	3	1
7	49861356	50724973	JAM-blood-cell-trait	MFR	3	chr7_50427982	0.778982	B_obs	3	0.999883	NA	NA	B	3	0.999883
7	49861356	50724973	JAM-blood-cell-trait	MONO#	2	chr7_50370254	0.679026	E_obs	1	0.679026	NA	NA	NA	0	NA
7	49861356	50724973	JAM-blood-cell-trait	MONO%	2	chr7_50366637	0.973359	D_obs	1	0.973359	chr7_50366637	0.973359	D	1	0.973359
7	49861356	50724973	JAM-blood-cell-trait	NE-FSC	2	chr7_50370254	0.558824	E_obs	1	0.558824	NA	NA	NA	0	NA
7	49861356	50724973	JAM-blood-cell-trait	NE-SFL	11	chr7_50370254	1	E_obs	1	1	chr7_50370254	1	E	1	1
7	49861356	50724973	JAM-blood-cell-trait	NE-SSC	5	chr7_50284557	0.610198	H_obs	5	1	NA	NA	H	5	1
7	49861356	50724973	JAM-blood-cell-trait	NE-SSC-DW	5	chr7_50370254	0.899081	E_obs	1	0.899081	NA	NA	NA	0	NA
7	49861356	50724973	JAM-blood-cell-trait	NE-SFL-DW	2	chr7_50370254	1	E_obs	1	1	chr7_50370254	1	E	1	1
7	49861356	50724973	JAM-blood-cell-trait	NE-FSC-DW	3	chr7_50370254	0.96165	E_obs	1	0.96165	chr7_50370254	0.96165	E	1	0.96165
7	49861356	50724973	JAM-blood-cell-trait	RBC#	3	chr7_50427982	0.958429	B_obs	3	1	chr7_50427982	0.958429	B	3	1
7	49861356	50724973	JAM-blood-cell-trait	RBC-He	3	chr7_50427982	0.872743	B_obs	3	1	NA	NA	B	3	1
7	49861356	50724973	JAM-blood-cell-trait	RET-He	2	chr7_50427982	0.978879	B_obs	3	1	chr7_50427982	0.978879	B	3	1
7	49861356	50724973	JAM-blood-cell-trait	RBC-SFL	3	chr7_50429442	0.548832	B_obs	3	0.990284	NA	NA	B	3	0.990284
7	49861356	50724973	JAM-blood-cell-trait	RBC-FSC	3	chr7_50427982	0.880545	B_obs	3	0.999997	NA	NA	B	3	0.999997
7	49861356	50724973	JAM-blood-cell-trait	RET-FSC	2	chr7_50427982	0.987428	B_obs	3	1	chr7_50427982	0.987428	B	3	1
7	49861356	50724973	JAM-latent-factor	ML2	3	chr7_50427982	0.876702	D_lat	3	1	NA	NA	D	3	1
7	49861356	50724973	JAM-latent-factor	ML22	1	chr7_50370254	0.990349	F_lat	1	0.990349	chr7_50370254	0.990349	F	1	0.990349
7	49861356	50724973	JAM-latent-factor	ML25	10	chr7_50370254	1	F_lat	1	1	chr7_50370254	1	F	1	1
7	49861356	50724973	JAM-latent-factor	ML4	3	chr7_50427982	0.914463	D_lat	3	1	chr7_50427982	0.914463	D	3	1
7	49861356	50724973	JAM-latent-factor	ML7	2	chr7_50366637	0.904595	E_lat	1	0.904595	chr7_50366637	0.904595	E	1	0.904595
7	49861356	50724973	JAM-latent-factor	ML8	4	chr7_50248436	1	G_lat	1	1	chr7_50248436	1	G	1	1
7	49861356	50724973	flashfm-latent-factor	ML2	1	chr7_50427982	0.992664	D_lat	1	0.992664	chr7_50427982	0.992664	D	1	0.992664
7	49861356	50724973	flashfm-latent-factor	ML22	1	chr7_50370254	0.999485	F_lat	1	0.999485	chr7_50370254	0.999485	F	1	0.999485
7	49861356	50724973	flashfm-latent-factor	ML25	10	chr7_50370254	1	F_lat	1	1	chr7_50370254	1	F	1	1
7	49861356	50724973	flashfm-latent-factor	ML4	1	chr7_50427982	0.992939	D_lat	1	0.992939	chr7_50427982	0.992939	D	1	0.992939
7	49861356	50724973	flashfm-latent-factor	ML7	1	chr7_50370254	0.999129	F_lat	1	0.999129	chr7_50370254	0.999129	F	1	0.999129
7	49861356	50724973	flashfm-latent-factor	ML8	4	chr7_50248436	1	G_lat	1	1	chr7_50248436	1	G	1	1
12	121627183	122875746	JAM-blood-cell-trait	H-IPF	3	chr12_122216910	1	V_obs	1	1	chr12_122216910	1	V	1	1
12	121627183	122875746	JAM-blood-cell-trait	IPF%	3	chr12_122216910	1	V_obs	1	1	chr12_122216910	1	V	1	1
12	121627183	122875746	JAM-blood-cell-trait	IPF#	4	chr12_122216910	1	V_obs	1	1	chr12_122216910	1	V	1	1
12	121627183	122875746	JAM-blood-cell-trait	MPV	1	chr12_122216910	1	V_obs	1	1	chr12_122216910	1	V	1	1
12	121627183	122875746	JAM-blood-cell-trait	P-LCR	5	chr12_122216910	1	V_obs	1	1	chr12_122216910	1	V	1	1
12	121627183	122875746	JAM-blood-cell-trait	PCT	5	chr12_122216910	1	V_obs	1	1	chr12_122216910	1	V	1	1
12	121627183	122875746	JAM-blood-cell-trait	PDW	13	chr12_122216910	1	V_obs	1	1	chr12_122216910	1	V	1	1
12	121627183	122875746	JAM-blood-cell-trait	PLT-SFL-DW	2	chr12_122216910	1	V_obs	1	1	chr12_122216910,chr12_121726406	1.00000000000001,0.9867393149964	V,Q	1,1	1.00000000000001,0.9867393149964
12	121627183	122875746	JAM-blood-cell-trait	PLT-FSC-DW	3	chr12_122216910	1	V_obs	1	1	chr12_122216910,chr12_122690506	1.00000000000001,0.967567826247719	V,J	1,1	1.00000000000001,0.967567826247719
12	121627183	122875746	JAM-blood-cell-trait	PLT-SSC-DW	3	chr12_122216910	1	V_obs	1	1	chr12_122216910,chr12_121672912	0.999999999999997,0.981839594035519	V,R	1,1	0.999999999999997,0.981839594035519
12	121627183	122875746	JAM-blood-cell-trait	plt	9	chr12_122216910	1	V_obs	1	1	chr12_122216910	1	V	1	1
12	121627183	122875746	JAM-blood-cell-trait	PLT-SFL	3	chr12_122216910	1	V_obs	1	1	chr12_122216910,chr12_122438490	1.00000000000003,0.901500438962075	V,K	1,1	1.00000000000003,0.901500438962075
12	121627183	122875746	JAM-blood-cell-trait	PLT-FSC	21	chr12_122216910	1	V_obs	1	1	chr12_122216910	1	V	1	1
12	121627183	122875746	JAM-blood-cell-trait	PLT-SSC	26	chr12_122216910	1	V_obs	1	1	chr12_122216910	1	V	1	1
12	121627183	122875746	JAM-latent-factor	ML10	4	chr12_122365583	0.448929	H_lat	3	0.708506	NA	NA	NA	0	NA
12	121627183	122875746	JAM-latent-factor	ML16	30	chr12_122216910	1	G_lat	1	1	chr12_122216910,chr12_121967129	1,0.989629161956062	A,G	1,1	0.989629161956062,1
12	121627183	122875746	JAM-latent-factor	ML18	4	chr12_122216910	1	G_lat	1	1	chr12_122216910	1	G	1	1
12	121627183	122875746	JAM-latent-factor	ML5	1	chr12_122216910	1	G_lat	1	1	chr12_122216910	1	G	1	1
12	121627183	122875746	flashfm-latent-factor	ML10	1	chr12_122216910	1	G_lat	1	1	chr12_122216910	1	G	1	1
12	121627183	122875746	flashfm-latent-factor	ML16	30	chr12_122216910	1	G_lat	1	1	chr12_122216910,chr12_121967129	0.999999999999999,0.989644334384705	A,G	1,1	0.989644334384705,0.999999999999999
12	121627183	122875746	flashfm-latent-factor	ML18	4	chr12_122216910	1	G_lat	1	1	chr12_122216910	1	G	1	1
12	121627183	122875746	flashfm-latent-factor	ML5	1	chr12_122216910	1	G_lat	1	1	chr12_122216910	1	G	1	1
13	40724023	41834690	JAM-blood-cell-trait	BASO#	6	chr13_41581930	0.552022	C_obs	77	0.99972	NA	NA	C	77	0.99972
13	40724023	41834690	JAM-blood-cell-trait	BASO%	6	chr13_41581930	0.323206	C_obs	77	1	NA	NA	C	77	1
13	40724023	41834690	JAM-blood-cell-trait	BASO%GRAN	6	chr13_41581930	0.251626	C_obs	77	0.998731	NA	NA	C	77	0.998731
13	40724023	41834690	JAM-blood-cell-trait	EO-SSC	65	chr13_41584187	0.125933	C_obs	77	0.997146	NA	NA	C	77	0.997146
13	40724023	41834690	JAM-blood-cell-trait	EO-SFL	70	chr13_41569798	0.0884095	C_obs	77	0.979202	NA	NA	C	77	0.979202
13	40724023	41834690	JAM-blood-cell-trait	GRAN%MYELOID	4	chr13_41002641	0.976878	A_obs	1	0.976878	chr13_41002641	0.976878	A	1	0.976878
13	40724023	41834690	JAM-blood-cell-trait	MONO#	1	chr13_41002641	0.999549	A_obs	1	0.999549	chr13_41002641	0.999549	A	1	0.999549
13	40724023	41834690	JAM-blood-cell-trait	MONO%	5	chr13_41002641	0.978201	A_obs	1	0.978201	chr13_41002641	0.978201	A	1	0.978201
13	40724023	41834690	JAM-blood-cell-trait	NE-SSC	79	chr13_41597773	0.0970138	C_obs	77	0.97884	NA	NA	C	77	0.97884
13	40724023	41834690	JAM-blood-cell-trait	BASO-SFL-DW	122	chr13_41584187	0.21157	C_obs	77	0.603137	NA	NA	NA	0	NA
13	40724023	41834690	JAM-blood-cell-trait	BASO-FSC-DW	10	chr13_41581930	0.393112	C_obs	77	0.997493	NA	NA	C	77	0.997493
13	40724023	41834690	JAM-latent-factor	ML22	67	chr13_41557825	0.0613301	A_lat	42	0.804476	NA	NA	NA	0	NA
13	40724023	41834690	JAM-latent-factor	ML7	2	chr13_41002641	0.977511	C_lat	1	0.977511	chr13_41002641	0.977511	C	1	0.977511
13	40724023	41834690	JAM-latent-factor	ML8	6	chr13_41581930	0.509127	B_lat	6	1	NA	NA	B	6	1
13	40724023	41834690	flashfm-latent-factor	ML22	62	chr13_41585780	0.316612	B_lat	6	0.60775	NA	NA	NA	0	NA
13	40724023	41834690	flashfm-latent-factor	ML7	2	chr13_41002641	0.977511	C_lat	1	0.977511	chr13_41002641	0.977511	C	1	0.977511
13	40724023	41834690	flashfm-latent-factor	ML8	6	chr13_41585780	0.320596	B_lat	6	1	NA	NA	B	6	1
14	23099953	24052298	JAM-blood-cell-trait	BASO#	7	chr14_23589349	1	I_obs	1	1	chr14_23589349,chr14_23585333	1.00000000000001,0.947936070211482	B,I,J	3,1,3	1.00000000000001,1.00000000000001,0.996290185065
14	23099953	24052298	JAM-blood-cell-trait	BASO%	3	chr14_23585333	0.94875	B_obs	3	1	chr14_23585333	0.94875	B	3	1
14	23099953	24052298	JAM-blood-cell-trait	BASO%GRAN	8	chr14_23587555	0.909804	F_obs	1	0.909804	chr14_23587555	0.909804	F	1	0.909804
14	23099953	24052298	JAM-blood-cell-trait	GRAN%MYELOID	2	chr14_23589349	0.999831	I_obs	1	0.999831	chr14_23589349	0.999831	I	1	0.999831
14	23099953	24052298	JAM-blood-cell-trait	MONO#	3	chr14_23589349	1	I_obs	1	1	chr14_23589349	1	I	1	1
14	23099953	24052298	JAM-blood-cell-trait	MONO%	3	chr14_23589349	1	I_obs	1	1	chr14_23589349	1	I	1	1
14	23099953	24052298	JAM-blood-cell-trait	RDW	7	chr14_23497355	0.340769	E_obs	7	1	NA	NA	E	7	1
14	23099953	24052298	JAM-blood-cell-trait	RDW-SD	7	chr14_23494277	0.216391	E_obs	7	0.993872	NA	NA	E	7	0.993872
14	23099953	24052298	JAM-blood-cell-trait	RET#	11	chr14_23491284	0.282872	E_obs	7	0.947399	NA	NA	E	7	0.947399
14	23099953	24052298	JAM-blood-cell-trait	RET%	7	chr14_23491284	0.230796	E_obs	7	0.995447	NA	NA	E	7	0.995447
14	23099953	24052298	JAM-blood-cell-trait	RPI	18	chr14_23472435	0.155783	C_obs	2	0.245168	NA	NA	NA	0	NA
14	23099953	24052298	JAM-blood-cell-trait	BASO-SFL-DW	4	chr14_23592517	0.942906	G_obs	4	0.999635	chr14_23592517	0.942906	G	4	0.999635
14	23099953	24052298	JAM-blood-cell-trait	BASO-FSC-DW	5	chr14_23585333	0.621685	B_obs	3	1	NA	NA	B,G	3,4	1.00000000000001,1.00000000000001
14	23099953	24052298	JAM-latent-factor	ML13	7	chr14_23494277	0.297544	A_lat	7	1	NA	NA	A	7	1
14	23099953	24052298	JAM-latent-factor	ML14	7	chr14_23494277	0.214688	A_lat	7	1	NA	NA	A	7	1
14	23099953	24052298	JAM-latent-factor	ML7	1	chr14_23589349	1	C_lat	1	1	chr14_23589349	1	C	1	1
14	23099953	24052298	JAM-latent-factor	ML8	3	chr14_23592517	1	B_lat	1	1	chr14_23592517,chr14_23585333	1,0.981025405713873	B,D	1,2	1,1
14	23099953	24052298	flashfm-latent-factor	ML13	6	chr14_23494277	0.368605	A_lat	6	0.995066	NA	NA	A	6	0.995066
14	23099953	24052298	flashfm-latent-factor	ML14	6	chr14_23494277	0.367291	A_lat	6	0.994764	NA	NA	A	6	0.994764
14	23099953	24052298	flashfm-latent-factor	ML7	1	chr14_23589349	1	C_lat	1	1	chr14_23589349	1	C	1	1
14	23099953	24052298	flashfm-latent-factor	ML8	3	chr14_23592517	1	B_lat	1	1	chr14_23592517,chr14_23585333	1,0.981025405713873	B,D	1,2	1,1
16	88259849	89355007	JAM-blood-cell-trait	BASO#	23	chr16_88517722	0.41386	C_obs	20	0.960003	NA	NA	C	20	0.960003
16	88259849	89355007	JAM-blood-cell-trait	BASO%	21	chr16_88507538	0.457857	C_obs	20	0.981382	NA	NA	C	20	0.981382
16	88259849	89355007	JAM-blood-cell-trait	BASO%GRAN	27	chr16_88517722	0.430896	C_obs	20	0.949734	NA	NA	C	20	0.949734
16	88259849	89355007	JAM-blood-cell-trait	MacroR	11	chr16_88853729	0.44465	A_obs	9	0.979813	NA	NA	A	9	0.979813
16	88259849	89355007	JAM-blood-cell-trait	MCHC	2	chr16_88856084	0.918977	A_obs	9	1	chr16_88856084	0.918977	A	9	1
16	88259849	89355007	JAM-blood-cell-trait	RDW-SD	5	chr16_88853729	0.787594	A_obs	9	1	NA	NA	A	9	1
16	88259849	89355007	JAM-blood-cell-trait	RET#	4	chr16_88856084	0.934526	A_obs	9	1	chr16_88856084	0.934526	A	9	1
16	88259849	89355007	JAM-blood-cell-trait	RET%	3	chr16_88856084	0.950546	A_obs	9	0.998775	chr16_88856084	0.950546	A	9	0.998775
16	88259849	89355007	JAM-blood-cell-trait	RPI	12	chr16_88858602	0.328304	A_obs	9	0.961322	NA	NA	A	9	0.961322
16	88259849	89355007	JAM-blood-cell-trait	BASO-SFL-DW	32	chr16_88507538	0.506239	C_obs	20	0.866015	NA	NA	NA	0	NA
16	88259849	89355007	JAM-blood-cell-trait	BASO-FSC-DW	21	chr16_88517722	0.459469	C_obs	20	0.977302	NA	NA	C	20	0.977302
16	88259849	89355007	JAM-latent-factor	ML10	35	chr16_88535341	0.438109	D_lat	1	0.438109	NA	NA	NA	0	NA
16	88259849	89355007	JAM-latent-factor	ML12	2	chr16_88856084	0.961717	F_lat	9	1	chr16_88856084	0.961717	F	9	1
16	88259849	89355007	JAM-latent-factor	ML13	10	chr16_88862343	0.456436	F_lat	9	0.970561	NA	NA	F	9	0.970561
16	88259849	89355007	JAM-latent-factor	ML14	10	chr16_88853729	0.285251	F_lat	9	0.785599	NA	NA	NA	0	NA
16	88259849	89355007	JAM-latent-factor	ML15	6	chr16_88858646	0.452892	F_lat	9	1	NA	NA	F	9	1
16	88259849	89355007	JAM-latent-factor	ML20	8	chr16_88799238	0.934497	E_lat	2	0.997301	chr16_88799238	0.934497	E	2	0.997301
16	88259849	89355007	JAM-latent-factor	ML8	4	chr16_88507538	0.751945	B_lat	1	0.751945	NA	NA	NA	0	NA
16	88259849	89355007	flashfm-latent-factor	ML10	34	chr16_88535341	0.365396	D_lat	1	0.365396	NA	NA	NA	0	NA
16	88259849	89355007	flashfm-latent-factor	ML12	1	chr16_88856084	0.990876	F_lat	2	1	chr16_88856084	0.990876	F	2	1
16	88259849	89355007	flashfm-latent-factor	ML13	1	chr16_88856084	0.991186	F_lat	2	0.999463	chr16_88856084	0.991186	F	2	0.999463
16	88259849	89355007	flashfm-latent-factor	ML14	2	chr16_88856084	0.9896	F_lat	2	0.999504	chr16_88856084	0.9896	F	2	0.999504
16	88259849	89355007	flashfm-latent-factor	ML15	2	chr16_88856084	0.989156	F_lat	2	0.999425	chr16_88856084	0.989156	F	2	0.999425
16	88259849	89355007	flashfm-latent-factor	ML20	8	chr16_88799238	0.934497	E_lat	2	0.997301	chr16_88799238	0.934497	E	2	0.997301
16	88259849	89355007	flashfm-latent-factor	ML8	4	chr16_88507538	0.627145	B_lat	1	0.627145	NA	NA	NA	0	NA
17	33564758	34573119	JAM-blood-cell-trait	H-IPF	19	chr17_33886072	0.163572	F_obs	23	1	NA	NA	F	23	1
17	33564758	34573119	JAM-blood-cell-trait	IPF%	19	chr17_33886072	0.233414	F_obs	23	1	NA	NA	F	23	1
17	33564758	34573119	JAM-blood-cell-trait	IPF#	20	chr17_33952696	0.143671	F_obs	23	1	NA	NA	F	23	1
17	33564758	34573119	JAM-blood-cell-trait	MPV	22	chr17_33955377	0.126168	F_obs	23	0.998394	NA	NA	F	23	0.998394
17	33564758	34573119	JAM-blood-cell-trait	P-LCR	22	chr17_33955377	0.111233	F_obs	23	0.997219	NA	NA	F	23	0.997219
17	33564758	34573119	JAM-blood-cell-trait	PDW	22	chr17_33955377	0.113052	F_obs	23	0.994392	NA	NA	F	23	0.994392
17	33564758	34573119	JAM-blood-cell-trait	PLT-SFL-DW	15	chr17_33886072	0.43964	F_obs	23	1	NA	NA	F	23	1
17	33564758	34573119	JAM-blood-cell-trait	PLT-FSC-DW	17	chr17_34053830	0.643015	D_obs	8	0.944789	NA	NA	D	8	0.944789
17	33564758	34573119	JAM-blood-cell-trait	PLT-SSC-DW	32	chr17_33886072	0.132252	F_obs	23	0.562034	NA	NA	NA	0	NA
17	33564758	34573119	JAM-blood-cell-trait	RET#	4	chr17_33902284	0.882107	B_obs	3	0.98143	NA	NA	B	3	0.98143
17	33564758	34573119	JAM-blood-cell-trait	RET%	3	chr17_33902284	0.930819	B_obs	3	1	chr17_33902284	0.930819	B	3	1
17	33564758	34573119	JAM-blood-cell-trait	RPI	4	chr17_33902284	0.595227	B_obs	3	0.987922	NA	NA	B	3	0.987922
17	33564758	34573119	JAM-latent-factor	ML13	2	chr17_33875262	1	A_lat	1	1	chr17_33875262,chr17_34047639	1,0.999594647935213	A,B	1,1	1,0.999594647935213
17	33564758	34573119	JAM-latent-factor	ML18	7	chr17_33886072	0.554507	D_lat	19	0.978063	NA	NA	D	19	0.978063
17	33564758	34573119	JAM-latent-factor	ML5	20	chr17_33955377	0.156127	D_lat	19	0.984479	NA	NA	D	19	0.984479
17	33564758	34573119	flashfm-latent-factor	ML13	2	chr17_33875262	1	A_lat	1	1	chr17_33875262,chr17_34047639	1,0.999594647935213	A,B	1,1	1,0.999594647935213
17	33564758	34573119	flashfm-latent-factor	ML18	7	chr17_33886072	0.625038	D_lat	7	0.995439	NA	NA	D	7	0.995439
17	33564758	34573119	flashfm-latent-factor	ML5	14	chr17_33886072	0.595426	D_lat	7	0.956446	NA	NA	D	7	0.956446
19	4113564	4755356	JAM-blood-cell-trait	Delta-HGB	12	chr19_4502201	1	J_obs	2	1	chr19_4502201	1	J	2	1
19	4113564	4755356	JAM-blood-cell-trait	HFR	22	chr19_4481994	0.0775957	G_obs	19	0.913321	NA	NA	G	19	0.913321
19	4113564	4755356	JAM-blood-cell-trait	HLSR#	6	chr19_4502201	0.937652	J_obs	2	0.945512	chr19_4502201	0.937652	J	2	0.945512
19	4113564	4755356	JAM-blood-cell-trait	HLSR%	18	chr19_4502201	0.887706	J_obs	2	0.907252	NA	NA	J	2	0.907252
19	4113564	4755356	JAM-blood-cell-trait	Hyper-He	1	chr19_4502201	0.996612	J_obs	2	0.999818	chr19_4502201	0.996612	J	2	0.999818
19	4113564	4755356	JAM-blood-cell-trait	IRF	23	chr19_4502201	0.72221	J_obs	2	0.728936	NA	NA	NA	0	NA
19	4113564	4755356	JAM-blood-cell-trait	IRF-FSC	19	chr19_4502201	0.619635	J_obs	2	0.624258	NA	NA	NA	0	NA
19	4113564	4755356	JAM-blood-cell-trait	LFR	22	chr19_4502201	0.688068	J_obs	2	0.690256	NA	NA	NA	0	NA
19	4113564	4755356	JAM-blood-cell-trait	MacroR	2	chr19_4502201	1	J_obs	2	1	chr19_4502201	1	J	2	1
19	4113564	4755356	JAM-blood-cell-trait	MCH	11	chr19_4366219	0.776609	A_obs	39	0.980097	NA	NA	A	39	0.980097
19	4113564	4755356	JAM-blood-cell-trait	MCV	14	chr19_4366219	0.362607	A_obs	39	0.987703	NA	NA	A	39	0.987703
19	4113564	4755356	JAM-blood-cell-trait	MFR	21	chr19_4502201	0.886161	J_obs	2	0.889706	NA	NA	NA	0	NA
19	4113564	4755356	JAM-blood-cell-trait	MicroR	37	chr19_4366219	0.293325	A_obs	39	0.98334	NA	NA	A	39	0.98334
19	4113564	4755356	JAM-blood-cell-trait	RBC-He	14	chr19_4366219	0.740708	A_obs	39	0.990509	NA	NA	A	39	0.990509
19	4113564	4755356	JAM-blood-cell-trait	RDW	89	chr19_4359525	0.217219	A_obs	39	0.677904	NA	NA	NA	0	NA
19	4113564	4755356	JAM-blood-cell-trait	RET-He	14	chr19_4366219	0.707011	A_obs	39	0.979892	NA	NA	A	39	0.979892
19	4113564	4755356	JAM-blood-cell-trait	RBC-SFL	39	chr19_4429007	0.0816998	A_obs	39	0.977839	NA	NA	A	39	0.977839
19	4113564	4755356	JAM-blood-cell-trait	RBC-FSC	15	chr19_4366219	0.648592	A_obs	39	0.987737	NA	NA	A	39	0.987737
19	4113564	4755356	JAM-blood-cell-trait	RET-SFL	22	chr19_4502201	0.147255	J_obs	2	0.170562	NA	NA	NA	0	NA
19	4113564	4755356	JAM-blood-cell-trait	RET-FSC	12	chr19_4366219	0.818246	A_obs	39	0.988537	NA	NA	A	39	0.988537
19	4113564	4755356	JAM-latent-factor	ML14	2	chr19_4502201	1	B_lat	1	1	chr19_4502201	1	B	1	1
19	4113564	4755356	JAM-latent-factor	ML2	11	chr19_4366219	0.836819	C_lat	6	0.9584	NA	NA	C	6	0.9584
19	4113564	4755356	JAM-latent-factor	ML4	15	chr19_4502201	0.914584	B_lat	1	0.914584	chr19_4502201	0.914584	B	1	0.914584
19	4113564	4755356	flashfm-latent-factor	ML14	2	chr19_4502201	1	B_lat	1	1	chr19_4502201	1	B	1	1
19	4113564	4755356	flashfm-latent-factor	ML2	11	chr19_4366219	0.836819	C_lat	6	0.9584	NA	NA	C	6	0.9584
19	4113564	4755356	flashfm-latent-factor	ML4	1	chr19_4502201	0.999838	B_lat	1	0.999838	chr19_4502201	0.999838	B	1	0.999838
