# Supplementary material for: Improved genetic discovery and fine-mapping resolution through multivariate latent factor analysis of high-dimensional traits
Source: Cell Genom. 2025 Apr 11;5(5):100847. doi: 10.1016/j.xgen.2025.100847 (PMC12143322; doi:10.1016/j.xgen.2025.100847)
Supplement: Table S11. Descriptions of NMR metabolic traits, including their broad biological categories, related to STAR Methods [file mmc12.xlsx]

## Sheet: S11-NMR Trait Description
Table S11. Descriptions of NMR metabolic traits, including their broad biological categories. Related to STAR Methods. Amongst 230 NMR metabolic panel traits measured in 40,849 INTERVAL study participants, we excluded one trait (Ace; Acetate) for a high proportion of missingness (not measured in 82% of the participants). The remaining 229 traits had high levels of correlation (9 pairs with correl…
Full name	Short name	Units	Variable_name	Group	Sub-group	Type	Included
Acetone	AcAce	mmol/l	acace	Ketone bodies		Non-derived	Yes
Acetate	Ace	mmol/l	ace	Ketone bodies		Non-derived	No
Alanine	Ala	mmol/l	ala	Amino acids		Non-derived	Yes
Albumin	Alb	signal area	alb	Fluid balance		Non-derived	Yes
Apolipoprotein A-I	ApoA1	g/l	apoa1	Apolipoproteins		Non-derived	Yes
Apolipoprotein B	ApoB	g/l	apob	Apolipoproteins		Non-derived	Yes
Ratio of apolipoprotein B to apolipoprotein A-I	ApoBbyApoA1		apobapoa1	Apolipoproteins		Ratio	Yes
Conjugated linoleic acid	CLA	mmol/l	cla	Fatty acids		Non-derived	Yes
Ratio of conjugated linoleic acid to total fatty acids	CLAbyFA	%	clafa	Fatty acids	Fatty acid ratios	Percentage	Yes
Creatinine	Crea	mmol/l	crea	Fluid balance		Non-derived	Yes
Diacylglycerol	DAG	mmol/l	dag	Fatty acids		Non-derived	Yes
Ratio of diacylglycerol to triglycerides	DAGbyTG		dagtg	Fatty acids	Fatty acid ratios	Ratio	Yes
22:6, docosahexaenoic acid	DHA	mmol/l	dha	Fatty acids		Non-derived	Yes
Ratio of 22:6 docosahexaenoic acid to total fatty acids	DHAbyFA	%	dhafa	Fatty acids	Fatty acid ratios	Percentage	Yes
Esterified cholesterol	EstC	mmol/l	estc	Cholesteryl esters		Non-derived	No
Estimated description of fatty acid chain length, not actual carbon number	FaLen		falen	Fatty acids		Non-derived	Yes
Omega-3 fatty acids	FAw3	mmol/l	faw3	Fatty acids		Non-derived	Yes
Ratio of omega-3 fatty acids to total fatty acids	FAw3byFA	%	faw3fa	Fatty acids	Fatty acid ratios	Percentage	Yes
Omega-6 fatty acids	FAw6	mmol/l	faw6	Fatty acids		Non-derived	No
Ratio of omega-6 fatty acids to total fatty acids	FAw6byFA	%	faw6fa	Fatty acids	Fatty acid ratios	Percentage	Yes
Free cholesterol	FreeC	mmol/l	freec	Cholesterol		Non-derived	Yes
Glucose	Glc	mmol/l	glc	Amino acids		Non-derived	Yes
Glutamine	Gln	mmol/l	gln	Amino acids		Non-derived	Yes
Glycine	Gly	mmol/l	gly	Amino acids		Non-derived	Yes
Glycoprotein acetyls, mainly a1-acid glycoprotein	Gp	mmol/l	gp	Inflammation		Non-derived	Yes
Total cholesterol in HDL2	HDL2-C	mmol/l	hdl2c	Cholesterol		Non-derived	No
Total cholesterol in HDL3	HDL3-C	mmol/l	hdl3c	Cholesterol		Non-derived	Yes
Total cholesterol in HDL	HDL-C	mmol/l	hdlc	Cholesterol		Composite	Yes
Mean diameter for HDL particles	HDL-D	nm	hdld	Lipoprotein particle sizes		Non-derived	Yes
Triglycerides in HDL	HDL-TG	mmol/l	hdltg	Triglycerides		Composite	Yes
Histidine	His	mmol/l	his	Amino acids		Non-derived	Yes
Total cholesterol in IDL	IDL-C	mmol/l	idlc	Lipoprotein subclasses	IDL (average diameter 28.6 nm)	Composite	No
Total cholesterol to total lipids ratio in IDL	IDL-C_percent	%	idlc_	Relative lipoprotein lipid concentrations	IDL ratios	Percentage	Yes
Cholesterol esters in IDL	IDL-CE	mmol/l	idlce	Lipoprotein subclasses	IDL (average diameter 28.6 nm)	Non-derived	Yes
Cholesterol esters to total lipids ratio in IDL	IDL-CE_percent	%	idlce_	Relative lipoprotein lipid concentrations	IDL ratios	Percentage	Yes
Free cholesterol in IDL	IDL-FC	mmol/l	idlfc	Lipoprotein subclasses	IDL (average diameter 28.6 nm)	Non-derived	No
Free cholesterol to total lipids ratio in IDL	IDL-FC_percent	%	idlfc_	Relative lipoprotein lipid concentrations	IDL ratios	Percentage	Yes
Total lipids in IDL	IDL-L	mmol/l	idll	Lipoprotein subclasses	IDL (average diameter 28.6 nm)	Composite	No
Concentration of IDL particles	IDL-P	mol/l	idlp	Lipoprotein subclasses	IDL (average diameter 28.6 nm)	Non-derived	Yes
Phospholipids in IDL	IDL-PL	mmol/l	idlpl	Lipoprotein subclasses	IDL (average diameter 28.6 nm)	Non-derived	No
Phospholipids to total lipds ratio in IDL	IDL-PL_percent	%	idlpl_	Relative lipoprotein lipid concentrations	IDL ratios	Percentage	Yes
Triglycerides in IDL	IDL-TG	mmol/l	idltg	Lipoprotein subclasses	IDL (average diameter 28.6 nm)	Non-derived	Yes
Triglycerides to total lipids ratio in IDL	IDL-TG_percent	%	idltg_	Relative lipoprotein lipid concentrations	IDL ratios	Percentage	Yes
Isoleucine	Ile	mmol/l	ile	Amino acids	Branched-chain amino acids	Non-derived	Yes
18:2 linoleic acid	LA	mmol/l	la	Fatty acids		Non-derived	Yes
Lactate	Lac	mmol/l	lac	Glycolysis related metabolites		Non-derived	Yes
Ratio of 18:2 linoleic acid to total fatty acids	LAbyFA	%	lafa	Fatty acids	Fatty acid ratios	Percentage	Yes
Total cholesterol in LDL	LDL-C	mmol/l	ldlc	Cholesterol		Composite	Yes
Mean diameter for LDL particles	LDL-D	nm	ldld	Lipoprotein particle sizes		Non-derived	Yes
Triglycerides in LDL	LDL-TG	mmol/l	ldltg	Triglycerides		Composite	No
Leucine	Leu	mmol/l	leu	Amino acids	Branched-chain amino acids	Non-derived	Yes
Total cholesterol in large HDL	L-HDL-C	mmol/l	lhdlc	Lipoprotein subclasses	Large HDL (average diameter 12.1 nm)	Composite	No
Total cholesterol to total lipids ratio in large HDL	L-HDL-C_percent	%	lhdlc_	Relative lipoprotein lipid concentrations	Large HDL ratios	Percentage	Yes
Cholesterol esters in large HDL	L-HDL-CE	mmol/l	lhdlce	Lipoprotein subclasses	Large HDL (average diameter 12.1 nm)	Non-derived	Yes
Cholesterol esters to total lipids ratio in large HDL	L-HDL-CE_percent	%	lhdlce_	Relative lipoprotein lipid concentrations	Large HDL ratios	Percentage	Yes
Free cholesterol in large HDL	L-HDL-FC	mmol/l	lhdlfc	Lipoprotein subclasses	Large HDL (average diameter 12.1 nm)	Non-derived	Yes
Free cholesterol to total lipids ratio in large HDL	L-HDL-FC_percent	%	lhdlfc_	Relative lipoprotein lipid concentrations	Large HDL ratios	Percentage	Yes
Total lipids in large HDL	L-HDL-L	mmol/l	lhdll	Lipoprotein subclasses	Large HDL (average diameter 12.1 nm)	Composite	No
Concentration of large HDL particles	L-HDL-P	mol/l	lhdlp	Lipoprotein subclasses	Large HDL (average diameter 12.1 nm)	Non-derived	No
Phospholipids in large HDL	L-HDL-PL	mmol/l	lhdlpl	Lipoprotein subclasses	Large HDL (average diameter 12.1 nm)	Non-derived	Yes
Phospholipids to total lipds ratio in large HDL	L-HDL-PL_percent	%	lhdlpl_	Relative lipoprotein lipid concentrations	Large HDL ratios	Percentage	Yes
Triglycerides in large HDL	L-HDL-TG	mmol/l	lhdltg	Lipoprotein subclasses	Large HDL (average diameter 12.1 nm)	Non-derived	Yes
Triglycerides to total lipids ratio in large HDL	L-HDL-TG_percent	%	lhdltg_	Relative lipoprotein lipid concentrations	Large HDL ratios	Percentage	Yes
Total cholesterol in large LDL	L-LDL-C	mmol/l	lldlc	Lipoprotein subclasses	Large LDL (average diameter 25.5 nm)	Composite	No
Total cholesterol to total lipids ratio in large LDL	L-LDL-C_percent	%	lldlc_	Relative lipoprotein lipid concentrations	Large LDL ratios	Percentage	Yes
Cholesterol esters in large LDL	L-LDL-CE	mmol/l	lldlce	Lipoprotein subclasses	Large LDL (average diameter 25.5 nm)	Non-derived	No
Cholesterol esters to total lipids ratio in large LDL	L-LDL-CE_percent	%	lldlce_	Relative lipoprotein lipid concentrations	Large LDL ratios	Percentage	Yes
Free cholesterol in large LDL	L-LDL-FC	mmol/l	lldlfc	Lipoprotein subclasses	Large LDL (average diameter 25.5 nm)	Non-derived	Yes
Free cholesterol to total lipids ratio in large LDL	L-LDL-FC_percent	%	lldlfc_	Relative lipoprotein lipid concentrations	Large LDL ratios	Percentage	Yes
Total lipids in large LDL	L-LDL-L	mmol/l	lldll	Lipoprotein subclasses	Large LDL (average diameter 25.5 nm)	Composite	No
Concentration of large LDL particles	L-LDL-P	mol/l	lldlp	Lipoprotein subclasses	Large LDL (average diameter 25.5 nm)	Non-derived	No
Phospholipids in large LDL	L-LDL-PL	mmol/l	lldlpl	Lipoprotein subclasses	Large LDL (average diameter 25.5 nm)	Non-derived	Yes
Phospholipids to total lipds ratio in large LDL	L-LDL-PL_percent	%	lldlpl_	Relative lipoprotein lipid concentrations	Large LDL ratios	Percentage	Yes
Triglycerides in large LDL	L-LDL-TG	mmol/l	lldltg	Lipoprotein subclasses	Large LDL (average diameter 25.5 nm)	Non-derived	Yes
Triglycerides to total lipids ratio in large LDL	L-LDL-TG_percent	%	lldltg_	Relative lipoprotein lipid concentrations	Large LDL ratios	Percentage	Yes
Total cholesterol in large VLDL	L-VLDL-C	mmol/l	lvldlc	Lipoprotein subclasses	Large VLDL (average diameter 53.6 nm)	Composite	Yes
Total cholesterol to total lipids ratio in large VLDL	L-VLDL-C_percent	%	lvldlc_	Relative lipoprotein lipid concentrations	Large VLDL ratios	Percentage	Yes
Cholesterol esters in large VLDL	L-VLDL-CE	mmol/l	lvldlce	Lipoprotein subclasses	Large VLDL (average diameter 53.6 nm)	Non-derived	Yes
Cholesterol esters to total lipids ratio in large VLDL	L-VLDL-CE_percent	%	lvldlce_	Relative lipoprotein lipid concentrations	Large VLDL ratios	Percentage	Yes
Free cholesterol in large VLDL	L-VLDL-FC	mmol/l	lvldlfc	Lipoprotein subclasses	Large VLDL (average diameter 53.6 nm)	Non-derived	Yes
Free cholesterol to total lipids ratio in large VLDL	L-VLDL-FC_percent	%	lvldlfc_	Relative lipoprotein lipid concentrations	Large VLDL ratios	Percentage	Yes
Total lipids in large VLDL	L-VLDL-L	mmol/l	lvldll	Lipoprotein subclasses	Large VLDL (average diameter 53.6 nm)	Composite	No
Concentration of large VLDL particles	L-VLDL-P	mol/l	lvldlp	Lipoprotein subclasses	Large VLDL (average diameter 53.6 nm)	Non-derived	Yes
Phospholipids in large VLDL	L-VLDL-PL	mmol/l	lvldlpl	Lipoprotein subclasses	Large VLDL (average diameter 53.6 nm)	Non-derived	No
Phospholipids to total lipds ratio in large VLDL	L-VLDL-PL_percent	%	lvldlpl_	Relative lipoprotein lipid concentrations	Large VLDL ratios	Percentage	Yes
Triglycerides in large VLDL	L-VLDL-TG	mmol/l	lvldltg	Lipoprotein subclasses	Large VLDL (average diameter 53.6 nm)	Non-derived	No
Triglycerides to total lipids ratio in large VLDL	L-VLDL-TG_percent	%	lvldltg_	Relative lipoprotein lipid concentrations	Large VLDL ratios	Percentage	Yes
Total cholesterol in medium HDL	M-HDL-C	mmol/l	mhdlc	Lipoprotein subclasses	Medium HDL (average diameter 10.9 nm)	Composite	Yes
Total cholesterol to total lipids ratio in medium HDL	M-HDL-C_percent	%	mhdlc_	Relative lipoprotein lipid concentrations	Medium HDL ratios	Percentage	Yes
Cholesterol esters in medium HDL	M-HDL-CE	mmol/l	mhdlce	Lipoprotein subclasses	Medium HDL (average diameter 10.9 nm)	Non-derived	No
Cholesterol esters to total lipids ratio in medium HDL	M-HDL-CE_percent	%	mhdlce_	Relative lipoprotein lipid concentrations	Medium HDL ratios	Percentage	Yes
Free cholesterol in medium HDL	M-HDL-FC	mmol/l	mhdlfc	Lipoprotein subclasses	Medium HDL (average diameter 10.9 nm)	Composite	Yes
Free cholesterol to total lipids ratio in medium HDL	M-HDL-FC_percent	%	mhdlfc_	Relative lipoprotein lipid concentrations	Medium HDL ratios	Percentage	Yes
Total lipids in medium HDL	M-HDL-L	mmol/l	mhdll	Lipoprotein subclasses	Medium HDL (average diameter 10.9 nm)	Composite	No
Concentration of medium HDL particles	M-HDL-P	mol/l	mhdlp	Lipoprotein subclasses	Medium HDL (average diameter 10.9 nm)	Non-derived	No
Phospholipids in medium HDL	M-HDL-PL	mmol/l	mhdlpl	Lipoprotein subclasses	Medium HDL (average diameter 10.9 nm)	Non-derived	Yes
Phospholipids to total lipds ratio in medium HDL	M-HDL-PL_percent	%	mhdlpl_	Relative lipoprotein lipid concentrations	Medium HDL ratios	Percentage	Yes
Triglycerides in medium HDL	M-HDL-TG	mmol/l	mhdltg	Lipoprotein subclasses	Medium HDL (average diameter 10.9 nm)	Non-derived	Yes
Triglycerides to total lipids ratio in medium HDL	M-HDL-TG_percent	%	mhdltg_	Relative lipoprotein lipid concentrations	Medium HDL ratios	Percentage	Yes
Total cholesterol in medium LDL	M-LDL-C	mmol/l	mldlc	Lipoprotein subclasses	Medium LDL (average diameter 23 nm)	Composite	No
Total cholesterol to total lipids ratio in medium LDL	M-LDL-C_percent	%	mldlc_	Relative lipoprotein lipid concentrations	Medium LDL ratios	Percentage	Yes
Cholesterol esters in medium LDL	M-LDL-CE	mmol/l	mldlce	Lipoprotein subclasses	Medium LDL (average diameter 23 nm)	Non-derived	No
Cholesterol esters to total lipids ratio in medium LDL	M-LDL-CE_percent	%	mldlce_	Relative lipoprotein lipid concentrations	Medium LDL ratios	Percentage	Yes
Free cholesterol in medium LDL	M-LDL-FC	mmol/l	mldlfc	Lipoprotein subclasses	Medium LDL (average diameter 23 nm)	Non-derived	Yes
Free cholesterol to total lipids ratio in medium LDL	M-LDL-FC_percent	%	mldlfc_	Relative lipoprotein lipid concentrations	Medium LDL ratios	Percentage	Yes
Total lipids in medium LDL	M-LDL-L	mmol/l	mldll	Lipoprotein subclasses	Medium LDL (average diameter 23 nm)	Composite	No
Concentration of medium LDL particles	M-LDL-P	mol/l	mldlp	Lipoprotein subclasses	Medium LDL (average diameter 23 nm)	Non-derived	No
Phospholipids in medium LDL	M-LDL-PL	mmol/l	mldlpl	Lipoprotein subclasses	Medium LDL (average diameter 23 nm)	Non-derived	Yes
Phospholipids to total lipds ratio in medium LDL	M-LDL-PL_percent	%	mldlpl_	Relative lipoprotein lipid concentrations	Medium LDL ratios	Percentage	Yes
Triglycerides in medium LDL	M-LDL-TG	mmol/l	mldltg	Lipoprotein subclasses	Medium LDL (average diameter 23 nm)	Non-derived	Yes
Triglycerides to total lipids ratio in medium LDL	M-LDL-TG_percent	%	mldltg_	Relative lipoprotein lipid concentrations	Medium LDL ratios	Percentage	Yes
Monounsaturated fatty acids; 16:1 18:1	MUFA	mmol/l	mufa	Fatty acids		Non-derived	Yes
Ratio of monounsaturated fatty acids to total fatty acids	MUFAbyFA	%	mufafa	Fatty acids	Fatty acid ratios	Percentage	Yes
Total cholesterol in medium VLDL	M-VLDL-C	mmol/l	mvldlc	Lipoprotein subclasses	Medium VLDL (average diameter 44.5 nm)	Non-derived	Yes
Total cholesterol to total lipids ratio in medium VLDL	M-VLDL-C_percent	%	mvldlc_	Relative lipoprotein lipid concentrations	Medium VLDL ratios	Percentage	Yes
Cholesterol esters in medium VLDL	M-VLDL-CE	mmol/l	mvldlce	Lipoprotein subclasses	Medium VLDL (average diameter 44.5 nm)	Non-derived	Yes
Cholesterol esters to total lipids ratio in medium VLDL	M-VLDL-CE_percent	%	mvldlce_	Relative lipoprotein lipid concentrations	Medium VLDL ratios	Percentage	Yes
Free cholesterol in medium VLDL	M-VLDL-FC	mmol/l	mvldlfc	Lipoprotein subclasses	Medium VLDL (average diameter 44.5 nm)	Non-derived	No
Free cholesterol to total lipids ratio in medium VLDL	M-VLDL-FC_percent	%	mvldlfc_	Relative lipoprotein lipid concentrations	Medium VLDL ratios	Percentage	Yes
Total lipids in medium VLDL	M-VLDL-L	mmol/l	mvldll	Lipoprotein subclasses	Medium VLDL (average diameter 44.5 nm)	Non-derived	No
Concentration of medium VLDL particles	M-VLDL-P	mol/l	mvldlp	Lipoprotein subclasses	Medium VLDL (average diameter 44.5 nm)	Non-derived	No
Phospholipids in medium VLDL	M-VLDL-PL	mmol/l	mvldlpl	Lipoprotein subclasses	Medium VLDL (average diameter 44.5 nm)	Non-derived	Yes
Phospholipids to total lipds ratio in medium VLDL	M-VLDL-PL_percent	%	mvldlpl_	Relative lipoprotein lipid concentrations	Medium VLDL ratios	Percentage	Yes
Triglycerides in medium VLDL	M-VLDL-TG	mmol/l	mvldltg	Lipoprotein subclasses	Medium VLDL (average diameter 44.5 nm)	Non-derived	No
Triglycerides to total lipids ratio in medium VLDL	M-VLDL-TG_percent	%	mvldltg_	Relative lipoprotein lipid concentrations	Medium VLDL ratios	Percentage	Yes
Phosphatidylcholine and other cholines	PC	mmol/l	pc	Other lipids		Non-derived	Yes
Phenylalanine	Phe	mmol/l	phe	Amino acids	Aromatic amino acids	Non-derived	Yes
Polyunsaturated fatty acids	PUFA	mmol/l	pufa	Fatty acids		Non-derived	Yes
Ratio of polyunsaturated fatty acids to total fatty acids	PUFAbyFA	%	pufafa	Fatty acids	Fatty acid ratios	Percentage	Yes
Pyruvate	Pyr	mmol/l	pyr	Glycolysis related metabolites		Non-derived	Yes
Remnant cholesterol (non-HDL, non-LDL -cholesterol)	Remnant-C	mmol/l	remnantc	Cholesterol		Non-derived	Yes
Serum total cholesterol	Serum-C	mmol/l	serumc	Cholesterol		Non-derived	Yes
Serum total triglycerides	Serum-TG	mmol/l	serumtg	Triglycerides		Non-derived	Yes
Saturated fatty acids	SFA	mmol/l	sfa	Fatty acids		Non-derived	Yes
Ratio of saturated fatty acids to total fatty acids	SFAbyFA	%	sfafa	Fatty acids	Fatty acid ratios	Percentage	Yes
Total cholesterol in small HDL	S-HDL-C	mmol/l	shdlc	Lipoprotein subclasses	Small HDL (average diameter 8.7 nm)	Composite	Yes
Total cholesterol to total lipids ratio in small HDL	S-HDL-C_percent	%	shdlc_	Relative lipoprotein lipid concentrations	Small HDL ratios	Percentage	Yes
Cholesterol esters in small HDL	S-HDL-CE	mmol/l	shdlce	Lipoprotein subclasses	Small HDL (average diameter 8.7 nm)	Non-derived	Yes
Cholesterol esters to total lipids ratio in small HDL	S-HDL-CE_percent	%	shdlce_	Relative lipoprotein lipid concentrations	Small HDL ratios	Percentage	No
Free cholesterol in small HDL	S-HDL-FC	mmol/l	shdlfc	Lipoprotein subclasses	Small HDL (average diameter 8.7 nm)	Non-derived	Yes
Free cholesterol to total lipids ratio in small HDL	S-HDL-FC_percent	%	shdlfc_	Relative lipoprotein lipid concentrations	Small HDL ratios	Percentage	Yes
Total lipids in small HDL	S-HDL-L	mmol/l	shdll	Lipoprotein subclasses	Small HDL (average diameter 8.7 nm)	Composite	No
Concentration of small HDL particles	S-HDL-P	mol/l	shdlp	Lipoprotein subclasses	Small HDL (average diameter 8.7 nm)	Non-derived	Yes
Phospholipids in small HDL	S-HDL-PL	mmol/l	shdlpl	Lipoprotein subclasses	Small HDL (average diameter 8.7 nm)	Non-derived	Yes
Phospholipids to total lipds ratio in small HDL	S-HDL-PL_percent	%	shdlpl_	Relative lipoprotein lipid concentrations	Small HDL ratios	Percentage	Yes
Triglycerides in small HDL	S-HDL-TG	mmol/l	shdltg	Lipoprotein subclasses	Small HDL (average diameter 8.7 nm)	Non-derived	Yes
Triglycerides to total lipids ratio in small HDL	S-HDL-TG_percent	%	shdltg_	Relative lipoprotein lipid concentrations	Small HDL ratios	Percentage	Yes
Total cholesterol in small LDL	S-LDL-C	mmol/l	sldlc	Lipoprotein subclasses	Small LDL (average diameter 18.7 nm)	Composite	Yes
Total cholesterol to total lipids ratio in small LDL	S-LDL-C_percent	%	sldlc_	Relative lipoprotein lipid concentrations	Small LDL ratios	Percentage	Yes
Cholesterol esters in small LDL	S-LDL-CE	mmol/l	sldlce	Lipoprotein subclasses	Small LDL (average diameter 18.7 nm)	Non-derived	No
Cholesterol esters to total lipids ratio in small LDL	S-LDL-CE_percent	%	sldlce_	Relative lipoprotein lipid concentrations	Small LDL ratios	Percentage	Yes
Free cholesterol in small LDL	S-LDL-FC	mmol/l	sldlfc	Lipoprotein subclasses	Small LDL (average diameter 18.7 nm)	Non-derived	Yes
Free cholesterol to total lipids ratio in small LDL	S-LDL-FC_percent	%	sldlfc_	Relative lipoprotein lipid concentrations	Small LDL ratios	Percentage	Yes
Total lipids in small LDL	S-LDL-L	mmol/l	sldll	Lipoprotein subclasses	Small LDL (average diameter 18.7 nm)	Composite	No
Concentration of small LDL particles	S-LDL-P	mol/l	sldlp	Lipoprotein subclasses	Small LDL (average diameter 18.7 nm)	Non-derived	Yes
Phospholipids in small LDL	S-LDL-PL	mmol/l	sldlpl	Lipoprotein subclasses	Small LDL (average diameter 18.7 nm)	Non-derived	Yes
Phospholipids to total lipds ratio in small LDL	S-LDL-PL_percent	%	sldlpl_	Relative lipoprotein lipid concentrations	Small LDL ratios	Percentage	Yes
Triglycerides in small LDL	S-LDL-TG	mmol/l	sldltg	Lipoprotein subclasses	Small LDL (average diameter 18.7 nm)	Non-derived	Yes
Triglycerides to total lipids ratio in small LDL	S-LDL-TG_percent	%	sldltg_	Relative lipoprotein lipid concentrations	Small LDL ratios	Percentage	Yes
Sphingomyelins	SM	mmol/l	sm	Other lipids		Non-derived	Yes
Total cholesterol in small VLDL	S-VLDL-C	mmol/l	svldlc	Lipoprotein subclasses	Small VLDL (average diameter 36.8 nm)	Composite	Yes
Total cholesterol to total lipids ratio in small VLDL	S-VLDL-C_percent	%	svldlc_	Relative lipoprotein lipid concentrations	Small VLDL ratios	Percentage	Yes
Cholesterol esters in small VLDL	S-VLDL-CE	mmol/l	svldlce	Lipoprotein subclasses	Small VLDL (average diameter 36.8 nm)	Non-derived	Yes
Cholesterol esters to total lipids ratio in small VLDL	S-VLDL-CE_percent	%	svldlce_	Relative lipoprotein lipid concentrations	Small VLDL ratios	Percentage	Yes
Free cholesterol in small VLDL	S-VLDL-FC	mmol/l	svldlfc	Lipoprotein subclasses	Small VLDL (average diameter 36.8 nm)	Non-derived	Yes
Free cholesterol to total lipids ratio in small VLDL	S-VLDL-FC_percent	%	svldlfc_	Relative lipoprotein lipid concentrations	Small VLDL ratios	Percentage	Yes
Total lipids in small VLDL	S-VLDL-L	mmol/l	svldll	Lipoprotein subclasses	Small VLDL (average diameter 36.8 nm)	Composite	No
Concentration of small VLDL particles	S-VLDL-P	mol/l	svldlp	Lipoprotein subclasses	Small VLDL (average diameter 36.8 nm)	Non-derived	No
Phospholipids in small VLDL	S-VLDL-PL	mmol/l	svldlpl	Lipoprotein subclasses	Small VLDL (average diameter 36.8 nm)	Non-derived	Yes
Phospholipids to total lipds ratio in small VLDL	S-VLDL-PL_percent	%	svldlpl_	Relative lipoprotein lipid concentrations	Small VLDL ratios	Percentage	Yes
Triglycerides in small VLDL	S-VLDL-TG	mmol/l	svldltg	Lipoprotein subclasses	Small VLDL (average diameter 36.8 nm)	Non-derived	Yes
Triglycerides to total lipids ratio in small VLDL	S-VLDL-TG_percent	%	svldltg_	Relative lipoprotein lipid concentrations	Small VLDL ratios	Percentage	Yes
Ratio of triglycerides to phosphoglycerides	TGbyPG		tgpg	Other lipids		Ratio	Yes
Total cholines	TotCho	mmol/l	totcho	Other lipids		Non-derived	Yes
Total fatty acids	TotFA	mmol/l	totfa	Fatty acids		Composite	Yes
Total phosphoglycerides	TotPG	mmol/l	totpg	Other lipids		Non-derived	Yes
Tyrosine	Tyr	mmol/l	tyr	Amino acids	Aromatic amino acids	Non-derived	Yes
Estimated degree of unsaturation	UnsatDeg		unsat	Fatty acids		Non-derived	Yes
Valine	Val	mmol/l	val	Amino acids	Branched-chain amino acids	Non-derived	Yes
Total cholesterol in VLDL	VLDL-C	mmol/l	vldlc	Cholesterol		Composite	Yes
Mean diameter for VLDL particles	VLDL-D	nm	vldld	Lipoprotein particle sizes		Non-derived	Yes
Triglycerides in VLDL	VLDL-TG	mmol/l	vldltg	Triglycerides		Non-derived	Yes
Total cholesterol in very large HDL	XL-HDL-C	mmol/l	xlhdlc	Lipoprotein subclasses	Very large HDL (average diameter 14.3 nm)	Composite	No
Total cholesterol to total lipids ratio in very large HDL	XL-HDL-C_percent	%	xlhdlc_	Relative lipoprotein lipid concentrations	Very large HDL ratios	Percentage	Yes
Cholesterol esters in very large HDL	XL-HDL-CE	mmol/l	xlhdlce	Lipoprotein subclasses	Very large HDL (average diameter 14.3 nm)	Non-derived	Yes
Cholesterol esters to total lipids ratio in very large HDL	XL-HDL-CE_percent	%	xlhdlce_	Relative lipoprotein lipid concentrations	Very large HDL ratios	Percentage	Yes
Free cholesterol in very large HDL	XL-HDL-FC	mmol/l	xlhdlfc	Lipoprotein subclasses	Very large HDL (average diameter 14.3 nm)	Non-derived	Yes
Free cholesterol to total lipids ratio in very large HDL	XL-HDL-FC_percent	%	xlhdlfc_	Relative lipoprotein lipid concentrations	Very large HDL ratios	Percentage	Yes
Total lipids in very large HDL	XL-HDL-L	mmol/l	xlhdll	Lipoprotein subclasses	Very large HDL (average diameter 14.3 nm)	Composite	No
Concentration of very large HDL particles	XL-HDL-P	mol/l	xlhdlp	Lipoprotein subclasses	Very large HDL (average diameter 14.3 nm)	Non-derived	Yes
Phospholipids in very large HDL	XL-HDL-PL	mmol/l	xlhdlpl	Lipoprotein subclasses	Very large HDL (average diameter 14.3 nm)	Non-derived	Yes
Phospholipids to total lipds ratio in very large HDL	XL-HDL-PL_percent	%	xlhdlpl_	Relative lipoprotein lipid concentrations	Very large HDL ratios	Percentage	Yes
Triglycerides in very large HDL	XL-HDL-TG	mmol/l	xlhdltg	Lipoprotein subclasses	Very large HDL (average diameter 14.3 nm)	Non-derived	Yes
Triglycerides to total lipids ratio in very large HDL	XL-HDL-TG_percent	%	xlhdltg_	Relative lipoprotein lipid concentrations	Very large HDL ratios	Percentage	Yes
Total cholesterol in very large VLDL	XL-VLDL-C	mmol/l	xlvldlc	Lipoprotein subclasses	Very large VLDL (average diameter 64 nm)	Composite	Yes
Total cholesterol to total lipids ratio in very large VLDL	XL-VLDL-C_percent	%	xlvldlc_	Relative lipoprotein lipid concentrations	Very large VLDL ratios	Percentage	Yes
Cholesterol esters in very large VLDL	XL-VLDL-CE	mmol/l	xlvldlce	Lipoprotein subclasses	Very large VLDL (average diameter 64 nm)	Non-derived	No
Cholesterol esters to total lipids ratio in very large VLDL	XL-VLDL-CE_percent	%	xlvldlce_	Relative lipoprotein lipid concentrations	Very large VLDL ratios	Percentage	Yes
Free cholesterol in very large VLDL	XL-VLDL-FC	mmol/l	xlvldlfc	Lipoprotein subclasses	Very large VLDL (average diameter 64 nm)	Non-derived	No
Free cholesterol to total lipids ratio in very large VLDL	XL-VLDL-FC_percent	%	xlvldlfc_	Relative lipoprotein lipid concentrations	Very large VLDL ratios	Percentage	Yes
Total lipids in very large VLDL	XL-VLDL-L	mmol/l	xlvldll	Lipoprotein subclasses	Very large VLDL (average diameter 64 nm)	Composite	No
Concentration of very large VLDL particles	XL-VLDL-P	mol/l	xlvldlp	Lipoprotein subclasses	Very large VLDL (average diameter 64 nm)	Non-derived	No
Phospholipids in very large VLDL	XL-VLDL-PL	mmol/l	xlvldlpl	Lipoprotein subclasses	Very large VLDL (average diameter 64 nm)	Non-derived	Yes
Phospholipids to total lipds ratio in very large VLDL	XL-VLDL-PL_percent	%	xlvldlpl_	Relative lipoprotein lipid concentrations	Very large VLDL ratios	Percentage	Yes
Triglycerides in very large VLDL	XL-VLDL-TG	mmol/l	xlvldltg	Lipoprotein subclasses	Very large VLDL (average diameter 64 nm)	Non-derived	Yes
Triglycerides to total lipids ratio in very large VLDL	XL-VLDL-TG_percent	%	xlvldltg_	Relative lipoprotein lipid concentrations	Very large VLDL ratios	Percentage	Yes
Total cholesterol in very small VLDL	XS-VLDL-C	mmol/l	xsvldlc	Lipoprotein subclasses	Very small VLDL (average diameter 31.3 nm)	Composite	Yes
Total cholesterol to total lipids ratio in very small VLDL	XS-VLDL-C_percent	%	xsvldlc_	Relative lipoprotein lipid concentrations	Very small VLDL ratios	Percentage	Yes
Cholesterol esters in very small VLDL	XS-VLDL-CE	mmol/l	xsvldlce	Lipoprotein subclasses	Very small VLDL (average diameter 31.3 nm)	Non-derived	Yes
Cholesterol esters to total lipids ratio in very small VLDL	XS-VLDL-CE_percent	%	xsvldlce_	Relative lipoprotein lipid concentrations	Very small VLDL ratios	Percentage	Yes
Free cholesterol in very small VLDL	XS-VLDL-FC	mmol/l	xsvldlfc	Lipoprotein subclasses	Very small VLDL (average diameter 31.3 nm)	Non-derived	Yes
Free cholesterol to total lipids ratio in very small VLDL	XS-VLDL-FC_percent	%	xsvldlfc_	Relative lipoprotein lipid concentrations	Very small VLDL ratios	Percentage	Yes
Total lipids in very small VLDL	XS-VLDL-L	mmol/l	xsvldll	Lipoprotein subclasses	Very small VLDL (average diameter 31.3 nm)	Composite	No
Concentration of very small VLDL particles	XS-VLDL-P	mol/l	xsvldlp	Lipoprotein subclasses	Very small VLDL (average diameter 31.3 nm)	Non-derived	Yes
Phospholipids in very small VLDL	XS-VLDL-PL	mmol/l	xsvldlpl	Lipoprotein subclasses	Very small VLDL (average diameter 31.3 nm)	Non-derived	Yes
Phospholipids to total lipds ratio in very small VLDL	XS-VLDL-PL_percent	%	xsvldlpl_	Relative lipoprotein lipid concentrations	Very small VLDL ratios	Percentage	Yes
Triglycerides in very small VLDL	XS-VLDL-TG	mmol/l	xsvldltg	Lipoprotein subclasses	Very small VLDL (average diameter 31.3 nm)	Non-derived	Yes
Triglycerides to total lipids ratio in very small VLDL	XS-VLDL-TG_percent	%	xsvldltg_	Relative lipoprotein lipid concentrations	Very small VLDL ratios	Percentage	Yes
Total cholesterol in chylomicrons and extremely large VLDL	XXL-VLDL-C	mmol/l	xxlvldlc	Lipoprotein subclasses	Chylomicrons and extremely large VLDL (particle diameters from 75 nm upwards)	Composite	Yes
Total cholesterol to total lipids ratio in chylomicrons and extremely large VLDL	XXL-VLDL-C_percent	%	xxlvldlc_	Relative lipoprotein lipid concentrations	Chylomicrons and extremely large VLDL ratios	Percentage	Yes
Cholesterol esters in chylomicrons and extremely large VLDL	XXL-VLDL-CE	mmol/l	xxlvldlce	Lipoprotein subclasses	Chylomicrons and extremely large VLDL (particle diameters from 75 nm upwards)	Non-derived	Yes
Cholesterol esters to total lipids ratio in chylomicrons and extremely large VLDL	XXL-VLDL-CE_percent	%	xxlvldlce_	Relative lipoprotein lipid concentrations	Chylomicrons and extremely large VLDL ratios	Percentage	Yes
Free cholesterol in chylomicrons and extremely large VLDL	XXL-VLDL-FC	mmol/l	xxlvldlfc	Lipoprotein subclasses	Chylomicrons and extremely large VLDL (particle diameters from 75 nm upwards)	Non-derived	No
Free cholesterol to total lipids ratio in chylomicrons and extremely large VLDL	XXL-VLDL-FC_percent	%	xxlvldlfc_	Relative lipoprotein lipid concentrations	Chylomicrons and extremely large VLDL ratios	Percentage	Yes
Total lipids in chylomicrons and extremely large VLDL	XXL-VLDL-L	mmol/l	xxlvldll	Lipoprotein subclasses	Chylomicrons and extremely large VLDL (particle diameters from 75 nm upwards)	Composite	No
Concentration of chylomicrons and extremely large VLDL particles	XXL-VLDL-P	mol/l	xxlvldlp	Lipoprotein subclasses	Chylomicrons and extremely large VLDL (particle diameters from 75 nm upwards)	Non-derived	No
Phospholipids in chylomicrons and extremely large VLDL	XXL-VLDL-PL	mmol/l	xxlvldlpl	Lipoprotein subclasses	Chylomicrons and extremely large VLDL (particle diameters from 75 nm upwards)	Non-derived	Yes
Phospholipids to total lipds ratio in chylomicrons and extremely large VLDL	XXL-VLDL-PL_percent	%	xxlvldlpl_	Relative lipoprotein lipid concentrations	Chylomicrons and extremely large VLDL ratios	Percentage	Yes
Triglycerides in chylomicrons and extremely large VLDL	XXL-VLDL-TG	mmol/l	xxlvldltg	Lipoprotein subclasses	Chylomicrons and extremely large VLDL (particle diameters from 75 nm upwards)	Non-derived	Yes
Triglycerides to total lipids ratio in chylomicrons and extremely large VLDL	XXL-VLDL-TG_percent	%	xxlvldltg_	Relative lipoprotein lipid concentrations	Chylomicrons and extremely large VLDL ratios	Percentage	Yes
