# Supplementary material for: Improved genetic discovery and fine-mapping resolution through multivariate latent factor analysis of high-dimensional traits
Source: Cell Genom. 2025 Apr 11;5(5):100847. doi: 10.1016/j.xgen.2025.100847 (PMC12143322; doi:10.1016/j.xgen.2025.100847)
Supplement: Table S12. Details of the scaled factor loadings that show the contributions for each latent factor to each NMR trait, related to STAR Methods [file mmc13.xlsx]

## Sheet: S12-NMR Latent Contributions
Table S12. Details of the scaled factor loadings that show the contributions for each latent factor to each NMR trait. Related to STAR Methods. We applied factor analysis with the varimax rotation to the covariance matrix of NMR metabolic panel traits measured in 40,849 INTERVAL study participants, allowing for missing trait measurements, and identified 21 latent factors (as named from ML1 to ML2…
Group	SubGroup	Full name	Short name	ML1	ML2	ML3	ML20	ML4	ML5	ML15	ML12	ML10	ML14	ML8	ML9	ML11	ML6	ML18	ML17	ML13	ML7	ML16	ML19	ML21
Apolipoproteins		Ratio of apolipoprotein B to apolipoprotein A-I	ApoBbyApoA1	0.454	0.279	0.166	0.005	0.067	0	0	0.001	0.005	0	0	0	0.001	0	0.013	0.001	0.002	0	0.002	0.001	0
Fatty acids		Diacylglycerol	DAG	0.805	0.019	0.026	0.041	0	0.053	0.021	0.003	0.013	0.002	0.004	0.003	0.003	0.001	0.001	0	0	0.002	0.001	0.003	0
Fatty acids	Fatty acid ratios	Ratio of diacylglycerol to triglycerides	DAGbyTG	0.621	0.032	0.042	0.025	0	0.08	0.027	0.01	0.006	0.005	0.008	0.024	0.069	0	0.003	0.017	0	0.01	0.001	0.019	0.001
Fatty acids	Fatty acid ratios	Ratio of omega-6 fatty acids to total fatty acids	FAw6byFA	0.43	0.057	0.009	0.035	0.008	0.064	0.001	0.003	0.014	0	0.014	0.336	0.001	0.026	0	0	0.001	0	0	0	0
Inflammation		Glycoprotein acetyls, mainly a1-acid glycoprotein	Gp	0.531	0.036	0.141	0.001	0.058	0	0.074	0	0.008	0.067	0.003	0	0.018	0.001	0.006	0.042	0.009	0.003	0	0	0.001
Triglycerides		Triglycerides in HDL	HDL-TG	0.564	0.028	0.144	0.014	0.006	0.063	0.02	0.002	0.032	0.036	0.002	0.001	0.075	0.001	0	0.002	0.005	0	0	0.002	0.002
Relative lipoprotein lipid concentrations	IDL ratios	Free cholesterol to total lipids ratio in IDL	IDL-FC_percent	0.535	0.292	0.011	0.02	0.033	0.022	0	0.003	0.015	0.001	0	0.007	0.01	0.001	0.001	0.025	0.013	0.009	0	0.002	0
Relative lipoprotein lipid concentrations	IDL ratios	Phospholipids to total lipds ratio in IDL	IDL-PL_percent	0.462	0.052	0	0.137	0.06	0.019	0.007	0.018	0.004	0.005	0	0	0.001	0	0.078	0.064	0.064	0.011	0	0.005	0.011
Lipoprotein subclasses	IDL (average diameter 28.6 nm)	Triglycerides in IDL	IDL-TG	0.411	0.203	0.009	0.003	0.001	0.319	0.005	0.001	0	0.003	0.001	0.002	0.002	0	0.026	0.007	0.004	0	0	0.001	0
Relative lipoprotein lipid concentrations	Large HDL ratios	Free cholesterol to total lipids ratio in large HDL	L-HDL-FC_percent	0.507	0.011	0.002	0.009	0.379	0	0.006	0.001	0.009	0.004	0	0.006	0.013	0	0.001	0.006	0.019	0.021	0	0.001	0.006
Relative lipoprotein lipid concentrations	Large HDL ratios	Triglycerides to total lipids ratio in large HDL	L-HDL-TG_percent	0.516	0.054	0.001	0.016	0.082	0.011	0.031	0.002	0.025	0.156	0	0	0.088	0	0	0.006	0	0.005	0.001	0.003	0.003
Relative lipoprotein lipid concentrations	Large LDL ratios	Free cholesterol to total lipids ratio in large LDL	L-LDL-FC_percent	0.695	0.142	0.014	0.013	0.038	0.044	0.006	0	0.005	0.005	0.001	0.001	0.001	0	0	0	0	0.002	0.006	0.012	0.013
Lipoprotein subclasses	Large LDL (average diameter 25.5 nm)	Triglycerides in large LDL	L-LDL-TG	0.351	0.242	0.029	0	0.005	0.317	0.006	0	0.002	0.005	0.001	0.005	0.01	0	0.011	0.01	0	0.004	0.001	0.001	0
Lipoprotein subclasses	Large VLDL (average diameter 53.6 nm)	Total cholesterol in large VLDL	L-VLDL-C	0.97	0.005	0.002	0.008	0.003	0	0.005	0.001	0	0.001	0.001	0	0	0	0	0.003	0	0	0	0	0
Lipoprotein subclasses	Large VLDL (average diameter 53.6 nm)	Cholesterol esters in large VLDL	L-VLDL-CE	0.957	0.006	0.012	0.001	0.005	0	0.003	0.001	0	0.005	0.001	0	0	0	0	0.004	0.001	0.003	0.001	0	0
Lipoprotein subclasses	Large VLDL (average diameter 53.6 nm)	Free cholesterol in large VLDL	L-VLDL-FC	0.944	0.004	0.002	0.024	0.002	0.001	0.008	0.001	0.002	0	0.001	0	0.001	0	0	0.002	0	0.007	0	0.001	0.001
Relative lipoprotein lipid concentrations	Large VLDL ratios	Free cholesterol to total lipids ratio in large VLDL	L-VLDL-FC_percent	0.583	0.019	0.152	0.057	0.017	0.008	0.02	0	0.008	0.037	0.004	0.006	0.003	0.002	0.008	0.006	0.007	0.006	0.001	0.054	0
Lipoprotein subclasses	Large VLDL (average diameter 53.6 nm)	Concentration of large VLDL particles	L-VLDL-P	0.922	0.002	0	0.055	0.006	0	0.006	0.001	0.001	0	0.001	0	0	0	0.001	0.001	0	0.002	0	0.001	0
Relative lipoprotein lipid concentrations	Medium HDL ratios	Total cholesterol to total lipids ratio in medium HDL	M-HDL-C_percent	0.396	0.001	0.244	0.005	0.001	0.156	0.002	0	0.005	0	0	0.002	0.181	0	0.001	0.005	0	0	0	0	0
Relative lipoprotein lipid concentrations	Medium HDL ratios	Cholesterol esters to total lipids ratio in medium HDL	M-HDL-CE_percent	0.388	0.015	0.12	0.01	0.004	0.215	0.001	0	0.003	0.001	0	0.002	0.231	0	0.001	0.007	0.001	0	0	0	0
Lipoprotein subclasses	Medium HDL (average diameter 10.9 nm)	Triglycerides in medium HDL	M-HDL-TG	0.65	0.019	0.117	0.007	0.046	0.024	0.003	0	0.044	0.014	0.001	0	0.051	0	0.004	0.001	0.003	0.008	0	0	0.007
Relative lipoprotein lipid concentrations	Medium HDL ratios	Triglycerides to total lipids ratio in medium HDL	M-HDL-TG_percent	0.664	0.001	0.15	0.017	0.045	0.043	0	0.001	0.006	0	0	0	0.067	0	0.001	0.002	0	0.001	0	0	0.002
Fatty acids		Monounsaturated fatty acids; 16:1 18:1	MUFA	0.64	0.122	0.11	0.008	0.003	0.032	0.01	0	0.003	0.005	0.002	0.042	0	0.013	0.002	0.001	0	0.002	0.001	0.002	0.002
Fatty acids	Fatty acid ratios	Ratio of monounsaturated fatty acids to total fatty acids	MUFAbyFA	0.457	0.011	0.001	0.04	0.024	0.068	0	0.015	0.008	0.001	0.002	0.221	0.001	0.148	0	0.002	0.001	0	0	0.001	0
Lipoprotein subclasses	Medium VLDL (average diameter 44.5 nm)	Total cholesterol in medium VLDL	M-VLDL-C	0.884	0.08	0	0	0.01	0	0.006	0	0.003	0	0.001	0.001	0	0	0	0.001	0.002	0.006	0.001	0.002	0
Lipoprotein subclasses	Medium VLDL (average diameter 44.5 nm)	Cholesterol esters in medium VLDL	M-VLDL-CE	0.807	0.122	0.003	0.022	0.006	0.005	0.004	0	0.01	0	0.001	0.001	0	0.001	0.001	0.001	0.001	0.009	0.004	0.001	0
Relative lipoprotein lipid concentrations	Medium VLDL ratios	Free cholesterol to total lipids ratio in medium VLDL	M-VLDL-FC_percent	0.514	0.039	0.204	0.007	0	0.117	0.028	0	0.002	0.037	0.003	0.005	0.004	0	0.007	0	0.007	0.013	0.004	0.007	0
Lipoprotein subclasses	Medium VLDL (average diameter 44.5 nm)	Phospholipids in medium VLDL	M-VLDL-PL	0.885	0.045	0	0.025	0.026	0	0.006	0	0	0	0.001	0	0.001	0	0	0.002	0.003	0.004	0	0.001	0
Fatty acids	Fatty acid ratios	Ratio of polyunsaturated fatty acids to total fatty acids	PUFAbyFA	0.441	0.052	0.008	0.046	0.012	0.064	0.001	0.04	0.01	0	0.014	0.282	0.001	0.028	0	0	0	0	0	0	0
Triglycerides		Serum total triglycerides	Serum-TG	0.857	0.037	0.002	0.038	0.009	0.047	0.007	0	0	0	0.001	0	0.001	0	0	0	0.001	0	0	0.001	0
Fatty acids		Saturated fatty acids	SFA	0.444	0.212	0.186	0	0.029	0.009	0.02	0	0.001	0.006	0.005	0.002	0	0.071	0.005	0	0	0.002	0.002	0.003	0.003
Lipoprotein subclasses	Small HDL (average diameter 8.7 nm)	Triglycerides in small HDL	S-HDL-TG	0.646	0.002	0.002	0.017	0.055	0.167	0.006	0.001	0.007	0.006	0.001	0.004	0.077	0.001	0.001	0	0.001	0.006	0	0.001	0
Relative lipoprotein lipid concentrations	Small HDL ratios	Triglycerides to total lipids ratio in small HDL	S-HDL-TG_percent	0.628	0.006	0.128	0	0.004	0.15	0.001	0.001	0.001	0.01	0	0.002	0.063	0.001	0	0	0	0.002	0	0	0.002
Lipoprotein subclasses	Small LDL (average diameter 18.7 nm)	Triglycerides in small LDL	S-LDL-TG	0.432	0.221	0.021	0.022	0.003	0.261	0.003	0	0.004	0	0.002	0.001	0.001	0	0.001	0.006	0.002	0.003	0.009	0	0.008
Lipoprotein subclasses	Small VLDL (average diameter 36.8 nm)	Total cholesterol in small VLDL	S-VLDL-C	0.509	0.293	0.007	0.077	0.026	0	0.007	0.003	0	0.004	0	0.002	0	0.002	0.003	0.028	0.009	0.021	0.002	0.002	0.004
Lipoprotein subclasses	Small VLDL (average diameter 36.8 nm)	Cholesterol esters in small VLDL	S-VLDL-CE	0.404	0.336	0.002	0.139	0.023	0.009	0.005	0.004	0	0.005	0	0.002	0	0.002	0.003	0.034	0.003	0.017	0.003	0.004	0.003
Lipoprotein subclasses	Small VLDL (average diameter 36.8 nm)	Free cholesterol in small VLDL	S-VLDL-FC	0.65	0.176	0.019	0.004	0.03	0.028	0.008	0.001	0	0.002	0	0.002	0	0.004	0.002	0.014	0.028	0.029	0	0	0.003
Lipoprotein subclasses	Small VLDL (average diameter 36.8 nm)	Phospholipids in small VLDL	S-VLDL-PL	0.7	0.132	0.006	0	0.045	0.032	0.004	0	0	0.003	0	0.002	0	0.004	0.001	0.01	0.024	0.033	0	0	0.003
Relative lipoprotein lipid concentrations	Small VLDL ratios	Phospholipids to total lipds ratio in small VLDL	S-VLDL-PL_percent	0.435	0.119	0.048	0.03	0.012	0.107	0.017	0.007	0	0.166	0	0	0.008	0.001	0	0.01	0.023	0.006	0	0.01	0
Lipoprotein subclasses	Small VLDL (average diameter 36.8 nm)	Triglycerides in small VLDL	S-VLDL-TG	0.785	0.031	0.002	0.045	0.048	0.039	0.004	0	0.001	0	0	0.001	0	0.003	0	0	0.013	0.027	0	0	0
Other lipids		Ratio of triglycerides to phosphoglycerides	TGbyPG	0.758	0.01	0.026	0.071	0.038	0.031	0.011	0	0.02	0.008	0.004	0	0.003	0.002	0	0.004	0	0.001	0.001	0.005	0.006
Fatty acids		Total fatty acids	TotFA	0.464	0.275	0.178	0	0.025	0.01	0.018	0.003	0.001	0.006	0.002	0	0	0.004	0.005	0	0	0.001	0.002	0.003	0.004
Fatty acids		Estimated degree of unsaturation	UnsatDeg	0.336	0.014	0.002	0.088	0.003	0.04	0.001	0.27	0.014	0.005	0.016	0.046	0.002	0.146	0	0.008	0.006	0.001	0	0.003	0
Cholesterol		Total cholesterol in VLDL	VLDL-C	0.721	0.192	0.001	0.041	0.007	0.002	0.007	0.002	0	0.001	0	0	0	0	0.01	0.004	0.004	0.005	0.002	0	0
Lipoprotein particle sizes		Mean diameter for VLDL particles	VLDL-D	0.734	0.042	0.008	0.14	0.019	0.001	0.003	0.006	0	0.001	0.001	0.001	0	0	0.011	0.007	0.004	0.018	0.002	0.003	0
Triglycerides		Triglycerides in VLDL	VLDL-TG	0.88	0.011	0.001	0.065	0.02	0.009	0.005	0	0.001	0	0.001	0	0.001	0	0	0	0.002	0.002	0	0	0
Relative lipoprotein lipid concentrations	Very large HDL ratios	Phospholipids to total lipds ratio in very large HDL	XL-HDL-PL_percent	0.491	0.005	0.059	0.002	0.005	0.001	0.005	0.002	0.408	0.005	0.002	0.007	0.005	0.001	0	0.001	0	0.001	0	0	0.001
Lipoprotein subclasses	Very large HDL (average diameter 14.3 nm)	Triglycerides in very large HDL	XL-HDL-TG	0.357	0.038	0.041	0.049	0.32	0.005	0.021	0.002	0.004	0.094	0.002	0.001	0.018	0.004	0.002	0.015	0.015	0.009	0	0.001	0.001
Relative lipoprotein lipid concentrations	Very large HDL ratios	Triglycerides to total lipids ratio in very large HDL	XL-HDL-TG_percent	0.634	0.023	0.012	0.003	0.056	0.004	0.037	0	0.002	0.136	0.002	0.003	0.008	0.002	0.001	0.039	0.005	0.026	0.001	0.006	0.001
Lipoprotein subclasses	Very large VLDL (average diameter 64 nm)	Total cholesterol in very large VLDL	XL-VLDL-C	0.957	0.001	0.002	0	0.001	0.001	0.005	0.001	0.006	0	0.001	0.001	0.002	0.001	0	0.003	0.003	0.007	0	0.008	0
Lipoprotein subclasses	Very large VLDL (average diameter 64 nm)	Phospholipids in very large VLDL	XL-VLDL-PL	0.934	0.004	0.001	0.005	0	0.001	0.006	0.002	0.006	0	0.001	0.001	0.003	0.001	0	0.001	0.006	0.02	0	0.007	0.001
Lipoprotein subclasses	Very large VLDL (average diameter 64 nm)	Triglycerides in very large VLDL	XL-VLDL-TG	0.924	0	0	0.029	0	0	0.005	0.002	0.006	0	0.001	0.001	0.002	0.001	0	0.002	0.002	0.02	0	0.002	0.002
Relative lipoprotein lipid concentrations	Very small VLDL ratios	Free cholesterol to total lipids ratio in very small VLDL	XS-VLDL-FC_percent	0.39	0.132	0.083	0.006	0.002	0.042	0.005	0.02	0.009	0.004	0	0.009	0.014	0	0.002	0.077	0.192	0	0.001	0.01	0.002
Lipoprotein subclasses	Very small VLDL (average diameter 31.3 nm)	Triglycerides in very small VLDL	XS-VLDL-TG	0.629	0.111	0.002	0.009	0.029	0.158	0.005	0.001	0	0	0.001	0	0	0.002	0.013	0.004	0.02	0.017	0	0	0
Lipoprotein subclasses	Chylomicrons and extremely large VLDL (particle diameters from 75 nm upwards)	Total cholesterol in chylomicrons and extremely large VLDL	XXL-VLDL-C	0.944	0.006	0.004	0.007	0.004	0.001	0.005	0.001	0.003	0	0.001	0	0.001	0.001	0	0.002	0.007	0.006	0	0.008	0
Lipoprotein subclasses	Chylomicrons and extremely large VLDL (particle diameters from 75 nm upwards)	Cholesterol esters in chylomicrons and extremely large VLDL	XXL-VLDL-CE	0.907	0.017	0.018	0.023	0.004	0.004	0.003	0	0	0.001	0.001	0	0.001	0.001	0	0.003	0.006	0.002	0.001	0.009	0
Relative lipoprotein lipid concentrations	Chylomicrons and extremely large VLDL ratios	Free cholesterol to total lipids ratio in chylomicrons and extremely large VLDL	XXL-VLDL-FC_percent	0.361	0.034	0.353	0	0.002	0.044	0.042	0.004	0.001	0.101	0.004	0.011	0.003	0.007	0	0.008	0.004	0.003	0	0.017	0
Lipoprotein subclasses	Chylomicrons and extremely large VLDL (particle diameters from 75 nm upwards)	Phospholipids in chylomicrons and extremely large VLDL	XXL-VLDL-PL	0.927	0.002	0.001	0.001	0.004	0.001	0.006	0.003	0.014	0.002	0.001	0	0.006	0.001	0	0.001	0.008	0.015	0	0.006	0
Lipoprotein subclasses	Chylomicrons and extremely large VLDL (particle diameters from 75 nm upwards)	Triglycerides in chylomicrons and extremely large VLDL	XXL-VLDL-TG	0.922	0.001	0.005	0.001	0.005	0.001	0.003	0.005	0.017	0.004	0.001	0.001	0.004	0.001	0	0	0.014	0.012	0	0.003	0
Apolipoproteins		Apolipoprotein B	ApoB	0.386	0.573	0.004	0.012	0	0.002	0.006	0	0	0.001	0.001	0	0	0	0.006	0.001	0.001	0.001	0.006	0	0
Fatty acids		Estimated description of fatty acid chain length, not actual carbon number	FaLen	0.252	0.274	0.006	0.023	0.007	0.078	0.007	0.053	0.007	0.014	0.005	0.037	0.003	0.206	0.014	0.006	0	0.004	0.001	0	0.002
Cholesterol		Free cholesterol	FreeC	0.069	0.71	0.1	0.042	0.051	0.003	0.004	0.003	0.002	0.005	0.001	0	0	0.001	0.002	0	0	0	0.006	0	0
Lipoprotein subclasses	IDL (average diameter 28.6 nm)	Cholesterol esters in IDL	IDL-CE	0.124	0.688	0.019	0.086	0.005	0.03	0.005	0.001	0.001	0.002	0.001	0	0.003	0	0.022	0.003	0	0	0.01	0	0
Lipoprotein subclasses	IDL (average diameter 28.6 nm)	Concentration of IDL particles	IDL-P	0.155	0.715	0.023	0.056	0.003	0	0.006	0.001	0.001	0.003	0.001	0	0.003	0	0.023	0.002	0	0	0.009	0	0
Fatty acids		18:2 linoleic acid	LA	0.196	0.458	0.142	0.003	0.046	0	0.016	0.001	0.001	0.01	0	0.112	0	0.001	0.003	0	0	0	0.003	0.003	0.003
Cholesterol		Total cholesterol in LDL	LDL-C	0.044	0.907	0.014	0.015	0	0.005	0.003	0	0	0	0.001	0	0	0	0	0	0	0	0.008	0	0
Relative lipoprotein lipid concentrations	Large LDL ratios	Total cholesterol to total lipids ratio in large LDL	L-LDL-C_percent	0.016	0.665	0.001	0.052	0	0.249	0	0	0	0	0	0.002	0.002	0	0.002	0.004	0	0	0.002	0.001	0.001
Relative lipoprotein lipid concentrations	Large LDL ratios	Cholesterol esters to total lipids ratio in large LDL	L-LDL-CE_percent	0.02	0.772	0	0.028	0.007	0.156	0.002	0	0	0.001	0	0.001	0.002	0	0.002	0.002	0	0	0.003	0.001	0.002
Lipoprotein subclasses	Large LDL (average diameter 25.5 nm)	Free cholesterol in large LDL	L-LDL-FC	0.03	0.869	0.023	0.041	0.005	0.005	0.003	0	0	0.003	0.001	0	0.002	0	0.005	0	0.001	0	0.01	0	0.001
Lipoprotein subclasses	Large LDL (average diameter 25.5 nm)	Phospholipids in large LDL	L-LDL-PL	0.089	0.813	0.039	0.025	0.001	0.005	0.004	0	0	0.001	0.001	0	0.001	0	0.005	0.001	0.002	0	0.011	0	0
Relative lipoprotein lipid concentrations	Large LDL ratios	Phospholipids to total lipds ratio in large LDL	L-LDL-PL_percent	0.109	0.796	0	0.023	0.001	0.033	0.004	0	0.009	0.004	0	0.001	0	0	0.001	0	0	0.004	0.004	0.001	0.01
Relative lipoprotein lipid concentrations	Large VLDL ratios	Phospholipids to total lipds ratio in large VLDL	L-VLDL-PL_percent	0.08	0.557	0.167	0.027	0.006	0.034	0.005	0.002	0.016	0.009	0.001	0.003	0	0	0	0.01	0.058	0.018	0	0.001	0.003
Relative lipoprotein lipid concentrations	Medium LDL ratios	Total cholesterol to total lipids ratio in medium LDL	M-LDL-C_percent	0.06	0.734	0.001	0.021	0.007	0.114	0.001	0.002	0	0.001	0	0.002	0.001	0.001	0.005	0.015	0.004	0	0.031	0	0.001
Relative lipoprotein lipid concentrations	Medium LDL ratios	Cholesterol esters to total lipids ratio in medium LDL	M-LDL-CE_percent	0.009	0.857	0	0.013	0.015	0.044	0.001	0.002	0.003	0	0	0.001	0	0.001	0.005	0.008	0.001	0	0.041	0	0
Lipoprotein subclasses	Medium LDL (average diameter 23 nm)	Free cholesterol in medium LDL	M-LDL-FC	0.071	0.829	0.035	0.005	0.006	0.001	0.005	0	0.018	0.005	0.001	0	0.001	0	0	0	0	0	0.02	0	0
Relative lipoprotein lipid concentrations	Medium LDL ratios	Free cholesterol to total lipids ratio in medium LDL	M-LDL-FC_percent	0.063	0.82	0.001	0.001	0.03	0.012	0.001	0.001	0.014	0.005	0	0	0	0.001	0.002	0	0.002	0.001	0.042	0	0.003
Lipoprotein subclasses	Medium LDL (average diameter 23 nm)	Phospholipids in medium LDL	M-LDL-PL	0.186	0.727	0.042	0.002	0.001	0	0.005	0	0.008	0	0.001	0	0.001	0	0.001	0.001	0.002	0	0.021	0.001	0
Relative lipoprotein lipid concentrations	Medium LDL ratios	Phospholipids to total lipds ratio in medium LDL	M-LDL-PL_percent	0.012	0.902	0	0.008	0.003	0.002	0.002	0.002	0	0.001	0	0	0	0	0.007	0.009	0.001	0.001	0.048	0	0
Fatty acids		Polyunsaturated fatty acids	PUFA	0.192	0.473	0.18	0.009	0.047	0	0.018	0.021	0.001	0.005	0	0.042	0	0	0.004	0	0	0	0.003	0.002	0.002
Cholesterol		Remnant cholesterol (non-HDL, non-LDL -cholesterol)	Remnant-C	0.438	0.441	0.007	0.066	0	0.008	0.007	0.002	0	0.002	0	0	0	0	0.017	0.003	0.001	0.002	0.006	0	0
Cholesterol		Serum total cholesterol	Serum-C	0.075	0.695	0.128	0.036	0.036	0.007	0.006	0.003	0.001	0.001	0.001	0	0	0	0.001	0.001	0	0	0.008	0	0
Lipoprotein subclasses	Small HDL (average diameter 8.7 nm)	Total cholesterol in small HDL	S-HDL-C	0.059	0.341	0.315	0.051	0.129	0.002	0.002	0	0.003	0.001	0	0	0	0.002	0.061	0.008	0.001	0.004	0.004	0	0.015
Relative lipoprotein lipid concentrations	Small HDL ratios	Total cholesterol to total lipids ratio in small HDL	S-HDL-C_percent	0.27	0.53	0.011	0.008	0.027	0.001	0.001	0.001	0.001	0	0.001	0.004	0.006	0.006	0.1	0.004	0.004	0.003	0.003	0	0.017
Lipoprotein subclasses	Small HDL (average diameter 8.7 nm)	Cholesterol esters in small HDL	S-HDL-CE	0.107	0.441	0.147	0.047	0.132	0	0	0	0	0.005	0	0	0	0.003	0.079	0.011	0	0.004	0.004	0	0.017
Relative lipoprotein lipid concentrations	Small HDL ratios	Free cholesterol to total lipids ratio in small HDL	S-HDL-FC_percent	0.092	0.245	0.219	0.027	0.112	0	0.025	0	0.043	0.133	0.001	0.001	0.014	0.002	0.044	0.019	0.02	0	0	0.001	0.003
Relative lipoprotein lipid concentrations	Small HDL ratios	Phospholipids to total lipds ratio in small HDL	S-HDL-PL_percent	0.077	0.618	0.066	0.01	0.044	0.014	0.001	0	0.001	0.003	0.001	0.002	0	0.006	0.121	0.004	0.007	0.004	0.005	0	0.015
Lipoprotein subclasses	Small LDL (average diameter 18.7 nm)	Total cholesterol in small LDL	S-LDL-C	0.018	0.951	0.01	0.002	0	0.002	0.002	0.001	0.003	0	0	0	0	0	0.001	0	0	0.001	0.007	0	0
Relative lipoprotein lipid concentrations	Small LDL ratios	Total cholesterol to total lipids ratio in small LDL	S-LDL-C_percent	0.062	0.779	0.007	0.023	0.01	0.069	0	0.002	0	0.001	0	0.002	0.001	0.001	0.003	0.002	0.002	0	0.035	0	0
Relative lipoprotein lipid concentrations	Small LDL ratios	Cholesterol esters to total lipids ratio in small LDL	S-LDL-CE_percent	0.022	0.862	0.005	0.01	0.016	0.026	0	0.002	0.005	0	0	0.002	0	0.001	0.004	0	0	0	0.043	0	0
Lipoprotein subclasses	Small LDL (average diameter 18.7 nm)	Free cholesterol in small LDL	S-LDL-FC	0.077	0.779	0.049	0.001	0.018	0.001	0.005	0	0.039	0	0.002	0	0.001	0	0	0	0.001	0.004	0.022	0	0
Relative lipoprotein lipid concentrations	Small LDL ratios	Free cholesterol to total lipids ratio in small LDL	S-LDL-FC_percent	0.021	0.804	0.001	0.004	0.027	0.018	0	0.001	0.032	0.013	0	0.001	0	0.001	0.006	0.001	0.01	0.008	0.047	0	0.004
Lipoprotein subclasses	Small LDL (average diameter 18.7 nm)	Concentration of small LDL particles	S-LDL-P	0.072	0.878	0.022	0	0.003	0.001	0.003	0	0.007	0.001	0.001	0	0	0	0.001	0	0	0	0.011	0	0
Lipoprotein subclasses	Small LDL (average diameter 18.7 nm)	Phospholipids in small LDL	S-LDL-PL	0.144	0.699	0.073	0.002	0.019	0	0.003	0	0.023	0.003	0.002	0	0.001	0	0	0	0.001	0.001	0.027	0.001	0
Relative lipoprotein lipid concentrations	Small LDL ratios	Phospholipids to total lipds ratio in small LDL	S-LDL-PL_percent	0	0.903	0.007	0.01	0.016	0.001	0.001	0.001	0.001	0.002	0	0.001	0	0.002	0.004	0	0	0	0.051	0	0
Other lipids		Sphingomyelins	SM	0.017	0.625	0.146	0.066	0.066	0.004	0.014	0.008	0.002	0.008	0.026	0	0	0.002	0.002	0.003	0.001	0	0.007	0	0.002
Relative lipoprotein lipid concentrations	Very large VLDL ratios	Phospholipids to total lipds ratio in very large VLDL	XL-VLDL-PL_percent	0.146	0.314	0.196	0.125	0.005	0.009	0.006	0	0	0.001	0.002	0.001	0.007	0.001	0	0.015	0.133	0.02	0.002	0.017	0
Lipoprotein subclasses	Very small VLDL (average diameter 31.3 nm)	Total cholesterol in very small VLDL	XS-VLDL-C	0.263	0.413	0.003	0.184	0	0.014	0.005	0.01	0.002	0.002	0	0	0	0	0.069	0.016	0.005	0.003	0.005	0.005	0.001
Lipoprotein subclasses	Very small VLDL (average diameter 31.3 nm)	Cholesterol esters in very small VLDL	XS-VLDL-CE	0.306	0.319	0	0.215	0	0.024	0.004	0.007	0.005	0.002	0	0	0.001	0	0.076	0.027	0	0.002	0.005	0.004	0.001
Lipoprotein subclasses	Very small VLDL (average diameter 31.3 nm)	Free cholesterol in very small VLDL	XS-VLDL-FC	0.128	0.609	0.025	0.088	0.002	0	0.008	0.016	0.002	0.001	0	0.001	0.001	0	0.041	0	0.059	0.005	0.005	0.005	0.003
Lipoprotein subclasses	Very small VLDL (average diameter 31.3 nm)	Concentration of very small VLDL particles	XS-VLDL-P	0.39	0.44	0.005	0.063	0.004	0.006	0.005	0.006	0	0	0	0	0	0	0.049	0.011	0.012	0.003	0.003	0.001	0
Lipoprotein subclasses	Very small VLDL (average diameter 31.3 nm)	Phospholipids in very small VLDL	XS-VLDL-PL	0.137	0.716	0.011	0.047	0.003	0.002	0.003	0.005	0.01	0.001	0	0	0	0	0.035	0.003	0.015	0	0.008	0.001	0.001
Relative lipoprotein lipid concentrations	Very small VLDL ratios	Phospholipids to total lipds ratio in very small VLDL	XS-VLDL-PL_percent	0.293	0.472	0.019	0.024	0	0.001	0.001	0	0.085	0.026	0	0.002	0.005	0	0.005	0.019	0.002	0.039	0.005	0.002	0
Fluid balance	Albumin	Alb	alb	0.005	0.109	0.464	0.007	0.034	0.034	0.078	0.001	0	0.236	0.001	0	0.011	0.003	0.004	0.006	0.003	0.002	0	0.001	0.002
Apolipoproteins		Apolipoprotein A-I	ApoA1	0.011	0.125	0.632	0.004	0.182	0.007	0.008	0.006	0.012	0.001	0	0.001	0.005	0	0.004	0	0	0.001	0.001	0	0
Amino acids		Glucose	Glc	0.198	0.01	0.299	0.028	0	0.007	0.093	0.032	0.015	0.025	0.017	0.004	0	0.014	0.022	0.086	0.012	0.132	0.003	0.002	0.001
Cholesterol		Total cholesterol in HDL3	HDL3-C	0.004	0.215	0.5	0	0.12	0.022	0.028	0.014	0.031	0.037	0.002	0.003	0.009	0.002	0.003	0.001	0.001	0.002	0.001	0	0.005
Cholesterol		Total cholesterol in HDL	HDL-C	0.134	0.024	0.538	0.002	0.271	0.002	0.001	0.005	0.011	0.001	0	0	0	0	0.008	0	0	0	0	0	0
Lipoprotein subclasses	Large HDL (average diameter 12.1 nm)	Phospholipids in large HDL	L-HDL-PL	0.161	0.003	0.465	0.014	0.275	0	0.001	0.008	0.064	0	0	0.001	0.001	0	0.003	0	0	0.001	0.001	0	0
Lipoprotein subclasses	Large HDL (average diameter 12.1 nm)	Triglycerides in large HDL	L-HDL-TG	0.028	0.034	0.347	0.058	0.118	0.007	0.029	0.016	0.152	0.129	0.001	0	0.067	0	0.001	0.008	0.001	0.001	0	0	0.002
Lipoprotein subclasses	Medium HDL (average diameter 10.9 nm)	Total cholesterol in medium HDL	M-HDL-C	0.054	0.008	0.849	0.005	0	0.024	0.004	0.001	0.024	0.014	0	0	0.016	0	0	0	0.001	0	0	0	0
Lipoprotein subclasses	Medium HDL (average diameter 10.9 nm)	Free cholesterol in medium HDL	M-HDL-FC	0.038	0.026	0.884	0.001	0.003	0.003	0.004	0.002	0.023	0.013	0.001	0	0.002	0	0	0	0	0	0	0	0
Relative lipoprotein lipid concentrations	Medium HDL ratios	Free cholesterol to total lipids ratio in medium HDL	M-HDL-FC_percent	0.183	0.074	0.681	0.002	0.017	0	0.004	0.003	0.013	0.001	0	0.001	0.006	0.001	0	0	0.011	0.003	0	0	0
Lipoprotein subclasses	Medium HDL (average diameter 10.9 nm)	Phospholipids in medium HDL	M-HDL-PL	0.004	0.018	0.92	0.005	0.006	0	0.004	0.001	0.017	0.02	0.001	0	0.001	0	0	0	0.003	0	0	0	0
Other lipids		Phosphatidylcholine and other cholines	PC	0.106	0.253	0.432	0.037	0.124	0.003	0.009	0.004	0.009	0.001	0.002	0	0.003	0	0.007	0	0	0.002	0.001	0	0.007
Lipoprotein subclasses	Small HDL (average diameter 8.7 nm)	Free cholesterol in small HDL	S-HDL-FC	0.043	0	0.827	0.019	0.023	0.005	0.022	0	0.036	0.016	0.001	0.003	0	0	0.001	0	0.001	0.001	0.001	0	0
Lipoprotein subclasses	Small HDL (average diameter 8.7 nm)	Concentration of small HDL particles	S-HDL-P	0.014	0.053	0.675	0.066	0.132	0.009	0.009	0	0.013	0.003	0.001	0.003	0.006	0	0.007	0.003	0.002	0.003	0.001	0	0.002
Lipoprotein subclasses	Small HDL (average diameter 8.7 nm)	Phospholipids in small HDL	S-HDL-PL	0.04	0.013	0.798	0.038	0.061	0.001	0.01	0	0.015	0.004	0.001	0.004	0.003	0.001	0.005	0.001	0.005	0	0	0	0
Relative lipoprotein lipid concentrations	Small VLDL ratios	Free cholesterol to total lipids ratio in small VLDL	S-VLDL-FC_percent	0.05	0.084	0.467	0.043	0.046	0.108	0.011	0	0	0.044	0	0	0.003	0.002	0.005	0.019	0.104	0.002	0.002	0.005	0.005
Other lipids		Total cholines	TotCho	0.076	0.313	0.408	0.043	0.109	0.001	0.012	0.005	0.008	0.003	0.002	0	0.002	0.004	0.005	0	0	0	0.002	0	0.005
Other lipids		Total phosphoglycerides	TotPG	0.113	0.251	0.453	0.015	0.102	0.005	0.011	0.006	0.01	0.001	0.003	0	0.003	0.012	0.004	0.001	0	0.001	0.002	0.001	0.007
Relative lipoprotein lipid concentrations	Chylomicrons and extremely large VLDL ratios	Phospholipids to total lipds ratio in chylomicrons and extremely large VLDL	XXL-VLDL-PL_percent	0.353	0.017	0.492	0.029	0	0.002	0.031	0.001	0.005	0	0.002	0	0.011	0	0.004	0.014	0.006	0.004	0.003	0.026	0
Lipoprotein particle sizes		Mean diameter for LDL particles	LDL-D	0.047	0.213	0	0.356	0	0.021	0.002	0	0.093	0.041	0	0.003	0.005	0.003	0.186	0.014	0	0.003	0.003	0	0.007
Relative lipoprotein lipid concentrations	Large VLDL ratios	Total cholesterol to total lipids ratio in large VLDL	L-VLDL-C_percent	0	0.002	0.023	0.863	0.021	0.007	0.001	0	0	0.015	0	0.002	0	0.001	0.001	0.031	0.007	0.01	0	0.014	0
Relative lipoprotein lipid concentrations	Large VLDL ratios	Cholesterol esters to total lipids ratio in large VLDL	L-VLDL-CE_percent	0.145	0	0.109	0.609	0.006	0.013	0.01	0	0.002	0.043	0	0.005	0	0.002	0	0.019	0.012	0.023	0	0	0
Relative lipoprotein lipid concentrations	Large VLDL ratios	Triglycerides to total lipids ratio in large VLDL	L-VLDL-TG_percent	0.003	0.053	0.002	0.88	0.014	0.002	0	0	0	0.009	0	0.001	0	0.001	0	0.02	0.001	0.003	0	0.009	0
Relative lipoprotein lipid concentrations	Medium VLDL ratios	Total cholesterol to total lipids ratio in medium VLDL	M-VLDL-C_percent	0.001	0.139	0.017	0.675	0.052	0.01	0.001	0.003	0.026	0	0	0	0.003	0	0.002	0	0	0.008	0	0.063	0
Relative lipoprotein lipid concentrations	Medium VLDL ratios	Cholesterol esters to total lipids ratio in medium VLDL	M-VLDL-CE_percent	0.051	0.106	0	0.657	0.055	0.034	0	0.003	0.023	0.002	0	0	0.001	0	0.001	0	0.001	0.016	0.001	0.049	0
Relative lipoprotein lipid concentrations	Medium VLDL ratios	Phospholipids to total lipds ratio in medium VLDL	M-VLDL-PL_percent	0.238	0.229	0.171	0.255	0.006	0.011	0	0	0.024	0.003	0	0.005	0.004	0.001	0.008	0	0	0.043	0	0	0
Relative lipoprotein lipid concentrations	Medium VLDL ratios	Triglycerides to total lipids ratio in medium VLDL	M-VLDL-TG_percent	0.009	0.164	0.033	0.66	0.036	0.006	0.001	0.002	0.015	0	0	0	0.001	0	0.002	0	0	0.014	0	0.055	0
Glycolysis related metabolites	Pyruvate	Pyr	pyr	0.205	0	0.023	0.303	0.005	0.004	0.11	0.113	0.057	0.042	0	0.006	0.006	0	0.045	0.037	0.002	0.001	0.003	0.038	0
Relative lipoprotein lipid concentrations	Small VLDL ratios	Total cholesterol to total lipids ratio in small VLDL	S-VLDL-C_percent	0.046	0.224	0.023	0.468	0.01	0.12	0.002	0.006	0	0.024	0.001	0	0	0	0	0.046	0	0.023	0	0.002	0.004
Relative lipoprotein lipid concentrations	Small VLDL ratios	Cholesterol esters to total lipids ratio in small VLDL	S-VLDL-CE_percent	0.037	0.208	0.003	0.473	0.005	0.173	0.001	0.006	0	0.018	0.001	0	0	0	0	0.042	0.005	0.023	0	0.001	0.003
Relative lipoprotein lipid concentrations	Small VLDL ratios	Triglycerides to total lipids ratio in small VLDL	S-VLDL-TG_percent	0.144	0.171	0.046	0.453	0.017	0.08	0	0.004	0	0.005	0.001	0	0.001	0	0.001	0.039	0	0.033	0	0	0.005
Relative lipoprotein lipid concentrations	Very large VLDL ratios	Total cholesterol to total lipids ratio in very large VLDL	XL-VLDL-C_percent	0.14	0.011	0.07	0.699	0.022	0.011	0.003	0.005	0.004	0.001	0.001	0.004	0.003	0	0.004	0.003	0.001	0.016	0.001	0	0.001
Relative lipoprotein lipid concentrations	Very large VLDL ratios	Cholesterol esters to total lipids ratio in very large VLDL	XL-VLDL-CE_percent	0.214	0.001	0.242	0.415	0.004	0.008	0.009	0.003	0.001	0.002	0.002	0.008	0	0.001	0.007	0.026	0.022	0.032	0.001	0.001	0
Relative lipoprotein lipid concentrations	Very large VLDL ratios	Free cholesterol to total lipids ratio in very large VLDL	XL-VLDL-FC_percent	0.001	0.091	0.057	0.646	0.05	0.012	0.003	0.006	0.03	0.027	0	0	0.009	0	0	0.022	0.036	0.001	0	0.009	0.001
Relative lipoprotein lipid concentrations	Very large VLDL ratios	Triglycerides to total lipids ratio in very large VLDL	XL-VLDL-TG_percent	0.034	0.089	0.005	0.789	0.024	0.017	0	0.004	0.004	0.001	0.001	0.002	0.005	0	0.003	0	0.012	0.002	0.001	0.005	0.002
Relative lipoprotein lipid concentrations	Very small VLDL ratios	Cholesterol esters to total lipids ratio in very small VLDL	XS-VLDL-CE_percent	0.006	0.021	0.022	0.37	0.035	0.324	0	0.001	0.046	0.006	0	0.002	0.009	0.006	0.037	0.056	0.055	0.001	0	0.001	0.001
Relative lipoprotein lipid concentrations	Chylomicrons and extremely large VLDL ratios	Total cholesterol to total lipids ratio in chylomicrons and extremely large VLDL	XXL-VLDL-C_percent	0.045	0.066	0	0.442	0	0	0.008	0.062	0.143	0.081	0	0.001	0.023	0	0.025	0.054	0.022	0.006	0.001	0.015	0.007
Relative lipoprotein lipid concentrations	Chylomicrons and extremely large VLDL ratios	Cholesterol esters to total lipids ratio in chylomicrons and extremely large VLDL	XXL-VLDL-CE_percent	0.008	0.126	0.103	0.446	0	0.012	0	0.049	0.124	0.015	0.001	0.007	0.013	0.002	0.024	0.041	0.011	0.012	0	0.001	0.005
Relative lipoprotein lipid concentrations	Chylomicrons and extremely large VLDL ratios	Triglycerides to total lipids ratio in chylomicrons and extremely large VLDL	XXL-VLDL-TG_percent	0.205	0.08	0.101	0.241	0	0	0.024	0.05	0.089	0.059	0.001	0.001	0.007	0	0.01	0.06	0.031	0.002	0	0.035	0.004
Lipoprotein particle sizes	Mean diameter for HDL particles	HDL-D	hdld	0.123	0.002	0.048	0.063	0.688	0.005	0.001	0.007	0.055	0	0	0.003	0	0	0	0	0	0.001	0.001	0.001	0.001
Relative lipoprotein lipid concentrations	Large HDL ratios	Total cholesterol to total lipids ratio in large HDL	L-HDL-C_percent	0.248	0.182	0.021	0.002	0.469	0.001	0.01	0	0.001	0.001	0	0.001	0.047	0	0	0.002	0.005	0.01	0	0	0
Lipoprotein subclasses	Large HDL (average diameter 12.1 nm)	Cholesterol esters in large HDL	L-HDL-CE	0.174	0.004	0.321	0.017	0.414	0	0	0.007	0.052	0.003	0	0.001	0	0	0.003	0.001	0	0.001	0.001	0	0
Relative lipoprotein lipid concentrations	Large HDL ratios	Cholesterol esters to total lipids ratio in large HDL	L-HDL-CE_percent	0.061	0.356	0.065	0	0.409	0.001	0.009	0	0.019	0	0	0	0.069	0	0.004	0.001	0	0.003	0	0.002	0.002
Lipoprotein subclasses	Large HDL (average diameter 12.1 nm)	Free cholesterol in large HDL	L-HDL-FC	0.248	0	0.252	0.018	0.41	0	0	0.006	0.05	0.001	0	0.002	0	0	0.005	0.001	0.003	0	0.001	0	0
Relative lipoprotein lipid concentrations	Large HDL ratios	Phospholipids to total lipds ratio in large HDL	L-HDL-PL_percent	0.015	0.196	0.053	0.029	0.576	0.003	0	0.002	0.005	0.075	0	0.001	0.006	0	0.001	0.015	0.01	0.008	0.001	0.003	0.001
Lipoprotein subclasses	Very large HDL (average diameter 14.3 nm)	Cholesterol esters in very large HDL	XL-HDL-CE	0.001	0.005	0.001	0.036	0.878	0	0.002	0.004	0.043	0.003	0	0	0.006	0.001	0.002	0.012	0.004	0	0	0.001	0.002
Lipoprotein subclasses	Very large HDL (average diameter 14.3 nm)	Free cholesterol in very large HDL	XL-HDL-FC	0.021	0.004	0.009	0.033	0.912	0.002	0.003	0.003	0.003	0.002	0.001	0	0.003	0	0.001	0.001	0	0.001	0.001	0	0
Relative lipoprotein lipid concentrations	Very large HDL ratios	Free cholesterol to total lipids ratio in very large HDL	XL-HDL-FC_percent	0.032	0.002	0.005	0.002	0.565	0.05	0.004	0.002	0.158	0.005	0.007	0.003	0.001	0.002	0.098	0.027	0.004	0	0.015	0.001	0.015
Lipoprotein subclasses	Very large HDL (average diameter 14.3 nm)	Concentration of very large HDL particles	XL-HDL-P	0.042	0.004	0.018	0.043	0.867	0	0.003	0.005	0.002	0.002	0	0.001	0.004	0	0.001	0.007	0.002	0	0	0	0
Lipoprotein subclasses	Very large HDL (average diameter 14.3 nm)	Phospholipids in very large HDL	XL-HDL-PL	0.144	0.001	0.032	0.039	0.714	0	0.005	0.006	0.04	0.003	0	0.001	0.003	0	0.003	0.008	0	0.001	0	0	0
Relative lipoprotein lipid concentrations	IDL ratios	Total cholesterol to total lipids ratio in IDL	IDL-C_percent	0.022	0.213	0.004	0.179	0.023	0.549	0	0.001	0	0	0	0.002	0	0	0.001	0.001	0.001	0	0	0.001	0.002
Relative lipoprotein lipid concentrations	IDL ratios	Cholesterol esters to total lipids ratio in IDL	IDL-CE_percent	0.032	0.075	0	0.179	0.01	0.67	0.001	0	0.003	0	0	0	0.003	0	0.006	0.013	0.002	0.001	0.001	0.002	0.002
Relative lipoprotein lipid concentrations	IDL ratios	Triglycerides to total lipids ratio in IDL	IDL-TG_percent	0.117	0.184	0.004	0.119	0.009	0.553	0	0	0	0	0	0.002	0	0	0.001	0.002	0.001	0.003	0.002	0	0.001
Relative lipoprotein lipid concentrations	Large LDL ratios	Triglycerides to total lipids ratio in large LDL	L-LDL-TG_percent	0.135	0.205	0.001	0.045	0.002	0.579	0	0	0	0.001	0	0.007	0.008	0	0.004	0.01	0.001	0	0.001	0	0
Relative lipoprotein lipid concentrations	Medium HDL ratios	Phospholipids to total lipds ratio in medium HDL	M-HDL-PL_percent	0.084	0.001	0.243	0	0.07	0.271	0.006	0	0.051	0	0	0.007	0.256	0.002	0	0.008	0	0.001	0	0	0.001
Lipoprotein subclasses	Medium LDL (average diameter 23 nm)	Triglycerides in medium LDL	M-LDL-TG	0.281	0.251	0.023	0.01	0.006	0.373	0.003	0	0.003	0	0.001	0.004	0.005	0	0	0.009	0.005	0.007	0.013	0	0.005
Relative lipoprotein lipid concentrations	Medium LDL ratios	Triglycerides to total lipids ratio in medium LDL	M-LDL-TG_percent	0.123	0.17	0.001	0.039	0.009	0.611	0	0.001	0	0	0	0.006	0.005	0	0	0.014	0.011	0.004	0.001	0	0.002
Relative lipoprotein lipid concentrations	Small LDL ratios	Triglycerides to total lipids ratio in small LDL	S-LDL-TG_percent	0.338	0.133	0.001	0.042	0	0.452	0	0.002	0.001	0	0	0.004	0.001	0	0	0.012	0.007	0.002	0	0	0.004
Relative lipoprotein lipid concentrations	Very small VLDL ratios	Total cholesterol to total lipids ratio in very small VLDL	XS-VLDL-C_percent	0.018	0.001	0.003	0.405	0.041	0.412	0	0.006	0.03	0.009	0	0	0.005	0.004	0.029	0.021	0.006	0.003	0	0.005	0.002
Relative lipoprotein lipid concentrations	Very small VLDL ratios	Triglycerides to total lipids ratio in very small VLDL	XS-VLDL-TG_percent	0.186	0.136	0.001	0.256	0.035	0.328	0	0.005	0	0	0	0	0.001	0.002	0.011	0.002	0.001	0.031	0.003	0.001	0
Amino acids		Alanine	Ala	0.116	0.05	0.181	0.02	0.002	0	0.488	0	0	0.067	0	0	0.014	0.007	0.005	0.036	0.011	0.001	0	0	0
Fluid balance		Creatinine	Crea	0.079	0.115	0.156	0.002	0.075	0	0.298	0.012	0.014	0.064	0	0.022	0.012	0.066	0	0.017	0.056	0.001	0.002	0.01	0.001
Amino acids		Glutamine	Gln	0.006	0.032	0.129	0.006	0.006	0.188	0.385	0.003	0.008	0.163	0.001	0.014	0	0.03	0.004	0.002	0.003	0	0.001	0.011	0.007
Amino acids		Glycine	Gly	0.014	0.036	0.006	0.11	0.011	0.135	0.328	0.058	0.004	0.129	0.012	0.018	0.004	0.1	0	0.001	0.005	0.008	0	0.01	0.009
Amino acids		Histidine	His	0.014	0.021	0.129	0.067	0.002	0.002	0.719	0	0.003	0	0	0.001	0.004	0.001	0.005	0	0.023	0.004	0.003	0	0.002
Amino acids	Branched-chain amino acids	Isoleucine	Ile	0.22	0.001	0.001	0.011	0	0.001	0.75	0.002	0.001	0.003	0	0	0.001	0	0.002	0.004	0.001	0	0	0	0.002
Glycolysis related metabolites		Lactate	Lac	0.094	0.053	0.149	0.001	0.094	0.001	0.485	0.009	0.018	0.038	0.001	0.005	0.012	0.001	0.001	0.018	0.004	0	0.001	0.003	0.013
Amino acids	Branched-chain amino acids	Leucine	Leu	0.171	0.004	0.013	0.003	0.001	0.001	0.778	0.001	0.007	0.002	0	0.001	0	0	0.002	0.011	0.002	0	0	0.001	0.001
Amino acids	Aromatic amino acids	Phenylalanine	Phe	0.027	0.036	0.03	0.009	0.06	0.06	0.733	0	0.004	0	0	0.001	0.002	0.005	0.006	0	0.001	0	0	0.014	0.011
Amino acids	Aromatic amino acids	Tyrosine	Tyr	0.028	0	0.005	0.009	0.005	0	0.907	0.002	0.003	0.004	0.003	0.004	0.007	0.007	0.002	0.006	0.004	0.002	0.001	0	0
Amino acids	Branched-chain amino acids	Valine	Val	0.023	0.009	0.004	0	0.005	0.001	0.937	0.007	0	0.001	0.001	0	0.001	0.001	0.001	0.007	0	0	0	0.001	0
Fatty acids		22:6, docosahexaenoic acid	DHA	0.07	0.155	0.115	0.013	0.03	0.005	0.009	0.592	0.001	0.004	0.001	0.001	0	0	0.002	0.001	0	0	0.001	0.001	0
Fatty acids	Fatty acid ratios	Ratio of 22:6 docosahexaenoic acid to total fatty acids	DHAbyFA	0.055	0.004	0.007	0.023	0.007	0	0	0.893	0.003	0	0	0	0	0.003	0	0.001	0	0	0.001	0	0.002
Fatty acids		Omega-3 fatty acids	FAw3	0.132	0.175	0.104	0.01	0.035	0	0.013	0.518	0.001	0.003	0	0.001	0	0	0.001	0	0	0	0.002	0	0.003
Fatty acids	Fatty acid ratios	Ratio of omega-3 fatty acids to total fatty acids	FAw3byFA	0.047	0.001	0	0.023	0.008	0.009	0	0.905	0	0.001	0	0	0	0.004	0.001	0	0	0	0	0	0
Relative lipoprotein lipid concentrations	Very large HDL ratios	Total cholesterol to total lipids ratio in very large HDL	XL-HDL-C_percent	0.316	0.001	0.09	0.005	0	0.002	0.001	0.002	0.572	0.001	0.001	0.005	0.002	0.001	0	0	0	0	0	0	0
Relative lipoprotein lipid concentrations	Very large HDL ratios	Cholesterol esters to total lipids ratio in very large HDL	XL-HDL-CE_percent	0.327	0	0.095	0.008	0.04	0	0.002	0.001	0.509	0	0	0.004	0.002	0	0.006	0.003	0	0	0	0	0
Fatty acids		Conjugated linoleic acid	CLA	0.164	0.048	0.038	0.001	0.008	0.003	0.004	0	0.001	0	0.722	0.003	0	0.006	0	0	0	0	0	0	0
Fatty acids	Fatty acid ratios	Ratio of conjugated linoleic acid to total fatty acids	CLAbyFA	0.057	0.009	0.009	0.001	0.003	0.001	0	0	0	0	0.911	0.003	0	0.004	0	0	0	0	0	0	0
Fatty acids	Fatty acid ratios	Ratio of 18:2 linoleic acid to total fatty acids	LAbyFA	0.269	0.048	0.017	0.013	0.009	0.05	0.001	0.034	0.01	0.001	0.013	0.495	0.001	0.036	0	0.002	0	0	0	0	0
Fatty acids	Fatty acid ratios	Ratio of saturated fatty acids to total fatty acids	SFAbyFA	0.001	0.048	0.009	0.002	0.006	0	0.002	0.019	0.001	0	0.017	0.016	0	0.872	0.001	0.004	0	0	0	0	0
Ketone bodies		Acetone	AcAce	0.138	0.008	0.001	0.162	0.009	0.052	0.076	0.014	0.004	0.004	0.001	0.003	0.005	0.032	0	0.491	0.001	0	0	0	0
