# Supplementary material for: Improved genetic discovery and fine-mapping resolution through multivariate latent factor analysis of high-dimensional traits
Source: Cell Genom. 2025 Apr 11;5(5):100847. doi: 10.1016/j.xgen.2025.100847 (PMC12143322; doi:10.1016/j.xgen.2025.100847)
Supplement: Table S13. Latent factor interpretations relative to NMR metabolic traits, related to STAR Methods [file mmc14.xlsx]

## Sheet: S13-NMR Latent Interpretations
Table S13. Latent factor interpretations relative to NMR metabolic traits. Related to STAR Methods. Considering the contributions of latent factors to metabolic traits, we describe each latent factor.
Latent factor	Metabolic characteristics
ML1	VLDL particles, triglycerides and fatty acids
ML2	Lipids in pro-atherogenic particles
ML3	Lipids in HDL particles, particularly small and medium
ML20	Lipids in VLDL particles
ML4	Lipids in HDL particles, predominantly large and extra large
ML5	Mainly triglycerides in LDL and IDL particles
ML15	Low molecular weight molecules (amino acids, glycolysis, renal function, fluid balance, inflammation)
ML12	Omega-3 fatty acids
ML10	Large and extra large lipoprotein compositions
ML14	Albumin
ML8	Linoleic acid
ML9	Fatty acid ratios
ML11	Lipids in HDL particles, particularly medium
ML6	Fatty acid parameters
ML18	LDL size
ML17	Acetone (AcAce)
ML13	VLDL particle compositions
ML7	Glucose
ML16	Lipids in LDL particles, particularly small and medium
ML19	VLDL particle compositions
ML21	Various lipoprotein compositions
