# Supplementary material for: Improved genetic discovery and fine-mapping resolution through multivariate latent factor analysis of high-dimensional traits
Source: Cell Genom. 2025 Apr 11;5(5):100847. doi: 10.1016/j.xgen.2025.100847 (PMC12143322; doi:10.1016/j.xgen.2025.100847)
Supplement: Table S14. NMR trait covariance in the INTERVAL study, related to STAR Methods [file mmc15.xlsx]

## Sheet: S14-NMR Trait Covariance
Table S14. NMR trait covariance in the INTERVAL study. Related to STAR Methods. Trait covariance is calculated pairwise using complete data for each pair of traits. Traits are coloured according to their biological group, as provided in Table S11. The correlation and covariance matrices are the same because all traits are normally distributed with mean 0 and variance 1. Positive correlations are …
Maximum contributing latent factor		ML1
	Trait	ApoBbyApoA1	DAG	DAGbyTG	FAw6byFA	Gp	HDL-TG	IDL-FC_percent	IDL-PL_percent	IDL-TG	L-HDL-FC_percent	L-HDL-TG_percent	L-LDL-FC_percent	L-LDL-TG	L-VLDL-C	L-VLDL-CE	L-VLDL-FC	L-VLDL-FC_percent	L-VLDL-P	M-HDL-C_percent	M-HDL-CE_percent	M-HDL-TG	M-HDL-TG_percent	MUFA	MUFAbyFA	M-VLDL-C	M-VLDL-CE	M-VLDL-FC_percent	M-VLDL-PL	PUFAbyFA	Serum-TG	SFA	S-HDL-TG	S-HDL-TG_percent	S-LDL-TG	S-VLDL-C	S-VLDL-CE	S-VLDL-FC	S-VLDL-PL	S-VLDL-PL_percent	S-VLDL-TG	TGbyPG	TotFA	UnsatDeg	VLDL-C	VLDL-D	VLDL-TG	XL-HDL-PL_percent	XL-HDL-TG
ML1	ApoBbyApoA1	1.001	0.508	0.256	-0.3	0.454	0.422	-0.302	-0.538	0.663	-0.672	0.661	-0.738	0.594	0.719	0.749	0.661	0.354	0.675	-0.669	-0.647	0.533	0.796	0.578	0.434	0.817	0.839	0.402	0.784	-0.322	0.725	0.475	0.605	0.667	0.612	0.811	0.791	0.778	0.798	-0.699	0.757	0.607	0.527	-0.291	0.844	0.491	0.723	-0.633	0.276
	DAG	0.508	0.999	0.806	-0.602	0.57	0.67	-0.523	-0.419	0.671	-0.551	0.565	-0.722	0.65	0.752	0.713	0.78	0.541	0.765	-0.484	-0.519	0.662	0.571	0.758	0.595	0.722	0.654	0.637	0.754	-0.598	0.798	0.661	0.727	0.619	0.685	0.557	0.464	0.69	0.702	-0.4	0.743	0.675	0.671	-0.479	0.652	0.639	0.77	-0.534	0.48
	DAGbyTG	0.256	0.806	0.999	-0.332	0.28	0.378	-0.279	-0.237	0.372	-0.282	0.299	-0.386	0.367	0.368	0.356	0.372	0.267	0.373	-0.283	-0.32	0.379	0.309	0.397	0.325	0.361	0.331	0.373	0.371	-0.32	0.409	0.342	0.403	0.327	0.378	0.302	0.254	0.371	0.379	-0.181	0.378	0.272	0.349	-0.248	0.333	0.322	0.378	-0.252	0.234
	FAw6byFA	-0.3	-0.602	-0.332	1.001	-0.428	-0.543	0.731	0.239	-0.509	0.541	-0.43	0.57	-0.484	-0.653	-0.612	-0.682	-0.461	-0.682	0.491	0.49	-0.562	-0.532	-0.637	-0.805	-0.525	-0.427	-0.546	-0.6	0.96	-0.674	-0.459	-0.721	-0.645	-0.513	-0.275	-0.172	-0.455	-0.495	0.23	-0.613	-0.676	-0.403	0.641	-0.407	-0.677	-0.667	0.527	-0.326
	Gp	0.454	0.57	0.28	-0.428	1	0.638	-0.391	-0.464	0.556	-0.602	0.586	-0.676	0.549	0.63	0.587	0.668	0.597	0.628	-0.202	-0.243	0.642	0.413	0.712	0.479	0.664	0.623	0.659	0.662	-0.435	0.665	0.65	0.572	0.381	0.548	0.672	0.623	0.703	0.666	-0.58	0.625	0.536	0.681	-0.308	0.687	0.472	0.633	-0.431	0.429
	HDL-TG	0.422	0.67	0.378	-0.543	0.638	1	-0.414	-0.511	0.745	-0.469	0.757	-0.716	0.771	0.71	0.678	0.729	0.684	0.684	-0.483	-0.587	0.869	0.587	0.829	0.519	0.749	0.721	0.857	0.699	-0.533	0.778	0.803	0.774	0.621	0.729	0.678	0.605	0.759	0.723	-0.442	0.664	0.523	0.814	-0.405	0.731	0.507	0.671	-0.33	0.772
	IDL-FC_percent	-0.302	-0.523	-0.279	0.731	-0.391	-0.414	1.001	0.271	-0.319	0.585	-0.395	0.466	-0.246	-0.686	-0.673	-0.678	-0.326	-0.705	0.592	0.527	-0.532	-0.676	-0.398	-0.686	-0.522	-0.428	-0.391	-0.606	0.749	-0.636	-0.179	-0.714	-0.745	-0.305	-0.221	-0.123	-0.399	-0.475	0.262	-0.642	-0.754	-0.152	0.557	-0.359	-0.811	-0.693	0.553	-0.155
	IDL-PL_percent	-0.538	-0.419	-0.237	0.239	-0.464	-0.511	0.271	1.001	-0.479	0.255	-0.428	0.496	-0.453	-0.558	-0.571	-0.528	-0.52	-0.481	0.373	0.409	-0.491	-0.482	-0.54	-0.254	-0.635	-0.672	-0.527	-0.535	0.203	-0.513	-0.547	-0.357	-0.411	-0.392	-0.712	-0.706	-0.657	-0.614	0.549	-0.488	-0.346	-0.577	0.063	-0.737	-0.278	-0.479	0.415	-0.536
	IDL-TG	0.663	0.671	0.372	-0.509	0.556	0.745	-0.319	-0.479	1	-0.504	0.623	-0.815	0.971	0.661	0.635	0.674	0.527	0.652	-0.607	-0.701	0.708	0.624	0.825	0.577	0.725	0.684	0.768	0.717	-0.512	0.828	0.735	0.784	0.667	0.93	0.722	0.629	0.844	0.829	-0.374	0.777	0.584	0.775	-0.39	0.74	0.418	0.714	-0.419	0.502
	L-HDL-FC_percent	-0.672	-0.551	-0.282	0.541	-0.602	-0.469	0.585	0.255	-0.504	1	-0.744	0.697	-0.437	-0.695	-0.678	-0.697	-0.375	-0.711	0.48	0.448	-0.64	-0.691	-0.561	-0.592	-0.683	-0.633	-0.442	-0.735	0.564	-0.707	-0.397	-0.711	-0.593	-0.48	-0.57	-0.516	-0.628	-0.666	0.523	-0.715	-0.699	-0.411	0.44	-0.623	-0.631	-0.731	0.604	-0.116
	L-HDL-TG_percent	0.661	0.565	0.299	-0.43	0.586	0.757	-0.395	-0.428	0.623	-0.744	0.999	-0.652	0.589	0.679	0.673	0.668	0.49	0.653	-0.567	-0.591	0.684	0.723	0.631	0.471	0.741	0.729	0.62	0.706	-0.429	0.71	0.548	0.723	0.673	0.552	0.683	0.641	0.706	0.683	-0.624	0.67	0.6	0.573	-0.345	0.719	0.5	0.663	-0.467	0.518
	L-LDL-FC_percent	-0.738	-0.722	-0.386	0.57	-0.676	-0.716	0.466	0.496	-0.815	0.697	-0.652	1.001	-0.786	-0.839	-0.816	-0.842	-0.571	-0.843	0.522	0.567	-0.788	-0.677	-0.862	-0.65	-0.869	-0.818	-0.727	-0.891	0.587	-0.91	-0.751	-0.798	-0.652	-0.84	-0.769	-0.679	-0.875	-0.894	0.536	-0.879	-0.727	-0.786	0.482	-0.833	-0.683	-0.87	0.582	-0.441
	L-LDL-TG	0.594	0.65	0.367	-0.484	0.549	0.771	-0.246	-0.453	0.971	-0.437	0.589	-0.786	1	0.602	0.569	0.628	0.549	0.593	-0.573	-0.685	0.68	0.548	0.836	0.531	0.666	0.632	0.76	0.645	-0.485	0.774	0.781	0.745	0.61	0.947	0.693	0.611	0.791	0.762	-0.345	0.685	0.499	0.815	-0.383	0.705	0.338	0.638	-0.406	0.582
	L-VLDL-C	0.719	0.752	0.368	-0.653	0.63	0.71	-0.686	-0.558	0.661	-0.695	0.679	-0.839	0.602	1	0.989	0.982	0.592	0.984	-0.624	-0.614	0.784	0.805	0.797	0.685	0.952	0.9	0.655	0.969	-0.673	0.948	0.658	0.807	0.784	0.679	0.71	0.624	0.817	0.855	-0.609	0.918	0.849	0.673	-0.551	0.847	0.868	0.967	-0.681	0.518
	L-VLDL-CE	0.749	0.713	0.356	-0.612	0.587	0.678	-0.673	-0.571	0.635	-0.678	0.673	-0.816	0.569	0.989	1	0.945	0.531	0.959	-0.653	-0.637	0.773	0.838	0.75	0.659	0.951	0.916	0.62	0.954	-0.632	0.919	0.609	0.784	0.795	0.643	0.722	0.645	0.81	0.853	-0.622	0.907	0.824	0.629	-0.514	0.852	0.853	0.943	-0.666	0.488
	L-VLDL-FC	0.661	0.78	0.372	-0.682	0.668	0.729	-0.678	-0.528	0.674	-0.697	0.668	-0.842	0.628	0.982	0.945	1	0.662	0.984	-0.568	-0.567	0.775	0.74	0.834	0.696	0.925	0.857	0.679	0.958	-0.701	0.955	0.702	0.81	0.747	0.705	0.677	0.583	0.802	0.831	-0.578	0.904	0.853	0.711	-0.577	0.818	0.857	0.967	-0.678	0.542
	L-VLDL-FC_percent	0.354	0.541	0.267	-0.461	0.597	0.684	-0.326	-0.52	0.527	-0.375	0.49	-0.571	0.549	0.592	0.531	0.662	1.001	0.54	-0.277	-0.334	0.617	0.393	0.685	0.415	0.613	0.6	0.711	0.568	-0.451	0.597	0.68	0.513	0.409	0.538	0.585	0.549	0.604	0.569	-0.427	0.503	0.446	0.683	-0.346	0.643	0.392	0.539	-0.41	0.628
	L-VLDL-P	0.675	0.765	0.373	-0.682	0.628	0.684	-0.705	-0.481	0.652	-0.711	0.653	-0.843	0.593	0.984	0.959	0.984	0.54	1	-0.588	-0.576	0.755	0.758	0.797	0.71	0.917	0.843	0.638	0.966	-0.705	0.956	0.647	0.817	0.763	0.686	0.641	0.541	0.782	0.825	-0.568	0.923	0.875	0.658	-0.587	0.786	0.905	0.983	-0.673	0.472
	M-HDL-C_percent	-0.669	-0.484	-0.283	0.491	-0.202	-0.483	0.592	0.373	-0.607	0.48	-0.567	0.522	-0.573	-0.624	-0.653	-0.568	-0.277	-0.588	1	0.975	-0.486	-0.891	-0.425	-0.522	-0.586	-0.569	-0.37	-0.577	0.5	-0.642	-0.266	-0.735	-0.914	-0.559	-0.443	-0.385	-0.52	-0.571	0.356	-0.625	-0.608	-0.277	0.396	-0.53	-0.516	-0.611	0.58	-0.359
	M-HDL-CE_percent	-0.647	-0.519	-0.32	0.49	-0.243	-0.587	0.527	0.409	-0.701	0.448	-0.591	0.567	-0.685	-0.614	-0.637	-0.567	-0.334	-0.576	0.975	1	-0.563	-0.854	-0.512	-0.523	-0.602	-0.587	-0.476	-0.579	0.496	-0.669	-0.377	-0.766	-0.884	-0.65	-0.505	-0.441	-0.588	-0.623	0.32	-0.634	-0.563	-0.393	0.385	-0.57	-0.462	-0.603	0.534	-0.432
	M-HDL-TG	0.533	0.662	0.379	-0.562	0.642	0.869	-0.532	-0.491	0.708	-0.64	0.684	-0.788	0.68	0.784	0.773	0.775	0.617	0.755	-0.486	-0.563	1.001	0.7	0.796	0.588	0.822	0.798	0.778	0.794	-0.575	0.82	0.712	0.806	0.621	0.686	0.744	0.669	0.825	0.838	-0.415	0.779	0.58	0.732	-0.41	0.783	0.617	0.763	-0.343	0.478
	M-HDL-TG_percent	0.796	0.571	0.309	-0.532	0.413	0.587	-0.676	-0.482	0.624	-0.691	0.723	-0.677	0.548	0.805	0.838	0.74	0.393	0.758	-0.891	-0.854	0.7	1.001	0.541	0.596	0.797	0.786	0.49	0.779	-0.552	0.78	0.367	0.8	0.92	0.56	0.642	0.585	0.699	0.752	-0.541	0.792	0.735	0.388	-0.422	0.726	0.68	0.779	-0.584	0.341
	MUFA	0.578	0.758	0.397	-0.637	0.712	0.829	-0.398	-0.54	0.825	-0.561	0.631	-0.862	0.836	0.797	0.75	0.834	0.685	0.797	-0.425	-0.512	0.796	0.541	1	0.72	0.827	0.777	0.82	0.823	-0.643	0.876	0.878	0.747	0.558	0.85	0.751	0.665	0.852	0.828	-0.505	0.789	0.641	0.924	-0.472	0.816	0.584	0.802	-0.52	0.642
	MUFAbyFA	0.434	0.595	0.325	-0.805	0.479	0.519	-0.686	-0.254	0.577	-0.592	0.471	-0.65	0.531	0.685	0.659	0.696	0.415	0.71	-0.522	-0.523	0.588	0.596	0.72	1.001	0.6	0.512	0.552	0.671	-0.826	0.727	0.341	0.735	0.657	0.578	0.393	0.288	0.569	0.61	-0.307	0.71	0.716	0.407	-0.502	0.487	0.694	0.724	-0.524	0.258
	M-VLDL-C	0.817	0.722	0.361	-0.525	0.664	0.749	-0.522	-0.635	0.725	-0.683	0.741	-0.869	0.666	0.952	0.951	0.925	0.613	0.917	-0.586	-0.602	0.822	0.797	0.827	0.6	1.001	0.983	0.695	0.974	-0.539	0.932	0.725	0.766	0.72	0.713	0.862	0.797	0.912	0.925	-0.711	0.917	0.758	0.762	-0.436	0.95	0.755	0.927	-0.614	0.546
	M-VLDL-CE	0.839	0.654	0.331	-0.427	0.623	0.721	-0.428	-0.672	0.684	-0.633	0.729	-0.818	0.632	0.9	0.916	0.857	0.6	0.843	-0.569	-0.587	0.798	0.786	0.777	0.512	0.983	1.001	0.647	0.922	-0.437	0.861	0.702	0.686	0.67	0.662	0.898	0.86	0.893	0.897	-0.742	0.848	0.665	0.745	-0.35	0.968	0.659	0.85	-0.565	0.555
	M-VLDL-FC_percent	0.402	0.637	0.373	-0.546	0.659	0.857	-0.391	-0.527	0.768	-0.442	0.62	-0.727	0.76	0.655	0.62	0.679	0.711	0.638	-0.37	-0.476	0.778	0.49	0.82	0.552	0.695	0.647	1.001	0.671	-0.547	0.756	0.773	0.714	0.529	0.73	0.671	0.584	0.787	0.744	-0.409	0.68	0.549	0.791	-0.409	0.694	0.496	0.655	-0.346	0.618
	M-VLDL-PL	0.784	0.754	0.371	-0.6	0.662	0.699	-0.606	-0.535	0.717	-0.735	0.706	-0.891	0.645	0.969	0.954	0.958	0.568	0.966	-0.577	-0.579	0.794	0.779	0.823	0.671	0.974	0.922	0.671	1	-0.621	0.967	0.686	0.813	0.738	0.722	0.776	0.687	0.884	0.916	-0.646	0.963	0.84	0.716	-0.515	0.882	0.846	0.982	-0.657	0.454
	PUFAbyFA	-0.322	-0.598	-0.32	0.96	-0.435	-0.533	0.749	0.203	-0.512	0.564	-0.429	0.587	-0.485	-0.673	-0.632	-0.701	-0.451	-0.705	0.5	0.496	-0.575	-0.552	-0.643	-0.826	-0.539	-0.437	-0.547	-0.621	1.001	-0.693	-0.462	-0.741	-0.661	-0.528	-0.271	-0.163	-0.462	-0.509	0.215	-0.635	-0.693	-0.399	0.763	-0.405	-0.713	-0.691	0.533	-0.302
	Serum-TG	0.725	0.798	0.409	-0.674	0.665	0.778	-0.636	-0.513	0.828	-0.707	0.71	-0.91	0.774	0.948	0.919	0.955	0.597	0.956	-0.642	-0.669	0.82	0.78	0.876	0.727	0.932	0.861	0.756	0.967	-0.693	1.001	0.73	0.892	0.798	0.831	0.737	0.628	0.888	0.914	-0.551	0.965	0.849	0.755	-0.563	0.84	0.821	0.978	-0.636	0.512
	SFA	0.475	0.661	0.342	-0.459	0.65	0.803	-0.179	-0.547	0.735	-0.397	0.548	-0.751	0.781	0.658	0.609	0.702	0.68	0.647	-0.266	-0.377	0.712	0.367	0.878	0.341	0.725	0.702	0.773	0.686	-0.462	0.73	1	0.579	0.377	0.773	0.715	0.659	0.759	0.709	-0.458	0.614	0.44	0.975	-0.446	0.764	0.398	0.637	-0.397	0.712
	S-HDL-TG	0.605	0.727	0.403	-0.721	0.572	0.774	-0.714	-0.357	0.784	-0.711	0.723	-0.798	0.745	0.807	0.784	0.81	0.513	0.817	-0.735	-0.766	0.806	0.8	0.747	0.735	0.766	0.686	0.714	0.813	-0.741	0.892	0.579	1.001	0.883	0.766	0.598	0.484	0.773	0.808	-0.381	0.865	0.785	0.586	-0.582	0.671	0.738	0.849	-0.598	0.403
	S-HDL-TG_percent	0.667	0.619	0.327	-0.645	0.381	0.621	-0.745	-0.411	0.667	-0.593	0.673	-0.652	0.61	0.784	0.795	0.747	0.409	0.763	-0.914	-0.884	0.621	0.92	0.558	0.657	0.72	0.67	0.529	0.738	-0.661	0.798	0.377	0.883	1.001	0.622	0.501	0.412	0.634	0.686	-0.429	0.783	0.783	0.379	-0.527	0.614	0.718	0.782	-0.625	0.418
	S-LDL-TG	0.612	0.685	0.378	-0.513	0.548	0.729	-0.305	-0.392	0.93	-0.48	0.552	-0.84	0.947	0.679	0.643	0.705	0.538	0.686	-0.559	-0.65	0.686	0.56	0.85	0.578	0.713	0.662	0.73	0.722	-0.528	0.831	0.773	0.766	0.622	1.001	0.678	0.586	0.802	0.797	-0.347	0.759	0.575	0.808	-0.448	0.708	0.471	0.727	-0.458	0.529
	S-VLDL-C	0.811	0.557	0.302	-0.275	0.672	0.678	-0.221	-0.712	0.722	-0.57	0.683	-0.769	0.693	0.71	0.722	0.677	0.585	0.641	-0.443	-0.505	0.744	0.642	0.751	0.393	0.862	0.898	0.671	0.776	-0.271	0.737	0.715	0.598	0.501	0.678	1.001	0.984	0.939	0.903	-0.717	0.743	0.473	0.779	-0.178	0.962	0.392	0.683	-0.477	0.482
	S-VLDL-CE	0.791	0.464	0.254	-0.172	0.623	0.605	-0.123	-0.706	0.629	-0.516	0.641	-0.679	0.611	0.624	0.645	0.583	0.549	0.541	-0.385	-0.441	0.669	0.585	0.665	0.288	0.797	0.86	0.584	0.687	-0.163	0.628	0.659	0.484	0.412	0.586	0.984	1.001	0.865	0.82	-0.737	0.632	0.365	0.723	-0.089	0.93	0.282	0.575	-0.427	0.46
	S-VLDL-FC	0.778	0.69	0.371	-0.455	0.703	0.759	-0.399	-0.657	0.844	-0.628	0.706	-0.875	0.791	0.817	0.81	0.802	0.604	0.782	-0.52	-0.588	0.825	0.699	0.852	0.569	0.912	0.893	0.787	0.884	-0.462	0.888	0.759	0.773	0.634	0.802	0.939	0.865	1.001	0.986	-0.607	0.899	0.647	0.815	-0.34	0.937	0.576	0.836	-0.53	0.474
	S-VLDL-PL	0.798	0.702	0.379	-0.495	0.666	0.723	-0.475	-0.614	0.829	-0.666	0.683	-0.894	0.762	0.855	0.853	0.831	0.569	0.825	-0.571	-0.623	0.838	0.752	0.828	0.61	0.925	0.897	0.744	0.916	-0.509	0.914	0.709	0.808	0.686	0.797	0.903	0.82	0.986	1.001	-0.558	0.94	0.699	0.761	-0.381	0.92	0.649	0.881	-0.56	0.406
	S-VLDL-PL_percent	-0.699	-0.4	-0.181	0.23	-0.58	-0.442	0.262	0.549	-0.374	0.523	-0.624	0.536	-0.345	-0.609	-0.622	-0.578	-0.427	-0.568	0.356	0.32	-0.415	-0.541	-0.505	-0.307	-0.711	-0.742	-0.409	-0.646	0.215	-0.551	-0.458	-0.381	-0.429	-0.347	-0.717	-0.737	-0.607	-0.558	1	-0.543	-0.478	-0.501	0.17	-0.743	-0.459	-0.565	0.499	-0.447
	S-VLDL-TG	0.757	0.743	0.378	-0.613	0.625	0.664	-0.642	-0.488	0.777	-0.715	0.67	-0.879	0.685	0.918	0.907	0.904	0.503	0.923	-0.625	-0.634	0.779	0.792	0.789	0.71	0.917	0.848	0.68	0.963	-0.635	0.965	0.614	0.865	0.783	0.759	0.743	0.632	0.899	0.94	-0.543	1.001	0.848	0.652	-0.504	0.819	0.828	0.972	-0.625	0.349
	TGbyPG	0.607	0.675	0.272	-0.676	0.536	0.523	-0.754	-0.346	0.584	-0.699	0.6	-0.727	0.499	0.849	0.824	0.853	0.446	0.875	-0.608	-0.563	0.58	0.735	0.641	0.716	0.758	0.665	0.549	0.84	-0.693	0.849	0.44	0.785	0.783	0.575	0.473	0.365	0.647	0.699	-0.478	0.848	1	0.452	-0.533	0.611	0.855	0.887	-0.679	0.308
	TotFA	0.527	0.671	0.349	-0.403	0.681	0.814	-0.152	-0.577	0.775	-0.411	0.573	-0.786	0.815	0.673	0.629	0.711	0.683	0.658	-0.277	-0.393	0.732	0.388	0.924	0.407	0.762	0.745	0.791	0.716	-0.399	0.755	0.975	0.586	0.379	0.808	0.779	0.723	0.815	0.761	-0.501	0.652	0.452	1	-0.351	0.811	0.394	0.659	-0.398	0.71
	UnsatDeg	-0.291	-0.479	-0.248	0.641	-0.308	-0.405	0.557	0.063	-0.39	0.44	-0.345	0.482	-0.383	-0.551	-0.514	-0.577	-0.346	-0.587	0.396	0.385	-0.41	-0.422	-0.472	-0.502	-0.436	-0.35	-0.409	-0.515	0.763	-0.563	-0.446	-0.582	-0.527	-0.448	-0.178	-0.089	-0.34	-0.381	0.17	-0.504	-0.533	-0.351	1	-0.305	-0.615	-0.569	0.462	-0.274
	VLDL-C	0.844	0.652	0.333	-0.407	0.687	0.731	-0.359	-0.737	0.74	-0.623	0.719	-0.833	0.705	0.847	0.852	0.818	0.643	0.786	-0.53	-0.57	0.783	0.726	0.816	0.487	0.95	0.968	0.694	0.882	-0.405	0.84	0.764	0.671	0.614	0.708	0.962	0.93	0.937	0.92	-0.743	0.819	0.611	0.811	-0.305	1.001	0.551	0.804	-0.584	0.575
	VLDL-D	0.491	0.639	0.322	-0.677	0.472	0.507	-0.811	-0.278	0.418	-0.631	0.5	-0.683	0.338	0.868	0.853	0.857	0.392	0.905	-0.516	-0.462	0.617	0.68	0.584	0.694	0.755	0.659	0.496	0.846	-0.713	0.821	0.398	0.738	0.718	0.471	0.392	0.282	0.576	0.649	-0.459	0.828	0.855	0.394	-0.615	0.551	1	0.894	-0.593	0.275
	VLDL-TG	0.723	0.77	0.378	-0.667	0.633	0.671	-0.693	-0.479	0.714	-0.731	0.663	-0.87	0.638	0.967	0.943	0.967	0.539	0.983	-0.611	-0.603	0.763	0.779	0.802	0.724	0.927	0.85	0.655	0.982	-0.691	0.978	0.637	0.849	0.782	0.727	0.683	0.575	0.836	0.881	-0.565	0.972	0.887	0.659	-0.569	0.804	0.894	1.001	-0.673	0.415
	XL-HDL-PL_percent	-0.633	-0.534	-0.252	0.527	-0.431	-0.33	0.553	0.415	-0.419	0.604	-0.467	0.582	-0.406	-0.681	-0.666	-0.678	-0.41	-0.673	0.58	0.534	-0.343	-0.584	-0.52	-0.524	-0.614	-0.565	-0.346	-0.657	0.533	-0.636	-0.397	-0.598	-0.625	-0.458	-0.477	-0.427	-0.53	-0.56	0.499	-0.625	-0.679	-0.398	0.462	-0.584	-0.593	-0.673	1	-0.327
	XL-HDL-TG	0.276	0.48	0.234	-0.326	0.429	0.772	-0.155	-0.536	0.502	-0.116	0.518	-0.441	0.582	0.518	0.488	0.542	0.628	0.472	-0.359	-0.432	0.478	0.341	0.642	0.258	0.546	0.555	0.618	0.454	-0.302	0.512	0.712	0.403	0.418	0.529	0.482	0.46	0.474	0.406	-0.447	0.349	0.308	0.71	-0.274	0.575	0.275	0.415	-0.327	1
	XL-HDL-TG_percent	0.596	0.632	0.289	-0.546	0.663	0.77	-0.456	-0.411	0.609	-0.703	0.857	-0.717	0.588	0.758	0.723	0.78	0.594	0.751	-0.456	-0.472	0.692	0.635	0.724	0.547	0.776	0.735	0.682	0.769	-0.553	0.77	0.646	0.718	0.629	0.58	0.64	0.58	0.698	0.676	-0.628	0.7	0.685	0.653	-0.471	0.725	0.604	0.738	-0.566	0.626
	XL-VLDL-C	0.685	0.723	0.337	-0.642	0.629	0.689	-0.671	-0.585	0.602	-0.659	0.649	-0.783	0.566	0.971	0.952	0.966	0.669	0.94	-0.609	-0.59	0.729	0.773	0.771	0.642	0.914	0.874	0.619	0.914	-0.656	0.892	0.655	0.743	0.754	0.632	0.687	0.62	0.756	0.784	-0.635	0.836	0.808	0.66	-0.539	0.836	0.812	0.91	-0.708	0.584
	XL-VLDL-PL	0.652	0.746	0.345	-0.656	0.66	0.701	-0.654	-0.539	0.621	-0.677	0.636	-0.806	0.593	0.962	0.925	0.981	0.689	0.951	-0.553	-0.543	0.741	0.72	0.808	0.655	0.902	0.85	0.629	0.919	-0.673	0.908	0.695	0.749	0.712	0.667	0.668	0.594	0.754	0.781	-0.598	0.838	0.807	0.699	-0.562	0.818	0.811	0.921	-0.69	0.578
	XL-VLDL-TG	0.622	0.751	0.349	-0.694	0.625	0.666	-0.712	-0.49	0.599	-0.681	0.613	-0.794	0.558	0.966	0.928	0.986	0.631	0.972	-0.566	-0.546	0.714	0.722	0.781	0.689	0.879	0.808	0.608	0.921	-0.715	0.914	0.645	0.767	0.737	0.645	0.595	0.506	0.718	0.757	-0.554	0.854	0.853	0.644	-0.599	0.76	0.868	0.942	-0.697	0.525
	XS-VLDL-FC_percent	-0.354	-0.418	-0.229	0.595	-0.29	-0.325	0.84	0.215	-0.321	0.504	-0.309	0.406	-0.296	-0.564	-0.56	-0.548	-0.248	-0.572	0.665	0.593	-0.42	-0.661	-0.329	-0.594	-0.427	-0.371	-0.238	-0.474	0.627	-0.528	-0.129	-0.604	-0.712	-0.334	-0.186	-0.125	-0.29	-0.36	0.296	-0.5	-0.602	-0.113	0.505	-0.308	-0.642	-0.555	0.498	-0.189
	XS-VLDL-TG	0.754	0.728	0.387	-0.57	0.626	0.729	-0.492	-0.531	0.933	-0.642	0.677	-0.882	0.856	0.819	0.804	0.813	0.547	0.808	-0.627	-0.682	0.788	0.742	0.837	0.665	0.865	0.811	0.779	0.879	-0.582	0.932	0.698	0.853	0.742	0.869	0.8	0.695	0.939	0.95	-0.486	0.938	0.74	0.742	-0.443	0.834	0.635	0.877	-0.533	0.418
	XXL-VLDL-C	0.7	0.707	0.333	-0.608	0.623	0.706	-0.63	-0.618	0.611	-0.63	0.653	-0.781	0.584	0.957	0.944	0.946	0.671	0.917	-0.619	-0.605	0.732	0.778	0.771	0.61	0.919	0.894	0.622	0.899	-0.616	0.877	0.67	0.722	0.748	0.641	0.717	0.661	0.763	0.786	-0.652	0.814	0.77	0.678	-0.505	0.86	0.772	0.884	-0.69	0.625
	XXL-VLDL-CE	0.746	0.662	0.314	-0.537	0.583	0.678	-0.572	-0.638	0.594	-0.604	0.658	-0.757	0.563	0.936	0.94	0.904	0.632	0.879	-0.638	-0.621	0.712	0.799	0.728	0.556	0.923	0.919	0.577	0.882	-0.543	0.842	0.638	0.681	0.74	0.614	0.749	0.708	0.761	0.783	-0.685	0.791	0.723	0.654	-0.445	0.88	0.726	0.85	-0.665	0.617
	XXL-VLDL-FC_percent	0.069	0.498	0.261	-0.546	0.569	0.664	-0.418	-0.29	0.43	-0.345	0.437	-0.446	0.439	0.483	0.417	0.554	0.67	0.487	-0.143	-0.211	0.583	0.264	0.581	0.438	0.437	0.367	0.719	0.454	-0.529	0.522	0.554	0.541	0.348	0.42	0.34	0.263	0.462	0.428	-0.223	0.44	0.43	0.531	-0.373	0.389	0.425	0.469	-0.238	0.467
	XXL-VLDL-PL	0.632	0.733	0.342	-0.647	0.638	0.684	-0.656	-0.565	0.605	-0.635	0.593	-0.793	0.582	0.95	0.917	0.963	0.678	0.933	-0.551	-0.542	0.719	0.705	0.798	0.645	0.883	0.833	0.631	0.895	-0.663	0.887	0.688	0.723	0.701	0.658	0.655	0.583	0.739	0.768	-0.572	0.816	0.795	0.692	-0.556	0.808	0.8	0.9	-0.701	0.591
	XXL-VLDL-TG	0.66	0.708	0.334	-0.644	0.593	0.637	-0.685	-0.558	0.578	-0.637	0.578	-0.772	0.551	0.946	0.924	0.944	0.615	0.928	-0.604	-0.579	0.683	0.743	0.753	0.647	0.871	0.826	0.578	0.883	-0.665	0.87	0.631	0.717	0.736	0.631	0.631	0.564	0.707	0.744	-0.587	0.806	0.801	0.633	-0.564	0.79	0.814	0.892	-0.723	0.56
ML2	ApoB	0.819	0.539	0.284	-0.201	0.582	0.623	-0.023	-0.624	0.734	-0.48	0.61	-0.769	0.735	0.65	0.649	0.635	0.535	0.604	-0.372	-0.443	0.63	0.511	0.77	0.315	0.814	0.85	0.597	0.736	-0.207	0.701	0.785	0.499	0.394	0.732	0.917	0.906	0.853	0.812	-0.674	0.663	0.402	0.846	-0.197	0.911	0.32	0.634	-0.451	0.537
	FaLen	0.045	0.327	0.11	-0.49	0.255	0.312	-0.538	-0.113	0.234	-0.287	0.246	-0.254	0.191	0.367	0.34	0.387	0.243	0.39	-0.286	-0.268	0.305	0.316	0.308	0.585	0.255	0.175	0.313	0.316	-0.438	0.369	0.038	0.428	0.418	0.196	0.053	-0.027	0.205	0.232	-0.077	0.355	0.525	0.089	-0.018	0.147	0.434	0.382	-0.256	0.168
	FreeC	0.44	0.282	0.167	0.07	0.398	0.5	0.368	-0.469	0.528	-0.096	0.345	-0.455	0.6	0.264	0.251	0.276	0.443	0.216	-0.03	-0.157	0.389	0.086	0.585	0.02	0.462	0.527	0.478	0.345	0.082	0.342	0.707	0.151	-0.004	0.548	0.69	0.718	0.57	0.481	-0.428	0.258	-0.017	0.766	0.048	0.627	-0.093	0.227	-0.117	0.556
	IDL-CE	0.64	0.307	0.18	0.042	0.434	0.488	0.256	-0.586	0.532	-0.262	0.461	-0.504	0.573	0.362	0.369	0.347	0.447	0.294	-0.161	-0.254	0.455	0.269	0.574	0.044	0.573	0.659	0.449	0.443	0.048	0.398	0.682	0.218	0.115	0.515	0.809	0.854	0.645	0.571	-0.573	0.339	0.075	0.736	0.017	0.753	-0.015	0.308	-0.241	0.503
	IDL-P	0.675	0.385	0.221	-0.04	0.474	0.562	0.21	-0.563	0.666	-0.307	0.511	-0.593	0.701	0.413	0.413	0.405	0.478	0.354	-0.239	-0.344	0.516	0.327	0.655	0.132	0.617	0.684	0.535	0.503	-0.036	0.49	0.74	0.327	0.205	0.641	0.833	0.854	0.714	0.644	-0.55	0.427	0.152	0.797	-0.05	0.781	0.032	0.382	-0.264	0.53
	LA	0.442	0.435	0.217	0.065	0.522	0.609	0.148	-0.482	0.585	-0.197	0.422	-0.57	0.632	0.434	0.41	0.455	0.509	0.406	-0.096	-0.213	0.516	0.196	0.67	0.057	0.584	0.609	0.592	0.505	0.032	0.508	0.801	0.306	0.136	0.624	0.701	0.686	0.663	0.592	-0.443	0.436	0.202	0.859	-0.145	0.675	0.146	0.416	-0.194	0.597
	LDL-C	0.604	0.258	0.155	0.113	0.35	0.371	0.388	-0.383	0.532	-0.218	0.368	-0.489	0.578	0.257	0.257	0.253	0.321	0.218	-0.092	-0.19	0.338	0.157	0.521	0.004	0.472	0.541	0.365	0.378	0.111	0.347	0.627	0.176	0.03	0.553	0.717	0.752	0.583	0.516	-0.471	0.306	0.027	0.689	0.037	0.635	-0.073	0.255	-0.191	0.368
	L-LDL-C_percent	0.36	-0.138	-0.067	0.47	0.042	-0.08	0.634	-0.215	-0.02	0.027	0.069	-0.088	0.019	-0.086	-0.058	-0.115	0.008	-0.136	0.24	0.207	-0.072	-0.143	0.053	-0.358	0.129	0.24	-0.083	0.02	0.47	-0.108	0.211	-0.303	-0.347	0.008	0.404	0.506	0.163	0.1	-0.384	-0.104	-0.296	0.262	0.312	0.306	-0.318	-0.127	0.013	0.074
	L-LDL-CE_percent	0.57	0.101	0.06	0.253	0.252	0.152	0.431	-0.353	0.241	-0.199	0.273	-0.376	0.264	0.19	0.21	0.163	0.188	0.145	0.049	0.005	0.191	0.092	0.317	-0.125	0.397	0.486	0.149	0.303	0.247	0.192	0.427	-0.021	-0.106	0.274	0.622	0.69	0.431	0.38	-0.523	0.188	-0.043	0.486	0.137	0.547	-0.075	0.163	-0.169	0.2
	L-LDL-FC	0.551	0.221	0.14	0.14	0.332	0.384	0.423	-0.404	0.511	-0.16	0.356	-0.426	0.569	0.204	0.204	0.201	0.336	0.155	-0.072	-0.179	0.323	0.123	0.497	-0.04	0.426	0.507	0.369	0.312	0.143	0.29	0.623	0.132	-0.003	0.515	0.699	0.744	0.544	0.464	-0.456	0.233	-0.04	0.681	0.07	0.611	-0.15	0.184	-0.138	0.413
	L-LDL-PL	0.61	0.324	0.19	0.035	0.431	0.48	0.308	-0.449	0.584	-0.265	0.432	-0.544	0.633	0.331	0.326	0.331	0.411	0.287	-0.12	-0.228	0.443	0.208	0.604	0.066	0.541	0.607	0.457	0.439	0.034	0.415	0.707	0.244	0.081	0.595	0.77	0.798	0.643	0.572	-0.507	0.356	0.075	0.765	-0.015	0.703	-0.018	0.315	-0.21	0.454
	L-LDL-PL_percent	-0.698	-0.368	-0.209	0.05	-0.384	-0.455	-0.224	0.461	-0.695	0.291	-0.453	0.631	-0.731	-0.368	-0.368	-0.359	-0.377	-0.327	0.334	0.42	-0.389	-0.347	-0.595	-0.158	-0.54	-0.585	-0.469	-0.461	0.05	-0.479	-0.647	-0.357	-0.281	-0.702	-0.736	-0.741	-0.657	-0.604	0.486	-0.433	-0.196	-0.705	0.077	-0.681	-0.03	-0.373	0.322	-0.441
	L-VLDL-PL_percent	0.361	0.304	0.185	-0.089	0.438	0.499	0.152	-0.277	0.537	-0.286	0.386	-0.511	0.592	0.226	0.177	0.289	0.546	0.211	-0.065	-0.167	0.452	0.15	0.54	0.143	0.386	0.413	0.491	0.322	-0.082	0.36	0.6	0.284	0.083	0.545	0.556	0.559	0.499	0.44	-0.312	0.273	0.091	0.64	-0.067	0.496	-0.012	0.244	-0.065	0.379
	M-LDL-C_percent	0.306	-0.176	-0.086	0.502	-0.019	-0.125	0.71	-0.076	0.015	0.07	0.04	-0.052	0.046	-0.183	-0.16	-0.205	-0.076	-0.215	0.263	0.217	-0.136	-0.206	0.001	-0.382	0.037	0.133	-0.099	-0.05	0.506	-0.15	0.153	-0.305	-0.376	0.009	0.326	0.413	0.122	0.059	-0.268	-0.133	-0.331	0.208	0.347	0.204	-0.387	-0.185	0.091	-0.013
	M-LDL-CE_percent	0.438	-0.032	-0.002	0.376	0.099	0.037	0.603	-0.143	0.212	-0.065	0.172	-0.237	0.238	-0.03	-0.011	-0.05	0.025	-0.059	0.12	0.059	0.043	-0.049	0.168	-0.239	0.192	0.277	0.055	0.111	0.376	0.036	0.289	-0.12	-0.217	0.206	0.463	0.529	0.292	0.237	-0.331	0.044	-0.193	0.352	0.247	0.348	-0.263	-0.018	0.019	0.068
	M-LDL-FC	0.587	0.337	0.195	0.019	0.406	0.436	0.314	-0.417	0.584	-0.232	0.386	-0.535	0.642	0.311	0.298	0.321	0.39	0.28	-0.118	-0.224	0.366	0.16	0.604	0.077	0.503	0.552	0.437	0.422	0.017	0.41	0.704	0.249	0.078	0.62	0.721	0.739	0.618	0.546	-0.475	0.353	0.094	0.759	-0.044	0.657	-0.014	0.312	-0.277	0.44
	M-LDL-FC_percent	-0.648	-0.292	-0.178	-0.031	-0.344	-0.383	-0.27	0.271	-0.605	0.336	-0.42	0.61	-0.616	-0.312	-0.318	-0.298	-0.249	-0.292	0.209	0.291	-0.42	-0.293	-0.508	-0.116	-0.498	-0.542	-0.381	-0.441	-0.023	-0.432	-0.544	-0.302	-0.166	-0.605	-0.681	-0.685	-0.611	-0.581	0.407	-0.42	-0.141	-0.612	0.017	-0.602	-0.046	-0.348	0.151	-0.246
	M-LDL-PL	0.67	0.457	0.259	-0.115	0.513	0.556	0.146	-0.481	0.684	-0.366	0.484	-0.676	0.727	0.469	0.454	0.478	0.472	0.441	-0.22	-0.322	0.528	0.303	0.722	0.215	0.644	0.679	0.538	0.573	-0.122	0.565	0.783	0.396	0.213	0.723	0.808	0.806	0.737	0.681	-0.534	0.506	0.236	0.839	-0.148	0.768	0.148	0.472	-0.347	0.486
	M-LDL-PL_percent	-0.429	-0.02	-0.03	-0.305	-0.095	-0.101	-0.598	0.11	-0.352	0.038	-0.185	0.282	-0.393	0.037	0.027	0.045	-0.051	0.059	-0.018	0.063	-0.049	0.024	-0.225	0.177	-0.171	-0.238	-0.136	-0.1	-0.308	-0.083	-0.333	0.025	0.124	-0.348	-0.443	-0.487	-0.317	-0.258	0.252	-0.073	0.162	-0.395	-0.195	-0.325	0.288	0.006	-0.001	-0.129
	PUFA	0.433	0.458	0.244	-0.014	0.55	0.654	0.167	-0.538	0.619	-0.197	0.435	-0.587	0.672	0.43	0.403	0.455	0.548	0.398	-0.083	-0.214	0.551	0.182	0.716	0.077	0.592	0.621	0.63	0.502	0.006	0.513	0.852	0.313	0.12	0.646	0.737	0.726	0.688	0.609	-0.451	0.43	0.176	0.908	-0.042	0.705	0.11	0.407	-0.185	0.631
	Remnant-C	0.802	0.531	0.281	-0.216	0.612	0.665	-0.076	-0.709	0.7	-0.485	0.641	-0.737	0.7	0.667	0.673	0.643	0.593	0.598	-0.387	-0.457	0.675	0.55	0.758	0.305	0.831	0.882	0.625	0.728	-0.212	0.684	0.781	0.498	0.413	0.674	0.953	0.954	0.861	0.815	-0.706	0.643	0.392	0.836	-0.169	0.947	0.308	0.617	-0.453	0.582
	Serum-C	0.446	0.306	0.184	0.059	0.426	0.518	0.354	-0.486	0.536	-0.125	0.348	-0.482	0.607	0.284	0.27	0.297	0.458	0.237	-0.011	-0.143	0.433	0.086	0.61	0.013	0.484	0.549	0.495	0.369	0.072	0.361	0.748	0.17	-0.016	0.565	0.721	0.748	0.6	0.513	-0.425	0.28	-0.007	0.802	0.037	0.652	-0.074	0.248	-0.127	0.542
	S-HDL-C	-0.023	0.014	0.062	0.164	0.196	0.065	0.423	0.22	0.179	-0.101	0.013	-0.176	0.22	-0.174	-0.213	-0.12	-0.01	-0.122	0.41	0.292	0.122	-0.341	0.198	-0.069	-0.041	-0.053	0.161	-0.012	0.153	0.001	0.26	0.005	-0.398	0.236	0.196	0.189	0.195	0.15	0.086	0.017	-0.206	0.302	0.11	0.039	-0.219	-0.065	0.184	-0.198
	S-HDL-C_percent	0.078	-0.322	-0.137	0.56	-0.225	-0.372	0.727	0.282	-0.07	0.193	-0.171	0.145	-0.044	-0.435	-0.415	-0.444	-0.362	-0.419	0.315	0.279	-0.371	-0.367	-0.224	-0.397	-0.259	-0.198	-0.306	-0.281	0.552	-0.322	-0.139	-0.378	-0.462	-0.038	0.025	0.088	-0.099	-0.138	0.041	-0.26	-0.431	-0.078	0.389	-0.143	-0.494	-0.355	0.277	-0.338
	S-HDL-CE	0.028	-0.079	0.017	0.278	0.082	-0.06	0.513	0.266	0.124	-0.054	-0.035	-0.109	0.159	-0.248	-0.269	-0.212	-0.129	-0.2	0.382	0.283	0.013	-0.337	0.086	-0.153	-0.096	-0.087	0.026	-0.076	0.265	-0.079	0.148	-0.083	-0.421	0.18	0.164	0.176	0.129	0.092	0.085	-0.044	-0.273	0.199	0.189	-0.006	-0.292	-0.136	0.223	-0.283
	S-HDL-FC_percent	-0.273	0.25	0.073	-0.35	0.317	0.374	-0.309	-0.314	0.052	0.06	0.108	-0.04	0.082	0.218	0.165	0.277	0.461	0.201	0.08	0.047	0.174	-0.045	0.281	0.197	0.123	0.07	0.414	0.115	-0.325	0.16	0.309	0.156	0.111	0.026	0.015	-0.031	0.098	0.041	-0.063	0.075	0.212	0.264	-0.225	0.105	0.181	0.144	-0.168	0.486
	S-HDL-PL_percent	-0.342	0.12	0.026	-0.376	0.105	0.175	-0.529	-0.156	-0.182	0.01	-0.069	0.087	-0.189	0.185	0.158	0.209	0.245	0.176	0.002	0.032	0.172	0.053	0.034	0.191	0.013	-0.037	0.135	0.032	-0.362	0.054	0.008	0.084	0.133	-0.201	-0.222	-0.257	-0.136	-0.112	0.114	-0.011	0.182	-0.061	-0.232	-0.075	0.281	0.097	-0.075	0.217
	S-LDL-C	0.563	0.218	0.138	0.157	0.282	0.289	0.436	-0.31	0.499	-0.168	0.292	-0.448	0.544	0.195	0.195	0.193	0.245	0.168	-0.057	-0.154	0.262	0.093	0.469	-0.029	0.404	0.466	0.302	0.327	0.154	0.3	0.572	0.132	-0.02	0.536	0.651	0.682	0.532	0.47	-0.4	0.272	-0.009	0.638	0.065	0.56	-0.104	0.213	-0.166	0.291
	S-LDL-C_percent	0.344	-0.172	-0.077	0.501	-0.019	-0.127	0.693	-0.092	0.068	0.049	0.053	-0.063	0.095	-0.19	-0.164	-0.215	-0.093	-0.224	0.202	0.155	-0.129	-0.164	0.003	-0.362	0.036	0.133	-0.097	-0.052	0.504	-0.137	0.138	-0.278	-0.337	0.041	0.349	0.434	0.147	0.084	-0.272	-0.114	-0.324	0.2	0.351	0.213	-0.405	-0.181	0.093	-0.035
	S-LDL-CE_percent	0.427	-0.072	-0.02	0.413	0.055	-0.019	0.62	-0.11	0.204	-0.043	0.134	-0.196	0.229	-0.085	-0.064	-0.107	-0.037	-0.111	0.104	0.047	-0.006	-0.06	0.116	-0.26	0.137	0.223	-0.002	0.058	0.412	-0.006	0.228	-0.148	-0.227	0.187	0.425	0.493	0.252	0.199	-0.297	0.009	-0.227	0.295	0.278	0.298	-0.311	-0.062	0.06	0.013
	S-LDL-FC	0.552	0.353	0.209	-0.002	0.388	0.428	0.296	-0.424	0.576	-0.196	0.339	-0.535	0.636	0.323	0.309	0.334	0.398	0.294	-0.107	-0.218	0.359	0.133	0.616	0.091	0.5	0.541	0.448	0.429	-0.003	0.419	0.714	0.252	0.071	0.631	0.7	0.709	0.618	0.551	-0.431	0.365	0.103	0.768	-0.06	0.644	0.012	0.326	-0.308	0.441
	S-LDL-FC_percent	-0.578	-0.211	-0.132	-0.101	-0.246	-0.27	-0.32	0.148	-0.534	0.277	-0.321	0.528	-0.548	-0.213	-0.218	-0.203	-0.123	-0.212	0.172	0.243	-0.315	-0.225	-0.404	-0.059	-0.386	-0.425	-0.249	-0.345	-0.089	-0.346	-0.436	-0.219	-0.102	-0.545	-0.555	-0.562	-0.492	-0.473	0.313	-0.335	-0.074	-0.505	-0.028	-0.475	0.008	-0.267	0.051	-0.149
	S-LDL-P	0.607	0.346	0.204	0.017	0.376	0.419	0.308	-0.365	0.621	-0.243	0.364	-0.575	0.669	0.324	0.315	0.33	0.344	0.303	-0.151	-0.257	0.383	0.186	0.604	0.1	0.511	0.552	0.423	0.445	0.012	0.441	0.684	0.275	0.103	0.673	0.71	0.716	0.633	0.578	-0.423	0.397	0.115	0.746	-0.048	0.644	0.019	0.346	-0.252	0.386
	S-LDL-PL	0.563	0.443	0.257	-0.109	0.446	0.521	0.184	-0.423	0.645	-0.263	0.375	-0.635	0.705	0.422	0.4	0.441	0.445	0.407	-0.161	-0.275	0.47	0.199	0.707	0.19	0.574	0.598	0.51	0.52	-0.114	0.525	0.784	0.353	0.149	0.721	0.711	0.699	0.668	0.618	-0.414	0.456	0.191	0.834	-0.148	0.684	0.13	0.431	-0.328	0.486
	S-LDL-PL_percent	-0.544	-0.074	-0.058	-0.264	-0.165	-0.129	-0.498	0.195	-0.407	0.144	-0.259	0.354	-0.426	-0.056	-0.071	-0.039	-0.083	-0.029	0.066	0.134	-0.12	-0.093	-0.273	0.105	-0.269	-0.336	-0.169	-0.196	-0.261	-0.169	-0.348	-0.044	0.038	-0.385	-0.544	-0.586	-0.414	-0.36	0.359	-0.177	0.071	-0.42	-0.162	-0.422	0.202	-0.092	0.063	-0.118
	SM	0.267	0.182	0.121	0.116	0.327	0.392	0.394	-0.375	0.389	0.011	0.235	-0.297	0.463	0.117	0.107	0.132	0.36	0.073	0.065	-0.057	0.268	-0.036	0.436	-0.096	0.296	0.361	0.39	0.186	0.132	0.189	0.602	0.044	-0.104	0.398	0.534	0.569	0.413	0.324	-0.306	0.111	-0.104	0.634	0.104	0.461	-0.189	0.079	-0.019	0.463
	XL-VLDL-PL_percent	0.28	0.256	0.138	-0.08	0.455	0.442	0.076	-0.343	0.339	-0.235	0.3	-0.401	0.415	0.261	0.226	0.307	0.561	0.217	-0.01	-0.084	0.409	0.121	0.476	0.099	0.373	0.417	0.402	0.29	-0.071	0.286	0.553	0.173	0.026	0.388	0.522	0.552	0.412	0.358	-0.364	0.19	0.062	0.58	-0.054	0.493	0.019	0.207	-0.151	0.44
	XS-VLDL-C	0.728	0.386	0.209	-0.093	0.523	0.539	0.033	-0.729	0.594	-0.371	0.542	-0.566	0.595	0.498	0.517	0.465	0.531	0.406	-0.322	-0.392	0.546	0.457	0.607	0.16	0.684	0.764	0.523	0.552	-0.069	0.503	0.664	0.338	0.295	0.522	0.903	0.937	0.751	0.692	-0.648	0.471	0.23	0.716	-0.012	0.866	0.099	0.429	-0.375	0.515
	XS-VLDL-CE	0.732	0.391	0.21	-0.131	0.53	0.537	-0.048	-0.752	0.56	-0.396	0.545	-0.554	0.565	0.526	0.546	0.489	0.545	0.429	-0.369	-0.423	0.548	0.501	0.594	0.184	0.692	0.773	0.5	0.557	-0.107	0.505	0.64	0.351	0.339	0.493	0.89	0.929	0.728	0.675	-0.678	0.467	0.258	0.686	-0.041	0.87	0.136	0.441	-0.425	0.534
	XS-VLDL-FC	0.643	0.331	0.185	0.014	0.45	0.487	0.238	-0.597	0.619	-0.268	0.478	-0.535	0.609	0.376	0.388	0.354	0.44	0.305	-0.166	-0.27	0.483	0.296	0.576	0.079	0.594	0.664	0.527	0.48	0.037	0.443	0.657	0.269	0.149	0.542	0.844	0.862	0.731	0.662	-0.504	0.432	0.134	0.72	0.064	0.769	-0.007	0.354	-0.211	0.414
	XS-VLDL-P	0.81	0.535	0.289	-0.239	0.598	0.65	-0.087	-0.699	0.794	-0.487	0.628	-0.747	0.772	0.632	0.639	0.608	0.562	0.566	-0.434	-0.514	0.674	0.57	0.754	0.336	0.8	0.841	0.658	0.708	-0.228	0.694	0.755	0.535	0.447	0.723	0.95	0.936	0.889	0.846	-0.631	0.67	0.403	0.814	-0.151	0.927	0.265	0.612	-0.427	0.516
	XS-VLDL-PL	0.703	0.36	0.205	-0.009	0.446	0.495	0.221	-0.55	0.687	-0.321	0.484	-0.598	0.683	0.4	0.411	0.381	0.413	0.342	-0.231	-0.332	0.515	0.347	0.612	0.128	0.616	0.681	0.508	0.51	-0.002	0.489	0.673	0.315	0.196	0.629	0.842	0.855	0.739	0.683	-0.5	0.466	0.161	0.74	0.008	0.773	0.023	0.392	-0.207	0.399
	XS-VLDL-PL_percent	-0.093	-0.3	-0.141	0.527	-0.255	-0.244	0.818	0.305	-0.027	0.3	-0.235	0.142	0.02	-0.454	-0.455	-0.434	-0.282	-0.429	0.436	0.356	-0.255	-0.465	-0.156	-0.43	-0.301	-0.246	-0.237	-0.333	0.509	-0.333	-0.009	-0.421	-0.55	0.007	-0.103	-0.055	-0.188	-0.226	0.26	-0.349	-0.516	0.027	0.336	-0.217	-0.556	-0.4	0.508	-0.205
ML3	alb	0.014	0.158	0.085	0.017	0.563	0.363	0.189	-0.233	0.189	-0.156	0.304	-0.194	0.225	0.057	0.003	0.125	0.347	0.061	0.358	0.262	0.248	-0.183	0.353	0.019	0.167	0.161	0.411	0.133	0.025	0.13	0.428	0.064	-0.219	0.165	0.369	0.375	0.321	0.215	-0.295	0.086	-0.037	0.457	0.032	0.274	-0.091	0.068	0.032	0.258
	ApoA1	-0.331	0.037	0.038	0.166	0.199	0.328	0.471	-0.126	0.101	0.329	-0.094	-0.033	0.223	-0.136	-0.19	-0.062	0.289	-0.136	0.502	0.345	0.138	-0.487	0.299	-0.208	-0.037	-0.016	0.314	-0.109	0.195	-0.061	0.501	-0.191	-0.463	0.183	0.136	0.15	0.09	-0.01	0.088	-0.184	-0.35	0.512	0.161	0.074	-0.308	-0.172	0.313	0.432
	Glc	0.028	0.108	0.047	-0.096	0.131	0.123	-0.057	-0.086	0.09	-0.089	0.078	-0.111	0.104	0.093	0.073	0.114	0.108	0.102	0.001	-0.014	0.105	0.021	0.146	0.069	0.089	0.074	0.127	0.093	-0.087	0.105	0.157	0.083	0.028	0.101	0.085	0.074	0.096	0.084	-0.07	0.076	0.074	0.153	-0.062	0.096	0.064	0.093	-0.059	0.1
	HDL3-C	-0.068	0.275	0.192	-0.086	0.353	0.5	0.264	-0.234	0.41	0.091	0.153	-0.263	0.522	0.056	-0.007	0.133	0.419	0.064	0.176	0.011	0.26	-0.241	0.514	0.03	0.147	0.133	0.534	0.107	-0.047	0.199	0.657	0.152	-0.145	0.461	0.318	0.293	0.333	0.231	-0.064	0.08	-0.081	0.669	-0.034	0.26	-0.134	0.065	-0.021	0.516
	HDL-C	-0.612	-0.185	-0.059	0.291	-0.084	0.077	0.541	0.069	-0.143	0.571	-0.362	0.269	-0.014	-0.411	-0.458	-0.34	0.07	-0.402	0.602	0.459	-0.12	-0.683	0.006	-0.364	-0.355	-0.333	0.079	-0.413	0.324	-0.344	0.215	-0.404	-0.619	-0.063	-0.188	-0.162	-0.226	-0.315	0.355	-0.458	-0.554	0.21	0.276	-0.258	-0.489	-0.444	0.495	0.247
	L-HDL-PL	-0.668	-0.241	-0.09	0.311	-0.149	0.084	0.529	0.098	-0.189	0.595	-0.326	0.349	-0.069	-0.458	-0.497	-0.396	0.038	-0.458	0.572	0.436	-0.133	-0.655	-0.078	-0.4	-0.407	-0.378	0.059	-0.479	0.349	-0.402	0.129	-0.429	-0.592	-0.14	-0.255	-0.225	-0.296	-0.385	0.387	-0.52	-0.588	0.117	0.31	-0.322	-0.522	-0.506	0.593	0.256
	L-HDL-TG	-0.12	0.203	0.149	-0.045	0.286	0.676	0.153	-0.272	0.295	0.041	0.436	-0.152	0.373	0.1	0.068	0.138	0.429	0.07	0.063	-0.075	0.403	-0.033	0.389	-0.013	0.197	0.22	0.548	0.095	-0.006	0.169	0.519	0.168	0.013	0.275	0.289	0.285	0.268	0.168	-0.15	0.037	-0.083	0.526	0.024	0.257	-0.075	0.037	0.212	0.67
	M-HDL-C	-0.511	-0.072	-0.016	0.131	0.151	0.124	0.351	0.134	-0.11	0.21	-0.228	0.067	-0.042	-0.246	-0.305	-0.166	0.127	-0.212	0.725	0.596	0.127	-0.596	0.118	-0.183	-0.195	-0.207	0.184	-0.2	0.141	-0.181	0.264	-0.247	-0.616	-0.05	-0.073	-0.073	-0.067	-0.127	0.288	-0.246	-0.361	0.256	0.14	-0.145	-0.259	-0.237	0.449	0.021
	M-HDL-FC	-0.456	-0.019	0.027	0.107	0.175	0.223	0.356	0.077	0.008	0.205	-0.164	0.008	0.085	-0.213	-0.27	-0.135	0.178	-0.187	0.631	0.476	0.2	-0.536	0.195	-0.15	-0.144	-0.153	0.276	-0.163	0.119	-0.119	0.343	-0.164	-0.543	0.057	0.007	0	0.02	-0.048	0.282	-0.193	-0.347	0.342	0.13	-0.077	-0.27	-0.202	0.425	0.099
	M-HDL-FC_percent	-0.501	-0.186	-0.053	0.309	0.006	0.053	0.578	0.121	-0.068	0.413	-0.283	0.185	0.014	-0.426	-0.468	-0.359	0.034	-0.412	0.693	0.527	-0.044	-0.677	0.02	-0.329	-0.317	-0.301	0.136	-0.358	0.328	-0.31	0.199	-0.344	-0.66	-0.045	-0.073	-0.057	-0.099	-0.185	0.351	-0.363	-0.533	0.209	0.289	-0.201	-0.503	-0.409	0.518	0.024
	M-HDL-PL	-0.394	0.101	0.095	-0.032	0.251	0.353	0.22	0.031	0.115	0.111	-0.08	-0.112	0.197	-0.083	-0.147	-0.002	0.261	-0.053	0.504	0.345	0.33	-0.419	0.316	-0.028	-0.037	-0.061	0.371	-0.046	-0.022	0.016	0.443	-0.016	-0.408	0.177	0.065	0.039	0.109	0.051	0.247	-0.077	-0.231	0.436	0.013	0.009	-0.144	-0.074	0.329	0.193
	PC	0.14	0.365	0.224	-0.106	0.453	0.663	0.184	-0.448	0.505	-0.027	0.281	-0.426	0.598	0.281	0.241	0.324	0.557	0.246	0.041	-0.12	0.522	0.014	0.658	0.103	0.401	0.427	0.632	0.302	-0.088	0.357	0.791	0.222	-0.002	0.543	0.545	0.536	0.508	0.42	-0.225	0.226	0.002	0.819	-0.03	0.518	-0.016	0.225	-0.022	0.668
	S-HDL-FC	-0.185	0.351	0.193	-0.346	0.521	0.492	-0.138	-0.082	0.283	-0.221	0.184	-0.336	0.327	0.197	0.116	0.291	0.436	0.24	0.289	0.166	0.458	-0.163	0.51	0.279	0.191	0.111	0.569	0.238	-0.342	0.298	0.538	0.332	-0.088	0.316	0.217	0.146	0.338	0.287	0.028	0.235	0.159	0.524	-0.245	0.196	0.17	0.238	-0.066	0.231
	S-HDL-P	-0.05	0.308	0.206	-0.253	0.465	0.408	-0.034	0.061	0.331	-0.325	0.186	-0.405	0.365	0.15	0.082	0.228	0.284	0.21	0.269	0.142	0.48	-0.134	0.478	0.255	0.189	0.12	0.472	0.251	-0.263	0.3	0.486	0.345	-0.129	0.384	0.267	0.202	0.372	0.346	0.055	0.271	0.106	0.494	-0.194	0.199	0.138	0.238	-0.011	0.024
	S-HDL-PL	-0.216	0.316	0.191	-0.371	0.468	0.433	-0.225	0.002	0.209	-0.276	0.122	-0.318	0.24	0.19	0.114	0.275	0.357	0.243	0.288	0.181	0.496	-0.138	0.442	0.295	0.156	0.073	0.483	0.221	-0.374	0.274	0.447	0.325	-0.101	0.251	0.139	0.068	0.268	0.251	0.111	0.22	0.149	0.425	-0.261	0.133	0.221	0.235	-0.019	0.104
	S-VLDL-FC_percent	-0.263	0.004	0.051	0.125	0.141	0.293	0.388	-0.185	0.271	0.277	0.002	-0.004	0.348	-0.245	-0.288	-0.183	0.185	-0.252	0.282	0.108	0.091	-0.345	0.224	-0.122	-0.143	-0.14	0.406	-0.203	0.142	-0.082	0.349	-0.052	-0.281	0.224	0.14	0.124	0.159	0.047	0.234	-0.156	-0.303	0.366	0.152	0.009	-0.44	-0.231	0.282	0.268
	TotCho	0.15	0.327	0.196	-0.058	0.44	0.634	0.252	-0.44	0.487	-0.009	0.279	-0.402	0.58	0.243	0.206	0.284	0.54	0.205	0.076	-0.085	0.488	-0.019	0.63	0.029	0.383	0.418	0.609	0.277	-0.039	0.322	0.803	0.182	-0.045	0.519	0.555	0.556	0.499	0.404	-0.242	0.196	-0.058	0.822	-0.032	0.515	-0.066	0.189	-0.005	0.65
	TotPG	0.138	0.39	0.237	-0.151	0.451	0.674	0.161	-0.412	0.518	-0.056	0.299	-0.447	0.605	0.297	0.253	0.345	0.551	0.273	0.043	-0.115	0.536	0.017	0.671	0.092	0.41	0.425	0.642	0.326	-0.133	0.383	0.836	0.254	0.012	0.558	0.528	0.51	0.512	0.429	-0.214	0.254	-0.015	0.842	-0.15	0.509	0.023	0.254	-0.032	0.652
	XXL-VLDL-PL_percent	0.143	0.496	0.251	-0.387	0.562	0.567	-0.232	-0.298	0.434	-0.313	0.311	-0.548	0.443	0.485	0.417	0.56	0.657	0.499	0.012	-0.073	0.557	0.143	0.642	0.367	0.476	0.414	0.665	0.504	-0.384	0.532	0.643	0.408	0.157	0.484	0.413	0.339	0.523	0.506	-0.161	0.468	0.387	0.652	-0.309	0.458	0.4	0.495	-0.242	0.41
ML20	LDL-D	-0.01	-0.012	-0.023	-0.119	0.141	0.223	-0.295	-0.368	-0.073	-0.082	0.247	0.147	-0.111	0.105	0.13	0.071	0.217	0.021	-0.136	-0.109	0.209	0.261	-0.041	0.025	0.108	0.163	0.142	0.001	-0.098	-0.024	-0.039	0.026	0.18	-0.247	0.115	0.156	0.019	-0.01	-0.202	-0.057	0.029	-0.07	0.023	0.154	-0.006	-0.028	0.063	0.242
	L-VLDL-C_percent	0.099	-0.192	-0.099	0.263	-0.126	-0.011	0.2	-0.326	-0.115	0.203	0.004	0.175	-0.1	-0.074	-0.006	-0.158	0.164	-0.235	-0.077	-0.082	-0.022	0.097	-0.15	-0.259	0.014	0.14	-0.046	-0.152	0.288	-0.215	-0.071	-0.212	-0.031	-0.197	0.211	0.301	0.01	-0.021	-0.106	-0.205	-0.257	-0.058	0.298	0.167	-0.343	-0.245	0.028	0.169
	L-VLDL-CE_percent	-0.084	-0.465	-0.232	0.49	-0.432	-0.356	0.368	-0.033	-0.372	0.387	-0.245	0.461	-0.371	-0.378	-0.28	-0.497	-0.328	-0.505	0.068	0.091	-0.331	-0.109	-0.497	-0.463	-0.3	-0.17	-0.402	-0.437	0.508	-0.511	-0.416	-0.462	-0.238	-0.458	-0.095	0.011	-0.299	-0.31	0.118	-0.453	-0.478	-0.405	0.459	-0.17	-0.532	-0.512	0.247	-0.162
	L-VLDL-TG_percent	-0.2	0.098	0.041	-0.227	-0.003	-0.13	-0.229	0.392	-0.039	-0.11	-0.115	-0.018	-0.068	0.004	-0.046	0.067	-0.31	0.162	0.095	0.128	-0.107	-0.139	-0.008	0.205	-0.125	-0.253	-0.094	0.052	-0.252	0.103	-0.1	0.122	0.004	0.037	-0.359	-0.445	-0.151	-0.105	0.195	0.118	0.218	-0.124	-0.265	-0.301	0.325	0.163	-0.006	-0.267
	M-VLDL-C_percent	0.124	-0.11	-0.019	0.296	0.061	0.242	0.402	-0.413	0.079	0.173	0.152	0.011	0.153	-0.098	-0.059	-0.141	0.205	-0.212	0.03	-0.051	0.12	0.006	0.084	-0.285	0.09	0.228	0.186	-0.115	0.332	-0.139	0.243	-0.197	-0.145	0.012	0.369	0.467	0.134	0.042	-0.243	-0.22	-0.338	0.27	0.32	0.291	-0.438	-0.246	0.158	0.41
	M-VLDL-CE_percent	0.004	-0.294	-0.131	0.459	-0.132	-0.003	0.528	-0.264	-0.14	0.309	-0.031	0.225	-0.06	-0.294	-0.247	-0.34	0.025	-0.405	0.139	0.088	-0.104	-0.141	-0.152	-0.452	-0.115	0.04	-0.097	-0.315	0.496	-0.362	0.025	-0.405	-0.301	-0.195	0.177	0.301	-0.094	-0.175	-0.116	-0.422	-0.507	0.046	0.444	0.091	-0.598	-0.443	0.262	0.239
	M-VLDL-PL_percent	-0.148	-0.266	-0.119	0.36	-0.036	-0.087	0.626	0.062	-0.011	0.216	-0.158	0.123	0.078	-0.453	-0.46	-0.428	0.018	-0.502	0.393	0.293	-0.144	-0.41	-0.077	-0.356	-0.312	-0.237	-0.022	-0.398	0.374	-0.375	0.084	-0.336	-0.489	-0.039	0.052	0.124	-0.101	-0.174	0.226	-0.421	-0.516	0.096	0.313	-0.089	-0.703	-0.485	0.299	-0.033
	M-VLDL-TG_percent	-0.087	0.142	0.038	-0.325	-0.05	-0.201	-0.464	0.361	-0.067	-0.19	-0.111	-0.029	-0.149	0.161	0.128	0.195	-0.185	0.271	-0.094	-0.005	-0.084	0.062	-0.064	0.313	-0.03	-0.165	-0.16	0.167	-0.358	0.186	-0.232	0.232	0.211	-0.004	-0.339	-0.439	-0.104	-0.01	0.18	0.265	0.386	-0.258	-0.338	-0.246	0.507	0.299	-0.191	-0.36
	pyr	0.052	0.078	0.05	-0.051	0.145	0.101	-0.044	-0.077	0.041	-0.054	0.095	-0.077	0.054	0.094	0.095	0.09	0.112	0.077	-0.038	-0.039	0.076	0.067	0.091	0.055	0.094	0.098	0.099	0.079	-0.067	0.071	0.093	0.065	0.064	0.054	0.099	0.101	0.085	0.078	-0.087	0.058	0.069	0.09	-0.069	0.105	0.057	0.065	-0.097	0.116
	S-VLDL-C_percent	0.07	-0.246	-0.111	0.452	0.085	0.009	0.561	-0.321	-0.111	0.179	0.031	0.134	-0.017	-0.271	-0.247	-0.287	0.099	-0.362	0.261	0.199	-0.089	-0.216	-0.047	-0.429	-0.073	0.064	-0.031	-0.25	0.493	-0.312	0.139	-0.386	-0.392	-0.14	0.323	0.455	0.024	-0.089	-0.299	-0.369	-0.483	0.17	0.44	0.189	-0.583	-0.388	0.164	0.216
	S-VLDL-CE_percent	0.115	-0.259	-0.124	0.454	0.068	-0.036	0.528	-0.308	-0.158	0.144	0.033	0.141	-0.072	-0.245	-0.214	-0.272	0.074	-0.34	0.23	0.192	-0.107	-0.172	-0.084	-0.43	-0.054	0.089	-0.097	-0.23	0.495	-0.314	0.092	-0.397	-0.367	-0.181	0.318	0.46	0.001	-0.1	-0.351	-0.362	-0.459	0.122	0.438	0.198	-0.542	-0.37	0.126	0.185
	S-VLDL-TG_percent	0.103	0.357	0.162	-0.53	0.053	0.099	-0.655	0.2	0.208	-0.316	0.122	-0.274	0.102	0.435	0.414	0.443	-0.004	0.52	-0.364	-0.29	0.194	0.361	0.173	0.526	0.255	0.119	0.135	0.423	-0.569	0.464	-0.035	0.499	0.518	0.23	-0.16	-0.293	0.127	0.232	0.063	0.522	0.626	-0.057	-0.503	-0.013	0.729	0.548	-0.296	-0.115
	XL-VLDL-C_percent	-0.062	-0.404	-0.213	0.464	-0.294	-0.266	0.405	-0.119	-0.295	0.363	-0.171	0.396	-0.261	-0.377	-0.307	-0.457	-0.221	-0.49	0.09	0.1	-0.336	-0.146	-0.394	-0.457	-0.271	-0.147	-0.31	-0.413	0.499	-0.467	-0.284	-0.434	-0.243	-0.363	-0.009	0.102	-0.232	-0.282	-0.026	-0.44	-0.461	-0.271	0.454	-0.101	-0.558	-0.493	0.178	-0.02
	XL-VLDL-CE_percent	-0.091	-0.466	-0.244	0.478	-0.472	-0.414	0.353	0.056	-0.389	0.384	-0.233	0.481	-0.399	-0.406	-0.316	-0.512	-0.445	-0.495	0.048	0.093	-0.435	-0.122	-0.548	-0.455	-0.341	-0.237	-0.465	-0.44	0.5	-0.507	-0.486	-0.444	-0.2	-0.468	-0.182	-0.09	-0.348	-0.358	0.096	-0.435	-0.422	-0.478	0.435	-0.249	-0.477	-0.492	0.228	-0.213
	XL-VLDL-FC_percent	0.045	-0.067	-0.03	0.184	0.186	0.155	0.263	-0.362	0.033	0.107	0.067	0.019	0.122	-0.099	-0.099	-0.093	0.292	-0.196	0.096	0.04	0.038	-0.082	0.096	-0.203	0.023	0.115	0.138	-0.118	0.226	-0.128	0.224	-0.161	-0.165	0.017	0.313	0.398	0.111	0.022	-0.245	-0.193	-0.261	0.241	0.241	0.232	-0.372	-0.207	-0.01	0.333
	XL-VLDL-TG_percent	-0.066	0.249	0.131	-0.378	0.064	0.048	-0.39	0.259	0.119	-0.221	0.023	-0.175	0.056	0.223	0.177	0.274	-0.041	0.344	-0.072	-0.051	0.123	0.075	0.146	0.363	0.081	-0.047	0.103	0.243	-0.414	0.294	0.017	0.31	0.201	0.159	-0.215	-0.326	0.03	0.097	0.176	0.311	0.385	-0.006	-0.383	-0.123	0.488	0.349	-0.091	-0.171
	XS-VLDL-CE_percent	0.058	-0.15	-0.087	0.12	0.04	-0.064	-0.046	-0.375	-0.336	0.03	0.001	0.215	-0.28	-0.016	0.016	-0.055	0.124	-0.108	-0.025	0.029	-0.087	0.057	-0.142	-0.202	0.005	0.104	-0.173	-0.117	0.154	-0.213	-0.06	-0.239	-0.062	-0.349	0.129	0.243	-0.117	-0.15	-0.338	-0.257	-0.165	-0.081	0.173	0.15	-0.157	-0.183	-0.186	0.209
	XXL-VLDL-C_percent	0.239	0.055	0.043	0.079	0.167	0.36	0.144	-0.308	0.177	-0.05	0.402	-0.115	0.176	0.144	0.178	0.101	0.298	0.048	-0.157	-0.198	0.255	0.241	0.136	-0.086	0.279	0.362	0.27	0.145	0.135	0.108	0.201	0.095	0.149	0.083	0.407	0.452	0.278	0.218	-0.379	0.089	-0.035	0.228	0.202	0.361	-0.09	0.046	0.051	0.357
	XXL-VLDL-CE_percent	0.212	-0.189	-0.089	0.349	-0.121	0.03	0.352	-0.165	-0.03	0.124	0.182	0.097	-0.036	-0.095	-0.029	-0.174	-0.039	-0.191	-0.093	-0.099	-0.038	0.113	-0.151	-0.303	0.066	0.184	-0.085	-0.076	0.399	-0.148	-0.072	-0.17	-0.018	-0.12	0.239	0.321	0.05	0.007	-0.277	-0.126	-0.244	-0.034	0.386	0.172	-0.295	-0.184	0.162	0.131
	XXL-VLDL-TG_percent	-0.273	-0.276	-0.155	0.105	-0.404	-0.573	-0.02	0.411	-0.355	0.184	-0.489	0.35	-0.357	-0.349	-0.347	-0.347	-0.568	-0.271	0.127	0.204	-0.482	-0.274	-0.415	-0.094	-0.463	-0.508	-0.543	-0.359	0.056	-0.339	-0.472	-0.269	-0.198	-0.295	-0.548	-0.554	-0.487	-0.427	0.4	-0.295	-0.147	-0.5	-0.035	-0.527	-0.104	-0.269	0.065	-0.494
ML4	hdld	-0.568	-0.319	-0.157	0.383	-0.355	-0.072	0.477	-0.043	-0.295	0.775	-0.423	0.488	-0.186	-0.431	-0.433	-0.414	-0.049	-0.471	0.339	0.27	-0.327	-0.513	-0.239	-0.476	-0.41	-0.344	-0.156	-0.52	0.426	-0.468	-0.04	-0.542	-0.437	-0.257	-0.319	-0.257	-0.414	-0.484	0.295	-0.579	-0.578	-0.056	0.357	-0.327	-0.517	-0.538	0.498	0.341
	L-HDL-C_percent	-0.639	-0.447	-0.255	0.325	-0.573	-0.497	0.253	0.175	-0.539	0.844	-0.724	0.672	-0.501	-0.522	-0.51	-0.522	-0.31	-0.533	0.311	0.35	-0.656	-0.52	-0.55	-0.415	-0.605	-0.585	-0.459	-0.623	0.345	-0.6	-0.46	-0.611	-0.385	-0.518	-0.647	-0.612	-0.662	-0.67	0.443	-0.612	-0.451	-0.496	0.273	-0.613	-0.393	-0.575	0.395	-0.085
	L-HDL-CE	-0.721	-0.282	-0.123	0.319	-0.238	0.008	0.494	0.09	-0.267	0.686	-0.392	0.441	-0.151	-0.485	-0.519	-0.429	-0.004	-0.49	0.544	0.433	-0.244	-0.662	-0.162	-0.424	-0.464	-0.435	-0.021	-0.535	0.36	-0.458	0.038	-0.487	-0.569	-0.223	-0.355	-0.323	-0.392	-0.476	0.41	-0.575	-0.586	0.019	0.316	-0.396	-0.523	-0.547	0.585	0.267
	L-HDL-CE_percent	-0.489	-0.274	-0.183	0.096	-0.427	-0.408	-0.038	0.068	-0.451	0.56	-0.555	0.51	-0.439	-0.286	-0.281	-0.285	-0.189	-0.293	0.125	0.207	-0.535	-0.294	-0.42	-0.2	-0.424	-0.429	-0.375	-0.415	0.111	-0.398	-0.4	-0.415	-0.154	-0.434	-0.572	-0.558	-0.552	-0.537	0.29	-0.415	-0.179	-0.444	0.088	-0.476	-0.14	-0.344	0.153	-0.02
	L-HDL-FC	-0.725	-0.351	-0.157	0.4	-0.318	-0.076	0.572	0.135	-0.306	0.768	-0.461	0.5	-0.192	-0.558	-0.583	-0.509	-0.081	-0.564	0.557	0.449	-0.324	-0.697	-0.238	-0.488	-0.524	-0.487	-0.092	-0.598	0.438	-0.525	-0.032	-0.553	-0.612	-0.265	-0.392	-0.351	-0.439	-0.521	0.456	-0.628	-0.648	-0.047	0.373	-0.447	-0.594	-0.613	0.623	0.198
	L-HDL-PL_percent	0.372	0.17	0.118	-0.099	0.333	0.095	-0.024	0.1	0.254	-0.587	0.235	-0.41	0.227	0.186	0.173	0.195	0.04	0.223	0.025	-0.011	0.368	0.144	0.264	0.197	0.26	0.242	0.148	0.309	-0.128	0.27	0.207	0.273	-0.007	0.279	0.368	0.354	0.365	0.39	-0.135	0.32	0.147	0.238	-0.097	0.288	0.146	0.272	-0.179	-0.291
	XL-HDL-CE	-0.211	-0.032	0.008	0.111	-0.163	0.077	0.203	-0.276	-0.021	0.519	-0.262	0.166	0.109	-0.098	-0.103	-0.087	0.146	-0.142	-0.061	-0.114	-0.194	-0.195	0.048	-0.195	-0.117	-0.074	0.001	-0.204	0.153	-0.134	0.184	-0.22	-0.083	0.073	-0.07	-0.035	-0.136	-0.184	0.079	-0.26	-0.254	0.175	0.115	-0.028	-0.241	-0.203	-0.042	0.54
	XL-HDL-FC	-0.324	-0.13	-0.054	0.216	-0.253	0.013	0.331	-0.193	-0.112	0.631	-0.331	0.291	0.01	-0.215	-0.218	-0.201	0.079	-0.256	0.085	0.024	-0.26	-0.32	-0.039	-0.301	-0.215	-0.162	-0.06	-0.312	0.253	-0.254	0.129	-0.359	-0.227	-0.046	-0.168	-0.124	-0.245	-0.303	0.159	-0.382	-0.369	0.117	0.189	-0.129	-0.35	-0.323	0.155	0.486
	XL-HDL-FC_percent	0.041	0.099	0.009	-0.046	-0.053	0.013	0.035	-0.265	0.014	0.249	-0.151	0.03	0.064	0.125	0.121	0.129	0.186	0.092	-0.089	-0.094	-0.115	-0.042	0.147	-0.021	0.091	0.109	0.01	0.052	-0.043	0.04	0.225	-0.108	0.019	0.041	0.007	0.02	-0.025	-0.041	-0.082	-0.038	0.033	0.206	-0.096	0.126	0.006	0.042	-0.244	0.361
	XL-HDL-P	-0.389	-0.175	-0.063	0.263	-0.271	0.022	0.374	-0.157	-0.127	0.669	-0.344	0.325	0.001	-0.281	-0.284	-0.266	0.047	-0.321	0.125	0.053	-0.258	-0.358	-0.08	-0.344	-0.271	-0.214	-0.064	-0.375	0.304	-0.301	0.095	-0.383	-0.268	-0.057	-0.191	-0.143	-0.272	-0.334	0.209	-0.43	-0.44	0.086	0.245	-0.18	-0.409	-0.384	0.262	0.47
	XL-HDL-PL	-0.527	-0.318	-0.13	0.393	-0.38	-0.091	0.496	-0.019	-0.246	0.759	-0.436	0.468	-0.128	-0.452	-0.452	-0.437	-0.086	-0.485	0.277	0.201	-0.343	-0.49	-0.231	-0.462	-0.426	-0.36	-0.166	-0.529	0.432	-0.459	-0.044	-0.52	-0.424	-0.196	-0.314	-0.255	-0.404	-0.469	0.332	-0.571	-0.587	-0.051	0.361	-0.337	-0.542	-0.542	0.489	0.309
ML5	IDL-C_percent	0.109	-0.252	-0.125	0.495	-0.008	-0.123	0.539	-0.341	-0.304	0.186	-0.052	0.161	-0.243	-0.171	-0.139	-0.202	0.028	-0.245	0.353	0.334	-0.14	-0.245	-0.097	-0.463	-0.001	0.128	-0.17	-0.145	0.512	-0.292	0.096	-0.472	-0.455	-0.286	0.26	0.389	-0.025	-0.101	-0.324	-0.314	-0.426	0.12	0.395	0.189	-0.382	-0.289	0.086	0.134
	IDL-CE_percent	0.266	-0.047	-0.017	0.226	0.175	0.054	0.153	-0.536	-0.213	-0.064	0.129	-0.032	-0.178	0.131	0.162	0.091	0.194	0.054	0.134	0.148	0.092	0.036	0.072	-0.214	0.247	0.354	-0.02	0.12	0.237	-0.038	0.195	-0.212	-0.172	-0.195	0.4	0.505	0.15	0.101	-0.5	-0.062	-0.136	0.208	0.189	0.389	-0.052	-0.004	-0.162	0.234
	IDL-TG_percent	0.043	0.394	0.209	-0.601	0.147	0.284	-0.664	0.066	0.47	-0.275	0.182	-0.314	0.394	0.35	0.32	0.374	0.122	0.406	-0.494	-0.485	0.298	0.409	0.265	0.574	0.191	0.064	0.346	0.314	-0.609	0.468	0.056	0.612	0.61	0.416	-0.063	-0.202	0.226	0.293	0.179	0.481	0.56	0.04	-0.438	0.018	0.495	0.453	-0.217	0.015
	L-LDL-TG_percent	-0.008	0.409	0.23	-0.629	0.179	0.396	-0.664	-0.021	0.488	-0.224	0.211	-0.297	0.464	0.344	0.308	0.375	0.215	0.384	-0.53	-0.548	0.343	0.407	0.316	0.565	0.183	0.069	0.409	0.272	-0.63	0.453	0.139	0.621	0.625	0.445	-0.043	-0.171	0.217	0.265	0.179	0.414	0.505	0.114	-0.445	0.044	0.432	0.405	-0.221	0.181
	M-HDL-PL_percent	0.377	0.28	0.188	-0.336	-0.072	0.258	-0.36	-0.163	0.452	-0.142	0.263	-0.236	0.47	0.281	0.299	0.249	0.084	0.267	-0.872	-0.869	0.146	0.566	0.204	0.323	0.22	0.199	0.16	0.224	-0.333	0.343	0.1	0.494	0.689	0.429	0.125	0.077	0.209	0.245	-0.063	0.301	0.331	0.097	-0.281	0.194	0.217	0.287	-0.434	0.288
	M-LDL-TG	0.547	0.615	0.35	-0.456	0.484	0.701	-0.208	-0.335	0.932	-0.4	0.513	-0.761	0.969	0.551	0.516	0.58	0.485	0.555	-0.544	-0.651	0.618	0.494	0.788	0.512	0.6	0.559	0.69	0.597	-0.466	0.732	0.731	0.714	0.573	0.972	0.613	0.529	0.723	0.706	-0.267	0.647	0.466	0.764	-0.39	0.622	0.323	0.601	-0.374	0.519
	M-LDL-TG_percent	-0.018	0.392	0.226	-0.601	0.157	0.398	-0.612	0.015	0.487	-0.195	0.182	-0.308	0.482	0.325	0.291	0.357	0.214	0.363	-0.519	-0.541	0.343	0.387	0.32	0.543	0.169	0.064	0.389	0.249	-0.608	0.435	0.156	0.595	0.599	0.498	-0.05	-0.17	0.196	0.244	0.2	0.381	0.459	0.131	-0.446	0.035	0.401	0.377	-0.186	0.205
	S-LDL-TG_percent	0.168	0.537	0.294	-0.702	0.326	0.531	-0.738	-0.125	0.584	-0.38	0.347	-0.501	0.554	0.553	0.519	0.578	0.351	0.586	-0.591	-0.603	0.519	0.551	0.487	0.67	0.404	0.295	0.535	0.485	-0.716	0.638	0.297	0.734	0.721	0.613	0.153	0.025	0.399	0.452	-0.007	0.591	0.644	0.281	-0.543	0.255	0.611	0.599	-0.327	0.287
	XS-VLDL-C_percent	-0.071	-0.301	-0.169	0.331	-0.064	-0.179	0.245	-0.296	-0.455	0.209	-0.108	0.364	-0.389	-0.217	-0.183	-0.251	0.034	-0.311	0.204	0.234	-0.234	-0.173	-0.263	-0.412	-0.149	-0.029	-0.26	-0.287	0.376	-0.402	-0.112	-0.451	-0.311	-0.474	0.06	0.195	-0.222	-0.28	-0.234	-0.436	-0.38	-0.127	0.354	0.038	-0.384	-0.381	-0.007	0.14
	XS-VLDL-TG_percent	0.119	0.45	0.239	-0.611	0.201	0.303	-0.7	0.102	0.437	-0.373	0.236	-0.412	0.345	0.464	0.433	0.483	0.13	0.536	-0.441	-0.421	0.368	0.435	0.329	0.632	0.31	0.169	0.379	0.459	-0.646	0.566	0.101	0.665	0.61	0.434	0.003	-0.149	0.312	0.39	0.072	0.609	0.653	0.094	-0.526	0.087	0.681	0.587	-0.278	-0.022
ML15	Ala	0.106	0.262	0.149	-0.13	0.395	0.361	-0.008	-0.223	0.235	-0.127	0.283	-0.255	0.252	0.231	0.205	0.257	0.346	0.22	0.046	-0.004	0.255	0.053	0.333	0.091	0.273	0.263	0.391	0.247	-0.126	0.248	0.397	0.191	0.074	0.235	0.296	0.278	0.305	0.257	-0.228	0.204	0.17	0.394	-0.12	0.294	0.134	0.21	-0.132	0.331
	Crea	0.106	0.118	0.042	-0.023	0.227	0.196	0.003	-0.093	0.166	-0.145	0.206	-0.167	0.159	0.117	0.104	0.131	0.125	0.122	0.003	-0.031	0.176	0.06	0.189	0.086	0.16	0.15	0.201	0.157	-0.02	0.16	0.172	0.135	0.038	0.148	0.21	0.196	0.218	0.193	-0.139	0.16	0.1	0.202	0.007	0.179	0.058	0.138	-0.044	0.098
	Gln	-0.059	-0.015	-0.018	0.143	0.184	0.1	0.17	-0.065	-0.069	0.043	0.102	0.041	-0.046	-0.034	-0.05	-0.012	0.112	-0.039	0.234	0.202	-0.001	-0.163	0.061	-0.099	0.021	0.033	0.1	-0.009	0.141	-0.042	0.114	-0.113	-0.188	-0.06	0.102	0.125	0.045	-0.011	-0.165	-0.065	-0.087	0.135	0.059	0.068	-0.071	-0.052	0.05	0.161
	Gly	0.016	-0.055	-0.029	0.151	0.106	-0.007	0.117	-0.032	-0.066	0.052	0.052	0.056	-0.06	-0.038	-0.03	-0.047	0.012	-0.057	0.078	0.079	-0.065	-0.051	-0.024	-0.071	0.004	0.029	-0.019	-0.028	0.134	-0.062	-0.018	-0.1	-0.079	-0.074	0.062	0.09	0.002	-0.023	-0.13	-0.058	-0.066	0.007	0.056	0.04	-0.069	-0.061	0.015	0.063
	His	0.031	0.116	0.081	-0.011	0.214	0.183	0.04	-0.191	0.11	-0.027	0.112	-0.108	0.123	0.08	0.068	0.093	0.215	0.059	0.082	0.038	0.144	-0.016	0.173	0.003	0.121	0.127	0.242	0.089	-0.002	0.086	0.222	0.054	-0.025	0.094	0.196	0.195	0.179	0.142	-0.092	0.068	0.025	0.23	0.009	0.17	-0.01	0.058	-0.035	0.165
	Ile	0.329	0.47	0.246	-0.357	0.49	0.46	-0.357	-0.328	0.395	-0.386	0.421	-0.469	0.38	0.509	0.481	0.528	0.378	0.518	-0.261	-0.277	0.434	0.36	0.482	0.341	0.493	0.448	0.438	0.51	-0.347	0.52	0.443	0.459	0.387	0.399	0.392	0.338	0.462	0.458	-0.349	0.484	0.476	0.45	-0.27	0.453	0.447	0.512	-0.365	0.345
	Lac	0.072	0.118	0.073	-0.079	0.241	0.125	-0.051	-0.075	0.115	-0.134	0.129	-0.138	0.116	0.098	0.085	0.112	0.117	0.105	0.012	-0.002	0.122	0.041	0.149	0.092	0.111	0.098	0.149	0.116	-0.087	0.12	0.142	0.111	0.038	0.108	0.128	0.118	0.138	0.124	-0.103	0.111	0.095	0.147	-0.084	0.12	0.072	0.109	-0.075	0.06
	Leu	0.295	0.447	0.244	-0.348	0.546	0.461	-0.303	-0.322	0.392	-0.375	0.402	-0.46	0.392	0.459	0.425	0.487	0.406	0.465	-0.196	-0.224	0.423	0.294	0.488	0.315	0.455	0.415	0.458	0.467	-0.339	0.482	0.472	0.429	0.318	0.401	0.406	0.361	0.459	0.443	-0.337	0.437	0.414	0.472	-0.255	0.448	0.377	0.46	-0.351	0.348
	Phe	0.145	0.255	0.158	-0.162	0.399	0.267	-0.068	-0.053	0.293	-0.244	0.261	-0.288	0.283	0.183	0.157	0.208	0.18	0.203	-0.033	-0.067	0.249	0.113	0.269	0.145	0.213	0.184	0.298	0.229	-0.169	0.254	0.281	0.268	0.134	0.271	0.205	0.167	0.26	0.245	-0.118	0.238	0.215	0.279	-0.15	0.197	0.146	0.219	-0.074	0.102
	Tyr	0.054	0.207	0.136	-0.153	0.184	0.233	-0.081	-0.08	0.128	-0.114	0.19	-0.158	0.141	0.172	0.151	0.192	0.163	0.184	-0.034	-0.052	0.163	0.074	0.188	0.077	0.163	0.143	0.188	0.168	-0.137	0.178	0.224	0.163	0.111	0.144	0.099	0.079	0.128	0.118	-0.11	0.131	0.154	0.205	-0.129	0.136	0.163	0.164	-0.103	0.205
	Val	0.153	0.224	0.139	-0.12	0.338	0.253	-0.078	-0.194	0.191	-0.203	0.262	-0.219	0.189	0.196	0.176	0.215	0.218	0.199	-0.026	-0.052	0.213	0.106	0.236	0.078	0.225	0.211	0.262	0.219	-0.097	0.216	0.27	0.187	0.103	0.176	0.248	0.236	0.248	0.22	-0.23	0.192	0.179	0.27	-0.05	0.246	0.138	0.198	-0.146	0.182
ML12	DHA	0.188	0.309	0.188	-0.143	0.337	0.464	0.12	-0.405	0.422	-0.075	0.282	-0.337	0.452	0.218	0.195	0.243	0.37	0.195	-0.039	-0.138	0.345	0.071	0.454	0.042	0.329	0.346	0.438	0.262	0.036	0.294	0.536	0.185	0.053	0.391	0.455	0.449	0.422	0.356	-0.277	0.231	0.079	0.581	0.243	0.428	-0.016	0.205	-0.065	0.449
	DHAbyFA	-0.167	-0.127	-0.035	0.13	-0.103	-0.048	0.266	-0.063	-0.068	0.211	-0.081	0.172	-0.061	-0.239	-0.235	-0.234	-0.066	-0.253	0.163	0.129	-0.128	-0.205	-0.137	-0.254	-0.172	-0.139	-0.062	-0.218	0.344	-0.208	-0.076	-0.216	-0.223	-0.13	-0.033	0.001	-0.101	-0.14	0.041	-0.209	-0.241	-0.041	0.567	-0.088	-0.319	-0.244	0.219	0.011
	FAw3	0.282	0.401	0.232	-0.209	0.417	0.544	0.072	-0.487	0.487	-0.145	0.352	-0.439	0.524	0.337	0.311	0.362	0.454	0.31	-0.088	-0.188	0.427	0.141	0.565	0.099	0.448	0.465	0.5	0.377	-0.02	0.399	0.647	0.258	0.119	0.479	0.557	0.548	0.52	0.454	-0.372	0.324	0.159	0.694	0.174	0.547	0.077	0.312	-0.172	0.535
	FAw3byFA	-0.167	-0.16	-0.055	0.151	-0.147	-0.104	0.27	-0.072	-0.148	0.23	-0.116	0.216	-0.139	-0.245	-0.234	-0.249	-0.098	-0.265	0.18	0.161	-0.171	-0.215	-0.188	-0.293	-0.181	-0.139	-0.138	-0.233	0.398	-0.246	-0.128	-0.266	-0.245	-0.195	-0.048	-0.002	-0.139	-0.174	0.014	-0.241	-0.262	-0.089	0.624	-0.097	-0.313	-0.264	0.192	-0.014
ML10	XL-HDL-C_percent	0.539	0.425	0.201	-0.444	0.304	0.152	-0.497	-0.348	0.298	-0.481	0.276	-0.456	0.291	0.552	0.545	0.544	0.292	0.547	-0.521	-0.462	0.186	0.474	0.383	0.439	0.468	0.423	0.194	0.521	-0.45	0.499	0.268	0.469	0.524	0.354	0.348	0.308	0.394	0.435	-0.381	0.504	0.575	0.266	-0.394	0.449	0.499	0.549	-0.959	0.194
	XL-HDL-CE_percent	0.568	0.429	0.21	-0.463	0.344	0.162	-0.542	-0.301	0.317	-0.585	0.341	-0.497	0.294	0.559	0.552	0.55	0.263	0.563	-0.529	-0.464	0.233	0.52	0.372	0.476	0.48	0.427	0.207	0.547	-0.469	0.525	0.227	0.532	0.557	0.367	0.374	0.328	0.432	0.479	-0.391	0.553	0.61	0.23	-0.393	0.45	0.534	0.579	-0.949	0.111
ML8	CLA	0.294	0.428	0.233	-0.392	0.319	0.467	-0.173	-0.298	0.441	-0.249	0.315	-0.454	0.46	0.429	0.401	0.453	0.418	0.425	-0.202	-0.259	0.421	0.249	0.53	0.299	0.447	0.426	0.459	0.436	-0.39	0.463	0.561	0.378	0.27	0.468	0.39	0.349	0.436	0.419	-0.262	0.392	0.333	0.537	-0.341	0.443	0.304	0.417	-0.288	0.413
	CLAbyFA	0.165	0.268	0.156	-0.312	0.143	0.279	-0.138	-0.165	0.254	-0.15	0.18	-0.276	0.265	0.27	0.254	0.282	0.253	0.269	-0.136	-0.168	0.253	0.157	0.313	0.206	0.266	0.25	0.282	0.265	-0.309	0.283	0.337	0.237	0.177	0.273	0.202	0.174	0.24	0.235	-0.144	0.233	0.231	0.302	-0.268	0.249	0.216	0.258	-0.193	0.248
ML9	LAbyFA	-0.195	-0.47	-0.276	0.904	-0.344	-0.436	0.571	0.213	-0.403	0.424	-0.319	0.443	-0.39	-0.479	-0.444	-0.508	-0.377	-0.501	0.363	0.371	-0.454	-0.389	-0.519	-0.678	-0.378	-0.302	-0.431	-0.433	0.833	-0.502	-0.376	-0.564	-0.482	-0.391	-0.202	-0.125	-0.338	-0.368	0.142	-0.444	-0.487	-0.318	0.399	-0.305	-0.482	-0.486	0.395	-0.247
ML6	SFAbyFA	-0.157	0.055	0.017	-0.321	-0.037	0.069	-0.159	0.062	-0.064	0.008	-0.037	0.053	-0.033	0.032	0.004	0.062	0.096	0.047	-0.001	0.009	0.017	-0.034	-0.077	-0.231	-0.059	-0.089	0.034	-0.033	-0.352	-0.003	0.242	0.064	0.056	-0.038	-0.18	-0.192	-0.139	-0.128	0.132	-0.077	0.019	0.025	-0.485	-0.099	0.086	-0.001	-0.059	0.11
ML17	AcAce	-0.105	-0.071	-0.011	0.05	-0.086	-0.119	0.05	0.041	0.023	0.081	-0.146	0.086	0.033	-0.167	-0.182	-0.14	-0.13	-0.133	0.051	0.028	-0.114	-0.141	-0.045	-0.008	-0.169	-0.187	-0.081	-0.143	0.062	-0.087	-0.076	-0.059	-0.108	0.019	-0.094	-0.101	-0.07	-0.083	0.108	-0.078	-0.123	-0.056	0.096	-0.146	-0.144	-0.107	0.108	-0.154
[truncated: 136 more columns]
