# Supplementary material for: Improved genetic discovery and fine-mapping resolution through multivariate latent factor analysis of high-dimensional traits
Source: Cell Genom. 2025 Apr 11;5(5):100847. doi: 10.1016/j.xgen.2025.100847 (PMC12143322; doi:10.1016/j.xgen.2025.100847)
Supplement: Table S15. Details of INTERVAL NMR metabolic traits fine-mapping, related to STAR Methods [file mmc16.xlsx]

## Sheet: S15-NMR Fine-mapping
Table S15. Details of INTERVAL NMR metabolic traits fine-mapping. Related to STAR Methods. Single metabolic trait (JAM-metabolic-trait), single latent factor (JAM-latent-factor), and our zero-correlation flashfmZero multiple latent factor (flashfm-latent-factor) results are given, where latent factor GWAS were estimated from the observed trait GWAS summary statistics, allowing for missing trait m…
Chromosome	Region Start	Region End	Approach	Trait	99% credible set size (CS99 Size)	SNP name with the top MPP	MPP	SNP group contains the top MPP	Size (number of variants in group) of this SNP Group	MPPg	Variants with MPP>0.90	MPP of variants with MPP>0.90	SNP Groups (MPPg > 0.90)	Size of SNP Groups (MPPg > 0.90)	MPPg of groups with MPPg>0.90	Nerest Gene
1	55005647	56005647	JAM-metabolic-trait	ApoB	30	chr1_55505647	1	A_obs	1	1	chr1_55505647	1	A_obs	1	1	PCSK9
1	55005647	56005647	JAM-metabolic-trait	ApoBbyApoA1	19	chr1_55505647	1	A_obs	1	1	chr1_55505647	1	A_obs	1	1	PCSK9
1	55005647	56005647	JAM-metabolic-trait	FaLen	1	chr1_55505647	1	A_obs	1	1	chr1_55505647	1	A_obs	1	1	PCSK9
1	55005647	56005647	JAM-metabolic-trait	FreeC	9	chr1_55505647	1	A_obs	1	1	chr1_55505647	1	A_obs	1	1	PCSK9
1	55005647	56005647	JAM-metabolic-trait	IDL-C_percent	19	chr1_55505647	1	A_obs	1	1	chr1_55505647	1	A_obs	1	1	PCSK9
1	55005647	56005647	JAM-metabolic-trait	IDL-CE	7	chr1_55505647	1	A_obs	1	1	chr1_55505647	1	A_obs	1	1	PCSK9
1	55005647	56005647	JAM-metabolic-trait	IDL-FC_percent	1	chr1_55505647	1	A_obs	1	1	chr1_55505647	1	A_obs	1	1	PCSK9
1	55005647	56005647	JAM-metabolic-trait	IDL-P	38	chr1_55505647	1	A_obs	1	1	chr1_55505647	1	A_obs	1	1	PCSK9
1	55005647	56005647	JAM-metabolic-trait	IDL-TG	1	chr1_55505647	0.999978	A_obs	1	0.999978	chr1_55505647	0.999978	A_obs	1	0.999978	PCSK9
1	55005647	56005647	JAM-metabolic-trait	LA	12	chr1_55505647	1	A_obs	1	1	chr1_55505647	1	A_obs	1	1	PCSK9
1	55005647	56005647	JAM-metabolic-trait	LDL-C	1	chr1_55505647	1	A_obs	1	1	chr1_55505647	1	A_obs	1	1	PCSK9
1	55005647	56005647	JAM-metabolic-trait	L-HDL-CE_percent	1	chr1_55505647	1	A_obs	1	1	chr1_55505647	1	A_obs	1	1	PCSK9
1	55005647	56005647	JAM-metabolic-trait	L-LDL-C_percent	37	chr1_55505647	1	A_obs	1	1	chr1_55505647	1	A_obs	1	1	PCSK9
1	55005647	56005647	JAM-metabolic-trait	L-LDL-CE_percent	17	chr1_55505647	1	A_obs	1	1	chr1_55505647	1	A_obs	1	1	PCSK9
1	55005647	56005647	JAM-metabolic-trait	L-LDL-FC	14	chr1_55505647	1	A_obs	1	1	chr1_55505647	1	A_obs	1	1	PCSK9
1	55005647	56005647	JAM-metabolic-trait	L-LDL-PL	19	chr1_55505647	1	A_obs	1	1	chr1_55505647	1	A_obs	1	1	PCSK9
1	55005647	56005647	JAM-metabolic-trait	L-LDL-PL_percent	35	chr1_55505647	1	A_obs	1	1	chr1_55505647	1	A_obs	1	1	PCSK9
1	55005647	56005647	JAM-metabolic-trait	L-LDL-TG	1	chr1_55505647	1	A_obs	1	1	chr1_55505647	1	A_obs	1	1	PCSK9
1	55005647	56005647	JAM-metabolic-trait	L-LDL-TG_percent	9	chr1_55505647	1	A_obs	1	1	chr1_55505647	1	A_obs	1	1	PCSK9
1	55005647	56005647	JAM-metabolic-trait	L-VLDL-PL_percent	26	chr1_55505647	1	A_obs	1	1	chr1_55505647	1	A_obs	1	1	PCSK9
1	55005647	56005647	JAM-metabolic-trait	M-LDL-C_percent	47	chr1_55505647	1	A_obs	1	1	chr1_55505647	1	A_obs	1	1	PCSK9
1	55005647	56005647	JAM-metabolic-trait	M-LDL-CE_percent	47	chr1_55505647	1	A_obs	1	1	chr1_55505647	1	A_obs	1	1	PCSK9
1	55005647	56005647	JAM-metabolic-trait	M-LDL-FC	50	chr1_55505647	1	A_obs	1	1	chr1_55505647	1	A_obs	1	1	PCSK9
1	55005647	56005647	JAM-metabolic-trait	M-LDL-FC_percent	31	chr1_55505647	1	A_obs	1	1	chr1_55505647	1	A_obs	1	1	PCSK9
1	55005647	56005647	JAM-metabolic-trait	M-LDL-PL	42	chr1_55505647	1	A_obs	1	1	chr1_55505647	1	A_obs	1	1	PCSK9
1	55005647	56005647	JAM-metabolic-trait	M-LDL-PL_percent	58	chr1_55505647	1	A_obs	1	1	chr1_55505647	1	A_obs	1	1	PCSK9
1	55005647	56005647	JAM-metabolic-trait	M-LDL-TG	1	chr1_55505647	1	A_obs	1	1	chr1_55505647	1	A_obs	1	1	PCSK9
1	55005647	56005647	JAM-metabolic-trait	M-VLDL-PL_percent	1	chr1_55505647	1	A_obs	1	1	chr1_55505647	1	A_obs	1	1	PCSK9
1	55005647	56005647	JAM-metabolic-trait	PC	7	chr1_55505647	1	A_obs	1	1	chr1_55505647	1	A_obs	1	1	PCSK9
1	55005647	56005647	JAM-metabolic-trait	PUFA	9	chr1_55505647	1	A_obs	1	1	chr1_55505647	1	A_obs	1	1	PCSK9
1	55005647	56005647	JAM-metabolic-trait	Remnant-C	25	chr1_55505647	1	A_obs	1	1	chr1_55505647	1	A_obs	1	1	PCSK9
1	55005647	56005647	JAM-metabolic-trait	Serum-C	24	chr1_55505647	1	A_obs	1	1	chr1_55505647	1	A_obs	1	1	PCSK9
1	55005647	56005647	JAM-metabolic-trait	SFA	1	chr1_55505647	0.999954	A_obs	1	0.999954	chr1_55505647	0.999954	A_obs	1	0.999954	PCSK9
1	55005647	56005647	JAM-metabolic-trait	S-HDL-C_percent	12	chr1_55505647	1	A_obs	1	1	chr1_55505647	1	A_obs	1	1	PCSK9
1	55005647	56005647	JAM-metabolic-trait	S-HDL-CE	1	chr1_55505647	0.991585	A_obs	1	0.991585	chr1_55505647	0.991585	A_obs	1	0.991585	PCSK9
1	55005647	56005647	JAM-metabolic-trait	S-HDL-FC_percent	18	chr1_55505647	1	A_obs	1	1	chr1_55505647	1	A_obs	1	1	PCSK9
1	55005647	56005647	JAM-metabolic-trait	S-HDL-PL_percent	32	chr1_55505647	1	A_obs	1	1	chr1_55505647	1	A_obs	1	1	PCSK9
1	55005647	56005647	JAM-metabolic-trait	S-LDL-C	1	chr1_55505647	1	A_obs	1	1	chr1_55505647	1	A_obs	1	1	PCSK9
1	55005647	56005647	JAM-metabolic-trait	S-LDL-C_percent	39	chr1_55505647	1	A_obs	1	1	chr1_55505647	1	A_obs	1	1	PCSK9
1	55005647	56005647	JAM-metabolic-trait	S-LDL-CE_percent	35	chr1_55505647	1	A_obs	1	1	chr1_55505647	1	A_obs	1	1	PCSK9
1	55005647	56005647	JAM-metabolic-trait	S-LDL-FC	1	chr1_55505647	1	A_obs	1	1	chr1_55505647	1	A_obs	1	1	PCSK9
1	55005647	56005647	JAM-metabolic-trait	S-LDL-FC_percent	1	chr1_55505647	1	A_obs	1	1	chr1_55505647	1	A_obs	1	1	PCSK9
1	55005647	56005647	JAM-metabolic-trait	S-LDL-P	1	chr1_55505647	1	A_obs	1	1	chr1_55505647	1	A_obs	1	1	PCSK9
1	55005647	56005647	JAM-metabolic-trait	S-LDL-PL	1	chr1_55505647	1	A_obs	1	1	chr1_55505647	1	A_obs	1	1	PCSK9
1	55005647	56005647	JAM-metabolic-trait	S-LDL-PL_percent	44	chr1_55505647	1	A_obs	1	1	chr1_55505647	1	A_obs	1	1	PCSK9
1	55005647	56005647	JAM-metabolic-trait	S-LDL-TG	1	chr1_55505647	1	A_obs	1	1	chr1_55505647	1	A_obs	1	1	PCSK9
1	55005647	56005647	JAM-metabolic-trait	SM	22	chr1_55505647	1	A_obs	1	1	chr1_55505647	1	A_obs	1	1	PCSK9
1	55005647	56005647	JAM-metabolic-trait	S-VLDL-C	39	chr1_55505647	1	A_obs	1	1	chr1_55505647	1	A_obs	1	1	PCSK9
1	55005647	56005647	JAM-metabolic-trait	S-VLDL-C_percent	1	chr1_55505647	1	A_obs	1	1	chr1_55505647	1	A_obs	1	1	PCSK9
1	55005647	56005647	JAM-metabolic-trait	S-VLDL-CE	33	chr1_55505647	1	A_obs	1	1	chr1_55505647	1	A_obs	1	1	PCSK9
1	55005647	56005647	JAM-metabolic-trait	S-VLDL-CE_percent	59	chr1_55505647	1	A_obs	1	1	chr1_55505647	1	A_obs	1	1	PCSK9
1	55005647	56005647	JAM-metabolic-trait	TotCho	1	chr1_55505647	1	A_obs	1	1	chr1_55505647	1	A_obs	1	1	PCSK9
1	55005647	56005647	JAM-metabolic-trait	TotFA	1	chr1_55505647	1	A_obs	1	1	chr1_55505647	1	A_obs	1	1	PCSK9
1	55005647	56005647	JAM-metabolic-trait	TotPG	3	chr1_55505647	1	A_obs	1	1	chr1_55505647	1	A_obs	1	1	PCSK9
1	55005647	56005647	JAM-metabolic-trait	XL-VLDL-PL_percent	30	chr1_55505647	1	A_obs	1	1	chr1_55505647	1	A_obs	1	1	PCSK9
1	55005647	56005647	JAM-metabolic-trait	XS-VLDL-C	11	chr1_55505647	1	A_obs	1	1	chr1_55505647	1	A_obs	1	1	PCSK9
1	55005647	56005647	JAM-metabolic-trait	XS-VLDL-CE	14	chr1_55505647	1	A_obs	1	1	chr1_55505647	1	A_obs	1	1	PCSK9
1	55005647	56005647	JAM-metabolic-trait	XS-VLDL-FC	11	chr1_55505647	1	A_obs	1	1	chr1_55505647	1	A_obs	1	1	PCSK9
1	55005647	56005647	JAM-metabolic-trait	XS-VLDL-P	32	chr1_55505647	1	A_obs	1	1	chr1_55505647	1	A_obs	1	1	PCSK9
1	55005647	56005647	JAM-metabolic-trait	XS-VLDL-PL	12	chr1_55505647	1	A_obs	1	1	chr1_55505647	1	A_obs	1	1	PCSK9
1	55005647	56005647	JAM-metabolic-trait	XS-VLDL-PL_percent	2	chr1_55505647	1	A_obs	1	1	chr1_55505647	1	A_obs	1	1	PCSK9
1	55005647	56005647	JAM-latent-factor	ML2	42	chr1_55505647	1	A_lat	1	1	chr1_55505647	1	A_lat	1	1	PCSK9
1	160694641	161694641	JAM-metabolic-trait	L-HDL-FC_percent	52	chr1_161619361	0.121535	E_obs	2	0.221538	NA	NA	NA	0	NA	TOMM40L
1	160694641	161694641	JAM-metabolic-trait	L-HDL-PL_percent	5	chr1_161195709	0.655745	A_obs	8	0.999987	NA	NA	A_obs	8	0.999987	TOMM40L
1	160694641	161694641	JAM-metabolic-trait	M-HDL-C	6	chr1_161194641	0.636631	A_obs	8	1	NA	NA	A_obs	8	1	TOMM40L
1	160694641	161694641	JAM-metabolic-trait	M-HDL-C_percent	6	chr1_161194641	0.431063	A_obs	8	0.985529	NA	NA	A_obs	8	0.985529	TOMM40L
1	160694641	161694641	JAM-metabolic-trait	M-HDL-FC	8	chr1_161194641	0.451703	A_obs	8	0.991818	NA	NA	A_obs	8	0.991818	TOMM40L
1	160694641	161694641	JAM-metabolic-trait	M-HDL-PL	9	chr1_161194641	0.445835	A_obs	8	0.98871	NA	NA	A_obs	8	0.98871	TOMM40L
1	160694641	161694641	JAM-metabolic-trait	M-HDL-PL_percent	4	chr1_161194641	0.712608	A_obs	8	1	NA	NA	A_obs	8	1	TOMM40L
1	160694641	161694641	JAM-metabolic-trait	S-HDL-PL	9	chr1_161194641	0.592814	A_obs	8	0.988465	NA	NA	A_obs	8	0.988465	TOMM40L
1	160694641	161694641	JAM-metabolic-trait	XL-HDL-CE	30	chr1_161671306	0.101743	G_obs	13	0.750226	NA	NA	NA	0	NA	TOMM40L
1	160694641	161694641	JAM-metabolic-trait	XL-HDL-FC	42	chr1_161583444	0.192047	C_obs	13	0.677247	NA	NA	NA	0	NA	TOMM40L
1	160694641	161694641	JAM-metabolic-trait	XL-HDL-FC_percent	5	chr1_161619361	0.810497	E_obs	2	0.82641	NA	NA	NA	0	NA	TOMM40L
1	160694641	161694641	JAM-metabolic-trait	XL-HDL-TG	5	chr1_161189344	0.269082	A_obs	8	0.996421	NA	NA	A_obs	8	0.996421	TOMM40L
1	160694641	161694641	JAM-latent-factor	ML10	4	chr1_161628456	0.799743	F_lat	2	0.82068	NA	NA	NA	0	NA	TOMM40L
1	160694641	161694641	JAM-latent-factor	ML13	2	chr1_161619363	0.933138	C_lat	2	1	chr1_161619363	0.933138	C_lat	2	1	TOMM40L
1	160694641	161694641	JAM-latent-factor	ML14	4	chr1_161193683	0.435062	A_lat	7	1	NA	NA	A_lat	7	1	TOMM40L
1	160694641	161694641	JAM-latent-factor	ML3	10	chr1_161194641	0.400605	A_lat	7	0.97721	NA	NA	A_lat	7	0.97721	TOMM40L
1	160694641	161694641	JAM-latent-factor	ML4	25	chr1_161670827	0.115495	H_lat	13	0.870706	NA	NA	NA	0	NA	TOMM40L
1	160694641	161694641	JAM-latent-factor	ML7	14	chr1_161653480	0.354285	H_lat	13	0.665886	NA	NA	NA	0	NA	TOMM40L
1	160694641	161694641	flashfm-latent-factor	ML10	2	chr1_161623025	0.97135	E_lat	1	0.97135	chr1_161623025	0.97135	E_lat	1	0.97135	TOMM40L
1	160694641	161694641	flashfm-latent-factor	ML13	2	chr1_161619363	0.933138	C_lat	2	1	chr1_161619363	0.933138	C_lat	2	1	TOMM40L
1	160694641	161694641	flashfm-latent-factor	ML14	4	chr1_161194641	0.665922	A_lat	4	1	NA	NA	A_lat	4	1	TOMM40L
1	160694641	161694641	flashfm-latent-factor	ML3	4	chr1_161194641	0.665781	A_lat	4	0.997106	NA	NA	A_lat	4	0.997106	TOMM40L
1	160694641	161694641	flashfm-latent-factor	ML4	13	chr1_161623025	0.673408	E_lat	1	0.673408	NA	NA	NA	0	NA	TOMM40L
1	160694641	161694641	flashfm-latent-factor	ML7	12	chr1_161623025	0.755259	E_lat	1	0.755259	NA	NA	NA	0	NA	TOMM40L
4	88726422	89726422	JAM-metabolic-trait	DAG	105	chr4_87990334	0.100478	F_obs	55	0.93146	NA	NA	F_obs	55	0.93146	PPM1K-DT
4	88726422	89726422	JAM-metabolic-trait	HDL-TG	105	chr4_88155588	0.095107	C_obs	1	0.095107	NA	NA	NA	0	NA	PPM1K-DT
4	88726422	89726422	JAM-metabolic-trait	IDL-TG	65	chr4_87992753	0.0601927	F_obs	55	0.935938	NA	NA	F_obs	55	0.935938	PPM1K-DT
4	88726422	89726422	JAM-metabolic-trait	L-HDL-FC_percent	50	chr4_88155588	0.949609	C_obs	1	0.949609	chr4_88155588	0.949609	C_obs	1	0.949609	PPM1K-DT
4	88726422	89726422	JAM-metabolic-trait	L-LDL-FC_percent	78	chr4_88155588	0.341975	C_obs	1	0.341975	NA	NA	NA	0	NA	PPM1K-DT
4	88726422	89726422	JAM-metabolic-trait	L-LDL-TG	72	chr4_88138394	0.129256	E_obs	12	0.234291	NA	NA	NA	0	NA	PPM1K-DT
4	88726422	89726422	JAM-metabolic-trait	L-VLDL-C	134	chr4_87990334	0.136399	F_obs	55	0.809598	NA	NA	NA	0	NA	PPM1K-DT
4	88726422	89726422	JAM-metabolic-trait	L-VLDL-CE	119	chr4_87990334	0.126398	F_obs	55	0.804811	NA	NA	NA	0	NA	PPM1K-DT
4	88726422	89726422	JAM-metabolic-trait	L-VLDL-FC	143	chr4_87990334	0.120603	F_obs	55	0.748976	NA	NA	NA	0	NA	PPM1K-DT
4	88726422	89726422	JAM-metabolic-trait	L-VLDL-P	144	chr4_87990334	0.138024	F_obs	55	0.802248	NA	NA	NA	0	NA	PPM1K-DT
4	88726422	89726422	JAM-metabolic-trait	M-HDL-TG	57	chr4_88155588	0.164067	C_obs	1	0.164067	NA	NA	NA	0	NA	PPM1K-DT
4	88726422	89726422	JAM-metabolic-trait	M-HDL-TG_percent	56	chr4_87990334	0.103768	F_obs	55	0.984351	NA	NA	F_obs	55	0.984351	PPM1K-DT
4	88726422	89726422	JAM-metabolic-trait	M-LDL-TG	75	chr4_88138394	0.233104	E_obs	12	0.408564	NA	NA	NA	0	NA	PPM1K-DT
4	88726422	89726422	JAM-metabolic-trait	MUFA	115	chr4_88155588	0.102984	C_obs	1	0.102984	NA	NA	NA	0	NA	PPM1K-DT
4	88726422	89726422	JAM-metabolic-trait	MUFAbyFA	88	chr4_87990334	0.0844435	F_obs	55	0.870657	NA	NA	NA	0	NA	PPM1K-DT
4	88726422	89726422	JAM-metabolic-trait	M-VLDL-C	154	chr4_88155588	0.214738	C_obs	1	0.214738	NA	NA	NA	0	NA	PPM1K-DT
4	88726422	89726422	JAM-metabolic-trait	Serum-TG	96	chr4_87990334	0.1311	F_obs	55	0.899436	NA	NA	NA	0	NA	PPM1K-DT
4	88726422	89726422	JAM-metabolic-trait	S-HDL-TG	56	chr4_88009037	0.0793101	F_obs	55	0.975069	NA	NA	F_obs	55	0.975069	PPM1K-DT
4	88726422	89726422	JAM-metabolic-trait	S-HDL-TG_percent	55	chr4_87990334	0.0984054	F_obs	55	0.99164	NA	NA	F_obs	55	0.99164	PPM1K-DT
4	88726422	89726422	JAM-metabolic-trait	S-LDL-TG	74	chr4_88138394	0.102964	E_obs	12	0.236354	NA	NA	NA	0	NA	PPM1K-DT
4	88726422	89726422	JAM-metabolic-trait	S-LDL-TG_percent	54	chr4_87990334	0.0518036	F_obs	55	0.993713	NA	NA	F_obs	55	0.993713	PPM1K-DT
4	88726422	89726422	JAM-metabolic-trait	S-VLDL-FC	109	chr4_88155588	0.647885	C_obs	1	0.647885	NA	NA	NA	0	NA	PPM1K-DT
4	88726422	89726422	JAM-metabolic-trait	S-VLDL-PL	103	chr4_88155588	0.536046	C_obs	1	0.536046	NA	NA	NA	0	NA	PPM1K-DT
4	88726422	89726422	JAM-metabolic-trait	S-VLDL-TG	126	chr4_87990334	0.102642	F_obs	55	0.817405	NA	NA	NA	0	NA	PPM1K-DT
4	88726422	89726422	JAM-metabolic-trait	VLDL-C	134	chr4_88155588	0.72089	C_obs	1	0.72089	NA	NA	NA	0	NA	PPM1K-DT
4	88726422	89726422	JAM-metabolic-trait	VLDL-TG	156	chr4_87990334	0.133089	F_obs	55	0.797269	NA	NA	NA	0	NA	PPM1K-DT
4	88726422	89726422	JAM-metabolic-trait	XL-VLDL-C	132	chr4_88155588	0.108698	C_obs	1	0.108698	NA	NA	NA	0	NA	PPM1K-DT
4	88726422	89726422	JAM-metabolic-trait	XL-VLDL-PL	160	chr4_88155588	0.131866	C_obs	1	0.131866	NA	NA	NA	0	NA	PPM1K-DT
4	88726422	89726422	JAM-metabolic-trait	XS-VLDL-FC_percent	55	chr4_88064431	0.0749451	F_obs	55	0.989569	NA	NA	F_obs	55	0.989569	PPM1K-DT
4	88726422	89726422	JAM-metabolic-trait	XS-VLDL-TG	81	chr4_87990334	0.0839923	F_obs	55	0.920272	NA	NA	F_obs	55	0.920272	PPM1K-DT
4	88726422	89726422	JAM-latent-factor	ML1	94	chr4_87990334	0.120808	C_lat	24	0.626865	NA	NA	NA	NA	NA	PPM1K-DT
7	581618	1581618	JAM-metabolic-trait	IDL-TG	54	chr7_1219656	0.416724	D_obs	1	0.416724	NA	NA	NA	0	NA	GPR146
7	581618	1581618	JAM-metabolic-trait	L-LDL-TG	47	chr7_1219656	0.749425	D_obs	1	0.749425	NA	NA	NA	0	NA	GPR146
7	581618	1581618	JAM-metabolic-trait	M-LDL-TG	50	chr7_1219656	0.505025	D_obs	1	0.505025	NA	NA	NA	0	NA	GPR146
7	581618	1581618	JAM-latent-factor	ML5	28	chr7_1051776	0.0948965	B_lat	8	0.406112	NA	NA	NA	NA	NA	GPR146
11	46786290	47786290	JAM-metabolic-trait	hdld	40	chr11_47337383	0.731217	C_obs	14	0.808057	NA	NA	NA	0	NA	NR1H3
11	46786290	47786290	JAM-metabolic-trait	L-HDL-C_percent	67	chr11_47274685	0.896957	A_obs	1	0.896957	NA	NA	NA	0	NA	NR1H3
11	46786290	47786290	JAM-metabolic-trait	L-HDL-FC_percent	102	chr11_47337383	0.553823	C_obs	14	0.680553	NA	NA	NA	0	NA	NR1H3
11	46786290	47786290	JAM-metabolic-trait	XL-HDL-FC	58	chr11_47274685	0.518777	A_obs	1	0.518777	NA	NA	NA	0	NA	NR1H3
11	46786290	47786290	JAM-metabolic-trait	XL-HDL-P	75	chr11_47274685	0.507708	A_obs	1	0.507708	NA	NA	NA	0	NA	NR1H3
11	46786290	47786290	JAM-metabolic-trait	XL-HDL-PL	61	chr11_47274685	0.369744	A_obs	1	0.369744	NA	NA	NA	0	NA	NR1H3
11	46786290	47786290	JAM-latent-factor	ML4	49	chr11_47274685	0.774156	A_lat	1	0.774156	NA	NA	NA	NA	NA	NR1H3
11	68062328	69062328	JAM-metabolic-trait	DHA	1	chr11_68562328	0.999965	C_obs	1	0.999965	chr11_68562328	0.999965	C_obs	1	0.999965	CPT1A
11	68062328	69062328	JAM-metabolic-trait	DHAbyFA	3	chr11_68562328	1	C_obs	1	1	chr11_68562328	1	C_obs	1	1	CPT1A
11	68062328	69062328	JAM-metabolic-trait	FAw3	1	chr11_68562328	1	C_obs	1	1	chr11_68562328	1	C_obs	1	1	CPT1A
11	68062328	69062328	JAM-metabolic-trait	FAw3byFA	2	chr11_68562328	1	C_obs	1	1	chr11_68562328	1	C_obs	1	1	CPT1A
11	68062328	69062328	JAM-metabolic-trait	UnsatDeg	6	chr11_68562328	1	C_obs	1	1	chr11_68562328	1	C_obs	1	1	CPT1A
11	68062328	69062328	JAM-latent-factor	ML12	1	chr11_68562328	1	A_lat	1	1	chr11_68562328	1	A_lat	1	1	CPT1A
11	74952364	75952364	JAM-metabolic-trait	DHA	147	chr11_75474006	0.228654	C_obs	1	0.228654	NA	NA	NA	0	NA	MOGAT2
11	74952364	75952364	JAM-metabolic-trait	DHAbyFA	155	chr11_75459865	0.0618557	B_obs	35	0.50638	NA	NA	NA	0	NA	MOGAT2
11	74952364	75952364	JAM-metabolic-trait	UnsatDeg	160	chr11_75459865	0.0480228	B_obs	35	0.40289	NA	NA	NA	0	NA	MOGAT2
11	74952364	75952364	JAM-latent-factor	ML12	137	chr11_75549040	0.233419	C_lat	1	0.233419	NA	NA	NA	0	NA	MOGAT2
11	74952364	75952364	JAM-latent-factor	ML14	99	chr11_75455021	0.127777	A_lat	14	0.550693	NA	NA	NA	0	NA	MOGAT2
11	74952364	75952364	flashfm-latent-factor	ML12	90	chr11_75455021	0.211705	A_lat	13	0.858751	NA	NA	NA	0	NA	MOGAT2
11	74952364	75952364	flashfm-latent-factor	ML14	68	chr11_75455021	0.223394	A_lat	13	0.903116	NA	NA	A_lat	13	0.903116	MOGAT2
12	20831549	21831549	JAM-metabolic-trait	IDL-C_percent	30	chr12_21323338	0.380121	A_obs	2	0.714776	NA	NA	NA	0	NA	SLCO1B1
12	20831549	21831549	JAM-metabolic-trait	IDL-CE_percent	10	chr12_21323338	0.468833	A_obs	2	0.873525	NA	NA	NA	0	NA	SLCO1B1
12	20831549	21831549	JAM-metabolic-trait	IDL-TG_percent	47	chr12_21353911	0.178614	D_obs	29	0.827677	NA	NA	NA	0	NA	SLCO1B1
12	20831549	21831549	JAM-metabolic-trait	L-LDL-C_percent	45	chr12_21353911	0.517735	D_obs	29	0.860097	NA	NA	NA	0	NA	SLCO1B1
12	20831549	21831549	JAM-metabolic-trait	L-LDL-TG_percent	53	chr12_21353911	0.255332	D_obs	29	0.892005	NA	NA	NA	0	NA	SLCO1B1
12	20831549	21831549	JAM-metabolic-trait	M-LDL-TG_percent	54	chr12_21331549	0.117264	D_obs	29	0.821362	NA	NA	NA	0	NA	SLCO1B1
12	20831549	21831549	JAM-metabolic-trait	S-LDL-TG_percent	51	chr12_21331549	0.112051	D_obs	29	0.85901	NA	NA	NA	0	NA	SLCO1B1
12	20831549	21831549	JAM-metabolic-trait	XS-VLDL-C_percent	40	chr12_21357711	0.124048	D_obs	29	0.838588	NA	NA	NA	0	NA	SLCO1B1
12	20831549	21831549	JAM-metabolic-trait	XS-VLDL-CE_percent	42	chr12_21343886	0.139113	D_obs	29	0.718477	NA	NA	NA	0	NA	SLCO1B1
12	20831549	21831549	JAM-metabolic-trait	XS-VLDL-TG_percent	38	chr12_21343833	0.183887	D_obs	29	0.871269	NA	NA	NA	0	NA	SLCO1B1
12	20831549	21831549	JAM-latent-factor	ML21	27	chr12_21357753	0.25008	A_lat	25	0.957117	NA	NA	A_obs	25	0.957117	SLCO1B1
12	20831549	21831549	JAM-latent-factor	ML5	51	chr12_21447997	0.340152	C_lat	2	0.570345	NA	NA	NA	0	NA	SLCO1B1
12	20831549	21831549	flashfm-latent-factor	ML21	25	chr12_21357753	0.423235	A_lat	17	0.939144	NA	NA	A_lat	17	0.939144	SLCO1B1
12	20831549	21831549	flashfm-latent-factor	ML5	30	chr12_21357753	0.414883	A_lat	17	0.912857	NA	NA	A_lat	17	0.912857	SLCO1B1
14	105733748	106733748	JAM-metabolic-trait	IDL-CE_percent	73	chr14_106236128	0.0847962	A_obs	46	0.871991	NA	NA	NA	0	NA	MIR4507
14	105733748	106733748	JAM-metabolic-trait	M-LDL-TG	60	chr14_106239269	0.367863	A_obs	46	0.928721	NA	NA	A_obs	46	0.928721	MIR4507
14	105733748	106733748	JAM-metabolic-trait	S-LDL-TG	53	chr14_106239269	0.288958	A_obs	46	0.944704	NA	NA	A_obs	46	0.944704	MIR4507
14	105733748	106733748	JAM-metabolic-trait	S-LDL-TG_percent	50	chr14_106258572	0.47892	A_obs	46	0.926726	NA	NA	A_obs	46	0.926726	MIR4507
14	105733748	106733748	JAM-metabolic-trait	XS-VLDL-C_percent	57	chr14_106219737	0.47791	A_obs	46	0.951767	NA	NA	A_obs	46	0.951767	MIR4507
14	105733748	106733748	JAM-metabolic-trait	XS-VLDL-CE_percent	39	chr14_106219737	0.558166	A_obs	46	0.955918	NA	NA	A_obs	46	0.955918	MIR4507
14	105733748	106733748	JAM-latent-factor	ML14	59	chr14_106255885	0.284134	B_lat	12	0.478904	NA	NA	NA	0	NA	MIR4507
14	105733748	106733748	JAM-latent-factor	ML16	46	chr14_106198083	0.263017	C_lat	30	0.892236	NA	NA	NA	0	NA	MIR4507
14	105733748	106733748	JAM-latent-factor	ML18	4	chr14_106189243	0.743281	C_lat	30	1	NA	NA	C_lat	30	1	MIR4507
14	105733748	106733748	JAM-latent-factor	ML21	6	chr14_106242041	0.943593	A_lat	1	0.943593	chr14_106242041	0.943593	A_lat	1	0.943593	MIR4507
14	105733748	106733748	JAM-latent-factor	ML5	47	chr14_106239269	0.228203	C_lat	30	0.416122	NA	NA	NA	0	NA	MIR4507
14	105733748	106733748	flashfm-latent-factor	ML14	39	chr14_106192803	0.169398	C_lat	18	0.501456	NA	NA	NA	0	NA	MIR4507
14	105733748	106733748	flashfm-latent-factor	ML16	28	chr14_106192803	0.336654	C_lat	18	0.845573	NA	NA	NA	0	NA	MIR4507
14	105733748	106733748	flashfm-latent-factor	ML18	4	chr14_106192803	0.530881	C_lat	18	1	NA	NA	C_lat	18	1	MIR4507
14	105733748	106733748	flashfm-latent-factor	ML21	6	chr14_106192803	0.479926	C_lat	18	0.51498	NA	NA	NA	0	NA	MIR4507
14	105733748	106733748	flashfm-latent-factor	ML5	35	chr14_106258572	0.189345	B_lat	7	0.522131	NA	NA	NA	0	NA	MIR4507
16	14650505	15650505	JAM-metabolic-trait	DHA	31	chr16_15325578	0.284264	D_obs	1	0.284264	NA	NA	NA	0	NA	NTAN1
16	14650505	15650505	JAM-metabolic-trait	DHAbyFA	26	chr16_15160493	0.249037	A_obs	6	0.868363	NA	NA	NA	0	NA	NTAN1
16	14650505	15650505	JAM-metabolic-trait	LAbyFA	42	chr16_15139594	0.245803	E_obs	1	0.245803	NA	NA	NA	0	NA	NTAN1
16	14650505	15650505	JAM-metabolic-trait	UnsatDeg	4	chr16_15150505	0.533223	A_obs	6	1	NA	NA	A_obs	6	1	NTAN1
16	14650505	15650505	JAM-latent-factor	ML12	6	chr16_15150505	0.339343	A_lat	6	1	NA	NA	A_lat	6	1	NTAN1
16	14650505	15650505	JAM-latent-factor	ML9	42	chr16_15127534	0.105297	C_lat	41	0.895839	NA	NA	NA	0	NA	NTAN1
16	14650505	15650505	flashfm-latent-factor	ML12	6	chr16_15150505	0.339343	A_lat	6	1	NA	NA	A_lat	6	1	NTAN1
16	14650505	15650505	flashfm-latent-factor	ML9	42	chr16_15127534	0.105297	C_lat	41	0.895839	NA	NA	NA	0	NA	NTAN1
17	16342991	17342991	JAM-metabolic-trait	L-HDL-C_percent	28	chr17_16839782	0.453103	C_obs	28	0.984047	NA	NA	C_obs	28	0.984047	TNFRSF13B
17	16342991	17342991	JAM-metabolic-trait	L-HDL-FC_percent	29	chr17_16839782	0.242368	C_obs	28	0.921351	NA	NA	C_obs	28	0.921351	TNFRSF13B
17	16342991	17342991	JAM-metabolic-trait	XL-HDL-CE	27	chr17_16820513	0.137174	C_obs	28	0.998965	NA	NA	C_obs	28	0.998965	TNFRSF13B
17	16342991	17342991	JAM-metabolic-trait	XL-HDL-FC	27	chr17_16833750	0.131323	C_obs	28	0.999749	NA	NA	C_obs	28	0.999749	TNFRSF13B
17	16342991	17342991	JAM-metabolic-trait	XL-HDL-FC_percent	25	chr17_16833750	0.265026	C_obs	28	0.999727	NA	NA	C_obs	28	0.999727	TNFRSF13B
17	16342991	17342991	JAM-metabolic-trait	XL-HDL-P	28	chr17_16839782	0.118496	C_obs	28	0.99739	NA	NA	C_obs	28	0.99739	TNFRSF13B
17	16342991	17342991	JAM-latent-factor	ML13	20	chr17_16842991	0.392604	A_lat	24	0.983894	NA	NA	A_lat	24	0.983894	TNFRSF13B
17	16342991	17342991	JAM-latent-factor	ML4	26	chr17_16833750	0.193897	A_lat	24	0.978815	NA	NA	A_lat	24	0.978815	TNFRSF13B
17	16342991	17342991	flashfm-latent-factor	ML13	16	chr17_16839782	0.446908	A_lat	9	0.95085	NA	NA	A_lat	9	0.95085	TNFRSF13B
17	16342991	17342991	flashfm-latent-factor	ML4	17	chr17_16839782	0.446771	A_lat	9	0.947641	NA	NA	A_lat	9	0.947641	TNFRSF13B
